# Supplementary material for: Decoding Microbial Plastic Colonisation: Multi‐Omic Insights Into the Fast‐Evolving Dynamics of Early‐Stage Biofilms
Source: Proteomics. 2025 Jan 6;25(7):e202400208. doi: 10.1002/pmic.202400208 (PMC11962581; doi:10.1002/pmic.202400208)
Supplement: Supplementary file 1 — Supplementary File_S1 Overview of the total metaproteome identified at D3 and D7 showing the taxonomic annotation (LCA score > 80%) obtained from mPies using our Combined‐Metagenome Database. [file PMIC-25-e202400208-s006.xlsx]

## Sheet: metaproteome.tax.tsv
N	Peptides(95%)	d_name	d_score	p_name	p_score	c_name	c_score	o_name	o_score	f_name	f_score	g_name	g_score	s_name	s_score
2	101	d__Bacteria	100	p__Proteobacteria	100	c__Gammaproteobacteria	100	o__Pseudomonadales	100	f__Pseudomonadaceae	100	g__Pseudomonas	100	s__Pseudomonas syringae group	100
12	46	d__Bacteria	100	p__Proteobacteria	100	c__Gammaproteobacteria	100	o__Pseudomonadales	100	f__Pseudomonadaceae	100	g__Pseudomonas	100	s__Pseudomonas syringae group	100
14	44	d__Bacteria	100	p__Proteobacteria	100	c__Gammaproteobacteria	100	o__Pseudomonadales	100	f__Pseudomonadaceae	100	g__Pseudomonas	100	s__Pseudomonas syringae group	100
18	36	d__Bacteria	100	p__Proteobacteria	100	c__Gammaproteobacteria	100	o__Pseudomonadales	100	f__Pseudomonadaceae	100	g__Pseudomonas	100	s__Pseudomonas sp. BAY1663	100
19	32	d__Bacteria	100	p__Proteobacteria	100	c__Gammaproteobacteria	100	o__Pseudomonadales	100	f__Pseudomonadaceae	100	g__Pseudomonas	100	s__Pseudomonas syringae group	100
24	34	d__Bacteria	100	p__Proteobacteria	100	c__Gammaproteobacteria	100	o__Pseudomonadales	100	f__Pseudomonadaceae	100	g__Pseudomonas	100	s__Pseudomonas syringae group	100
38	26	d__Bacteria	100	p__Proteobacteria	100	c__Gammaproteobacteria	100	o__Pseudomonadales	100	f__Pseudomonadaceae	100	g__Pseudomonas	100	s__Pseudomonas syringae group	100
39	63	d__Bacteria	100	p__Proteobacteria	100	c__Gammaproteobacteria	100	o__Pseudomonadales	100	f__Pseudomonadaceae	100	g__Pseudomonas	100	s__Pseudomonas syringae group	100
44	65	d__Bacteria	100	p__Proteobacteria	100	c__Gammaproteobacteria	100	o__Pseudomonadales	100	f__Pseudomonadaceae	100	g__Pseudomonas	100	s__Pseudomonas fluorescens group	100
45	33	d__Bacteria	100	p__Proteobacteria	100	c__Gammaproteobacteria	100	o__Pseudomonadales	100	f__Pseudomonadaceae	100	g__Pseudomonas	100	s__Pseudomonas syringae group	100
47	28	d__Bacteria	100	p__Proteobacteria	100	c__Gammaproteobacteria	100	o__Pseudomonadales	100	f__Pseudomonadaceae	100	g__Pseudomonas	100	s__Pseudomonas syringae group	100
48	34	d__Bacteria	100	p__Proteobacteria	100	c__Gammaproteobacteria	100	o__Pseudomonadales	100	f__Pseudomonadaceae	100	g__Pseudomonas	100	s__Pseudomonas fluorescens group	100
56	41	d__Bacteria	100	p__Proteobacteria	100	c__Gammaproteobacteria	100	o__Pseudomonadales	100	f__Pseudomonadaceae	100	g__Pseudomonas	100	s__Pseudomonas syringae group	100
63	22	d__Bacteria	100	p__Proteobacteria	100	c__Gammaproteobacteria	100	o__Pseudomonadales	100	f__Pseudomonadaceae	100	g__Pseudomonas	100	s__Pseudomonas fluorescens group	100
64	48	d__Bacteria	100	p__Proteobacteria	100	c__Gammaproteobacteria	100	o__Pseudomonadales	100	f__Pseudomonadaceae	100	g__Pseudomonas	100	s__Pseudomonas fluorescens group	100
72	26	d__Bacteria	100	p__Proteobacteria	100	c__Gammaproteobacteria	100	o__Pseudomonadales	100	f__Pseudomonadaceae	100	g__Pseudomonas	100	s__Pseudomonas fluorescens group	100
78	51	d__Bacteria	100	p__Proteobacteria	100	c__Gammaproteobacteria	100	o__Pseudomonadales	100	f__Pseudomonadaceae	100	g__Pseudomonas	100	s__Pseudomonas syringae group	100
86	17	d__Bacteria	100	p__Proteobacteria	100	c__Gammaproteobacteria	100	o__Pseudomonadales	100	f__Pseudomonadaceae	100	g__Pseudomonas	100	s__Pseudomonas syringae group	100
101	24	d__Bacteria	100	p__Proteobacteria	100	c__Gammaproteobacteria	100	o__Pseudomonadales	100	f__Pseudomonadaceae	100	g__Pseudomonas	100	s__Pseudomonas syringae group	100
106	11	d__Bacteria	100	p__Proteobacteria	100	c__Gammaproteobacteria	100	o__Pseudomonadales	100	f__Pseudomonadaceae	100	g__Pseudomonas	100	s__Pseudomonas sp. GM80	100
115	11	d__Bacteria	100	p__Proteobacteria	100	c__Gammaproteobacteria	100	o__Pseudomonadales	100	f__Pseudomonadaceae	100	g__Pseudomonas	100	s__Pseudomonas salomonii	100
117	17	d__Bacteria	100	p__Proteobacteria	100	c__Gammaproteobacteria	100	o__Pseudomonadales	100	f__Pseudomonadaceae	100	g__Pseudomonas	100	s__Pseudomonas syringae group	100
119	16	d__Bacteria	100	p__Proteobacteria	100	c__Gammaproteobacteria	100	o__Pseudomonadales	100	f__Pseudomonadaceae	100	g__Pseudomonas	100	s__Pseudomonas sp. ERMR1:02	100
125	30	d__Bacteria	100	p__Proteobacteria	100	c__Gammaproteobacteria	100	o__Pseudomonadales	100	f__Pseudomonadaceae	100	g__Pseudomonas	100	s__Pseudomonas syringae group	100
128	32	d__Bacteria	100	p__Proteobacteria	100	c__Gammaproteobacteria	100	o__Pseudomonadales	100	f__Pseudomonadaceae	100	g__Pseudomonas	100	s__Pseudomonas syringae group	100
145	13	d__Bacteria	100	p__Proteobacteria	100	c__Gammaproteobacteria	100	o__Pseudomonadales	100	f__Pseudomonadaceae	100	g__Pseudomonas	100	s__Pseudomonas syringae group	100
147	13	d__Bacteria	100	p__Proteobacteria	100	c__Gammaproteobacteria	100	o__Pseudomonadales	100	f__Pseudomonadaceae	100	g__Pseudomonas	100	s__Pseudomonas syringae group	100
148	17	d__Bacteria	100	p__Proteobacteria	100	c__Gammaproteobacteria	100	o__Pseudomonadales	100	f__Pseudomonadaceae	100	g__Pseudomonas	100	s__Pseudomonas putida group	100
154	16	d__Bacteria	100	p__Proteobacteria	100	c__Gammaproteobacteria	100	o__Pseudomonadales	100	f__Pseudomonadaceae	100	g__Pseudomonas	100	s__Pseudomonas sp. B-26	100
157	14	d__Bacteria	100	p__Proteobacteria	100	c__Gammaproteobacteria	100	o__Pseudomonadales	100	f__Pseudomonadaceae	100	g__Pseudomonas	100	s__Pseudomonas syringae group	100
160	20	d__Bacteria	100	p__Proteobacteria	100	c__Gammaproteobacteria	100	o__Pseudomonadales	100	f__Pseudomonadaceae	100	g__Pseudomonas	100	s__Pseudomonas syringae group	100
165	13	d__Bacteria	100	p__Proteobacteria	100	c__Gammaproteobacteria	100	o__Oceanospirillales	100	f__Oceanospirillaceae	100	g__Marinomonas	100	s__Marinomonas spartinae	100
172	14	d__Bacteria	100	p__Proteobacteria	100	c__Gammaproteobacteria	100	o__Pseudomonadales	100	f__Pseudomonadaceae	100	g__Pseudomonas	100	s__Pseudomonas syringae group	100
174	14	d__Bacteria	100	p__Proteobacteria	100	c__Gammaproteobacteria	100	o__Pseudomonadales	100	f__Pseudomonadaceae	100	g__Pseudomonas	100	s__Pseudomonas syringae group	100
182	13	d__Bacteria	100	p__Proteobacteria	100	c__Gammaproteobacteria	100	o__Pseudomonadales	100	f__Pseudomonadaceae	100	g__Pseudomonas	100	s__Pseudomonas syringae group	100
186	21	d__Bacteria	100	p__Proteobacteria	100	c__Gammaproteobacteria	100	o__Pseudomonadales	100	f__Pseudomonadaceae	100	g__Pseudomonas	100	s__Pseudomonas syringae group	100
190	16	d__Bacteria	100	p__Proteobacteria	100	c__Gammaproteobacteria	100	o__Pseudomonadales	100	f__Pseudomonadaceae	100	g__Pseudomonas	100	s__Pseudomonas putida group	100
191	20	d__Bacteria	100	p__Proteobacteria	100	c__Gammaproteobacteria	100	o__Pseudomonadales	100	f__Pseudomonadaceae	100	g__Pseudomonas	100	s__Pseudomonas aeruginosa group	100
209	10	d__Bacteria	100	p__Proteobacteria	100	c__Gammaproteobacteria	100	o__Pseudomonadales	100	f__Pseudomonadaceae	100	g__Pseudomonas	100	s__Pseudomonas syringae group	100
211	20	d__Bacteria	100	p__Proteobacteria	100	c__Gammaproteobacteria	100	o__Oceanospirillales	100	f__Oceanospirillaceae	100	g__Marinomonas	100	s__Marinomonas hwangdonensis	100
219	28	d__Bacteria	100	p__Proteobacteria	100	c__Gammaproteobacteria	100	o__Pseudomonadales	100	f__Pseudomonadaceae	100	g__Pseudomonas	100	s__Pseudomonas syringae group	100
221	11	d__Bacteria	100	p__Proteobacteria	100	c__Gammaproteobacteria	100	o__Pseudomonadales	100	f__Pseudomonadaceae	100	g__Pseudomonas	100	s__Pseudomonas syringae group	100
232	10	d__Bacteria	100	p__Proteobacteria	100	c__Gammaproteobacteria	100	o__Pseudomonadales	100	f__Pseudomonadaceae	100	g__Pseudomonas	100	s__Pseudomonas syringae group	100
233	12	d__Bacteria	100	p__Proteobacteria	100	c__Gammaproteobacteria	100	o__Pseudomonadales	100	f__Pseudomonadaceae	100	g__Pseudomonas	100	s__Pseudomonas syringae group	100
237	14	d__Bacteria	100	p__Proteobacteria	100	c__Gammaproteobacteria	100	o__Pseudomonadales	100	f__Pseudomonadaceae	100	g__Pseudomonas	100	s__Pseudomonas syringae group	100
242	9	d__Bacteria	100	p__Proteobacteria	100	c__Gammaproteobacteria	100	o__Oceanospirillales	100	f__Oceanospirillaceae	100	g__Marinomonas	100	s__Marinomonas arctica	100
245	15	d__Bacteria	100	p__Proteobacteria	100	c__Gammaproteobacteria	100	o__Pseudomonadales	100	f__Pseudomonadaceae	100	g__Pseudomonas	100	s__Pseudomonas syringae group	100
250	14	d__Bacteria	100	p__Proteobacteria	100	c__Gammaproteobacteria	100	o__Oceanospirillales	100	f__Oceanospirillaceae	100	g__Marinomonas	100	s__Marinomonas pollencensis	100
253	13	d__Bacteria	100	p__Proteobacteria	100	c__Gammaproteobacteria	100	o__Oceanospirillales	100	f__Oceanospirillaceae	100	g__Marinomonas	100	s__Marinomonas hwangdonensis	100
256	10	d__Bacteria	100	p__Proteobacteria	100	c__Gammaproteobacteria	100	o__Oceanospirillales	100	f__Oceanospirillaceae	100	g__Marinomonas	100	s__Marinomonas hwangdonensis	100
257	9	d__Bacteria	100	p__Proteobacteria	100	c__Gammaproteobacteria	100	o__Oceanospirillales	100	f__Oceanospirillaceae	100	g__Marinomonas	100	s__Marinomonas foliarum	100
262	14	d__Bacteria	100	p__Proteobacteria	100	c__Gammaproteobacteria	100	o__Pseudomonadales	100	f__Pseudomonadaceae	100	g__Pseudomonas	100	s__Pseudomonas syringae group	100
264	10	d__Bacteria	100	p__Proteobacteria	100	c__Gammaproteobacteria	100	o__Oceanospirillales	100	f__Oceanospirillaceae	100	g__Marinomonas	100	s__Marinomonas primoryensis	100
270	10	d__Bacteria	100	p__Proteobacteria	100	c__Gammaproteobacteria	100	o__Pseudomonadales	100	f__Pseudomonadaceae	100	g__Pseudomonas	100	s__Pseudomonas syringae group	100
278	8	d__Bacteria	100	p__Proteobacteria	100	c__Gammaproteobacteria	100	o__Pseudomonadales	100	f__Pseudomonadaceae	100	g__Pseudomonas	100	s__Pseudomonas syringae group	100
279	13	d__Bacteria	100	p__Proteobacteria	100	c__Gammaproteobacteria	100	o__Pseudomonadales	100	f__Pseudomonadaceae	100	g__Pseudomonas	100	s__Pseudomonas syringae group	100
291	11	d__Bacteria	100	p__Proteobacteria	100	c__Gammaproteobacteria	100	o__Pseudomonadales	100	f__Pseudomonadaceae	100	g__Pseudomonas	100	s__Pseudomonas aeruginosa group	100
299	13	d__Bacteria	100	p__Proteobacteria	100	c__Gammaproteobacteria	100	o__Chromatiales	100	f__Chromatiaceae	100	g__Rheinheimera	100	s__Rheinheimera sp. D18	100
300	16	d__Bacteria	100	p__Proteobacteria	100	c__Gammaproteobacteria	100	o__Pseudomonadales	100	f__Pseudomonadaceae	100	g__Pseudomonas	100	s__Pseudomonas sp. GM102	100
304	13	d__Bacteria	100	p__Proteobacteria	100	c__Gammaproteobacteria	100	o__Pseudomonadales	100	f__Pseudomonadaceae	100	g__Pseudomonas	100	s__Pseudomonas pohangensis	100
308	7	d__Bacteria	100	p__Proteobacteria	100	c__Gammaproteobacteria	100	o__Pseudomonadales	100	f__Pseudomonadaceae	100	g__Pseudomonas	100	s__Pseudomonas sp. Z003-0.4C(8344-21)	100
310	7	d__Bacteria	100	p__Proteobacteria	100	c__Gammaproteobacteria	100	o__Pseudomonadales	100	f__Pseudomonadaceae	100	g__Pseudomonas	100	s__Pseudomonas syringae group	100
319	14	d__Bacteria	100	p__Proteobacteria	100	c__Gammaproteobacteria	100	o__Pseudomonadales	100	f__Pseudomonadaceae	100	g__Pseudomonas	100	s__Pseudomonas syringae group	100
329	7	d__Bacteria	100	p__Proteobacteria	100	c__Gammaproteobacteria	100	o__Pseudomonadales	100	f__Pseudomonadaceae	100	g__Pseudomonas	100	s__Pseudomonas syringae group	100
330	11	d__Bacteria	100	p__Proteobacteria	100	c__Gammaproteobacteria	100	o__Pseudomonadales	100	f__Pseudomonadaceae	100	g__Pseudomonas	100	s__Pseudomonas syringae group	100
334	11	d__Bacteria	100	p__Proteobacteria	100	c__Gammaproteobacteria	100	o__Pseudomonadales	100	f__Pseudomonadaceae	100	g__Pseudomonas	100	s__Pseudomonas syringae group	100
346	27	d__Bacteria	100	p__Proteobacteria	100	c__Gammaproteobacteria	100	o__Pseudomonadales	100	f__Pseudomonadaceae	100	g__Pseudomonas	100	s__Pseudomonas syringae group	100
355	13	d__Bacteria	100	p__Proteobacteria	100	c__Gammaproteobacteria	100	o__Pseudomonadales	100	f__Pseudomonadaceae	100	g__Pseudomonas	100	s__Pseudomonas syringae group	100
360	8	d__Bacteria	100	p__Proteobacteria	100	c__Gammaproteobacteria	100	o__Oceanospirillales	100	f__Oceanospirillaceae	100	g__Marinomonas	100	s__Marinomonas mediterranea	100
368	13	d__Bacteria	100	p__Proteobacteria	100	c__Gammaproteobacteria	100	o__Pseudomonadales	100	f__Pseudomonadaceae	100	g__Pseudomonas	100	s__Pseudomonas fluorescens group	100
381	11	d__Bacteria	100	p__Proteobacteria	100	c__Gammaproteobacteria	100	o__Pseudomonadales	100	f__Pseudomonadaceae	100	g__Pseudomonas	100	s__Pseudomonas syringae group	100
392	11	d__Bacteria	100	p__Proteobacteria	100	c__Gammaproteobacteria	100	o__Pseudomonadales	100	f__Pseudomonadaceae	100	g__Pseudomonas	100	s__Pseudomonas syringae group	100
400	13	d__Bacteria	100	p__Proteobacteria	100	c__Gammaproteobacteria	100	o__Pseudomonadales	100	f__Pseudomonadaceae	100	g__Pseudomonas	100	s__Pseudomonas fluorescens group	100
403	8	d__Bacteria	100	p__Proteobacteria	100	c__Gammaproteobacteria	100	o__Pseudomonadales	100	f__Pseudomonadaceae	100	g__Pseudomonas	100	s__Pseudomonas syringae group	100
407	6	d__Bacteria	100	p__Proteobacteria	100	c__Gammaproteobacteria	100	o__Oceanospirillales	100	f__Oceanospirillaceae	100	g__Marinomonas	100	s__Marinomonas rhizomae	100
413	7	d__Bacteria	100	p__Proteobacteria	100	c__Gammaproteobacteria	100	o__Pseudomonadales	100	f__Pseudomonadaceae	100	g__Pseudomonas	100	s__Pseudomonas syringae group	100
428	8	d__Bacteria	100	p__Proteobacteria	100	c__Gammaproteobacteria	100	o__Pseudomonadales	100	f__Moraxellaceae	100	g__Acinetobacter	100	s__Acinetobacter calcoaceticus/baumannii complex	100
432	17	d__Bacteria	100	p__Proteobacteria	100	c__Gammaproteobacteria	100	o__Pseudomonadales	100	f__Pseudomonadaceae	100	g__Pseudomonas	100	s__Pseudomonas syringae group	100
440	6	d__Bacteria	100	p__Proteobacteria	100	c__Gammaproteobacteria	100	o__Pseudomonadales	100	f__Pseudomonadaceae	100	g__Pseudomonas	100	s__Pseudomonas fluorescens group	100
452	9	d__Bacteria	100	p__Proteobacteria	100	c__Gammaproteobacteria	100	o__Oceanospirillales	100	f__Oceanospirillaceae	100	g__Marinomonas	100	s__Marinomonas primoryensis	100
453	23	d__Bacteria	100	p__Proteobacteria	100	c__Gammaproteobacteria	100	o__Pseudomonadales	100	f__Pseudomonadaceae	100	g__Pseudomonas	100	s__Pseudomonas syringae group	100
454	8	d__Bacteria	100	p__Proteobacteria	100	c__Gammaproteobacteria	100	o__Pseudomonadales	100	f__Pseudomonadaceae	100	g__Pseudomonas	100	s__Pseudomonas syringae group	100
456	9	d__Bacteria	100	p__Proteobacteria	100	c__Gammaproteobacteria	100	o__Pseudomonadales	100	f__Pseudomonadaceae	100	g__Pseudomonas	100	s__Pseudomonas syringae group	100
457	7	d__Bacteria	100	p__Proteobacteria	100	c__Gammaproteobacteria	100	o__Oceanospirillales	100	f__Oceanospirillaceae	100	g__Marinomonas	100	s__Marinomonas alcarazii	100
459	14	d__Bacteria	100	p__Proteobacteria	100	c__Gammaproteobacteria	100	o__Pseudomonadales	100	f__Pseudomonadaceae	100	g__Pseudomonas	100	s__Pseudomonas syringae group	100
466	9	d__Bacteria	100	p__Proteobacteria	100	c__Gammaproteobacteria	100	o__Pseudomonadales	100	f__Pseudomonadaceae	100	g__Pseudomonas	100	s__Pseudomonas sp. BAY1663	100
468	12	d__Bacteria	100	p__Proteobacteria	100	c__Gammaproteobacteria	100	o__Oceanospirillales	100	f__Oceanospirillaceae	100	g__Marinomonas	100	s__Marinomonas profundimaris	100
471	8	d__Bacteria	100	p__Proteobacteria	100	c__Gammaproteobacteria	100	o__Pseudomonadales	100	f__Pseudomonadaceae	100	g__Pseudomonas	100	s__Pseudomonas syringae group	100
472	11	d__Bacteria	100	p__Proteobacteria	100	c__Gammaproteobacteria	100	o__Oceanospirillales	100	f__Oceanospirillaceae	100	g__Marinomonas	100	s__Marinomonas spartinae	100
475	8	d__Bacteria	100	p__Proteobacteria	100	c__Gammaproteobacteria	100	o__Pseudomonadales	100	f__Pseudomonadaceae	100	g__Pseudomonas	100	s__Pseudomonas syringae group	100
482	14	d__Bacteria	100	p__Proteobacteria	100	c__Gammaproteobacteria	100	o__Pseudomonadales	100	f__Pseudomonadaceae	100	g__Pseudomonas	100	s__Pseudomonas putida group	100
485	8	d__Bacteria	100	p__Proteobacteria	100	c__Gammaproteobacteria	100	o__Pseudomonadales	100	f__Pseudomonadaceae	100	g__Pseudomonas	100	s__Pseudomonas syringae group	100
487	9	d__Bacteria	100	p__Proteobacteria	100	c__Gammaproteobacteria	100	o__Pseudomonadales	100	f__Pseudomonadaceae	100	g__Pseudomonas	100	s__Pseudomonas aeruginosa group	100
491	7	d__Bacteria	100	p__Proteobacteria	100	c__Gammaproteobacteria	100	o__Pseudomonadales	100	f__Pseudomonadaceae	100	g__Pseudomonas	100	s__Pseudomonas syringae group	100
492	27	d__Bacteria	100	p__Proteobacteria	100	c__Gammaproteobacteria	100	o__Pseudomonadales	100	f__Pseudomonadaceae	100	g__Pseudomonas	100	s__Pseudomonas syringae group	100
499	17	d__Bacteria	100	p__Proteobacteria	100	c__Alphaproteobacteria	100	o__Rhodobacterales	100	f__Rhodobacteraceae	100	g__Rhodobacter	100	s__Candidatus Rhodobacter lobularis	100
500	9	d__Bacteria	100	p__Proteobacteria	100	c__Gammaproteobacteria	100	o__Pseudomonadales	100	f__Pseudomonadaceae	100	g__Pseudomonas	100	s__Pseudomonas syringae group	100
502	10	d__Bacteria	100	p__Proteobacteria	100	c__Gammaproteobacteria	100	o__Pseudomonadales	100	f__Pseudomonadaceae	100	g__Pseudomonas	100	s__Pseudomonas syringae group	100
504	21	d__Bacteria	100	p__Proteobacteria	100	c__Gammaproteobacteria	100	o__Oceanospirillales	100	f__Oceanospirillaceae	100	g__Marinomonas	100	s__Marinomonas foliarum	100
509	7	d__Bacteria	100	p__Proteobacteria	100	c__Gammaproteobacteria	100	o__Pseudomonadales	100	f__Pseudomonadaceae	100	g__Pseudomonas	100	s__Pseudomonas syringae group	100
512	6	d__Bacteria	100	p__Proteobacteria	100	c__Gammaproteobacteria	100	o__Pseudomonadales	100	f__Pseudomonadaceae	100	g__Pseudomonas	100	s__Pseudomonas syringae group	100
519	10	d__Bacteria	100	p__Proteobacteria	100	c__Gammaproteobacteria	100	o__Pseudomonadales	100	f__Pseudomonadaceae	100	g__Pseudomonas	100	s__Pseudomonas syringae group	100
526	8	d__Bacteria	100	p__Proteobacteria	100	c__Gammaproteobacteria	100	o__Pseudomonadales	100	f__Pseudomonadaceae	100	g__Pseudomonas	100	s__Pseudomonas putida group	100
528	8	d__Bacteria	100	p__Proteobacteria	100	c__Gammaproteobacteria	100	o__Pseudomonadales	100	f__Pseudomonadaceae	100	g__Pseudomonas	100	s__Pseudomonas syringae group	100
531	5	d__Bacteria	100	p__Proteobacteria	100	c__Gammaproteobacteria	100	o__Pseudomonadales	100	f__Pseudomonadaceae	100	g__Pseudomonas	100	s__Pseudomonas syringae group	100
548	7	d__Bacteria	100	p__Proteobacteria	100	c__Gammaproteobacteria	100	o__Pseudomonadales	100	f__Pseudomonadaceae	100	g__Pseudomonas	100	s__Pseudomonas fluorescens group	100
550	9	d__Bacteria	100	p__Proteobacteria	100	c__Alphaproteobacteria	100	o__Rhodobacterales	100	f__Rhodobacteraceae	100	g__Rhodobacter	100	s__Rhodobacter capsulatus	100
552	19	d__Bacteria	100	p__Proteobacteria	100	c__Gammaproteobacteria	100	o__Pseudomonadales	100	f__Pseudomonadaceae	100	g__Pseudomonas	100	s__Pseudomonas syringae group	100
553	6	d__Bacteria	100	p__Proteobacteria	100	c__Gammaproteobacteria	100	o__Pseudomonadales	100	f__Pseudomonadaceae	100	g__Pseudomonas	100	s__Pseudomonas aeruginosa group	100
563	6	d__Bacteria	100	p__Proteobacteria	100	c__Gammaproteobacteria	100	o__Pseudomonadales	100	f__Pseudomonadaceae	100	g__Pseudomonas	100	s__Pseudomonas grimontii	100
564	8	d__Bacteria	100	p__Proteobacteria	100	c__Gammaproteobacteria	100	o__Pseudomonadales	100	f__Pseudomonadaceae	100	g__Pseudomonas	100	s__Pseudomonas syringae group	100
573	4	d__Bacteria	100	p__Proteobacteria	100	c__Gammaproteobacteria	100	o__Pseudomonadales	100	f__Pseudomonadaceae	100	g__Pseudomonas	100	s__Pseudomonas syringae group	100
578	3	d__Bacteria	100	p__Proteobacteria	100	c__Gammaproteobacteria	100	o__Alteromonadales	100	f__Colwelliaceae	100	g__Colwellia	100	s__Colwellia sp. 75C3	100
586	5	d__Bacteria	100	p__Proteobacteria	100	c__Gammaproteobacteria	100	o__Pseudomonadales	100	f__Pseudomonadaceae	100	g__Pseudomonas	100	s__Pseudomonas syringae group	100
589	7	d__Bacteria	100	p__Proteobacteria	100	c__Gammaproteobacteria	100	o__Pseudomonadales	100	f__Pseudomonadaceae	100	g__Pseudomonas	100	s__Candidatus Pseudomonas adelgestsugas	100
592	5	d__Bacteria	100	p__Proteobacteria	100	c__Gammaproteobacteria	100	o__Oceanospirillales	100	f__Oceanospirillaceae	100	g__Marinomonas	100	s__Marinomonas sp. MWYL1	100
599	7	d__Bacteria	100	p__Proteobacteria	100	c__Gammaproteobacteria	100	o__Pseudomonadales	100	f__Pseudomonadaceae	100	g__Pseudomonas	100	s__Pseudomonas fluorescens group	100
605	6	d__Bacteria	100	p__Proteobacteria	100	c__Gammaproteobacteria	100	o__Pseudomonadales	100	f__Pseudomonadaceae	100	g__Pseudomonas	100	s__Pseudomonas syringae group	100
611	4	d__Bacteria	100	p__Proteobacteria	100	c__Gammaproteobacteria	100	o__Pseudomonadales	100	f__Pseudomonadaceae	100	g__Pseudomonas	100	s__Pseudomonas fluorescens group	100
614	7	d__Bacteria	100	p__Proteobacteria	100	c__Gammaproteobacteria	100	o__Pseudomonadales	100	f__Pseudomonadaceae	100	g__Pseudomonas	100	s__Pseudomonas fluorescens group	100
617	8	d__Bacteria	100	p__Proteobacteria	100	c__Gammaproteobacteria	100	o__Pseudomonadales	100	f__Pseudomonadaceae	100	g__Pseudomonas	100	s__Pseudomonas stutzeri group	100
618	5	d__Bacteria	100	p__Proteobacteria	100	c__Gammaproteobacteria	100	o__Pseudomonadales	100	f__Pseudomonadaceae	100	g__Pseudomonas	100	s__Pseudomonas fluorescens group	100
620	6	d__Bacteria	100	p__Proteobacteria	100	c__Gammaproteobacteria	100	o__Oceanospirillales	100	f__Oceanospirillaceae	100	g__Marinomonas	100	s__Marinomonas hwangdonensis	100
626	5	d__Bacteria	100	p__Proteobacteria	100	c__Gammaproteobacteria	100	o__Pseudomonadales	100	f__Pseudomonadaceae	100	g__Pseudomonas	100	s__Pseudomonas syringae group	100
635	6	d__Bacteria	100	p__Proteobacteria	100	c__Gammaproteobacteria	100	o__Pseudomonadales	100	f__Pseudomonadaceae	100	g__Pseudomonas	100	s__Pseudomonas syringae group	100
642	7	d__Bacteria	100	p__Proteobacteria	100	c__Gammaproteobacteria	100	o__Pseudomonadales	100	f__Pseudomonadaceae	100	g__Pseudomonas	100	s__Pseudomonas syringae group	100
643	5	d__Bacteria	100	p__Proteobacteria	100	c__Gammaproteobacteria	100	o__Pseudomonadales	100	f__Pseudomonadaceae	100	g__Pseudomonas	100	s__Pseudomonas syringae group	100
647	9	d__Bacteria	100	p__Proteobacteria	100	c__Gammaproteobacteria	100	o__Pseudomonadales	100	f__Pseudomonadaceae	100	g__Pseudomonas	100	s__Pseudomonas syringae group	100
652	8	d__Bacteria	100	p__Proteobacteria	100	c__Gammaproteobacteria	100	o__Pseudomonadales	100	f__Pseudomonadaceae	100	g__Pseudomonas	100	s__Pseudomonas syringae group	100
653	8	d__Bacteria	100	p__Proteobacteria	100	c__Gammaproteobacteria	100	o__Pseudomonadales	100	f__Pseudomonadaceae	100	g__Pseudomonas	100	s__Pseudomonas aeruginosa group	100
662	12	d__Bacteria	100	p__Proteobacteria	100	c__Gammaproteobacteria	100	o__Pseudomonadales	100	f__Pseudomonadaceae	100	g__Pseudomonas	100	s__Pseudomonas fluorescens group	100
665	5	d__Bacteria	100	p__Proteobacteria	100	c__Gammaproteobacteria	100	o__Pseudomonadales	100	f__Pseudomonadaceae	100	g__Pseudomonas	100	s__Pseudomonas sp. URMO17WK12:I11	100
674	9	d__Bacteria	100	p__Proteobacteria	100	c__Gammaproteobacteria	100	o__Pseudomonadales	100	f__Pseudomonadaceae	100	g__Pseudomonas	100	s__Pseudomonas syringae group	100
683	5	d__Bacteria	100	p__Proteobacteria	100	c__Gammaproteobacteria	100	o__Pseudomonadales	100	f__Pseudomonadaceae	100	g__Pseudomonas	100	s__Pseudomonas aeruginosa group	100
686	4	d__Bacteria	100	p__Proteobacteria	100	c__Gammaproteobacteria	100	o__Pseudomonadales	100	f__Pseudomonadaceae	100	g__Pseudomonas	100	s__Pseudomonas syringae group	100
688	9	d__Bacteria	100	p__Proteobacteria	100	c__Gammaproteobacteria	100	o__Pseudomonadales	100	f__Pseudomonadaceae	100	g__Pseudomonas	100	s__Pseudomonas chlororaphis group	100
703	4	d__Bacteria	100	p__Proteobacteria	100	c__Gammaproteobacteria	100	o__Pseudomonadales	100	f__Pseudomonadaceae	100	g__Pseudomonas	100	s__Pseudomonas syringae group	100
708	13	d__Bacteria	100	p__Proteobacteria	100	c__Gammaproteobacteria	100	o__Pseudomonadales	100	f__Pseudomonadaceae	100	g__Pseudomonas	100	s__Pseudomonas syringae group	100
716	4	d__Bacteria	100	p__Proteobacteria	100	c__Gammaproteobacteria	100	o__Pseudomonadales	100	f__Pseudomonadaceae	100	g__Pseudomonas	100	s__Pseudomonas stutzeri group	100
721	10	d__Bacteria	100	p__Proteobacteria	100	c__Gammaproteobacteria	100	o__Pseudomonadales	100	f__Pseudomonadaceae	100	g__Pseudomonas	100	s__Pseudomonas fluorescens group	100
724	6	d__Bacteria	100	p__Proteobacteria	100	c__Gammaproteobacteria	100	o__Pseudomonadales	100	f__Pseudomonadaceae	100	g__Pseudomonas	100	s__Pseudomonas syringae group	100
727	4	d__Bacteria	100	p__Proteobacteria	100	c__Gammaproteobacteria	100	o__Pseudomonadales	100	f__Moraxellaceae	100	g__Acinetobacter	100	s__Acinetobacter qingfengensis	100
731	9	d__Bacteria	100	p__Proteobacteria	100	c__Gammaproteobacteria	100	o__Oceanospirillales	100	f__Oceanospirillaceae	100	g__Marinomonas	100	s__Marinomonas profundimaris	100
742	5	d__Bacteria	100	p__Proteobacteria	100	c__Gammaproteobacteria	100	o__Pseudomonadales	100	f__Pseudomonadaceae	100	g__Pseudomonas	100	s__Pseudomonas sp. GM80	100
748	18	d__Bacteria	100	p__Proteobacteria	100	c__Gammaproteobacteria	100	o__Pseudomonadales	100	f__Pseudomonadaceae	100	g__Pseudomonas	100	s__Pseudomonas syringae group	100
751	7	d__Bacteria	100	p__Proteobacteria	100	c__Gammaproteobacteria	100	o__Pseudomonadales	100	f__Pseudomonadaceae	100	g__Pseudomonas	100	s__Pseudomonas fluorescens group	100
752	18	d__Bacteria	100	p__Proteobacteria	100	c__Gammaproteobacteria	100	o__Pseudomonadales	100	f__Pseudomonadaceae	100	g__Pseudomonas	100	s__Pseudomonas putida group	100
756	9	d__Bacteria	100	p__Proteobacteria	100	c__Gammaproteobacteria	100	o__Pseudomonadales	100	f__Pseudomonadaceae	100	g__Pseudomonas	100	s__Pseudomonas cremoricolorata	100
757	14	d__Bacteria	100	p__Proteobacteria	100	c__Gammaproteobacteria	100	o__Pseudomonadales	100	f__Pseudomonadaceae	100	g__Pseudomonas	100	s__Pseudomonas syringae group	100
758	6	d__Bacteria	100	p__Proteobacteria	100	c__Gammaproteobacteria	100	o__Pseudomonadales	100	f__Pseudomonadaceae	100	g__Pseudomonas	100	s__Pseudomonas syringae group	100
764	27	d__Bacteria	100	p__Proteobacteria	100	c__Gammaproteobacteria	100	o__Alteromonadales	100	f__Pseudoalteromonadaceae	100	g__Pseudoalteromonas	100	s__Pseudoalteromonas agarivorans	100
765	9	d__Bacteria	100	p__Proteobacteria	100	c__Alphaproteobacteria	100	o__Rhodobacterales	100	f__Rhodobacteraceae	100	g__Paracoccus	100	s__Paracoccus halophilus	100
766	7	d__Bacteria	100	p__Proteobacteria	100	c__Gammaproteobacteria	100	o__Pseudomonadales	100	f__Pseudomonadaceae	100	g__Pseudomonas	100	s__Pseudomonas putida group	100
769	6	d__Bacteria	100	p__Proteobacteria	100	c__Gammaproteobacteria	100	o__Pseudomonadales	100	f__Pseudomonadaceae	100	g__Pseudomonas	100	s__Pseudomonas syringae group	100
771	5	d__Bacteria	100	p__Proteobacteria	100	c__Gammaproteobacteria	100	o__Pseudomonadales	100	f__Pseudomonadaceae	100	g__Pseudomonas	100	s__Pseudomonas putida group	100
778	22	d__Bacteria	100	p__Proteobacteria	100	c__Gammaproteobacteria	100	o__Pseudomonadales	100	f__Pseudomonadaceae	100	g__Pseudomonas	100	s__Pseudomonas knackmussii	100
788	6	d__Bacteria	100	p__Proteobacteria	100	c__Gammaproteobacteria	100	o__Oceanospirillales	100	f__Oceanospirillaceae	100	g__Marinomonas	100	s__Marinomonas rhizomae	100
793	6	d__Bacteria	100	p__Proteobacteria	100	c__Gammaproteobacteria	100	o__Pseudomonadales	100	f__Pseudomonadaceae	100	g__Pseudomonas	100	s__Pseudomonas syringae group	100
809	4	d__Bacteria	100	p__Proteobacteria	100	c__Gammaproteobacteria	100	o__Pseudomonadales	100	f__Pseudomonadaceae	100	g__Pseudomonas	100	s__Pseudomonas syringae group	100
810	17	d__Bacteria	100	p__Proteobacteria	100	c__Gammaproteobacteria	100	o__Alteromonadales	100	f__Shewanellaceae	100	g__Shewanella	100	s__Shewanella marisflavi	100
813	11	d__Bacteria	100	p__Proteobacteria	100	c__Gammaproteobacteria	100	o__Pseudomonadales	100	f__Pseudomonadaceae	100	g__Pseudomonas	100	s__Pseudomonas syringae group	100
823	7	d__Bacteria	100	p__Proteobacteria	100	c__Gammaproteobacteria	100	o__Pseudomonadales	100	f__Pseudomonadaceae	100	g__Pseudomonas	100	s__Pseudomonas cuatrocienegasensis	100
831	4	d__Bacteria	100	p__Proteobacteria	100	c__Gammaproteobacteria	100	o__Pseudomonadales	100	f__Pseudomonadaceae	100	g__Pseudomonas	100	s__Pseudomonas fluorescens group	100
836	15	d__Bacteria	100	p__Proteobacteria	100	c__Gammaproteobacteria	100	o__Pseudomonadales	100	f__Pseudomonadaceae	100	g__Pseudomonas	100	s__Pseudomonas syringae group	100
841	4	d__Bacteria	100	p__Proteobacteria	100	c__Gammaproteobacteria	100	o__Pseudomonadales	100	f__Pseudomonadaceae	100	g__Pseudomonas	100	s__Pseudomonas sp. BAY1663	100
842	5	d__Bacteria	100	p__Proteobacteria	100	c__Gammaproteobacteria	100	o__Pseudomonadales	100	f__Pseudomonadaceae	100	g__Pseudomonas	100	s__Pseudomonas kuykendallii	100
844	8	d__Bacteria	100	p__Proteobacteria	100	c__Gammaproteobacteria	100	o__Oceanospirillales	100	f__Oceanospirillaceae	100	g__Marinomonas	100	s__Marinomonas pollencensis	100
853	8	d__Bacteria	100	p__Proteobacteria	100	c__Gammaproteobacteria	100	o__Pseudomonadales	100	f__Pseudomonadaceae	100	g__Pseudomonas	100	s__Pseudomonas syringae group	100
857	7	d__Bacteria	100	p__Proteobacteria	100	c__Alphaproteobacteria	100	o__Rhodobacterales	100	f__Rhodobacteraceae	100	g__Thioclava	100	s__Thioclava sp. SK-1	100
861	4	d__Bacteria	100	p__Proteobacteria	100	c__Gammaproteobacteria	100	o__Pseudomonadales	100	f__Pseudomonadaceae	100	g__Pseudomonas	100	s__Pseudomonas sp. GM30	100
865	4	d__Bacteria	100	p__Proteobacteria	100	c__Gammaproteobacteria	100	o__Pseudomonadales	100	f__Pseudomonadaceae	100	g__Pseudomonas	100	s__Pseudomonas sp. J237	100
870	19	d__Bacteria	100	p__Proteobacteria	100	c__Gammaproteobacteria	100	o__Oceanospirillales	100	f__Oceanospirillaceae	100	g__Marinomonas	100	s__Marinomonas primoryensis	100
873	4	d__Bacteria	100	p__Proteobacteria	100	c__Gammaproteobacteria	100	o__Pseudomonadales	100	f__Pseudomonadaceae	100	g__Pseudomonas	100	s__Pseudomonas syringae group	100
879	6	d__Bacteria	100	p__Proteobacteria	100	c__Gammaproteobacteria	100	o__Pseudomonadales	100	f__Pseudomonadaceae	100	g__Pseudomonas	100	s__Pseudomonas fluorescens group	100
883	5	d__Bacteria	100	p__Proteobacteria	100	c__Gammaproteobacteria	100	o__Pseudomonadales	100	f__Pseudomonadaceae	100	g__Pseudomonas	100	s__Pseudomonas aeruginosa group	100
885	4	d__Bacteria	100	p__Proteobacteria	100	c__Gammaproteobacteria	100	o__Pseudomonadales	100	f__Pseudomonadaceae	100	g__Pseudomonas	100	s__Pseudomonas fluorescens group	100
894	5	d__Bacteria	100	p__Proteobacteria	100	c__Gammaproteobacteria	100	o__Pseudomonadales	100	f__Pseudomonadaceae	100	g__Pseudomonas	100	s__Pseudomonas syringae group	100
902	5	d__Bacteria	100	p__Proteobacteria	100	c__Gammaproteobacteria	100	o__Pseudomonadales	100	f__Pseudomonadaceae	100	g__Pseudomonas	100	s__Pseudomonas aeruginosa group	100
912	5	d__Bacteria	100	p__Proteobacteria	100	c__Gammaproteobacteria	100	o__Oceanospirillales	100	f__Oceanospirillaceae	100	g__Marinomonas	100	s__Marinomonas piezotolerans	100
913	5	d__Bacteria	100	p__Proteobacteria	100	c__Gammaproteobacteria	100	o__Pseudomonadales	100	f__Pseudomonadaceae	100	g__Pseudomonas	100	s__Pseudomonas syringae group	100
921	5	d__Bacteria	100	p__Proteobacteria	100	c__Gammaproteobacteria	100	o__Oceanospirillales	100	f__Oceanospirillaceae	100	g__Marinomonas	100	s__Marinomonas foliarum	100
926	5	d__Bacteria	100	p__Proteobacteria	100	c__Alphaproteobacteria	100	o__Rhodobacterales	100	f__Rhodobacteraceae	100	g__Paracoccus	100	s__Paracoccus sanguinis	100
929	4	d__Bacteria	100	p__Proteobacteria	100	c__Gammaproteobacteria	100	o__Pseudomonadales	100	f__Pseudomonadaceae	100	g__Pseudomonas	100	s__Pseudomonas fluorescens group	100
930	4	d__Bacteria	100	p__Proteobacteria	100	c__Gammaproteobacteria	100	o__Pseudomonadales	100	f__Pseudomonadaceae	100	g__Pseudomonas	100	s__Pseudomonas syringae group	100
938	8	d__Bacteria	100	p__Proteobacteria	100	c__Gammaproteobacteria	100	o__Pseudomonadales	100	f__Pseudomonadaceae	100	g__Pseudomonas	100	s__Pseudomonas putida group	100
951	3	d__Bacteria	100	p__Proteobacteria	100	c__Gammaproteobacteria	100	o__Pseudomonadales	100	f__Pseudomonadaceae	100	g__Pseudomonas	100	s__Pseudomonas jessenii	100
952	11	d__Bacteria	100	p__Proteobacteria	100	c__Gammaproteobacteria	100	o__Oceanospirillales	100	f__Oceanospirillaceae	100	g__Marinomonas	100	s__Marinomonas sp. BSi20584	100
956	3	d__Bacteria	100	p__Proteobacteria	100	c__Gammaproteobacteria	100	o__Pseudomonadales	100	f__Pseudomonadaceae	100	g__Pseudomonas	100	s__Pseudomonas syringae group	100
959	9	d__Bacteria	100	p__Proteobacteria	100	c__Gammaproteobacteria	100	o__Pseudomonadales	100	f__Pseudomonadaceae	100	g__Pseudomonas	100	s__Pseudomonas aeruginosa group	100
964	5	d__Bacteria	100	p__Proteobacteria	100	c__Gammaproteobacteria	100	o__Oceanospirillales	100	f__Oceanospirillaceae	100	g__Marinomonas	100	s__Marinomonas primoryensis	100
973	6	d__Bacteria	100	p__Proteobacteria	100	c__Gammaproteobacteria	100	o__Chromatiales	100	f__Chromatiaceae	100	g__Rheinheimera	100	s__Rheinheimera sp. SA_1	100
983	6	d__Bacteria	100	p__Proteobacteria	100	c__Gammaproteobacteria	100	o__Pseudomonadales	100	f__Pseudomonadaceae	100	g__Pseudomonas	100	s__Pseudomonas pelagia	100
984	3	d__Bacteria	100	p__Proteobacteria	100	c__Gammaproteobacteria	100	o__Pseudomonadales	100	f__Pseudomonadaceae	100	g__Pseudomonas	100	s__Pseudomonas syringae group	100
988	4	d__Bacteria	100	p__Proteobacteria	100	c__Gammaproteobacteria	100	o__Pseudomonadales	100	f__Pseudomonadaceae	100	g__Pseudomonas	100	s__Pseudomonas putida group	100
989	3	d__Bacteria	100	p__Proteobacteria	100	c__Gammaproteobacteria	100	o__Pseudomonadales	100	f__Pseudomonadaceae	100	g__Pseudomonas	100	s__Pseudomonas fluorescens group	100
994	5	d__Bacteria	100	p__Proteobacteria	100	c__Gammaproteobacteria	100	o__Pseudomonadales	100	f__Pseudomonadaceae	100	g__Pseudomonas	100	s__Pseudomonas sp. BAY1663	100
999	4	d__Bacteria	100	p__Proteobacteria	100	c__Gammaproteobacteria	100	o__Pseudomonadales	100	f__Pseudomonadaceae	100	g__Pseudomonas	100	s__Pseudomonas syringae group	100
1002	5	d__Bacteria	100	p__Proteobacteria	100	c__Gammaproteobacteria	100	o__Oceanospirillales	100	f__Oceanospirillaceae	100	g__Marinomonas	100	s__Marinomonas sp. MED121	100
1004	3	d__Bacteria	100	p__Proteobacteria	100	c__Gammaproteobacteria	100	o__Pseudomonadales	100	f__Pseudomonadaceae	100	g__Pseudomonas	100	s__Pseudomonas syringae group	100
1005	4	d__Bacteria	100	p__Proteobacteria	100	c__Gammaproteobacteria	100	o__Pseudomonadales	100	f__Pseudomonadaceae	100	g__Pseudomonas	100	s__Pseudomonas sp. GM55	100
1014	5	d__Bacteria	100	p__Proteobacteria	100	c__Alphaproteobacteria	100	o__Rhodobacterales	100	f__Rhodobacteraceae	100	g__Thioclava	100	s__Thioclava atlantica	100
1017	9	d__Bacteria	100	p__Proteobacteria	100	c__Gammaproteobacteria	100	o__Oceanospirillales	100	f__Oceanospirillaceae	100	g__Marinomonas	100	s__Marinomonas sp. MED121	100
1021	6	d__Bacteria	100	p__Proteobacteria	100	c__Gammaproteobacteria	100	o__Oceanospirillales	100	f__Oceanospirillaceae	100	g__Marinomonas	100	s__Marinomonas ushuaiensis	100
1025	3	d__Bacteria	100	p__Proteobacteria	100	c__Gammaproteobacteria	100	o__Pseudomonadales	100	f__Pseudomonadaceae	100	g__Pseudomonas	100	s__Pseudomonas syringae group	100
1027	4	d__Bacteria	100	p__Proteobacteria	100	c__Gammaproteobacteria	100	o__Oceanospirillales	100	f__Oceanospirillaceae	100	g__Marinomonas	100	s__Marinomonas balearica	100
1030	7	d__Bacteria	100	p__Proteobacteria	100	c__Gammaproteobacteria	100	o__Alteromonadales	100	f__Pseudoalteromonadaceae	100	g__Pseudoalteromonas	100	s__Pseudoalteromonas phenolica	100
1031	5	d__Bacteria	100	p__Proteobacteria	100	c__Gammaproteobacteria	100	o__Pseudomonadales	100	f__Pseudomonadaceae	100	g__Pseudomonas	100	s__Pseudomonas syringae group	100
1032	5	d__Bacteria	100	p__Proteobacteria	100	c__Gammaproteobacteria	100	o__Pseudomonadales	100	f__Pseudomonadaceae	100	g__Pseudomonas	100	s__Pseudomonas aeruginosa group	100
1034	6	d__Bacteria	100	p__Proteobacteria	100	c__Gammaproteobacteria	100	o__Pseudomonadales	100	f__Pseudomonadaceae	100	g__Pseudomonas	100	s__Pseudomonas syringae group	100
1042	12	d__Bacteria	100	p__Proteobacteria	100	c__Gammaproteobacteria	100	o__Chromatiales	100	f__Chromatiaceae	100	g__Rheinheimera	100	s__Rheinheimera salexigens	100
1047	3	d__Bacteria	100	p__Proteobacteria	100	c__Gammaproteobacteria	100	o__Pseudomonadales	100	f__Pseudomonadaceae	100	g__Pseudomonas	100	s__Pseudomonas aeruginosa group	100
1052	3	d__Bacteria	100	p__Proteobacteria	100	c__Gammaproteobacteria	100	o__Pseudomonadales	100	f__Pseudomonadaceae	100	g__Pseudomonas	100	s__Pseudomonas putida group	100
1053	4	d__Bacteria	100	p__Proteobacteria	100	c__Gammaproteobacteria	100	o__Pseudomonadales	100	f__Pseudomonadaceae	100	g__Pseudomonas	100	s__Pseudomonas syringae group	100
1064	7	d__Bacteria	100	p__Proteobacteria	100	c__Gammaproteobacteria	100	o__Pseudomonadales	100	f__Pseudomonadaceae	100	g__Pseudomonas	100	s__Pseudomonas aeruginosa group	100
1066	4	d__Bacteria	100	p__Proteobacteria	100	c__Gammaproteobacteria	100	o__Alteromonadales	100	f__Pseudoalteromonadaceae	100	g__Pseudoalteromonas	100	s__Pseudoalteromonas sp. S4389	100
1070	12	d__Bacteria	100	p__Proteobacteria	100	c__Alphaproteobacteria	100	o__Rhodobacterales	100	f__Rhodobacteraceae	100	g__Thioclava	100	s__Thioclava indica	100
1073	7	d__Bacteria	100	p__Proteobacteria	100	c__Gammaproteobacteria	100	o__Pseudomonadales	100	f__Pseudomonadaceae	100	g__Pseudomonas	100	s__Pseudomonas syringae group	100
1075	6	d__Bacteria	100	p__Proteobacteria	100	c__Gammaproteobacteria	100	o__Pseudomonadales	100	f__Pseudomonadaceae	100	g__Pseudomonas	100	s__Pseudomonas syringae group	100
1079	5	d__Bacteria	100	p__Proteobacteria	100	c__Gammaproteobacteria	100	o__Oceanospirillales	100	f__Oceanospirillaceae	100	g__Marinomonas	100	s__Marinomonas pollencensis	100
1083	6	d__Bacteria	100	p__Proteobacteria	100	c__Gammaproteobacteria	100	o__Pseudomonadales	100	f__Pseudomonadaceae	100	g__Pseudomonas	100	s__Pseudomonas sp. BAY1663	100
1087	3	d__Bacteria	100	p__Proteobacteria	100	c__Gammaproteobacteria	100	o__Pseudomonadales	100	f__Pseudomonadaceae	100	g__Pseudomonas	100	s__Pseudomonas fluorescens group	100
1090	3	d__Bacteria	100	p__Proteobacteria	100	c__Gammaproteobacteria	100	o__Pseudomonadales	100	f__Pseudomonadaceae	100	g__Pseudomonas	100	s__Pseudomonas guangdongensis	100
1091	3	d__Bacteria	100	p__Proteobacteria	100	c__Gammaproteobacteria	100	o__Pseudomonadales	100	f__Pseudomonadaceae	100	g__Pseudomonas	100	s__Pseudomonas syringae group	100
1097	3	d__Bacteria	100	p__Proteobacteria	100	c__Gammaproteobacteria	100	o__Pseudomonadales	100	f__Pseudomonadaceae	100	g__Pseudomonas	100	s__Pseudomonas syringae group	100
1101	4	d__Bacteria	100	p__Proteobacteria	100	c__Gammaproteobacteria	100	o__Pseudomonadales	100	f__Pseudomonadaceae	100	g__Pseudomonas	100	s__Pseudomonas syringae group	100
1104	8	d__Bacteria	100	p__Proteobacteria	100	c__Gammaproteobacteria	100	o__Pseudomonadales	100	f__Pseudomonadaceae	100	g__Pseudomonas	100	s__Pseudomonas syringae group	100
1106	3	d__Bacteria	100	p__Proteobacteria	100	c__Gammaproteobacteria	100	o__Pseudomonadales	100	f__Pseudomonadaceae	100	g__Pseudomonas	100	s__Pseudomonas putida group	100
1109	3	d__Bacteria	100	p__Proteobacteria	100	c__Gammaproteobacteria	100	o__Pseudomonadales	100	f__Pseudomonadaceae	100	g__Pseudomonas	100	s__Pseudomonas syringae group	100
1121	4	d__Bacteria	100	p__Proteobacteria	100	c__Gammaproteobacteria	100	o__Chromatiales	100	f__Chromatiaceae	100	g__Rheinheimera	100	s__Rheinheimera salexigens	100
1128	3	d__Bacteria	100	p__Proteobacteria	100	c__Gammaproteobacteria	100	o__Pseudomonadales	100	f__Pseudomonadaceae	100	g__Pseudomonas	100	s__Pseudomonas fluorescens group	100
1138	3	d__Bacteria	100	p__Proteobacteria	100	c__Gammaproteobacteria	100	o__Pseudomonadales	100	f__Pseudomonadaceae	100	g__Pseudomonas	100	s__Pseudomonas saponiphila	100
1140	8	d__Bacteria	100	p__Proteobacteria	100	c__Gammaproteobacteria	100	o__Pseudomonadales	100	f__Pseudomonadaceae	100	g__Pseudomonas	100	s__Pseudomonas syringae group	100
1144	3	d__Bacteria	100	p__Proteobacteria	100	c__Gammaproteobacteria	100	o__Pseudomonadales	100	f__Pseudomonadaceae	100	g__Pseudomonas	100	s__Pseudomonas syringae group	100
1154	4	d__Bacteria	100	p__Proteobacteria	100	c__Gammaproteobacteria	100	o__Pseudomonadales	100	f__Pseudomonadaceae	100	g__Pseudomonas	100	s__Pseudomonas syringae group	100
1155	17	d__Bacteria	100	p__Proteobacteria	100	c__Gammaproteobacteria	100	o__Pseudomonadales	100	f__Pseudomonadaceae	100	g__Pseudomonas	100	s__Pseudomonas syringae group	100
1160	7	d__Bacteria	100	p__Proteobacteria	100	c__Gammaproteobacteria	100	o__Oceanospirillales	100	f__Oceanospirillaceae	100	g__Marinomonas	100	s__Marinomonas piezotolerans	100
1175	5	d__Bacteria	100	p__Proteobacteria	100	c__Gammaproteobacteria	100	o__Pseudomonadales	100	f__Pseudomonadaceae	100	g__Pseudomonas	100	s__Pseudomonas sp. BAY1663	100
1176	5	d__Bacteria	100	p__Proteobacteria	100	c__Gammaproteobacteria	100	o__Pseudomonadales	100	f__Pseudomonadaceae	100	g__Pseudomonas	100	s__Pseudomonas syringae group	100
1177	13	d__Bacteria	100	p__Proteobacteria	100	c__Gammaproteobacteria	100	o__Pseudomonadales	100	f__Pseudomonadaceae	100	g__Pseudomonas	100	s__Pseudomonas syringae group	100
1184	3	d__Bacteria	100	p__Proteobacteria	100	c__Gammaproteobacteria	100	o__Pseudomonadales	100	f__Pseudomonadaceae	100	g__Pseudomonas	100	s__Pseudomonas putida group	100
1188	4	d__Bacteria	100	p__Proteobacteria	100	c__Gammaproteobacteria	100	o__Pseudomonadales	100	f__Pseudomonadaceae	100	g__Pseudomonas	100	s__Pseudomonas fluorescens group	100
1193	4	d__Bacteria	100	p__Proteobacteria	100	c__Gammaproteobacteria	100	o__Pseudomonadales	100	f__Pseudomonadaceae	100	g__Pseudomonas	100	s__Pseudomonas syringae group	100
1194	7	d__Bacteria	100	p__Proteobacteria	100	c__Gammaproteobacteria	100	o__Chromatiales	100	f__Chromatiaceae	100	g__Rheinheimera	100	s__Rheinheimera salexigens	100
1195	4	d__Bacteria	100	p__Proteobacteria	100	c__Gammaproteobacteria	100	o__Oceanospirillales	100	f__Oceanospirillaceae	100	g__Marinomonas	100	s__Marinomonas hwangdonensis	100
1199	4	d__Bacteria	100	p__Proteobacteria	100	c__Gammaproteobacteria	100	o__Pseudomonadales	100	f__Pseudomonadaceae	100	g__Pseudomonas	100	s__Pseudomonas fluorescens group	100
1203	8	d__Bacteria	100	p__Proteobacteria	100	c__Gammaproteobacteria	100	o__Oceanospirillales	100	f__Oceanospirillaceae	100	g__Marinomonas	100	s__Marinomonas alcarazii	100
1206	3	d__Bacteria	100	p__Proteobacteria	100	c__Alphaproteobacteria	100	o__Rhodobacterales	100	f__Rhodobacteraceae	100	g__Pseudorhodobacter	100	s__Pseudorhodobacter aquimaris	100
1212	3	d__Bacteria	100	p__Proteobacteria	100	c__Gammaproteobacteria	100	o__Pseudomonadales	100	f__Pseudomonadaceae	100	g__Pseudomonas	100	s__Pseudomonas syringae group	100
1214	11	d__Bacteria	100	p__Proteobacteria	100	c__Gammaproteobacteria	100	o__Pseudomonadales	100	f__Pseudomonadaceae	100	g__Pseudomonas	100	s__Pseudomonas aeruginosa group	100
1224	3	d__Bacteria	100	p__Proteobacteria	100	c__Gammaproteobacteria	100	o__Pseudomonadales	100	f__Pseudomonadaceae	100	g__Pseudomonas	100	s__Pseudomonas syringae group	100
1226	4	d__Bacteria	100	p__Proteobacteria	100	c__Gammaproteobacteria	100	o__Pseudomonadales	100	f__Pseudomonadaceae	100	g__Pseudomonas	100	s__Pseudomonas pohangensis	100
1230	5	d__Bacteria	100	p__Proteobacteria	100	c__Gammaproteobacteria	100	o__Pseudomonadales	100	f__Pseudomonadaceae	100	g__Pseudomonas	100	s__Pseudomonas aeruginosa group	100
1233	19	d__Bacteria	100	p__Proteobacteria	100	c__Gammaproteobacteria	100	o__Pseudomonadales	100	f__Pseudomonadaceae	100	g__Pseudomonas	100	s__Pseudomonas putida group	100
1237	4	d__Bacteria	100	p__Proteobacteria	100	c__Gammaproteobacteria	100	o__Pseudomonadales	100	f__Pseudomonadaceae	100	g__Pseudomonas	100	s__Pseudomonas syringae group	100
1240	3	d__Bacteria	100	p__Proteobacteria	100	c__Gammaproteobacteria	100	o__Pseudomonadales	100	f__Pseudomonadaceae	100	g__Pseudomonas	100	s__Pseudomonas syringae group	100
1244	5	d__Bacteria	100	p__Proteobacteria	100	c__Gammaproteobacteria	100	o__Pseudomonadales	100	f__Pseudomonadaceae	100	g__Pseudomonas	100	s__Pseudomonas yangmingensis	100
1246	3	d__Bacteria	100	p__Proteobacteria	100	c__Alphaproteobacteria	100	o__Rhodobacterales	100	f__Rhodobacteraceae	100	g__Rhodobacter	100	s__Rhodobacter sp. SW2	100
1261	4	d__Bacteria	100	p__Proteobacteria	100	c__Gammaproteobacteria	100	o__Pseudomonadales	100	f__Pseudomonadaceae	100	g__Pseudomonas	100	s__Pseudomonas fluorescens group	100
1269	3	d__Bacteria	100	p__Proteobacteria	100	c__Gammaproteobacteria	100	o__Pseudomonadales	100	f__Moraxellaceae	100	g__Acinetobacter	100	s__Acinetobacter gerneri	100
1271	6	d__Bacteria	100	p__Proteobacteria	100	c__Gammaproteobacteria	100	o__Pseudomonadales	100	f__Pseudomonadaceae	100	g__Pseudomonas	100	s__Pseudomonas sp. Bc-h	100
1272	2	d__Bacteria	100	p__Proteobacteria	100	c__Gammaproteobacteria	100	o__Pseudomonadales	100	f__Pseudomonadaceae	100	g__Pseudomonas	100	s__Pseudomonas aeruginosa group	100
1277	8	d__Bacteria	100	p__Proteobacteria	100	c__Gammaproteobacteria	100	o__Pseudomonadales	100	f__Pseudomonadaceae	100	g__Pseudomonas	100	s__Pseudomonas syringae group	100
1285	18	d__Bacteria	100	p__Proteobacteria	100	c__Gammaproteobacteria	100	o__Pseudomonadales	100	f__Pseudomonadaceae	100	g__Pseudomonas	100	s__Pseudomonas aeruginosa group	100
1287	6	d__Bacteria	100	p__Proteobacteria	100	c__Gammaproteobacteria	100	o__Pseudomonadales	100	f__Pseudomonadaceae	100	g__Pseudomonas	100	s__Pseudomonas aeruginosa group	100
1296	3	d__Bacteria	100	p__Proteobacteria	100	c__Gammaproteobacteria	100	o__Vibrionales	100	f__Vibrionaceae	100	g__Vibrio	100	s__Vibrio xiamenensis	100
1297	2	d__Bacteria	100	p__Proteobacteria	100	c__Gammaproteobacteria	100	o__Pseudomonadales	100	f__Pseudomonadaceae	100	g__Pseudomonas	100	s__Pseudomonas syringae group	100
1299	7	d__Bacteria	100	p__Proteobacteria	100	c__Gammaproteobacteria	100	o__Pseudomonadales	100	f__Pseudomonadaceae	100	g__Pseudomonas	100	s__Pseudomonas aeruginosa group	100
1308	3	d__Bacteria	100	p__Proteobacteria	100	c__Gammaproteobacteria	100	o__Pseudomonadales	100	f__Pseudomonadaceae	100	g__Pseudomonas	100	s__Pseudomonas yangmingensis	100
1314	3	d__Bacteria	100	p__Proteobacteria	100	c__Gammaproteobacteria	100	o__Pseudomonadales	100	f__Pseudomonadaceae	100	g__Pseudomonas	100	s__Pseudomonas cremoricolorata	100
1327	5	d__Bacteria	100	p__Proteobacteria	100	c__Gammaproteobacteria	100	o__Pseudomonadales	100	f__Pseudomonadaceae	100	g__Pseudomonas	100	s__Pseudomonas aeruginosa group	100
1340	3	d__Bacteria	100	p__Proteobacteria	100	c__Gammaproteobacteria	100	o__Alteromonadales	100	f__Psychromonadaceae	100	g__Psychromonas	100	s__Psychromonas sp. B3M02	100
1342	3	d__Bacteria	100	p__Proteobacteria	100	c__Gammaproteobacteria	100	o__Pseudomonadales	100	f__Pseudomonadaceae	100	g__Pseudomonas	100	s__Pseudomonas syringae group	100
1343	3	d__Bacteria	100	p__Proteobacteria	100	c__Gammaproteobacteria	100	o__Pseudomonadales	100	f__Pseudomonadaceae	100	g__Pseudomonas	100	s__Pseudomonas yangmingensis	100
1347	2	d__Bacteria	100	p__Proteobacteria	100	c__Gammaproteobacteria	100	o__Oceanospirillales	100	f__Oceanospirillaceae	100	g__Marinomonas	100	s__Marinomonas rhizomae	100
1358	2	d__Bacteria	100	p__Proteobacteria	100	c__Gammaproteobacteria	100	o__Pseudomonadales	100	f__Pseudomonadaceae	100	g__Pseudomonas	100	s__Pseudomonas syringae group	100
1364	15	d__Bacteria	100	p__Proteobacteria	100	c__Gammaproteobacteria	100	o__Pseudomonadales	100	f__Pseudomonadaceae	100	g__Pseudomonas	100	s__Candidatus Pseudomonas adelgestsugas	100
1366	12	d__Bacteria	100	p__Proteobacteria	100	c__Gammaproteobacteria	100	o__Pseudomonadales	100	f__Pseudomonadaceae	100	g__Pseudomonas	100	s__Pseudomonas syringae group	100
1369	11	d__Bacteria	100	p__Proteobacteria	100	c__Gammaproteobacteria	100	o__Pseudomonadales	100	f__Pseudomonadaceae	100	g__Pseudomonas	100	s__Pseudomonas syringae group	100
1375	3	d__Bacteria	100	p__Proteobacteria	100	c__Gammaproteobacteria	100	o__Pseudomonadales	100	f__Pseudomonadaceae	100	g__Pseudomonas	100	s__Pseudomonas syringae group	100
1377	6	d__Bacteria	100	p__Proteobacteria	100	c__Gammaproteobacteria	100	o__Pseudomonadales	100	f__Pseudomonadaceae	100	g__Pseudomonas	100	s__Pseudomonas syringae group	100
1379	4	d__Bacteria	100	p__Proteobacteria	100	c__Gammaproteobacteria	100	o__Pseudomonadales	100	f__Pseudomonadaceae	100	g__Pseudomonas	100	s__Pseudomonas syringae group	100
1386	5	d__Bacteria	100	p__Proteobacteria	100	c__Gammaproteobacteria	100	o__Alteromonadales	100	f__Psychromonadaceae	100	g__Psychromonas	100	s__Psychromonas sp. B3M02	100
1387	12	d__Bacteria	100	p__Proteobacteria	100	c__Gammaproteobacteria	100	o__Pseudomonadales	100	f__Pseudomonadaceae	100	g__Pseudomonas	100	s__Pseudomonas syringae group	100
1395	5	d__Bacteria	100	p__Proteobacteria	100	c__Gammaproteobacteria	100	o__Pseudomonadales	100	f__Pseudomonadaceae	100	g__Pseudomonas	100	s__Pseudomonas pohangensis	100
1398	3	d__Bacteria	100	p__Proteobacteria	100	c__Gammaproteobacteria	100	o__Pseudomonadales	100	f__Pseudomonadaceae	100	g__Pseudomonas	100	s__Pseudomonas jessenii	100
1401	2	d__Bacteria	100	p__Proteobacteria	100	c__Gammaproteobacteria	100	o__Alteromonadales	100	f__Pseudoalteromonadaceae	100	g__Pseudoalteromonas	100	s__Pseudoalteromonas denitrificans	100
1411	4	d__Bacteria	100	p__Proteobacteria	100	c__Gammaproteobacteria	100	o__Oceanospirillales	100	f__Oceanospirillaceae	100	g__Marinomonas	100	s__Marinomonas rhizomae	100
1412	2	d__Bacteria	100	p__Proteobacteria	100	c__Gammaproteobacteria	100	o__Pseudomonadales	100	f__Pseudomonadaceae	100	g__Pseudomonas	100	s__Pseudomonas fluorescens group	100
1424	2	d__Bacteria	100	p__Proteobacteria	100	c__Gammaproteobacteria	100	o__Pseudomonadales	100	f__Pseudomonadaceae	100	g__Pseudomonas	100	s__Pseudomonas syringae group	100
1434	7	d__Bacteria	100	p__Proteobacteria	100	c__Gammaproteobacteria	100	o__Pseudomonadales	100	f__Pseudomonadaceae	100	g__Pseudomonas	100	s__Candidatus Pseudomonas adelgestsugas	100
1438	3	d__Bacteria	100	p__Proteobacteria	100	c__Gammaproteobacteria	100	o__Pseudomonadales	100	f__Pseudomonadaceae	100	g__Pseudomonas	100	s__Pseudomonas sp. URMO17WK12:I6	100
1439	7	d__Bacteria	100	p__Proteobacteria	100	c__Gammaproteobacteria	100	o__Pseudomonadales	100	f__Pseudomonadaceae	100	g__Pseudomonas	100	s__Pseudomonas aeruginosa group	100
1445	5	d__Bacteria	100	p__Proteobacteria	100	c__Gammaproteobacteria	100	o__Pseudomonadales	100	f__Pseudomonadaceae	100	g__Pseudomonas	100	s__Pseudomonas fluorescens group	100
1449	17	d__Bacteria	100	p__Proteobacteria	100	c__Gammaproteobacteria	100	o__Pseudomonadales	100	f__Pseudomonadaceae	100	g__Pseudomonas	100	s__Pseudomonas aeruginosa group	100
1451	2	d__Bacteria	100	p__Proteobacteria	100	c__Gammaproteobacteria	100	o__Chromatiales	100	f__Chromatiaceae	100	g__Rheinheimera	100	s__Rheinheimera sp. EpRS3	100
1455	6	d__Bacteria	100	p__Proteobacteria	100	c__Gammaproteobacteria	100	o__Pseudomonadales	100	f__Pseudomonadaceae	100	g__Pseudomonas	100	s__Pseudomonas fluorescens group	100
1461	4	d__Bacteria	100	p__Proteobacteria	100	c__Alphaproteobacteria	100	o__Rhodobacterales	100	f__Rhodobacteraceae	100	g__Thioclava	100	s__Thioclava sp. SK-1	100
1464	4	d__Bacteria	100	p__Proteobacteria	100	c__Gammaproteobacteria	100	o__Vibrionales	100	f__Vibrionaceae	100	g__Vibrio	100	s__Vibrio sp. qd031	100
1465	3	d__Bacteria	100	p__Proteobacteria	100	c__Gammaproteobacteria	100	o__Vibrionales	100	f__Vibrionaceae	100	g__Vibrio	100	s__Vibrio xiamenensis	100
1469	2	d__Bacteria	100	p__Proteobacteria	100	c__Gammaproteobacteria	100	o__Pseudomonadales	100	f__Pseudomonadaceae	100	g__Pseudomonas	100	s__Pseudomonas jessenii	100
1471	4	d__Bacteria	100	p__Proteobacteria	100	c__Gammaproteobacteria	100	o__Pseudomonadales	100	f__Pseudomonadaceae	100	g__Pseudomonas	100	s__Pseudomonas syringae group	100
1472	5	d__Bacteria	100	p__Proteobacteria	100	c__Gammaproteobacteria	100	o__Pseudomonadales	100	f__Pseudomonadaceae	100	g__Pseudomonas	100	s__Pseudomonas syringae group	100
1474	6	d__Bacteria	100	p__Proteobacteria	100	c__Gammaproteobacteria	100	o__Pseudomonadales	100	f__Pseudomonadaceae	100	g__Pseudomonas	100	s__Pseudomonas fluorescens group	100
1477	2	d__Bacteria	100	p__Proteobacteria	100	c__Gammaproteobacteria	100	o__Pseudomonadales	100	f__Pseudomonadaceae	100	g__Pseudomonas	100	s__Pseudomonas frederiksbergensis	100
1478	2	d__Bacteria	100	p__Proteobacteria	100	c__Gammaproteobacteria	100	o__Pseudomonadales	100	f__Pseudomonadaceae	100	g__Pseudomonas	100	s__Pseudomonas sp. ok266	100
1489	4	d__Bacteria	100	p__Proteobacteria	100	c__Gammaproteobacteria	100	o__Oceanospirillales	100	f__Oceanospirillaceae	100	g__Marinomonas	100	s__Marinomonas arctica	100
1490	5	d__Bacteria	100	p__Proteobacteria	100	c__Gammaproteobacteria	100	o__Chromatiales	100	f__Chromatiaceae	100	g__Rheinheimera	100	s__Rheinheimera baltica	100
1497	10	d__Bacteria	100	p__Proteobacteria	100	c__Gammaproteobacteria	100	o__Pseudomonadales	100	f__Pseudomonadaceae	100	g__Pseudomonas	100	s__Pseudomonas putida group	100
1504	9	d__Bacteria	100	p__Proteobacteria	100	c__Gammaproteobacteria	100	o__Pseudomonadales	100	f__Pseudomonadaceae	100	g__Pseudomonas	100	s__Pseudomonas aeruginosa group	100
1512	5	d__Bacteria	100	p__Proteobacteria	100	c__Gammaproteobacteria	100	o__Oceanospirillales	100	f__Oceanospirillaceae	100	g__Marinomonas	100	s__Marinomonas mediterranea	100
1520	3	d__Bacteria	100	p__Proteobacteria	100	c__Gammaproteobacteria	100	o__Pseudomonadales	100	f__Pseudomonadaceae	100	g__Pseudomonas	100	s__Pseudomonas aeruginosa group	100
1522	4	d__Bacteria	100	p__Proteobacteria	100	c__Gammaproteobacteria	100	o__Pseudomonadales	100	f__Pseudomonadaceae	100	g__Pseudomonas	100	s__Pseudomonas sp. HAR-UPW-AIA-41	100
1530	2	d__Bacteria	100	p__Proteobacteria	100	c__Gammaproteobacteria	100	o__Pseudomonadales	100	f__Pseudomonadaceae	100	g__Pseudomonas	100	s__Pseudomonas fluorescens group	100
1542	2	d__Bacteria	100	p__Proteobacteria	100	c__Gammaproteobacteria	100	o__Pseudomonadales	100	f__Pseudomonadaceae	100	g__Pseudomonas	100	s__Pseudomonas syringae group	100
1543	8	d__Bacteria	100	p__Proteobacteria	100	c__Gammaproteobacteria	100	o__Pseudomonadales	100	f__Pseudomonadaceae	100	g__Pseudomonas	100	s__Pseudomonas syringae group	100
1550	3	d__Bacteria	100	p__Proteobacteria	100	c__Gammaproteobacteria	100	o__Oceanospirillales	100	f__Oceanospirillaceae	100	g__Marinomonas	100	s__Marinomonas spartinae	100
1551	2	d__Bacteria	100	p__Proteobacteria	100	c__Gammaproteobacteria	100	o__Pseudomonadales	100	f__Pseudomonadaceae	100	g__Pseudomonas	100	s__Pseudomonas syringae group	100
1558	10	d__Bacteria	100	p__Proteobacteria	100	c__Gammaproteobacteria	100	o__Oceanospirillales	100	f__Oceanospirillaceae	100	g__Marinomonas	100	s__Marinomonas spartinae	100
1560	16	d__Bacteria	100	p__Proteobacteria	100	c__Gammaproteobacteria	100	o__Pseudomonadales	100	f__Pseudomonadaceae	100	g__Pseudomonas	100	s__Pseudomonas putida group	100
1578	5	d__Bacteria	100	p__Proteobacteria	100	c__Gammaproteobacteria	100	o__Alteromonadales	100	f__Psychromonadaceae	100	g__Psychromonas	100	s__Psychromonas sp. CNPT3	100
1583	4	d__Bacteria	100	p__Proteobacteria	100	c__Gammaproteobacteria	100	o__Pseudomonadales	100	f__Pseudomonadaceae	100	g__Pseudomonas	100	s__Pseudomonas aeruginosa group	100
1589	12	d__Bacteria	100	p__Proteobacteria	100	c__Alphaproteobacteria	100	o__Rhodobacterales	100	f__Rhodobacteraceae	100	g__Paracoccus	100	s__Paracoccus suum	100
1592	9	d__Bacteria	100	p__Proteobacteria	100	c__Gammaproteobacteria	100	o__Pseudomonadales	100	f__Pseudomonadaceae	100	g__Pseudomonas	100	s__Pseudomonas syringae group	100
1593	17	d__Bacteria	100	p__Proteobacteria	100	c__Gammaproteobacteria	100	o__Pseudomonadales	100	f__Pseudomonadaceae	100	g__Pseudomonas	100	s__Pseudomonas putida group	100
1594	6	d__Bacteria	100	p__Proteobacteria	100	c__Gammaproteobacteria	100	o__Pseudomonadales	100	f__Pseudomonadaceae	100	g__Pseudomonas	100	s__Pseudomonas putida group	100
1595	11	d__Bacteria	100	p__Proteobacteria	100	c__Gammaproteobacteria	100	o__Vibrionales	100	f__Vibrionaceae	100	g__Vibrio	100	s__Vibrio cholerae	100
1601	15	d__Bacteria	100	p__Proteobacteria	100	c__Gammaproteobacteria	100	o__Oceanospirillales	100	f__Oceanospirillaceae	100	g__Marinomonas	100	s__Marinomonas posidonica	100
1602	8	d__Bacteria	100	p__Proteobacteria	100	c__Gammaproteobacteria	100	o__Pseudomonadales	100	f__Pseudomonadaceae	100	g__Pseudomonas	100	s__Pseudomonas syringae group	100
1603	3	d__Bacteria	100	p__Proteobacteria	100	c__Gammaproteobacteria	100	o__Pseudomonadales	100	f__Pseudomonadaceae	100	g__Pseudomonas	100	s__Pseudomonas aeruginosa group	100
1608	3	d__Bacteria	100	p__Proteobacteria	100	c__Gammaproteobacteria	100	o__Pseudomonadales	100	f__Pseudomonadaceae	100	g__Pseudomonas	100	s__Pseudomonas sp. MWU13-2860	100
1609	5	d__Bacteria	100	p__Proteobacteria	100	c__Gammaproteobacteria	100	o__Pseudomonadales	100	f__Pseudomonadaceae	100	g__Pseudomonas	100	s__Pseudomonas fluorescens group	100
1613	4	d__Bacteria	100	p__Proteobacteria	100	c__Gammaproteobacteria	100	o__Pseudomonadales	100	f__Pseudomonadaceae	100	g__Pseudomonas	100	s__Pseudomonas fluorescens group	100
1614	3	d__Bacteria	100	p__Proteobacteria	100	c__Gammaproteobacteria	100	o__Pseudomonadales	100	f__Pseudomonadaceae	100	g__Pseudomonas	100	s__Pseudomonas aeruginosa group	100
1617	3	d__Bacteria	100	p__Proteobacteria	100	c__Gammaproteobacteria	100	o__Pseudomonadales	100	f__Pseudomonadaceae	100	g__Pseudomonas	100	s__Pseudomonas syringae group	100
1621	3	d__Bacteria	100	p__Proteobacteria	100	c__Gammaproteobacteria	100	o__Pseudomonadales	100	f__Moraxellaceae	100	g__Acinetobacter	100	s__Acinetobacter calcoaceticus/baumannii complex	100
1622	3	d__Bacteria	100	p__Proteobacteria	100	c__Gammaproteobacteria	100	o__Pseudomonadales	100	f__Pseudomonadaceae	100	g__Pseudomonas	100	s__Pseudomonas syringae group	100
1624	2	d__Bacteria	100	p__Proteobacteria	100	c__Gammaproteobacteria	100	o__Pseudomonadales	100	f__Pseudomonadaceae	100	g__Pseudomonas	100	s__Pseudomonas syringae group	100
1625	3	d__Bacteria	100	p__Proteobacteria	100	c__Gammaproteobacteria	100	o__Pseudomonadales	100	f__Pseudomonadaceae	100	g__Pseudomonas	100	s__Pseudomonas syringae group	100
1628	2	d__Bacteria	100	p__Proteobacteria	100	c__Alphaproteobacteria	100	o__Rhodobacterales	100	f__Rhodobacteraceae	100	g__Thioclava	100	s__Thioclava sp. SK-1	100
1631	2	d__Bacteria	100	p__Proteobacteria	100	c__Gammaproteobacteria	100	o__Pseudomonadales	100	f__Pseudomonadaceae	100	g__Pseudomonas	100	s__Pseudomonas syringae group	100
1632	2	d__Bacteria	100	p__Proteobacteria	100	c__Gammaproteobacteria	100	o__Pseudomonadales	100	f__Moraxellaceae	100	g__Acinetobacter	100	s__Acinetobacter johnsonii	100
1634	2	d__Bacteria	100	p__Proteobacteria	100	c__Gammaproteobacteria	100	o__Pseudomonadales	100	f__Pseudomonadaceae	100	g__Pseudomonas	100	s__Pseudomonas syringae group	100
1636	3	d__Bacteria	100	p__Proteobacteria	100	c__Alphaproteobacteria	100	o__Rhodobacterales	100	f__Rhodobacteraceae	100	g__Rhodobacter	100	s__Rhodobacter sp. BACL10 MAG-120419-bin15	100
1644	2	d__Bacteria	100	p__Proteobacteria	100	c__Gammaproteobacteria	100	o__Pseudomonadales	100	f__Pseudomonadaceae	100	g__Pseudomonas	100	s__Pseudomonas abyssi	100
1648	2	d__Bacteria	100	p__Proteobacteria	100	c__Gammaproteobacteria	100	o__Pseudomonadales	100	f__Pseudomonadaceae	100	g__Pseudomonas	100	s__Pseudomonas fluorescens group	100
1650	2	d__Bacteria	100	p__Proteobacteria	100	c__Gammaproteobacteria	100	o__Pseudomonadales	100	f__Pseudomonadaceae	100	g__Pseudomonas	100	s__Pseudomonas fluorescens group	100
1654	2	d__Bacteria	100	p__Proteobacteria	100	c__Gammaproteobacteria	100	o__Pseudomonadales	100	f__Pseudomonadaceae	100	g__Pseudomonas	100	s__Pseudomonas sp. URMO17WK12:I11	100
1656	3	d__Bacteria	100	p__Proteobacteria	100	c__Gammaproteobacteria	100	o__Pseudomonadales	100	f__Pseudomonadaceae	100	g__Pseudomonas	100	s__Pseudomonas syringae group	100
1661	2	d__Bacteria	100	p__Proteobacteria	100	c__Gammaproteobacteria	100	o__Pseudomonadales	100	f__Pseudomonadaceae	100	g__Pseudomonas	100	s__Pseudomonas syringae group	100
1662	3	d__Bacteria	100	p__Proteobacteria	100	c__Gammaproteobacteria	100	o__Pseudomonadales	100	f__Pseudomonadaceae	100	g__Pseudomonas	100	s__Pseudomonas sp. Leaf58	100
1668	2	d__Bacteria	100	p__Proteobacteria	100	c__Gammaproteobacteria	100	o__Pseudomonadales	100	f__Pseudomonadaceae	100	g__Pseudomonas	100	s__Pseudomonas putida group	100
1671	2	d__Bacteria	100	p__Proteobacteria	100	c__Gammaproteobacteria	100	o__Pseudomonadales	100	f__Pseudomonadaceae	100	g__Pseudomonas	100	s__Pseudomonas sp. Leaf127	100
1672	2	d__Bacteria	100	p__Proteobacteria	100	c__Gammaproteobacteria	100	o__Pseudomonadales	100	f__Pseudomonadaceae	100	g__Pseudomonas	100	s__Pseudomonas fluorescens group	100
1674	2	d__Bacteria	100	p__Proteobacteria	100	c__Gammaproteobacteria	100	o__Pseudomonadales	100	f__Pseudomonadaceae	100	g__Pseudomonas	100	s__Pseudomonas panipatensis	100
1678	3	d__Bacteria	100	p__Proteobacteria	100	c__Gammaproteobacteria	100	o__Pseudomonadales	100	f__Pseudomonadaceae	100	g__Pseudomonas	100	s__Pseudomonas syringae group	100
1684	2	d__Bacteria	100	p__Proteobacteria	100	c__Gammaproteobacteria	100	o__Pseudomonadales	100	f__Pseudomonadaceae	100	g__Pseudomonas	100	s__Pseudomonas sp. M30-35	100
1690	2	d__Bacteria	100	p__Proteobacteria	100	c__Gammaproteobacteria	100	o__Pseudomonadales	100	f__Moraxellaceae	100	g__Acinetobacter	100	s__Acinetobacter sp. KPC-SM-21	100
1692	2	d__Bacteria	100	p__Proteobacteria	100	c__Gammaproteobacteria	100	o__Pseudomonadales	100	f__Pseudomonadaceae	100	g__Pseudomonas	100	s__Pseudomonas nabeulensis	100
1696	2	d__Bacteria	100	p__Proteobacteria	100	c__Gammaproteobacteria	100	o__Pseudomonadales	100	f__Pseudomonadaceae	100	g__Pseudomonas	100	s__Pseudomonas fluorescens group	100
1697	2	d__Bacteria	100	p__Proteobacteria	100	c__Gammaproteobacteria	100	o__Pseudomonadales	100	f__Pseudomonadaceae	100	g__Pseudomonas	100	s__Pseudomonas syringae group	100
1703	3	d__Bacteria	100	p__Proteobacteria	100	c__Gammaproteobacteria	100	o__Pseudomonadales	100	f__Pseudomonadaceae	100	g__Pseudomonas	100	s__Pseudomonas syringae group	100
1715	2	d__Bacteria	100	p__Proteobacteria	100	c__Gammaproteobacteria	100	o__Pseudomonadales	100	f__Pseudomonadaceae	100	g__Pseudomonas	100	s__Pseudomonas syringae group	100
1717	2	d__Bacteria	100	p__Proteobacteria	100	c__Gammaproteobacteria	100	o__Pseudomonadales	100	f__Pseudomonadaceae	100	g__Pseudomonas	100	s__Pseudomonas aeruginosa group	100
1720	3	d__Bacteria	100	p__Proteobacteria	100	c__Gammaproteobacteria	100	o__Pseudomonadales	100	f__Pseudomonadaceae	100	g__Pseudomonas	100	s__Pseudomonas sp. StFLB209	100
1721	3	d__Bacteria	100	p__Proteobacteria	100	c__Gammaproteobacteria	100	o__Pseudomonadales	100	f__Pseudomonadaceae	100	g__Pseudomonas	100	s__Pseudomonas fluorescens group	100
1722	4	d__Bacteria	100	p__Proteobacteria	100	c__Gammaproteobacteria	100	o__Pseudomonadales	100	f__Pseudomonadaceae	100	g__Pseudomonas	100	s__Pseudomonas syringae group	100
1723	2	d__Bacteria	100	p__Proteobacteria	100	c__Gammaproteobacteria	100	o__Pseudomonadales	100	f__Pseudomonadaceae	100	g__Pseudomonas	100	s__Pseudomonas syringae group	100
1730	2	d__Bacteria	100	p__Proteobacteria	100	c__Gammaproteobacteria	100	o__Pseudomonadales	100	f__Pseudomonadaceae	100	g__Pseudomonas	100	s__Pseudomonas fluorescens group	100
1731	5	d__Bacteria	100	p__Proteobacteria	100	c__Gammaproteobacteria	100	o__Pseudomonadales	100	f__Pseudomonadaceae	100	g__Pseudomonas	100	s__Pseudomonas fluorescens group	100
1733	12	d__Bacteria	100	p__Proteobacteria	100	c__Gammaproteobacteria	100	o__Pseudomonadales	100	f__Pseudomonadaceae	100	g__Pseudomonas	100	s__Pseudomonas aeruginosa group	100
1740	2	d__Bacteria	100	p__Proteobacteria	100	c__Gammaproteobacteria	100	o__Pseudomonadales	100	f__Pseudomonadaceae	100	g__Pseudomonas	100	s__Pseudomonas fluorescens group	100
1742	5	d__Bacteria	100	p__Proteobacteria	100	c__Gammaproteobacteria	100	o__Pseudomonadales	100	f__Pseudomonadaceae	100	g__Pseudomonas	100	s__Pseudomonas syringae group	100
1757	3	d__Bacteria	100	p__Proteobacteria	100	c__Gammaproteobacteria	100	o__Pseudomonadales	100	f__Pseudomonadaceae	100	g__Pseudomonas	100	s__Pseudomonas putida group	100
1760	2	d__Bacteria	100	p__Proteobacteria	100	c__Gammaproteobacteria	100	o__Oceanospirillales	100	f__Oceanospirillaceae	100	g__Marinomonas	100	s__Marinomonas spartinae	100
1769	4	d__Bacteria	100	p__Proteobacteria	100	c__Gammaproteobacteria	100	o__Pseudomonadales	100	f__Pseudomonadaceae	100	g__Pseudomonas	100	s__Pseudomonas aeruginosa group	100
1770	2	d__Bacteria	100	p__Proteobacteria	100	c__Gammaproteobacteria	100	o__Oceanospirillales	100	f__Oceanospirillaceae	100	g__Marinomonas	100	s__Marinomonas spartinae	100
1776	3	d__Bacteria	100	p__Proteobacteria	100	c__Gammaproteobacteria	100	o__Pseudomonadales	100	f__Pseudomonadaceae	100	g__Pseudomonas	100	s__Pseudomonas chlororaphis group	100
1779	2	d__Bacteria	100	p__Proteobacteria	100	c__Gammaproteobacteria	100	o__Pseudomonadales	100	f__Pseudomonadaceae	100	g__Pseudomonas	100	s__Pseudomonas syringae group	100
1781	12	d__Bacteria	100	p__Proteobacteria	100	c__Gammaproteobacteria	100	o__Pseudomonadales	100	f__Pseudomonadaceae	100	g__Pseudomonas	100	s__Pseudomonas syringae group	100
1782	3	d__Bacteria	100	p__Proteobacteria	100	c__Gammaproteobacteria	100	o__Pseudomonadales	100	f__Pseudomonadaceae	100	g__Pseudomonas	100	s__Pseudomonas sp. TCU-HL1	100
1785	3	d__Bacteria	100	p__Proteobacteria	100	c__Gammaproteobacteria	100	o__Pseudomonadales	100	f__Pseudomonadaceae	100	g__Pseudomonas	100	s__Pseudomonas taiwanensis	100
1786	7	d__Bacteria	100	p__Proteobacteria	100	c__Gammaproteobacteria	100	o__Pseudomonadales	100	f__Pseudomonadaceae	100	g__Pseudomonas	100	s__Pseudomonas syringae group	100
1787	5	d__Bacteria	100	p__Proteobacteria	100	c__Gammaproteobacteria	100	o__Pseudomonadales	100	f__Pseudomonadaceae	100	g__Pseudomonas	100	s__Pseudomonas fluorescens group	100
1789	2	d__Bacteria	100	p__Proteobacteria	100	c__Gammaproteobacteria	100	o__Oceanospirillales	100	f__Oceanospirillaceae	100	g__Marinomonas	100	s__Marinomonas hwangdonensis	100
1793	4	d__Bacteria	100	p__Proteobacteria	100	c__Gammaproteobacteria	100	o__Alteromonadales	100	f__Psychromonadaceae	100	g__Psychromonas	100	s__Psychromonas sp. B3M02	100
1797	3	d__Bacteria	100	p__Proteobacteria	100	c__Gammaproteobacteria	100	o__Pseudomonadales	100	f__Pseudomonadaceae	100	g__Pseudomonas	100	s__Pseudomonas aeruginosa group	100
1803	8	d__Bacteria	100	p__Proteobacteria	100	c__Alphaproteobacteria	100	o__Rhodobacterales	100	f__Rhodobacteraceae	100	g__Rhodobacter	100	s__Candidatus Rhodobacter lobularis	100
1822	2	d__Bacteria	100	p__Proteobacteria	100	c__Gammaproteobacteria	100	o__Alteromonadales	100	f__Psychromonadaceae	100	g__Psychromonas	100	s__Psychromonas sp. psych-6C06	100
1825	3	d__Bacteria	100	p__Proteobacteria	100	c__Gammaproteobacteria	100	o__Oceanospirillales	100	f__Oceanospirillaceae	100	g__Marinomonas	100	s__Marinomonas sp. MED121	100
1828	2	d__Bacteria	100	p__Proteobacteria	100	c__Gammaproteobacteria	100	o__Pseudomonadales	100	f__Pseudomonadaceae	100	g__Pseudomonas	100	s__Pseudomonas japonica	100
1830	2	d__Bacteria	100	p__Proteobacteria	100	c__Alphaproteobacteria	100	o__Rhodobacterales	100	f__Rhodobacteraceae	100	g__Rhodobacter	100	s__Candidatus Rhodobacter lobularis	100
1831	2	d__Bacteria	100	p__Proteobacteria	100	c__Gammaproteobacteria	100	o__Pseudomonadales	100	f__Pseudomonadaceae	100	g__Pseudomonas	100	s__Pseudomonas chlororaphis group	100
1832	18	d__Bacteria	100	p__Proteobacteria	100	c__Gammaproteobacteria	100	o__Pseudomonadales	100	f__Pseudomonadaceae	100	g__Pseudomonas	100	s__Pseudomonas aeruginosa group	100
1833	3	d__Bacteria	100	p__Proteobacteria	100	c__Gammaproteobacteria	100	o__Pseudomonadales	100	f__Pseudomonadaceae	100	g__Pseudomonas	100	s__Pseudomonas fluorescens group	100
1834	5	d__Bacteria	100	p__Proteobacteria	100	c__Gammaproteobacteria	100	o__Pseudomonadales	100	f__Pseudomonadaceae	100	g__Pseudomonas	100	s__Pseudomonas syringae group	100
1846	3	d__Bacteria	100	p__Proteobacteria	100	c__Gammaproteobacteria	100	o__Pseudomonadales	100	f__Pseudomonadaceae	100	g__Pseudomonas	100	s__Pseudomonas syringae group	100
1851	2	d__Bacteria	100	p__Proteobacteria	100	c__Gammaproteobacteria	100	o__Pseudomonadales	100	f__Pseudomonadaceae	100	g__Pseudomonas	100	s__Pseudomonas sp. MPR-ANC1	100
1860	2	d__Bacteria	100	p__Proteobacteria	100	c__Gammaproteobacteria	100	o__Pseudomonadales	100	f__Pseudomonadaceae	100	g__Pseudomonas	100	s__Pseudomonas fluorescens group	100
1861	2	d__Bacteria	100	p__Proteobacteria	100	c__Gammaproteobacteria	100	o__Pseudomonadales	100	f__Pseudomonadaceae	100	g__Pseudomonas	100	s__Pseudomonas fluorescens group	100
1863	2	d__Bacteria	100	p__Proteobacteria	100	c__Gammaproteobacteria	100	o__Pseudomonadales	100	f__Pseudomonadaceae	100	g__Pseudomonas	100	s__Pseudomonas sp. NZIPFR-PS5	100
1870	17	d__Bacteria	100	p__Proteobacteria	100	c__Gammaproteobacteria	100	o__Pseudomonadales	100	f__Pseudomonadaceae	100	g__Pseudomonas	100	s__Pseudomonas aeruginosa group	100
1886	2	d__Bacteria	100	p__Proteobacteria	100	c__Gammaproteobacteria	100	o__Alteromonadales	100	f__Psychromonadaceae	100	g__Psychromonas	100	s__Psychromonas sp. RZ22	100
1887	8	d__Bacteria	100	p__Proteobacteria	100	c__Gammaproteobacteria	100	o__Pseudomonadales	100	f__Pseudomonadaceae	100	g__Pseudomonas	100	s__Pseudomonas sp. BAY1663	100
1897	3	d__Bacteria	100	p__Proteobacteria	100	c__Gammaproteobacteria	100	o__Pseudomonadales	100	f__Pseudomonadaceae	100	g__Pseudomonas	100	s__Pseudomonas guariconensis	100
1898	2	d__Bacteria	100	p__Proteobacteria	100	c__Gammaproteobacteria	100	o__Pseudomonadales	100	f__Pseudomonadaceae	100	g__Pseudomonas	100	s__Candidatus Pseudomonas adelgestsugas	100
1907	3	d__Bacteria	100	p__Proteobacteria	100	c__Gammaproteobacteria	100	o__Pseudomonadales	100	f__Pseudomonadaceae	100	g__Pseudomonas	100	s__Pseudomonas aeruginosa group	100
1914	2	d__Bacteria	100	p__Proteobacteria	100	c__Gammaproteobacteria	100	o__Pseudomonadales	100	f__Pseudomonadaceae	100	g__Pseudomonas	100	s__Pseudomonas fluorescens group	100
1919	2	d__Bacteria	100	p__Proteobacteria	100	c__Gammaproteobacteria	100	o__Pseudomonadales	100	f__Pseudomonadaceae	100	g__Pseudomonas	100	s__Pseudomonas syringae group	100
1926	2	d__Bacteria	100	p__Proteobacteria	100	c__Gammaproteobacteria	100	o__Pseudomonadales	100	f__Pseudomonadaceae	100	g__Pseudomonas	100	s__Pseudomonas syringae group	100
1932	2	d__Bacteria	100	p__Proteobacteria	100	c__Gammaproteobacteria	100	o__Pseudomonadales	100	f__Pseudomonadaceae	100	g__Pseudomonas	100	s__Pseudomonas syringae group	100
1936	3	d__Bacteria	100	p__Proteobacteria	100	c__Gammaproteobacteria	100	o__Pseudomonadales	100	f__Moraxellaceae	100	g__Acinetobacter	100	s__Acinetobacter calcoaceticus/baumannii complex	100
1938	2	d__Bacteria	100	p__Proteobacteria	100	c__Gammaproteobacteria	100	o__Oceanospirillales	100	f__Oceanospirillaceae	100	g__Marinomonas	100	s__Marinomonas primoryensis	100
1955	9	d__Bacteria	100	p__Proteobacteria	100	c__Gammaproteobacteria	100	o__Pseudomonadales	100	f__Pseudomonadaceae	100	g__Pseudomonas	100	s__Pseudomonas syringae group	100
1958	2	d__Bacteria	100	p__Proteobacteria	100	c__Gammaproteobacteria	100	o__Pseudomonadales	100	f__Pseudomonadaceae	100	g__Pseudomonas	100	s__Pseudomonas syringae group	100
1960	2	d__Bacteria	100	p__Proteobacteria	100	c__Gammaproteobacteria	100	o__Pseudomonadales	100	f__Pseudomonadaceae	100	g__Pseudomonas	100	s__Pseudomonas syringae group	100
1975	6	d__Bacteria	100	p__Proteobacteria	100	c__Gammaproteobacteria	100	o__Pseudomonadales	100	f__Pseudomonadaceae	100	g__Pseudomonas	100	s__Pseudomonas sp. 1-7	100
1976	2	d__Bacteria	100	p__Proteobacteria	100	c__Gammaproteobacteria	100	o__Pseudomonadales	100	f__Pseudomonadaceae	100	g__Pseudomonas	100	s__Pseudomonas syringae group	100
1977	3	d__Bacteria	100	p__Proteobacteria	100	c__Gammaproteobacteria	100	o__Oceanospirillales	100	f__Oceanospirillaceae	100	g__Marinomonas	100	s__Marinomonas ushuaiensis	100
1978	2	d__Bacteria	100	p__Proteobacteria	100	c__Gammaproteobacteria	100	o__Oceanospirillales	100	f__Oceanospirillaceae	100	g__Marinomonas	100	s__Marinomonas foliarum	100
1982	2	d__Bacteria	100	p__Proteobacteria	100	c__Gammaproteobacteria	100	o__Pseudomonadales	100	f__Pseudomonadaceae	100	g__Pseudomonas	100	s__Pseudomonas prosekii	100
1985	3	d__Bacteria	100	p__Proteobacteria	100	c__Gammaproteobacteria	100	o__Pseudomonadales	100	f__Pseudomonadaceae	100	g__Pseudomonas	100	s__Pseudomonas syringae group	100
1986	2	d__Bacteria	100	p__Proteobacteria	100	c__Gammaproteobacteria	100	o__Pseudomonadales	100	f__Pseudomonadaceae	100	g__Pseudomonas	100	s__Pseudomonas syringae group	100
1988	6	d__Bacteria	100	p__Proteobacteria	100	c__Gammaproteobacteria	100	o__Pseudomonadales	100	f__Pseudomonadaceae	100	g__Pseudomonas	100	s__Pseudomonas syringae group	100
1990	2	d__Bacteria	100	p__Proteobacteria	100	c__Gammaproteobacteria	100	o__Pseudomonadales	100	f__Pseudomonadaceae	100	g__Pseudomonas	100	s__Pseudomonas fluorescens group	100
1997	2	d__Bacteria	100	p__Proteobacteria	100	c__Gammaproteobacteria	100	o__Pseudomonadales	100	f__Pseudomonadaceae	100	g__Pseudomonas	100	s__Pseudomonas sp. PGPPP3	100
1998	2	d__Bacteria	100	p__Proteobacteria	100	c__Gammaproteobacteria	100	o__Pseudomonadales	100	f__Pseudomonadaceae	100	g__Pseudomonas	100	s__Pseudomonas syringae group	100
2001	2	d__Bacteria	100	p__Proteobacteria	100	c__Gammaproteobacteria	100	o__Oceanospirillales	100	f__Oceanospirillaceae	100	g__Marinomonas	100	s__Marinomonas profundimaris	100
2008	2	d__Bacteria	100	p__Proteobacteria	100	c__Gammaproteobacteria	100	o__Pseudomonadales	100	f__Pseudomonadaceae	100	g__Pseudomonas	100	s__Pseudomonas koreensis	100
2012	3	d__Bacteria	100	p__Proteobacteria	100	c__Gammaproteobacteria	100	o__Pseudomonadales	100	f__Pseudomonadaceae	100	g__Pseudomonas	100	s__Pseudomonas syringae group	100
2022	5	d__Bacteria	100	p__Proteobacteria	100	c__Gammaproteobacteria	100	o__Pseudomonadales	100	f__Pseudomonadaceae	100	g__Pseudomonas	100	s__Pseudomonas syringae group	100
2032	2	d__Bacteria	100	p__Proteobacteria	100	c__Gammaproteobacteria	100	o__Pseudomonadales	100	f__Pseudomonadaceae	100	g__Pseudomonas	100	s__Pseudomonas syringae group	100
2034	4	d__Bacteria	100	p__Proteobacteria	100	c__Gammaproteobacteria	100	o__Chromatiales	100	f__Chromatiaceae	100	g__Rheinheimera	100	s__Rheinheimera nanhaiensis	100
2037	6	d__Bacteria	100	p__Proteobacteria	100	c__Gammaproteobacteria	100	o__Pseudomonadales	100	f__Pseudomonadaceae	100	g__Pseudomonas	100	s__Pseudomonas aeruginosa group	100
2038	2	d__Bacteria	100	p__Proteobacteria	100	c__Gammaproteobacteria	100	o__Pseudomonadales	100	f__Pseudomonadaceae	100	g__Pseudomonas	100	s__Pseudomonas chlororaphis group	100
2041	5	d__Bacteria	100	p__Proteobacteria	100	c__Gammaproteobacteria	100	o__Pseudomonadales	100	f__Pseudomonadaceae	100	g__Pseudomonas	100	s__Pseudomonas aeruginosa group	100
2042	2	d__Bacteria	100	p__Proteobacteria	100	c__Gammaproteobacteria	100	o__Pseudomonadales	100	f__Pseudomonadaceae	100	g__Pseudomonas	100	s__Pseudomonas sp. G5(2012)	100
2051	2	d__Bacteria	100	p__Proteobacteria	100	c__Gammaproteobacteria	100	o__Pseudomonadales	100	f__Pseudomonadaceae	100	g__Pseudomonas	100	s__Pseudomonas putida group	100
2052	2	d__Bacteria	100	p__Proteobacteria	100	c__Gammaproteobacteria	100	o__Pseudomonadales	100	f__Pseudomonadaceae	100	g__Pseudomonas	100	s__Pseudomonas syringae group	100
2062	2	d__Bacteria	100	p__Proteobacteria	100	c__Gammaproteobacteria	100	o__Oceanospirillales	100	f__Oceanospirillaceae	100	g__Marinomonas	100	s__Marinomonas piezotolerans	100
2075	3	d__Bacteria	100	p__Proteobacteria	100	c__Gammaproteobacteria	100	o__Pseudomonadales	100	f__Pseudomonadaceae	100	g__Pseudomonas	100	s__Pseudomonas syringae group	100
2080	5	d__Bacteria	100	p__Proteobacteria	100	c__Gammaproteobacteria	100	o__Vibrionales	100	f__Vibrionaceae	100	g__Vibrio	100	s__Vibrio cholerae	100
2083	12	d__Bacteria	100	p__Proteobacteria	100	c__Gammaproteobacteria	100	o__Pseudomonadales	100	f__Pseudomonadaceae	100	g__Pseudomonas	100	s__Pseudomonas sp. M30-35	100
2086	3	d__Bacteria	100	p__Proteobacteria	100	c__Alphaproteobacteria	100	o__Rhodobacterales	100	f__Rhodobacteraceae	100	g__Paracoccus	100	s__Paracoccus tibetensis	100
2091	2	d__Bacteria	100	p__Proteobacteria	100	c__Gammaproteobacteria	100	o__Pseudomonadales	100	f__Pseudomonadaceae	100	g__Pseudomonas	100	s__Pseudomonas aeruginosa group	100
2097	9	d__Bacteria	100	p__Proteobacteria	100	c__Alphaproteobacteria	100	o__Rhodobacterales	100	f__Rhodobacteraceae	100	g__Thioclava	100	s__Thioclava sp. SK-1	100
2103	2	d__Bacteria	100	p__Proteobacteria	100	c__Alphaproteobacteria	100	o__Rhodobacterales	100	f__Rhodobacteraceae	100	g__Paracoccus	100	s__Paracoccus sp.	100
2121	27	d__Bacteria	100	p__Proteobacteria	100	c__Gammaproteobacteria	100	o__Pseudomonadales	100	f__Pseudomonadaceae	100	g__Pseudomonas	100	s__Pseudomonas aeruginosa group	100
2127	6	d__Bacteria	100	p__Proteobacteria	100	c__Alphaproteobacteria	100	o__Rhodobacterales	100	f__Rhodobacteraceae	100	g__Pseudorhodobacter	100	s__Pseudorhodobacter sp. E13	100
2134	2	d__Bacteria	100	p__Proteobacteria	100	c__Gammaproteobacteria	100	o__Pseudomonadales	100	f__Pseudomonadaceae	100	g__Pseudomonas	100	s__Pseudomonas syringae group	100
2148	3	d__Bacteria	100	p__Proteobacteria	100	c__Gammaproteobacteria	100	o__Pseudomonadales	100	f__Pseudomonadaceae	100	g__Pseudomonas	100	s__Pseudomonas knackmussii	100
2151	3	d__Bacteria	100	p__Proteobacteria	100	c__Alphaproteobacteria	100	o__Rhodobacterales	100	f__Rhodobacteraceae	100	g__Paracoccus	100	s__Paracoccus zhejiangensis	100
2157	2	d__Bacteria	100	p__Proteobacteria	100	c__Gammaproteobacteria	100	o__Chromatiales	100	f__Chromatiaceae	100	g__Rheinheimera	100	s__Rheinheimera salexigens	100
2159	2	d__Bacteria	100	p__Proteobacteria	100	c__Gammaproteobacteria	100	o__Pseudomonadales	100	f__Pseudomonadaceae	100	g__Pseudomonas	100	s__Pseudomonas aeruginosa group	100
2166	2	d__Bacteria	100	p__Proteobacteria	100	c__Gammaproteobacteria	100	o__Pseudomonadales	100	f__Pseudomonadaceae	100	g__Pseudomonas	100	s__Pseudomonas sp. M47T1	100
2167	2	d__Bacteria	100	p__Proteobacteria	100	c__Gammaproteobacteria	100	o__Pseudomonadales	100	f__Pseudomonadaceae	100	g__Pseudomonas	100	s__Pseudomonas sp. 91RF	100
2169	2	d__Bacteria	100	p__Proteobacteria	100	c__Gammaproteobacteria	100	o__Pseudomonadales	100	f__Pseudomonadaceae	100	g__Pseudomonas	100	s__Pseudomonas syringae group	100
2178	3	d__Bacteria	100	p__Proteobacteria	100	c__Gammaproteobacteria	100	o__Pseudomonadales	100	f__Pseudomonadaceae	100	g__Pseudomonas	100	s__Pseudomonas fluorescens group	100
2180	4	d__Bacteria	100	p__Proteobacteria	100	c__Alphaproteobacteria	100	o__Rhodobacterales	100	f__Rhodobacteraceae	100	g__Rhodobacter	100	s__Candidatus Rhodobacter lobularis	100
2183	2	d__Bacteria	100	p__Proteobacteria	100	c__Gammaproteobacteria	100	o__Pseudomonadales	100	f__Pseudomonadaceae	100	g__Pseudomonas	100	s__Pseudomonas sp. BAY1663	100
2204	2	d__Bacteria	100	p__Proteobacteria	100	c__Gammaproteobacteria	100	o__Oceanospirillales	100	f__Oceanospirillaceae	100	g__Marinomonas	100	s__Marinomonas ushuaiensis	100
2207	25	d__Bacteria	100	p__Proteobacteria	100	c__Gammaproteobacteria	100	o__Pseudomonadales	100	f__Pseudomonadaceae	100	g__Pseudomonas	100	s__Pseudomonas aeruginosa group	100
2209	5	d__Bacteria	100	p__Proteobacteria	100	c__Gammaproteobacteria	100	o__Pseudomonadales	100	f__Pseudomonadaceae	100	g__Pseudomonas	100	s__Pseudomonas syringae group	100
2210	2	d__Bacteria	100	p__Proteobacteria	100	c__Gammaproteobacteria	100	o__Pseudomonadales	100	f__Pseudomonadaceae	100	g__Pseudomonas	100	s__Pseudomonas aeruginosa group	100
2218	6	d__Bacteria	100	p__Proteobacteria	100	c__Gammaproteobacteria	100	o__Pseudomonadales	100	f__Pseudomonadaceae	100	g__Pseudomonas	100	s__Pseudomonas syringae group	100
2225	6	d__Bacteria	100	p__Proteobacteria	100	c__Gammaproteobacteria	100	o__Pseudomonadales	100	f__Pseudomonadaceae	100	g__Pseudomonas	100	s__Pseudomonas syringae group	100
2227	5	d__Bacteria	100	p__Proteobacteria	100	c__Gammaproteobacteria	100	o__Chromatiales	100	f__Chromatiaceae	100	g__Rheinheimera	100	s__Rheinheimera nanhaiensis	100
2228	2	d__Bacteria	100	p__Proteobacteria	100	c__Gammaproteobacteria	100	o__Pseudomonadales	100	f__Pseudomonadaceae	100	g__Pseudomonas	100	s__Pseudomonas fluorescens group	100
2234	2	d__Bacteria	100	p__Proteobacteria	100	c__Gammaproteobacteria	100	o__Pseudomonadales	100	f__Pseudomonadaceae	100	g__Pseudomonas	100	s__Pseudomonas aeruginosa group	100
2235	5	d__Bacteria	100	p__Proteobacteria	100	c__Gammaproteobacteria	100	o__Pseudomonadales	100	f__Pseudomonadaceae	100	g__Pseudomonas	100	s__Pseudomonas putida group	100
2236	5	d__Bacteria	100	p__Proteobacteria	100	c__Gammaproteobacteria	100	o__Pseudomonadales	100	f__Pseudomonadaceae	100	g__Pseudomonas	100	s__Pseudomonas fluorescens group	100
2237	29	d__Bacteria	100	p__Proteobacteria	100	c__Gammaproteobacteria	100	o__Pseudomonadales	100	f__Pseudomonadaceae	100	g__Pseudomonas	100	s__Pseudomonas sp. C5pp	100
2238	7	d__Bacteria	100	p__Proteobacteria	100	c__Gammaproteobacteria	100	o__Pseudomonadales	100	f__Pseudomonadaceae	100	g__Pseudomonas	100	s__Pseudomonas aeruginosa group	100
2239	5	d__Bacteria	100	p__Proteobacteria	100	c__Gammaproteobacteria	100	o__Pseudomonadales	100	f__Pseudomonadaceae	100	g__Pseudomonas	100	s__Pseudomonas fluorescens group	100
2259	6	d__Bacteria	100	p__Proteobacteria	100	c__Gammaproteobacteria	100	o__Pseudomonadales	100	f__Moraxellaceae	100	g__Acinetobacter	100	s__Acinetobacter sp. KPC-SM-21	100
2262	2	d__Bacteria	100	p__Proteobacteria	100	c__Gammaproteobacteria	100	o__Pseudomonadales	100	f__Pseudomonadaceae	100	g__Pseudomonas	100	s__Pseudomonas syringae group	100
2265	6	d__Bacteria	100	p__Proteobacteria	100	c__Gammaproteobacteria	100	o__Pseudomonadales	100	f__Pseudomonadaceae	100	g__Pseudomonas	100	s__Pseudomonas syringae group	100
2268	2	d__Bacteria	100	p__Proteobacteria	100	c__Alphaproteobacteria	100	o__Rhodobacterales	100	f__Rhodobacteraceae	100	g__Paracoccus	100	s__Paracoccus aminophilus	100
2287	2	d__Bacteria	100	p__Proteobacteria	100	c__Gammaproteobacteria	100	o__Pseudomonadales	100	f__Pseudomonadaceae	100	g__Pseudomonas	100	s__Pseudomonas aeruginosa group	100
2293	9	d__Bacteria	100	p__Proteobacteria	100	c__Gammaproteobacteria	100	o__Pseudomonadales	100	f__Pseudomonadaceae	100	g__Pseudomonas	100	s__Pseudomonas sp. BAY1663	100
2300	5	d__Bacteria	100	p__Proteobacteria	100	c__Gammaproteobacteria	100	o__Oceanospirillales	100	f__Oceanospirillaceae	100	g__Marinomonas	100	s__Marinomonas hwangdonensis	100
2301	3	d__Bacteria	100	p__Proteobacteria	100	c__Gammaproteobacteria	100	o__Pseudomonadales	100	f__Pseudomonadaceae	100	g__Pseudomonas	100	s__Pseudomonas sp. M47T1	100
2302	12	d__Bacteria	100	p__Proteobacteria	100	c__Gammaproteobacteria	100	o__Pseudomonadales	100	f__Pseudomonadaceae	100	g__Pseudomonas	100	s__Pseudomonas flexibilis	100
2319	2	d__Bacteria	100	p__Proteobacteria	100	c__Gammaproteobacteria	100	o__Pseudomonadales	100	f__Pseudomonadaceae	100	g__Pseudomonas	100	s__Pseudomonas syringae group	100
2321	3	d__Bacteria	100	p__Proteobacteria	100	c__Gammaproteobacteria	100	o__Pseudomonadales	100	f__Pseudomonadaceae	100	g__Pseudomonas	100	s__Pseudomonas syringae group	100
2325	2	d__Bacteria	100	p__Proteobacteria	100	c__Gammaproteobacteria	100	o__Pseudomonadales	100	f__Pseudomonadaceae	100	g__Pseudomonas	100	s__Pseudomonas fluorescens group	100
2330	4	d__Bacteria	100	p__Proteobacteria	100	c__Gammaproteobacteria	100	o__Pseudomonadales	100	f__Pseudomonadaceae	100	g__Pseudomonas	100	s__Pseudomonas putida group	100
2331	3	d__Bacteria	100	p__Proteobacteria	100	c__Gammaproteobacteria	100	o__Pseudomonadales	100	f__Pseudomonadaceae	100	g__Pseudomonas	100	s__Pseudomonas fluorescens group	100
2334	5	d__Bacteria	100	p__Proteobacteria	100	c__Alphaproteobacteria	100	o__Rhodobacterales	100	f__Rhodobacteraceae	100	g__Paracoccus	100	s__Paracoccus suum	100
2340	8	d__Bacteria	100	p__Proteobacteria	100	c__Gammaproteobacteria	100	o__Vibrionales	100	f__Vibrionaceae	100	g__Vibrio	100	s__Vibrio harveyi group	100
2341	2	d__Bacteria	100	p__Proteobacteria	100	c__Gammaproteobacteria	100	o__Pseudomonadales	100	f__Pseudomonadaceae	100	g__Pseudomonas	100	s__Pseudomonas syringae group	100
2342	3	d__Bacteria	100	p__Proteobacteria	100	c__Gammaproteobacteria	100	o__Pseudomonadales	100	f__Pseudomonadaceae	100	g__Pseudomonas	100	s__Pseudomonas syringae group	100
2366	5	d__Bacteria	100	p__Proteobacteria	100	c__Gammaproteobacteria	100	o__Pseudomonadales	100	f__Pseudomonadaceae	100	g__Pseudomonas	100	s__Pseudomonas kuykendallii	100
2374	3	d__Bacteria	100	p__Proteobacteria	100	c__Gammaproteobacteria	100	o__Pseudomonadales	100	f__Pseudomonadaceae	100	g__Pseudomonas	100	s__Candidatus Pseudomonas adelgestsugas	100
2380	4	d__Bacteria	100	p__Proteobacteria	100	c__Gammaproteobacteria	100	o__Pseudomonadales	100	f__Pseudomonadaceae	100	g__Pseudomonas	100	s__Pseudomonas syringae group	100
2381	2	d__Bacteria	100	p__Proteobacteria	100	c__Gammaproteobacteria	100	o__Pseudomonadales	100	f__Pseudomonadaceae	100	g__Pseudomonas	100	s__Pseudomonas brassicacearum	100
2382	5	d__Bacteria	100	p__Proteobacteria	100	c__Gammaproteobacteria	100	o__Pseudomonadales	100	f__Pseudomonadaceae	100	g__Pseudomonas	100	s__Pseudomonas putida group	100
2385	2	d__Bacteria	100	p__Proteobacteria	100	c__Gammaproteobacteria	100	o__Pseudomonadales	100	f__Pseudomonadaceae	100	g__Pseudomonas	100	s__Pseudomonas aeruginosa group	100
2393	3	d__Bacteria	100	p__Proteobacteria	100	c__Alphaproteobacteria	100	o__Rhodobacterales	100	f__Rhodobacteraceae	100	g__Rhodobacter	100	s__Candidatus Rhodobacter lobularis	100
2396	2	d__Bacteria	100	p__Proteobacteria	100	c__Gammaproteobacteria	100	o__Oceanospirillales	100	f__Oceanospirillaceae	100	g__Marinomonas	100	s__Marinomonas spartinae	100
2398	2	d__Bacteria	100	p__Proteobacteria	100	c__Alphaproteobacteria	100	o__Rhodobacterales	100	f__Rhodobacteraceae	100	g__Rhodobacter	100	s__Rhodobacter sp. CACIA14H1	100
2399	2	d__Bacteria	100	p__Proteobacteria	100	c__Gammaproteobacteria	100	o__Pseudomonadales	100	f__Pseudomonadaceae	100	g__Pseudomonas	100	s__Pseudomonas syringae group	100
2407	3	d__Bacteria	100	p__Proteobacteria	100	c__Gammaproteobacteria	100	o__Alteromonadales	100	f__Shewanellaceae	100	g__Shewanella	100	s__Shewanella piezotolerans	100
2431	9	d__Bacteria	100	p__Proteobacteria	100	c__Gammaproteobacteria	100	o__Pseudomonadales	100	f__Moraxellaceae	100	g__Acinetobacter	100	s__Acinetobacter calcoaceticus/baumannii complex	100
2433	4	d__Bacteria	100	p__Proteobacteria	100	c__Gammaproteobacteria	100	o__Pseudomonadales	100	f__Pseudomonadaceae	100	g__Pseudomonas	100	s__Pseudomonas fluorescens group	100
2446	2	d__Bacteria	100	p__Proteobacteria	100	c__Gammaproteobacteria	100	o__Oceanospirillales	100	f__Oceanospirillaceae	100	g__Marinomonas	100	s__Marinomonas ushuaiensis	100
2450	2	d__Bacteria	100	p__Proteobacteria	100	c__Alphaproteobacteria	100	o__Rhodobacterales	100	f__Rhodobacteraceae	100	g__Rhodobacter	100	s__Candidatus Rhodobacter lobularis	100
2452	2	d__Bacteria	100	p__Proteobacteria	100	c__Gammaproteobacteria	100	o__Pseudomonadales	100	f__Pseudomonadaceae	100	g__Pseudomonas	100	s__Pseudomonas fluorescens group	100
2457	4	d__Bacteria	100	p__Proteobacteria	100	c__Gammaproteobacteria	100	o__Pseudomonadales	100	f__Pseudomonadaceae	100	g__Pseudomonas	100	s__Pseudomonas sp. BAY1663	100
2466	3	d__Bacteria	100	p__Proteobacteria	100	c__Gammaproteobacteria	100	o__Vibrionales	100	f__Vibrionaceae	100	g__Vibrio	100	s__Vibrio harveyi group	100
2470	2	d__Bacteria	100	p__Proteobacteria	100	c__Gammaproteobacteria	100	o__Pseudomonadales	100	f__Pseudomonadaceae	100	g__Pseudomonas	100	s__Pseudomonas syringae group	100
2472	53	d__Bacteria	100	p__Proteobacteria	100	c__Gammaproteobacteria	100	o__Pseudomonadales	100	f__Pseudomonadaceae	100	g__Pseudomonas	100	s__Pseudomonas syringae group	100
2474	13	d__Bacteria	100	p__Proteobacteria	100	c__Gammaproteobacteria	100	o__Pseudomonadales	100	f__Pseudomonadaceae	100	g__Pseudomonas	100	s__Pseudomonas syringae group	100
2475	3	d__Bacteria	100	p__Proteobacteria	100	c__Gammaproteobacteria	100	o__Pseudomonadales	100	f__Pseudomonadaceae	100	g__Pseudomonas	100	s__Pseudomonas fluorescens group	100
2478	5	d__Bacteria	100	p__Proteobacteria	100	c__Gammaproteobacteria	100	o__Pseudomonadales	100	f__Moraxellaceae	100	g__Acinetobacter	100	s__Acinetobacter calcoaceticus/baumannii complex	100
2479	4	d__Bacteria	100	p__Proteobacteria	100	c__Gammaproteobacteria	100	o__Pseudomonadales	100	f__Pseudomonadaceae	100	g__Pseudomonas	100	s__Pseudomonas aeruginosa group	100
2482	2	d__Bacteria	100	p__Proteobacteria	100	c__Gammaproteobacteria	100	o__Vibrionales	100	f__Vibrionaceae	100	g__Vibrio	100	s__Vibrio vulnificus	100
2487	11	d__Bacteria	100	p__Proteobacteria	100	c__Gammaproteobacteria	100	o__Pseudomonadales	100	f__Pseudomonadaceae	100	g__Pseudomonas	100	s__Pseudomonas syringae group	100
2490	3	d__Bacteria	100	p__Proteobacteria	100	c__Gammaproteobacteria	100	o__Pseudomonadales	100	f__Pseudomonadaceae	100	g__Pseudomonas	100	s__Pseudomonas pohangensis	100
2492	5	d__Bacteria	100	p__Proteobacteria	100	c__Gammaproteobacteria	100	o__Pseudomonadales	100	f__Pseudomonadaceae	100	g__Pseudomonas	100	s__Pseudomonas sp. GM80	100
2497	2	d__Bacteria	100	p__Proteobacteria	100	c__Gammaproteobacteria	100	o__Pseudomonadales	100	f__Moraxellaceae	100	g__Acinetobacter	100	s__Acinetobacter nectaris	100
2504	12	d__Bacteria	100	p__Proteobacteria	100	c__Gammaproteobacteria	100	o__Pseudomonadales	100	f__Pseudomonadaceae	100	g__Pseudomonas	100	s__Pseudomonas syringae group	100
2506	4	d__Bacteria	100	p__Proteobacteria	100	c__Gammaproteobacteria	100	o__Chromatiales	100	f__Chromatiaceae	100	g__Rheinheimera	100	s__Rheinheimera riviphila	100
2511	6	d__Bacteria	100	p__Proteobacteria	100	c__Gammaproteobacteria	100	o__Alteromonadales	100	f__Psychromonadaceae	100	g__Psychromonas	100	s__Psychromonas sp. Urea-02u-13	100
2514	5	d__Bacteria	100	p__Proteobacteria	100	c__Gammaproteobacteria	100	o__Pseudomonadales	100	f__Pseudomonadaceae	100	g__Pseudomonas	100	s__Pseudomonas syringae group	100
2520	6	d__Bacteria	100	p__Proteobacteria	100	c__Gammaproteobacteria	100	o__Pseudomonadales	100	f__Pseudomonadaceae	100	g__Pseudomonas	100	s__Pseudomonas sp. OV226	100
2522	4	d__Bacteria	100	p__Proteobacteria	100	c__Gammaproteobacteria	100	o__Pseudomonadales	100	f__Pseudomonadaceae	100	g__Pseudomonas	100	s__Pseudomonas putida group	100
2538	2	d__Bacteria	100	p__Proteobacteria	100	c__Gammaproteobacteria	100	o__Oceanospirillales	100	f__Oceanospirillaceae	100	g__Marinomonas	100	s__Marinomonas ushuaiensis	100
2544	6	d__Bacteria	100	p__Proteobacteria	100	c__Gammaproteobacteria	100	o__Pseudomonadales	100	f__Pseudomonadaceae	100	g__Pseudomonas	100	s__Pseudomonas syringae group	100
2546	6	d__Bacteria	100	p__Proteobacteria	100	c__Gammaproteobacteria	100	o__Alteromonadales	100	f__Shewanellaceae	100	g__Shewanella	100	s__Shewanella benthica	100
2556	4	d__Bacteria	100	p__Proteobacteria	100	c__Gammaproteobacteria	100	o__Oceanospirillales	100	f__Oceanospirillaceae	100	g__Marinomonas	100	s__Marinomonas sp. MWYL1	100
2564	5	d__Bacteria	100	p__Proteobacteria	100	c__Gammaproteobacteria	100	o__Pseudomonadales	100	f__Pseudomonadaceae	100	g__Pseudomonas	100	s__Pseudomonas syringae group	100
2566	5	d__Bacteria	100	p__Proteobacteria	100	c__Gammaproteobacteria	100	o__Pseudomonadales	100	f__Pseudomonadaceae	100	g__Pseudomonas	100	s__Pseudomonas benzenivorans	100
2596	9	d__Bacteria	100	p__Proteobacteria	100	c__Gammaproteobacteria	100	o__Pseudomonadales	100	f__Pseudomonadaceae	100	g__Pseudomonas	100	s__Pseudomonas aeruginosa group	100
2600	2	d__Bacteria	100	p__Proteobacteria	100	c__Gammaproteobacteria	100	o__Oceanospirillales	100	f__Oceanospirillaceae	100	g__Marinomonas	100	s__Marinomonas piezotolerans	100
2602	4	d__Bacteria	100	p__Proteobacteria	100	c__Gammaproteobacteria	100	o__Oceanospirillales	100	f__Oceanospirillaceae	100	g__Marinomonas	100	s__Marinomonas spartinae	100
2609	3	d__Bacteria	100	p__Proteobacteria	100	c__Gammaproteobacteria	100	o__Pseudomonadales	100	f__Pseudomonadaceae	100	g__Pseudomonas	100	s__Pseudomonas sp. TTU2014-080ASC	100
2623	4	d__Bacteria	100	p__Proteobacteria	100	c__Gammaproteobacteria	100	o__Pseudomonadales	100	f__Pseudomonadaceae	100	g__Pseudomonas	100	s__Pseudomonas syringae group	100
2626	5	d__Bacteria	100	p__Proteobacteria	100	c__Gammaproteobacteria	100	o__Pseudomonadales	100	f__Pseudomonadaceae	100	g__Pseudomonas	100	s__Pseudomonas syringae group	100
2627	8	d__Bacteria	100	p__Proteobacteria	100	c__Gammaproteobacteria	100	o__Oceanospirillales	100	f__Oceanospirillaceae	100	g__Marinomonas	100	s__Marinomonas communis	100
2632	5	d__Bacteria	100	p__Proteobacteria	100	c__Alphaproteobacteria	100	o__Rhodobacterales	100	f__Rhodobacteraceae	100	g__Rhodobacter	100	s__Rhodobacter sp. BACL10 MAG-120419-bin15	100
2637	4	d__Bacteria	100	p__Proteobacteria	100	c__Gammaproteobacteria	100	o__Pseudomonadales	100	f__Pseudomonadaceae	100	g__Pseudomonas	100	s__Pseudomonas syringae group	100
2641	2	d__Bacteria	100	p__Proteobacteria	100	c__Gammaproteobacteria	100	o__Oceanospirillales	100	f__Oceanospirillaceae	100	g__Marinomonas	100	s__Marinomonas posidonica	100
2673	4	d__Bacteria	100	p__Proteobacteria	100	c__Gammaproteobacteria	100	o__Alteromonadales	100	f__Shewanellaceae	100	g__Shewanella	100	s__Shewanella halifaxensis	100
2686	7	d__Bacteria	100	p__Proteobacteria	100	c__Gammaproteobacteria	100	o__Pseudomonadales	100	f__Pseudomonadaceae	100	g__Pseudomonas	100	s__Pseudomonas putida group	100
2688	5	d__Bacteria	100	p__Proteobacteria	100	c__Gammaproteobacteria	100	o__Pseudomonadales	100	f__Pseudomonadaceae	100	g__Pseudomonas	100	s__Pseudomonas syringae group	100
2694	5	d__Bacteria	100	p__Proteobacteria	100	c__Gammaproteobacteria	100	o__Oceanospirillales	100	f__Oceanospirillaceae	100	g__Marinomonas	100	s__Marinomonas foliarum	100
2696	9	d__Bacteria	100	p__Proteobacteria	100	c__Gammaproteobacteria	100	o__Pseudomonadales	100	f__Pseudomonadaceae	100	g__Pseudomonas	100	s__Pseudomonas putida group	100
2699	14	d__Bacteria	100	p__Proteobacteria	100	c__Gammaproteobacteria	100	o__Pseudomonadales	100	f__Pseudomonadaceae	100	g__Pseudomonas	100	s__Pseudomonas fluorescens group	100
2700	3	d__Bacteria	100	p__Proteobacteria	100	c__Gammaproteobacteria	100	o__Pseudomonadales	100	f__Pseudomonadaceae	100	g__Pseudomonas	100	s__Pseudomonas stutzeri group	100
2703	2	d__Bacteria	100	p__Proteobacteria	100	c__Gammaproteobacteria	100	o__Pseudomonadales	100	f__Pseudomonadaceae	100	g__Pseudomonas	100	s__Pseudomonas syringae group	100
2706	2	d__Bacteria	100	p__Proteobacteria	100	c__Gammaproteobacteria	100	o__Pseudomonadales	100	f__Pseudomonadaceae	100	g__Pseudomonas	100	s__Pseudomonas syringae group	100
2738	2	d__Bacteria	100	p__Proteobacteria	100	c__Gammaproteobacteria	100	o__Pseudomonadales	100	f__Pseudomonadaceae	100	g__Pseudomonas	100	s__Pseudomonas flexibilis	100
2739	2	d__Bacteria	100	p__Proteobacteria	100	c__Gammaproteobacteria	100	o__Pseudomonadales	100	f__Pseudomonadaceae	100	g__Pseudomonas	100	s__Pseudomonas fluorescens group	100
2741	4	d__Bacteria	100	p__Proteobacteria	100	c__Alphaproteobacteria	100	o__Rhodobacterales	100	f__Rhodobacteraceae	100	g__Paracoccus	100	s__Paracoccus isoporae	100
2747	2	d__Bacteria	100	p__Proteobacteria	100	c__Gammaproteobacteria	100	o__Pseudomonadales	100	f__Pseudomonadaceae	100	g__Pseudomonas	100	s__Pseudomonas segetis	100
2758	69	d__Bacteria	100	p__Proteobacteria	100	c__Gammaproteobacteria	100	o__Pseudomonadales	100	f__Pseudomonadaceae	100	g__Pseudomonas	100	s__Pseudomonas syringae group	100
2761	13	d__Bacteria	100	p__Proteobacteria	100	c__Gammaproteobacteria	100	o__Pseudomonadales	100	f__Pseudomonadaceae	100	g__Pseudomonas	100	s__Pseudomonas syringae group	100
2763	6	d__Bacteria	100	p__Proteobacteria	100	c__Gammaproteobacteria	100	o__Pseudomonadales	100	f__Pseudomonadaceae	100	g__Pseudomonas	100	s__Pseudomonas benzenivorans	100
2765	14	d__Bacteria	100	p__Proteobacteria	100	c__Gammaproteobacteria	100	o__Pseudomonadales	100	f__Pseudomonadaceae	100	g__Pseudomonas	100	s__Pseudomonas syringae group	100
2772	8	d__Bacteria	100	p__Proteobacteria	100	c__Gammaproteobacteria	100	o__Pseudomonadales	100	f__Pseudomonadaceae	100	g__Pseudomonas	100	s__Pseudomonas syringae group	100
2773	13	d__Bacteria	100	p__Proteobacteria	100	c__Gammaproteobacteria	100	o__Pseudomonadales	100	f__Pseudomonadaceae	100	g__Pseudomonas	100	s__Pseudomonas fluorescens group	100
2774	10	d__Bacteria	100	p__Proteobacteria	100	c__Gammaproteobacteria	100	o__Pseudomonadales	100	f__Pseudomonadaceae	100	g__Pseudomonas	100	s__Pseudomonas helmanticensis	100
2776	12	d__Bacteria	100	p__Proteobacteria	100	c__Gammaproteobacteria	100	o__Pseudomonadales	100	f__Pseudomonadaceae	100	g__Pseudomonas	100	s__Pseudomonas brassicacearum	100
2777	11	d__Bacteria	100	p__Proteobacteria	100	c__Gammaproteobacteria	100	o__Pseudomonadales	100	f__Pseudomonadaceae	100	g__Pseudomonas	100	s__Pseudomonas putida group	100
2779	6	d__Bacteria	100	p__Proteobacteria	100	c__Gammaproteobacteria	100	o__Pseudomonadales	100	f__Pseudomonadaceae	100	g__Pseudomonas	100	s__Pseudomonas fluorescens group	100
2786	4	d__Bacteria	100	p__Proteobacteria	100	c__Gammaproteobacteria	100	o__Pseudomonadales	100	f__Pseudomonadaceae	100	g__Pseudomonas	100	s__Pseudomonas fluorescens group	100
2787	6	d__Bacteria	100	p__Proteobacteria	100	c__Gammaproteobacteria	100	o__Oceanospirillales	100	f__Oceanospirillaceae	100	g__Marinomonas	100	s__Marinomonas spartinae	100
2788	6	d__Bacteria	100	p__Proteobacteria	100	c__Alphaproteobacteria	100	o__Rhodobacterales	100	f__Rhodobacteraceae	100	g__Rhodobacter	100	s__Candidatus Rhodobacter lobularis	100
2791	4	d__Bacteria	100	p__Proteobacteria	100	c__Gammaproteobacteria	100	o__Pseudomonadales	100	f__Pseudomonadaceae	100	g__Pseudomonas	100	s__Pseudomonas syringae group	100
2792	6	d__Bacteria	100	p__Proteobacteria	100	c__Gammaproteobacteria	100	o__Pseudomonadales	100	f__Pseudomonadaceae	100	g__Pseudomonas	100	s__Pseudomonas putida group	100
2794	4	d__Bacteria	100	p__Proteobacteria	100	c__Gammaproteobacteria	100	o__Pseudomonadales	100	f__Pseudomonadaceae	100	g__Pseudomonas	100	s__Pseudomonas sp. GM50	100
2796	5	d__Bacteria	100	p__Proteobacteria	100	c__Gammaproteobacteria	100	o__Pseudomonadales	100	f__Pseudomonadaceae	100	g__Pseudomonas	100	s__Pseudomonas syringae group	100
2799	4	d__Bacteria	100	p__Proteobacteria	100	c__Gammaproteobacteria	100	o__Pseudomonadales	100	f__Pseudomonadaceae	100	g__Pseudomonas	100	s__Pseudomonas sp. NFR16	100
2801	5	d__Bacteria	100	p__Proteobacteria	100	c__Gammaproteobacteria	100	o__Pseudomonadales	100	f__Pseudomonadaceae	100	g__Pseudomonas	100	s__Pseudomonas sp. TTU2014-080ASC	100
2803	4	d__Bacteria	100	p__Proteobacteria	100	c__Alphaproteobacteria	100	o__Rhodobacterales	100	f__Rhodobacteraceae	100	g__Rhodobacter	100	s__Candidatus Rhodobacter lobularis	100
2810	5	d__Bacteria	100	p__Proteobacteria	100	c__Gammaproteobacteria	100	o__Pseudomonadales	100	f__Pseudomonadaceae	100	g__Pseudomonas	100	s__Pseudomonas fluorescens group	100
2814	7	d__Bacteria	100	p__Proteobacteria	100	c__Gammaproteobacteria	100	o__Pseudomonadales	100	f__Pseudomonadaceae	100	g__Pseudomonas	100	s__Pseudomonas aeruginosa group	100
2815	6	d__Bacteria	100	p__Proteobacteria	100	c__Alphaproteobacteria	100	o__Rhodobacterales	100	f__Rhodobacteraceae	100	g__Paracoccus	100	s__Paracoccus sp. 1011MAR3C25	100
2817	3	d__Bacteria	100	p__Proteobacteria	100	c__Gammaproteobacteria	100	o__Alteromonadales	100	f__Shewanellaceae	100	g__Shewanella	100	s__Shewanella mangrovi	100
2820	6	d__Bacteria	100	p__Proteobacteria	100	c__Gammaproteobacteria	100	o__Pseudomonadales	100	f__Pseudomonadaceae	100	g__Pseudomonas	100	s__Pseudomonas sp. FeS53a	100
2821	5	d__Bacteria	100	p__Proteobacteria	100	c__Gammaproteobacteria	100	o__Pseudomonadales	100	f__Pseudomonadaceae	100	g__Pseudomonas	100	s__Pseudomonas putida group	100
2824	10	d__Bacteria	100	p__Proteobacteria	100	c__Gammaproteobacteria	100	o__Pseudomonadales	100	f__Pseudomonadaceae	100	g__Pseudomonas	100	s__Pseudomonas aeruginosa group	100
2826	6	d__Bacteria	100	p__Proteobacteria	100	c__Alphaproteobacteria	100	o__Rhodobacterales	100	f__Rhodobacteraceae	100	g__Paracoccus	100	s__Paracoccus jeotgali	100
2831	5	d__Bacteria	100	p__Proteobacteria	100	c__Gammaproteobacteria	100	o__Pseudomonadales	100	f__Pseudomonadaceae	100	g__Pseudomonas	100	s__Pseudomonas sp. RIT357	100
2837	5	d__Bacteria	100	p__Proteobacteria	100	c__Gammaproteobacteria	100	o__Pseudomonadales	100	f__Pseudomonadaceae	100	g__Pseudomonas	100	s__Pseudomonas sp. M47T1	100
2840	3	d__Bacteria	100	p__Proteobacteria	100	c__Gammaproteobacteria	100	o__Oceanospirillales	100	f__Oceanospirillaceae	100	g__Marinomonas	100	s__Marinomonas spartinae	100
2843	3	d__Bacteria	100	p__Proteobacteria	100	c__Gammaproteobacteria	100	o__Pseudomonadales	100	f__Pseudomonadaceae	100	g__Pseudomonas	100	s__Pseudomonas syringae group	100
2844	4	d__Bacteria	100	p__Proteobacteria	100	c__Gammaproteobacteria	100	o__Oceanospirillales	100	f__Oceanospirillaceae	100	g__Marinomonas	100	s__Marinomonas ushuaiensis	100
2848	3	d__Bacteria	100	p__Proteobacteria	100	c__Gammaproteobacteria	100	o__Pseudomonadales	100	f__Pseudomonadaceae	100	g__Pseudomonas	100	s__Pseudomonas aeruginosa group	100
2852	3	d__Bacteria	100	p__Proteobacteria	100	c__Gammaproteobacteria	100	o__Pseudomonadales	100	f__Pseudomonadaceae	100	g__Pseudomonas	100	s__Pseudomonas putida group	100
2854	3	d__Bacteria	100	p__Proteobacteria	100	c__Gammaproteobacteria	100	o__Pseudomonadales	100	f__Pseudomonadaceae	100	g__Pseudomonas	100	s__Pseudomonas putida group	100
2859	5	d__Bacteria	100	p__Proteobacteria	100	c__Gammaproteobacteria	100	o__Pseudomonadales	100	f__Pseudomonadaceae	100	g__Pseudomonas	100	s__Pseudomonas syringae group	100
2860	3	d__Bacteria	100	p__Proteobacteria	100	c__Gammaproteobacteria	100	o__Pseudomonadales	100	f__Pseudomonadaceae	100	g__Pseudomonas	100	s__Pseudomonas benzenivorans	100
2869	3	d__Bacteria	100	p__Proteobacteria	100	c__Gammaproteobacteria	100	o__Pseudomonadales	100	f__Pseudomonadaceae	100	g__Pseudomonas	100	s__Pseudomonas syringae group	100
2870	2	d__Bacteria	100	p__Proteobacteria	100	c__Gammaproteobacteria	100	o__Pseudomonadales	100	f__Pseudomonadaceae	100	g__Pseudomonas	100	s__Pseudomonas aeruginosa group	100
2876	2	d__Bacteria	100	p__Proteobacteria	100	c__Gammaproteobacteria	100	o__Pseudomonadales	100	f__Pseudomonadaceae	100	g__Pseudomonas	100	s__Pseudomonas sp. StFLB209	100
2878	2	d__Bacteria	100	p__Proteobacteria	100	c__Gammaproteobacteria	100	o__Pseudomonadales	100	f__Pseudomonadaceae	100	g__Pseudomonas	100	s__Pseudomonas chlororaphis group	100
2880	5	d__Bacteria	100	p__Proteobacteria	100	c__Alphaproteobacteria	100	o__Rhodobacterales	100	f__Rhodobacteraceae	100	g__Rhodobacter	100	s__Rhodobacter sp. SW2	100
2883	2	d__Bacteria	100	p__Proteobacteria	100	c__Gammaproteobacteria	100	o__Pseudomonadales	100	f__Pseudomonadaceae	100	g__Pseudomonas	100	s__Pseudomonas putida group	100
2885	2	d__Bacteria	100	p__Proteobacteria	100	c__Gammaproteobacteria	100	o__Oceanospirillales	100	f__Oceanospirillaceae	100	g__Marinomonas	100	s__Marinomonas ushuaiensis	100
2892	4	d__Bacteria	100	p__Proteobacteria	100	c__Gammaproteobacteria	100	o__Pseudomonadales	100	f__Pseudomonadaceae	100	g__Pseudomonas	100	s__Pseudomonas mangrovi	100
2894	2	d__Bacteria	100	p__Proteobacteria	100	c__Gammaproteobacteria	100	o__Pseudomonadales	100	f__Pseudomonadaceae	100	g__Pseudomonas	100	s__Pseudomonas borbori	100
2902	2	d__Bacteria	100	p__Proteobacteria	100	c__Gammaproteobacteria	100	o__Pseudomonadales	100	f__Pseudomonadaceae	100	g__Pseudomonas	100	s__Candidatus Pseudomonas adelgestsugas	100
2909	2	d__Bacteria	100	p__Proteobacteria	100	c__Alphaproteobacteria	100	o__Rhodobacterales	100	f__Rhodobacteraceae	100	g__Paracoccus	100	s__Paracoccus sanguinis	100
2910	2	d__Bacteria	100	p__Proteobacteria	100	c__Gammaproteobacteria	100	o__Pseudomonadales	100	f__Pseudomonadaceae	100	g__Pseudomonas	100	s__Pseudomonas syringae group	100
2918	2	d__Bacteria	100	p__Proteobacteria	100	c__Gammaproteobacteria	100	o__Pseudomonadales	100	f__Pseudomonadaceae	100	g__Pseudomonas	100	s__Pseudomonas syringae group	100
2919	2	d__Bacteria	100	p__Proteobacteria	100	c__Alphaproteobacteria	100	o__Rhodobacterales	100	f__Rhodobacteraceae	100	g__Paracoccus	100	s__Paracoccus denitrificans	100
2921	2	d__Bacteria	100	p__Proteobacteria	100	c__Gammaproteobacteria	100	o__Pseudomonadales	100	f__Pseudomonadaceae	100	g__Pseudomonas	100	s__Candidatus Pseudomonas adelgestsugas	100
2922	2	d__Bacteria	100	p__Proteobacteria	100	c__Gammaproteobacteria	100	o__Pseudomonadales	100	f__Pseudomonadaceae	100	g__Pseudomonas	100	s__Pseudomonas batumici	100
2923	2	d__Bacteria	100	p__Proteobacteria	100	c__Gammaproteobacteria	100	o__Alteromonadales	100	f__Pseudoalteromonadaceae	100	g__Pseudoalteromonas	100	s__Pseudoalteromonas sp.	100
2925	2	d__Bacteria	100	p__Proteobacteria	100	c__Gammaproteobacteria	100	o__Pseudomonadales	100	f__Pseudomonadaceae	100	g__Pseudomonas	100	s__Pseudomonas sp. M47T1	100
2932	2	d__Bacteria	100	p__Proteobacteria	100	c__Gammaproteobacteria	100	o__Pseudomonadales	100	f__Pseudomonadaceae	100	g__Pseudomonas	100	s__Pseudomonas aeruginosa group	100
2934	2	d__Bacteria	100	p__Proteobacteria	100	c__Gammaproteobacteria	100	o__Oceanospirillales	100	f__Oceanospirillaceae	100	g__Marinomonas	100	s__Marinomonas fungiae	100
2937	2	d__Bacteria	100	p__Proteobacteria	100	c__Gammaproteobacteria	100	o__Vibrionales	100	f__Vibrionaceae	100	g__Vibrio	100	s__Vibrio breoganii	100
2938	2	d__Bacteria	100	p__Proteobacteria	100	c__Gammaproteobacteria	100	o__Pseudomonadales	100	f__Pseudomonadaceae	100	g__Pseudomonas	100	s__Pseudomonas brassicacearum	100
2939	6	d__Bacteria	100	p__Proteobacteria	100	c__Gammaproteobacteria	100	o__Pseudomonadales	100	f__Pseudomonadaceae	100	g__Pseudomonas	100	s__Candidatus Pseudomonas adelgestsugas	100
2940	2	d__Bacteria	100	p__Proteobacteria	100	c__Gammaproteobacteria	100	o__Pseudomonadales	100	f__Pseudomonadaceae	100	g__Pseudomonas	100	s__Pseudomonas aeruginosa group	100
2942	2	d__Bacteria	100	p__Proteobacteria	100	c__Gammaproteobacteria	100	o__Pseudomonadales	100	f__Pseudomonadaceae	100	g__Pseudomonas	100	s__Pseudomonas syringae group	100
2948	2	d__Bacteria	100	p__Proteobacteria	100	c__Gammaproteobacteria	100	o__Alteromonadales	100	f__Shewanellaceae	100	g__Shewanella	100	s__Shewanella mangrovi	100
2949	2	d__Bacteria	100	p__Proteobacteria	100	c__Gammaproteobacteria	100	o__Pseudomonadales	100	f__Pseudomonadaceae	100	g__Pseudomonas	100	s__Pseudomonas sp. BAY1663	100
2950	2	d__Bacteria	100	p__Proteobacteria	100	c__Gammaproteobacteria	100	o__Pseudomonadales	100	f__Pseudomonadaceae	100	g__Pseudomonas	100	s__Pseudomonas syringae group	100
2955	2	d__Bacteria	100	p__Proteobacteria	100	c__Gammaproteobacteria	100	o__Pseudomonadales	100	f__Pseudomonadaceae	100	g__Pseudomonas	100	s__Pseudomonas sp. StFLB209	100
2961	2	d__Bacteria	100	p__Proteobacteria	100	c__Gammaproteobacteria	100	o__Pseudomonadales	100	f__Pseudomonadaceae	100	g__Pseudomonas	100	s__Pseudomonas sp. GM55	100
2978	2	d__Bacteria	100	p__Proteobacteria	100	c__Gammaproteobacteria	100	o__Pseudomonadales	100	f__Pseudomonadaceae	100	g__Pseudomonas	100	s__Candidatus Pseudomonas adelgestsugas	100
2990	2	d__Bacteria	100	p__Proteobacteria	100	c__Gammaproteobacteria	100	o__Pseudomonadales	100	f__Pseudomonadaceae	100	g__Pseudomonas	100	s__Pseudomonas sp. TTU2014-080ASC	100
2995	2	d__Bacteria	100	p__Proteobacteria	100	c__Gammaproteobacteria	100	o__Pseudomonadales	100	f__Pseudomonadaceae	100	g__Pseudomonas	100	s__Pseudomonas kuykendallii	100
2998	2	d__Bacteria	100	p__Proteobacteria	100	c__Gammaproteobacteria	100	o__Vibrionales	100	f__Vibrionaceae	100	g__Vibrio	100	s__Vibrio cholerae	100
2999	2	d__Bacteria	100	p__Proteobacteria	100	c__Gammaproteobacteria	100	o__Pseudomonadales	100	f__Pseudomonadaceae	100	g__Pseudomonas	100	s__Pseudomonas syringae group	100
3001	2	d__Bacteria	100	p__Proteobacteria	100	c__Gammaproteobacteria	100	o__Pseudomonadales	100	f__Pseudomonadaceae	100	g__Pseudomonas	100	s__Pseudomonas aeruginosa group	100
3028	2	d__Bacteria	100	p__Proteobacteria	100	c__Alphaproteobacteria	100	o__Rhodobacterales	100	f__Rhodobacteraceae	100	g__Paracoccus	100	s__Paracoccus alcaliphilus	100
3030	3	d__Bacteria	100	p__Proteobacteria	100	c__Gammaproteobacteria	100	o__Pseudomonadales	100	f__Pseudomonadaceae	100	g__Pseudomonas	100	s__Pseudomonas sp. M47T1	100
3035	2	d__Bacteria	100	p__Proteobacteria	100	c__Alphaproteobacteria	100	o__Rhodobacterales	100	f__Rhodobacteraceae	100	g__Paracoccus	100	s__Paracoccus halophilus	100
3064	3	d__Bacteria	100	p__Proteobacteria	100	c__Gammaproteobacteria	100	o__Pseudomonadales	100	f__Pseudomonadaceae	100	g__Pseudomonas	100	s__Pseudomonas syringae group	100
3082	2	d__Bacteria	100	p__Proteobacteria	100	c__Gammaproteobacteria	100	o__Pseudomonadales	100	f__Pseudomonadaceae	100	g__Pseudomonas	100	s__Pseudomonas sp. TCU-HL1	100
3103	2	d__Bacteria	100	p__Proteobacteria	100	c__Gammaproteobacteria	100	o__Vibrionales	100	f__Vibrionaceae	100	g__Vibrio	100	s__Vibrio harveyi group	100
3177	2	d__Bacteria	100	p__Proteobacteria	100	c__Gammaproteobacteria	100	o__Vibrionales	100	f__Vibrionaceae	100	g__Vibrio	100	s__Vibrio oreintalis group	100
3213	2	d__Bacteria	100	p__Proteobacteria	100	c__Gammaproteobacteria	100	o__Pseudomonadales	100	f__Pseudomonadaceae	100	g__Pseudomonas	100	s__Pseudomonas chlororaphis group	100
3217	2	d__Bacteria	100	p__Proteobacteria	100	c__Gammaproteobacteria	100	o__Pseudomonadales	100	f__Pseudomonadaceae	100	g__Pseudomonas	100	s__Pseudomonas reinekei	100
3256	3	d__Bacteria	100	p__Proteobacteria	100	c__Gammaproteobacteria	100	o__Pseudomonadales	100	f__Pseudomonadaceae	100	g__Pseudomonas	100	s__Pseudomonas sp. BAY1663	100
3279	2	d__Bacteria	100	p__Proteobacteria	100	c__Gammaproteobacteria	100	o__Pseudomonadales	100	f__Moraxellaceae	100	g__Acinetobacter	100	s__Acinetobacter sp. NIPH 2168	100
3382	2	d__Bacteria	100	p__Proteobacteria	100	c__Alphaproteobacteria	100	o__Rhodobacterales	100	f__Rhodobacteraceae	100	g__Paracoccus	100	s__Paracoccus sp. J56	100
3431	2	d__Bacteria	100	p__Proteobacteria	100	c__Gammaproteobacteria	100	o__Pseudomonadales	100	f__Pseudomonadaceae	100	g__Pseudomonas	100	s__Pseudomonas syringae group	100
3432	2	d__Bacteria	100	p__Proteobacteria	100	c__Gammaproteobacteria	100	o__Vibrionales	100	f__Vibrionaceae	100	g__Vibrio	100	s__Vibrio sp. C7	100
3444	2	d__Bacteria	100	p__Proteobacteria	100	c__Gammaproteobacteria	100	o__Alteromonadales	100	f__Pseudoalteromonadaceae	100	g__Pseudoalteromonas	100	s__Pseudoalteromonas prydzensis	100
3456	5	d__Bacteria	100	p__Proteobacteria	100	c__Gammaproteobacteria	100	o__Pseudomonadales	100	f__Pseudomonadaceae	100	g__Pseudomonas	100	s__Pseudomonas syringae group	100
3470	9	d__Bacteria	100	p__Proteobacteria	100	c__Gammaproteobacteria	100	o__Alteromonadales	100	f__Shewanellaceae	100	g__Shewanella	100	s__Shewanella fodinae	100
3485	2	d__Bacteria	100	p__Proteobacteria	100	c__Gammaproteobacteria	100	o__Pseudomonadales	100	f__Pseudomonadaceae	100	g__Pseudomonas	100	s__Pseudomonas pohangensis	100
3493	15	d__Bacteria	100	p__Proteobacteria	100	c__Gammaproteobacteria	100	o__Pseudomonadales	100	f__Pseudomonadaceae	100	g__Pseudomonas	100	s__Pseudomonas syringae group	100
3526	3	d__Bacteria	100	p__Proteobacteria	100	c__Gammaproteobacteria	100	o__Pseudomonadales	100	f__Pseudomonadaceae	100	g__Pseudomonas	100	s__Pseudomonas yangmingensis	100
3543	2	d__Bacteria	100	p__Proteobacteria	100	c__Gammaproteobacteria	100	o__Pseudomonadales	100	f__Pseudomonadaceae	100	g__Pseudomonas	100	s__Pseudomonas syringae group	100
3544	2	d__Bacteria	100	p__Proteobacteria	100	c__Gammaproteobacteria	100	o__Oceanospirillales	100	f__Oceanospirillaceae	100	g__Marinomonas	100	s__Marinomonas hwangdonensis	100
3548	2	d__Bacteria	100	p__Proteobacteria	100	c__Gammaproteobacteria	100	o__Oceanospirillales	100	f__Oceanospirillaceae	100	g__Marinomonas	100	s__Marinomonas ushuaiensis	100
3550	9	d__Bacteria	100	p__Proteobacteria	100	c__Gammaproteobacteria	100	o__Pseudomonadales	100	f__Pseudomonadaceae	100	g__Pseudomonas	100	s__Pseudomonas syringae group	100
3552	5	d__Bacteria	100	p__Proteobacteria	100	c__Gammaproteobacteria	100	o__Alteromonadales	100	f__Psychromonadaceae	100	g__Psychromonas	100	s__Psychromonas sp. B3M02	100
3553	2	d__Bacteria	100	p__Proteobacteria	100	c__Gammaproteobacteria	100	o__Oceanospirillales	100	f__Oceanospirillaceae	100	g__Marinomonas	100	s__Marinomonas hwangdonensis	100
3558	4	d__Bacteria	100	p__Proteobacteria	100	c__Gammaproteobacteria	100	o__Pseudomonadales	100	f__Pseudomonadaceae	100	g__Pseudomonas	100	s__Pseudomonas sp. TTU2014-080ASC	100
3559	2	d__Bacteria	100	p__Proteobacteria	100	c__Gammaproteobacteria	100	o__Pseudomonadales	100	f__Pseudomonadaceae	100	g__Pseudomonas	100	s__Pseudomonas sp. 655	100
3564	9	d__Bacteria	100	p__Proteobacteria	100	c__Gammaproteobacteria	100	o__Pseudomonadales	100	f__Pseudomonadaceae	100	g__Pseudomonas	100	s__Pseudomonas syringae group	100
3578	2	d__Bacteria	100	p__Proteobacteria	100	c__Gammaproteobacteria	100	o__Pseudomonadales	100	f__Pseudomonadaceae	100	g__Pseudomonas	100	s__Pseudomonas yangmingensis	100
3579	2	d__Bacteria	100	p__Proteobacteria	100	c__Gammaproteobacteria	100	o__Pseudomonadales	100	f__Pseudomonadaceae	100	g__Pseudomonas	100	s__Pseudomonas syringae group	100
3582	2	d__Bacteria	100	p__Proteobacteria	100	c__Gammaproteobacteria	100	o__Oceanospirillales	100	f__Oceanospirillaceae	100	g__Marinomonas	100	s__Marinomonas hwangdonensis	100
3588	6	d__Bacteria	100	p__Proteobacteria	100	c__Gammaproteobacteria	100	o__Pseudomonadales	100	f__Moraxellaceae	100	g__Acinetobacter	100	s__Acinetobacter calcoaceticus/baumannii complex	100
3598	6	d__Bacteria	100	p__Proteobacteria	100	c__Gammaproteobacteria	100	o__Pseudomonadales	100	f__Pseudomonadaceae	100	g__Pseudomonas	100	s__Pseudomonas putida group	100
3612	2	d__Bacteria	100	p__Proteobacteria	100	c__Gammaproteobacteria	100	o__Pseudomonadales	100	f__Pseudomonadaceae	100	g__Pseudomonas	100	s__Pseudomonas aeruginosa group	100
3623	2	d__Bacteria	100	p__Proteobacteria	100	c__Gammaproteobacteria	100	o__Pseudomonadales	100	f__Pseudomonadaceae	100	g__Pseudomonas	100	s__Pseudomonas syringae group	100
3625	2	d__Bacteria	100	p__Proteobacteria	100	c__Gammaproteobacteria	100	o__Pseudomonadales	100	f__Pseudomonadaceae	100	g__Pseudomonas	100	s__Pseudomonas syringae group	100
3631	2	d__Bacteria	100	p__Proteobacteria	100	c__Gammaproteobacteria	100	o__Pseudomonadales	100	f__Moraxellaceae	100	g__Acinetobacter	100	s__Acinetobacter albensis	100
3661	5	d__Bacteria	100	p__Proteobacteria	100	c__Gammaproteobacteria	100	o__Pseudomonadales	100	f__Pseudomonadaceae	100	g__Pseudomonas	100	s__Pseudomonas fluorescens group	100
3676	7	d__Bacteria	100	p__Proteobacteria	100	c__Gammaproteobacteria	100	o__Vibrionales	100	f__Vibrionaceae	100	g__Vibrio	100	s__Vibrio caribbeanicus	100
3705	2	d__Bacteria	100	p__Proteobacteria	100	c__Gammaproteobacteria	100	o__Pseudomonadales	100	f__Pseudomonadaceae	100	g__Pseudomonas	100	s__Pseudomonas fluorescens group	100
3711	3	d__Bacteria	100	p__Proteobacteria	100	c__Gammaproteobacteria	100	o__Pseudomonadales	100	f__Pseudomonadaceae	100	g__Pseudomonas	100	s__Pseudomonas panipatensis	100
3720	2	d__Bacteria	100	p__Proteobacteria	100	c__Gammaproteobacteria	100	o__Pseudomonadales	100	f__Pseudomonadaceae	100	g__Pseudomonas	100	s__Pseudomonas syringae group	100
3730	2	d__Bacteria	100	p__Proteobacteria	100	c__Gammaproteobacteria	100	o__Oceanospirillales	100	f__Oceanospirillaceae	100	g__Marinomonas	100	s__Marinomonas profundimaris	100
3734	9	d__Bacteria	100	p__Proteobacteria	100	c__Gammaproteobacteria	100	o__Pseudomonadales	100	f__Pseudomonadaceae	100	g__Pseudomonas	100	s__Pseudomonas borbori	100
3735	3	d__Bacteria	100	p__Proteobacteria	100	c__Gammaproteobacteria	100	o__Pseudomonadales	100	f__Pseudomonadaceae	100	g__Pseudomonas	100	s__Pseudomonas jessenii	100
3740	2	d__Bacteria	100	p__Proteobacteria	100	c__Alphaproteobacteria	100	o__Rhizobiales	100	f__Rhizobiaceae	100	g__Sinorhizobium	100	s__Sinorhizobium sp. Sb3	100
3741	2	d__Bacteria	100	p__Cyanobacteria	100	c__unknown	100	o__Synechococcales	100	f__Leptolyngbyaceae	100	g__Leptolyngbya	100	s__Leptolyngbya sp.	100
3749	7	d__Bacteria	100	p__Proteobacteria	100	c__Gammaproteobacteria	100	o__Chromatiales	100	f__Chromatiaceae	100	g__Rheinheimera	100	s__Rheinheimera salexigens	100
3751	2	d__Bacteria	100	p__Proteobacteria	100	c__Gammaproteobacteria	100	o__Pseudomonadales	100	f__Pseudomonadaceae	100	g__Pseudomonas	100	s__Pseudomonas syringae group	100
3757	2	d__Bacteria	100	p__Proteobacteria	100	c__Alphaproteobacteria	100	o__Rhodobacterales	100	f__Rhodobacteraceae	100	g__Pseudorhodobacter	100	s__Pseudorhodobacter sp. PARRP1	100
3783	10	d__Bacteria	100	p__Proteobacteria	100	c__Gammaproteobacteria	100	o__Pseudomonadales	100	f__Pseudomonadaceae	100	g__Pseudomonas	100	s__Pseudomonas segetis	100
3784	4	d__Bacteria	100	p__Proteobacteria	100	c__Gammaproteobacteria	100	o__Pseudomonadales	100	f__Pseudomonadaceae	100	g__Pseudomonas	100	s__Pseudomonas aeruginosa group	100
3786	4	d__Bacteria	100	p__Proteobacteria	100	c__Gammaproteobacteria	100	o__Vibrionales	100	f__Vibrionaceae	100	g__Vibrio	100	s__Vibrio viridaestus	100
3787	2	d__Bacteria	100	p__Proteobacteria	100	c__Gammaproteobacteria	100	o__Pseudomonadales	100	f__Pseudomonadaceae	100	g__Pseudomonas	100	s__Pseudomonas sp. K2W31S-8	100
3817	2	d__Bacteria	100	p__Proteobacteria	100	c__Gammaproteobacteria	100	o__Pseudomonadales	100	f__Pseudomonadaceae	100	g__Pseudomonas	100	s__Pseudomonas aeruginosa group	100
3834	3	d__Bacteria	100	p__Proteobacteria	100	c__Gammaproteobacteria	100	o__Vibrionales	100	f__Vibrionaceae	100	g__Vibrio	100	s__Vibrio xiamenensis	100
3839	2	d__Bacteria	100	p__Proteobacteria	100	c__Gammaproteobacteria	100	o__Pseudomonadales	100	f__Pseudomonadaceae	100	g__Pseudomonas	100	s__Pseudomonas syringae group	100
3857	2	d__Bacteria	100	p__Proteobacteria	100	c__Gammaproteobacteria	100	o__Pseudomonadales	100	f__Pseudomonadaceae	100	g__Pseudomonas	100	s__Pseudomonas coleopterorum	100
3864	3	d__Bacteria	100	p__Proteobacteria	100	c__Gammaproteobacteria	100	o__Pseudomonadales	100	f__Pseudomonadaceae	100	g__Pseudomonas	100	s__Pseudomonas fluorescens group	100
3875	3	d__Bacteria	100	p__Proteobacteria	100	c__Gammaproteobacteria	100	o__Pseudomonadales	100	f__Pseudomonadaceae	100	g__Pseudomonas	100	s__Pseudomonas sagittaria	100
3876	3	d__Bacteria	100	p__Proteobacteria	100	c__Gammaproteobacteria	100	o__Alteromonadales	100	f__Psychromonadaceae	100	g__Psychromonas	100	s__Psychromonas sp. RZ22	100
3888	2	d__Bacteria	100	p__Proteobacteria	100	c__Gammaproteobacteria	100	o__Alteromonadales	100	f__Pseudoalteromonadaceae	100	g__Pseudoalteromonas	100	s__Pseudoalteromonas agarivorans	100
3897	6	d__Bacteria	100	p__Proteobacteria	100	c__Gammaproteobacteria	100	o__Pseudomonadales	100	f__Pseudomonadaceae	100	g__Pseudomonas	100	s__Pseudomonas mangrovi	100
3920	2	d__Bacteria	100	p__Proteobacteria	100	c__Gammaproteobacteria	100	o__Pseudomonadales	100	f__Pseudomonadaceae	100	g__Pseudomonas	100	s__Pseudomonas salomonii	100
3938	2	d__Bacteria	100	p__Proteobacteria	100	c__Gammaproteobacteria	100	o__Pseudomonadales	100	f__Pseudomonadaceae	100	g__Pseudomonas	100	s__Candidatus Pseudomonas adelgestsugas	100
3956	2	d__Bacteria	100	p__Proteobacteria	100	c__Alphaproteobacteria	100	o__Rhodobacterales	100	f__Rhodobacteraceae	100	g__Paracoccus	100	s__Paracoccus homiensis	100
3980	4	d__Bacteria	100	p__Proteobacteria	100	c__Gammaproteobacteria	100	o__Pseudomonadales	100	f__Pseudomonadaceae	100	g__Pseudomonas	100	s__Pseudomonas fluorescens group	100
3988	2	d__Bacteria	100	p__Proteobacteria	100	c__Gammaproteobacteria	100	o__Pseudomonadales	100	f__Pseudomonadaceae	100	g__Pseudomonas	100	s__Pseudomonas syringae group	100
3997	4	d__Bacteria	100	p__Proteobacteria	100	c__Gammaproteobacteria	100	o__Pseudomonadales	100	f__Pseudomonadaceae	100	g__Pseudomonas	100	s__Pseudomonas aeruginosa group	100
4019	3	d__Bacteria	100	p__Proteobacteria	100	c__Alphaproteobacteria	100	o__Rhodobacterales	100	f__Rhodobacteraceae	100	g__Rhodobacter	100	s__Candidatus Rhodobacter lobularis	100
4030	2	d__Bacteria	100	p__Proteobacteria	100	c__Gammaproteobacteria	100	o__Pseudomonadales	100	f__Pseudomonadaceae	100	g__Pseudomonas	100	s__Pseudomonas syringae group	100
4052	2	d__Bacteria	100	p__Proteobacteria	100	c__Gammaproteobacteria	100	o__Pseudomonadales	100	f__Pseudomonadaceae	100	g__Pseudomonas	100	s__Pseudomonas syringae group	100
4053	2	d__Bacteria	100	p__Proteobacteria	100	c__Gammaproteobacteria	100	o__Pseudomonadales	100	f__Pseudomonadaceae	100	g__Pseudomonas	100	s__Pseudomonas syringae group	100
4094	2	d__Bacteria	100	p__Proteobacteria	100	c__Gammaproteobacteria	100	o__Pseudomonadales	100	f__Pseudomonadaceae	100	g__Pseudomonas	100	s__Pseudomonas aeruginosa group	100
4123	2	d__Bacteria	100	p__Proteobacteria	100	c__Gammaproteobacteria	100	o__Pseudomonadales	100	f__Moraxellaceae	100	g__Acinetobacter	100	s__Acinetobacter apis	100
4143	2	d__Bacteria	100	p__Proteobacteria	100	c__Gammaproteobacteria	100	o__Vibrionales	100	f__Vibrionaceae	100	g__Vibrio	100	s__Vibrio sp. E4404	100
4156	2	d__Bacteria	100	p__Proteobacteria	100	c__Gammaproteobacteria	100	o__Pseudomonadales	100	f__Pseudomonadaceae	100	g__Pseudomonas	100	s__Pseudomonas sp. o96-267	100
4170	4	d__Bacteria	100	p__Proteobacteria	100	c__Gammaproteobacteria	100	o__Pseudomonadales	100	f__Pseudomonadaceae	100	g__Pseudomonas	100	s__Pseudomonas aeruginosa group	100
4171	2	d__Bacteria	100	p__Proteobacteria	100	c__Gammaproteobacteria	100	o__Pseudomonadales	100	f__Pseudomonadaceae	100	g__Pseudomonas	100	s__Pseudomonas chlororaphis group	100
4172	2	d__Bacteria	100	p__Proteobacteria	100	c__Gammaproteobacteria	100	o__Pseudomonadales	100	f__Pseudomonadaceae	100	g__Pseudomonas	100	s__Candidatus Pseudomonas adelgestsugas	100
4175	2	d__Bacteria	100	p__Proteobacteria	100	c__Gammaproteobacteria	100	o__Pseudomonadales	100	f__Pseudomonadaceae	100	g__Pseudomonas	100	s__Pseudomonas sp. 1-7	100
4179	12	d__Bacteria	100	p__Proteobacteria	100	c__Gammaproteobacteria	100	o__Pseudomonadales	100	f__Pseudomonadaceae	100	g__Pseudomonas	100	s__Pseudomonas fluorescens group	100
4182	2	d__Bacteria	100	p__Proteobacteria	100	c__Gammaproteobacteria	100	o__Pseudomonadales	100	f__Pseudomonadaceae	100	g__Pseudomonas	100	s__Pseudomonas fluorescens group	100
4183	2	d__Bacteria	100	p__Proteobacteria	100	c__Gammaproteobacteria	100	o__Pseudomonadales	100	f__Pseudomonadaceae	100	g__Pseudomonas	100	s__Pseudomonas syringae group	100
4194	2	d__Bacteria	100	p__Proteobacteria	100	c__Gammaproteobacteria	100	o__Pseudomonadales	100	f__Pseudomonadaceae	100	g__Pseudomonas	100	s__Pseudomonas entomophila	100
4202	2	d__Bacteria	100	p__Proteobacteria	100	c__Gammaproteobacteria	100	o__Vibrionales	100	f__Vibrionaceae	100	g__Vibrio	100	s__Vibrio tritonius	100
4217	3	d__Bacteria	100	p__Proteobacteria	100	c__Gammaproteobacteria	100	o__Oceanospirillales	100	f__Oceanospirillaceae	100	g__Marinomonas	100	s__Marinomonas spartinae	100
4218	4	d__Bacteria	100	p__Proteobacteria	100	c__Gammaproteobacteria	100	o__Pseudomonadales	100	f__Pseudomonadaceae	100	g__Pseudomonas	100	s__Pseudomonas sp. S-6-2	100
4225	2	d__Bacteria	100	p__Proteobacteria	100	c__Gammaproteobacteria	100	o__Oceanospirillales	100	f__Oceanospirillaceae	100	g__Marinomonas	100	s__Marinomonas posidonica	100
4231	2	d__Bacteria	100	p__Proteobacteria	100	c__Gammaproteobacteria	100	o__Oceanospirillales	100	f__Oceanospirillaceae	100	g__Marinomonas	100	s__Marinomonas pollencensis	100
4234	2	d__Bacteria	100	p__Proteobacteria	100	c__Gammaproteobacteria	100	o__Pseudomonadales	100	f__Pseudomonadaceae	100	g__Pseudomonas	100	s__Pseudomonas syringae group	100
4278	2	d__Bacteria	100	p__Proteobacteria	100	c__Gammaproteobacteria	100	o__Oceanospirillales	100	f__Oceanospirillaceae	100	g__Marinomonas	100	s__Marinomonas hwangdonensis	100
4280	24	d__Bacteria	100	p__Proteobacteria	100	c__Gammaproteobacteria	100	o__Pseudomonadales	100	f__Pseudomonadaceae	100	g__Pseudomonas	100	s__Pseudomonas sp. 26.9	100
4306	4	d__Bacteria	100	p__Proteobacteria	100	c__Alphaproteobacteria	100	o__Rhodobacterales	100	f__Rhodobacteraceae	100	g__Rhodobacter	100	s__Candidatus Rhodobacter lobularis	100
4311	2	d__Bacteria	100	p__Proteobacteria	100	c__Gammaproteobacteria	100	o__Pseudomonadales	100	f__Pseudomonadaceae	100	g__Pseudomonas	100	s__Pseudomonas syringae group	100
4317	3	d__Bacteria	100	p__Proteobacteria	100	c__Gammaproteobacteria	100	o__Pseudomonadales	100	f__Pseudomonadaceae	100	g__Pseudomonas	100	s__Pseudomonas fluorescens group	100
4340	11	d__Bacteria	100	p__Proteobacteria	100	c__Gammaproteobacteria	100	o__Vibrionales	100	f__Vibrionaceae	100	g__Vibrio	100	s__Vibrio harveyi group	100
4343	2	d__Bacteria	100	p__Proteobacteria	100	c__Gammaproteobacteria	100	o__Pseudomonadales	100	f__Pseudomonadaceae	100	g__Pseudomonas	100	s__Pseudomonas syringae group	100
4356	15	d__Bacteria	100	p__Proteobacteria	100	c__Gammaproteobacteria	100	o__Chromatiales	100	f__Chromatiaceae	100	g__Rheinheimera	100	s__Rheinheimera aquimaris	100
4393	6	d__Bacteria	100	p__Proteobacteria	100	c__Gammaproteobacteria	100	o__Pseudomonadales	100	f__Pseudomonadaceae	100	g__Pseudomonas	100	s__Pseudomonas aeruginosa group	100
4404	11	d__Bacteria	100	p__Proteobacteria	100	c__Gammaproteobacteria	100	o__Pseudomonadales	100	f__Pseudomonadaceae	100	g__Pseudomonas	100	s__Pseudomonas syringae group	100
4418	3	d__Bacteria	100	p__Proteobacteria	100	c__Gammaproteobacteria	100	o__Oceanospirillales	100	f__Oceanospirillaceae	100	g__Marinomonas	100	s__Marinomonas arctica	100
4423	2	d__Bacteria	100	p__Proteobacteria	100	c__Gammaproteobacteria	100	o__Oceanospirillales	100	f__Oceanospirillaceae	100	g__Marinomonas	100	s__Marinomonas foliarum	100
4436	4	d__Bacteria	100	p__Proteobacteria	100	c__Gammaproteobacteria	100	o__Vibrionales	100	f__Vibrionaceae	100	g__Vibrio	100	s__Vibrio variabilis	100
4443	3	d__Bacteria	100	p__Proteobacteria	100	c__Alphaproteobacteria	100	o__Rhodobacterales	100	f__Rhodobacteraceae	100	g__Paracoccus	100	s__Paracoccus alkanivorans	100
4533	12	d__Bacteria	100	p__Proteobacteria	100	c__Gammaproteobacteria	100	o__Pseudomonadales	100	f__Pseudomonadaceae	100	g__Pseudomonas	100	s__Pseudomonas fluorescens group	100
4544	2	d__Bacteria	100	p__Proteobacteria	100	c__Alphaproteobacteria	100	o__Rhodobacterales	100	f__Rhodobacteraceae	100	g__Paracoccus	100	s__Paracoccus subflavus	100
4548	18	d__Bacteria	100	p__Proteobacteria	100	c__Gammaproteobacteria	100	o__Pseudomonadales	100	f__Pseudomonadaceae	100	g__Pseudomonas	100	s__Pseudomonas frederiksbergensis	100
4561	4	d__Bacteria	100	p__Proteobacteria	100	c__Gammaproteobacteria	100	o__Alteromonadales	100	f__Pseudoalteromonadaceae	100	g__Pseudoalteromonas	100	s__Pseudoalteromonas sp. A601	100
4569	2	d__Bacteria	100	p__Proteobacteria	100	c__Gammaproteobacteria	100	o__Pseudomonadales	100	f__Pseudomonadaceae	100	g__Pseudomonas	100	s__Pseudomonas sp. TCU-HL1	100
4580	2	d__Bacteria	100	p__Proteobacteria	100	c__Gammaproteobacteria	100	o__Pseudomonadales	100	f__Pseudomonadaceae	100	g__Pseudomonas	100	s__Pseudomonas fluorescens group	100
4631	3	d__Bacteria	100	p__Proteobacteria	100	c__Gammaproteobacteria	100	o__Pseudomonadales	100	f__Pseudomonadaceae	100	g__Pseudomonas	100	s__Pseudomonas syringae group	100
4654	3	d__Bacteria	100	p__Proteobacteria	100	c__Gammaproteobacteria	100	o__Pseudomonadales	100	f__Pseudomonadaceae	100	g__Pseudomonas	100	s__Pseudomonas syringae group	100
4678	4	d__Bacteria	100	p__Proteobacteria	100	c__Gammaproteobacteria	100	o__Pseudomonadales	100	f__Pseudomonadaceae	100	g__Pseudomonas	100	s__Pseudomonas aeruginosa group	100
4685	2	d__Bacteria	100	p__Proteobacteria	100	c__Gammaproteobacteria	100	o__Pseudomonadales	100	f__Moraxellaceae	100	g__Acinetobacter	100	s__Acinetobacter marinus	100
4687	2	d__Bacteria	100	p__Proteobacteria	100	c__Gammaproteobacteria	100	o__Pseudomonadales	100	f__Pseudomonadaceae	100	g__Pseudomonas	100	s__Pseudomonas aeruginosa group	100
4719	4	d__Bacteria	100	p__Proteobacteria	100	c__Gammaproteobacteria	100	o__Pseudomonadales	100	f__Pseudomonadaceae	100	g__Pseudomonas	100	s__Pseudomonas syringae group	100
4755	3	d__Bacteria	100	p__Proteobacteria	100	c__Gammaproteobacteria	100	o__Oceanospirillales	100	f__Oceanospirillaceae	100	g__Marinomonas	100	s__Marinomonas posidonica	100
4770	6	d__Bacteria	100	p__Proteobacteria	100	c__Gammaproteobacteria	100	o__Oceanospirillales	100	f__Oceanospirillaceae	100	g__Marinomonas	100	s__Marinomonas profundimaris	100
4771	5	d__Bacteria	100	p__Proteobacteria	100	c__Alphaproteobacteria	100	o__Rhodobacterales	100	f__Rhodobacteraceae	100	g__Paracoccus	100	s__Paracoccus yeei	100
4772	2	d__Bacteria	100	p__Proteobacteria	100	c__Gammaproteobacteria	100	o__Pseudomonadales	100	f__Pseudomonadaceae	100	g__Pseudomonas	100	s__Pseudomonas taeanensis	100
4790	2	d__Bacteria	100	p__Proteobacteria	100	c__Gammaproteobacteria	100	o__Pseudomonadales	100	f__Pseudomonadaceae	100	g__Pseudomonas	100	s__Pseudomonas parafulva	100
4838	2	d__Bacteria	100	p__Proteobacteria	100	c__Gammaproteobacteria	100	o__Pseudomonadales	100	f__Pseudomonadaceae	100	g__Pseudomonas	100	s__Pseudomonas fluorescens group	100
4841	12	d__Bacteria	100	p__Proteobacteria	100	c__Gammaproteobacteria	100	o__Pseudomonadales	100	f__Pseudomonadaceae	100	g__Pseudomonas	100	s__Pseudomonas stutzeri group	100
4934	2	d__Bacteria	100	p__Proteobacteria	100	c__Gammaproteobacteria	100	o__Pseudomonadales	100	f__Pseudomonadaceae	100	g__Pseudomonas	100	s__Pseudomonas benzenivorans	100
4988	4	d__Bacteria	100	p__Proteobacteria	100	c__Gammaproteobacteria	100	o__Pseudomonadales	100	f__Pseudomonadaceae	100	g__Pseudomonas	100	s__Pseudomonas mangrovi	100
4989	5	d__Bacteria	100	p__Proteobacteria	100	c__Gammaproteobacteria	100	o__Pseudomonadales	100	f__Pseudomonadaceae	100	g__Pseudomonas	100	s__Pseudomonas syringae group	100
4991	3	d__Bacteria	100	p__Proteobacteria	100	c__Gammaproteobacteria	100	o__Pseudomonadales	100	f__Pseudomonadaceae	100	g__Pseudomonas	100	s__Pseudomonas argentinensis	100
4992	2	d__Bacteria	100	p__Proteobacteria	100	c__Gammaproteobacteria	100	o__Pseudomonadales	100	f__Pseudomonadaceae	100	g__Pseudomonas	100	s__Pseudomonas putida group	100
5016	8	d__Bacteria	100	p__Proteobacteria	100	c__Gammaproteobacteria	100	o__Pseudomonadales	100	f__Pseudomonadaceae	100	g__Pseudomonas	100	s__Pseudomonas batumici	100
5018	3	d__Bacteria	100	p__Proteobacteria	100	c__Gammaproteobacteria	100	o__Oceanospirillales	100	f__Oceanospirillaceae	100	g__Marinomonas	100	s__Marinomonas profundimaris	100
5041	2	d__Bacteria	100	p__Bacteroidetes	100	c__Flavobacteriia	100	o__Flavobacteriales	100	f__Flavobacteriaceae	100	g__Flavobacterium	100	s__Flavobacterium aciduliphilum	100
5042	3	d__Bacteria	100	p__Proteobacteria	100	c__Gammaproteobacteria	100	o__Pseudomonadales	100	f__Pseudomonadaceae	100	g__Pseudomonas	100	s__Pseudomonas aeruginosa group	100
5044	3	d__Bacteria	100	p__Proteobacteria	100	c__Gammaproteobacteria	100	o__Oceanospirillales	100	f__Oceanospirillaceae	100	g__Marinomonas	100	s__Marinomonas hwangdonensis	100
5045	3	d__Bacteria	100	p__Proteobacteria	100	c__Gammaproteobacteria	100	o__Pseudomonadales	100	f__Pseudomonadaceae	100	g__Pseudomonas	100	s__Candidatus Pseudomonas adelgestsugas	100
5051	2	d__Bacteria	100	p__Proteobacteria	100	c__Gammaproteobacteria	100	o__Pseudomonadales	100	f__Pseudomonadaceae	100	g__Pseudomonas	100	s__Pseudomonas putida group	100
5081	11	d__Bacteria	100	p__Proteobacteria	100	c__Gammaproteobacteria	100	o__Pseudomonadales	100	f__Pseudomonadaceae	100	g__Pseudomonas	100	s__Pseudomonas syringae group	100
5168	3	d__Bacteria	100	p__Proteobacteria	100	c__Gammaproteobacteria	100	o__Pseudomonadales	100	f__Pseudomonadaceae	100	g__Pseudomonas	100	s__Pseudomonas kuykendallii	100
5215	10	d__Bacteria	100	p__Proteobacteria	100	c__Gammaproteobacteria	100	o__Alteromonadales	100	f__Shewanellaceae	100	g__Shewanella	100	s__Shewanella polaris	100
5261	3	d__Bacteria	100	p__Proteobacteria	100	c__Gammaproteobacteria	100	o__Pseudomonadales	100	f__Pseudomonadaceae	100	g__Pseudomonas	100	s__Pseudomonas aeruginosa group	100
5265	2	d__Bacteria	100	p__Proteobacteria	100	c__Gammaproteobacteria	100	o__Pseudomonadales	100	f__Pseudomonadaceae	100	g__Pseudomonas	100	s__Pseudomonas syringae group	100
5319	2	d__Bacteria	100	p__Proteobacteria	100	c__Gammaproteobacteria	100	o__Pseudomonadales	100	f__Pseudomonadaceae	100	g__Pseudomonas	100	s__Pseudomonas syringae group	100
5320	2	d__Bacteria	100	p__Proteobacteria	100	c__Gammaproteobacteria	100	o__Alteromonadales	100	f__Shewanellaceae	100	g__Shewanella	100	s__Shewanella fodinae	100
5322	3	d__Bacteria	100	p__Proteobacteria	100	c__Alphaproteobacteria	100	o__Rhodobacterales	100	f__Rhodobacteraceae	100	g__Paracoccus	100	s__Paracoccus sanguinis	100
5376	4	d__Bacteria	100	p__Proteobacteria	100	c__Gammaproteobacteria	100	o__Oceanospirillales	100	f__Oceanospirillaceae	100	g__Marinomonas	100	s__Marinomonas piezotolerans	100
5380	5	d__Bacteria	100	p__Proteobacteria	100	c__Gammaproteobacteria	100	o__Pseudomonadales	100	f__Moraxellaceae	100	g__Acinetobacter	100	s__Acinetobacter boissieri	100
5382	2	d__Bacteria	100	p__Proteobacteria	100	c__Alphaproteobacteria	100	o__Rhodobacterales	100	f__Rhodobacteraceae	100	g__Paracoccus	100	s__Paracoccus sp. JM45	100
5425	2	d__Bacteria	100	p__Proteobacteria	100	c__Gammaproteobacteria	100	o__Pseudomonadales	100	f__Pseudomonadaceae	100	g__Pseudomonas	100	s__Pseudomonas sp. SDI	100
5436	5	d__Bacteria	100	p__Proteobacteria	100	c__Gammaproteobacteria	100	o__Pseudomonadales	100	f__Pseudomonadaceae	100	g__Pseudomonas	100	s__Pseudomonas fluorescens group	100
5441	3	d__Bacteria	100	p__Proteobacteria	100	c__Gammaproteobacteria	100	o__Pseudomonadales	100	f__Pseudomonadaceae	100	g__Pseudomonas	100	s__Pseudomonas pelagia	100
5442	2	d__Bacteria	100	p__Proteobacteria	100	c__Gammaproteobacteria	100	o__Pseudomonadales	100	f__Pseudomonadaceae	100	g__Pseudomonas	100	s__Pseudomonas sp. SDI	100
5467	2	d__Bacteria	100	p__Proteobacteria	100	c__Gammaproteobacteria	100	o__Pseudomonadales	100	f__Pseudomonadaceae	100	g__Pseudomonas	100	s__Candidatus Pseudomonas adelgestsugas	100
5494	3	d__Bacteria	100	p__Proteobacteria	100	c__Gammaproteobacteria	100	o__Pseudomonadales	100	f__Pseudomonadaceae	100	g__Pseudomonas	100	s__Pseudomonas stutzeri group	100
5504	9	d__Bacteria	100	p__Proteobacteria	100	c__Gammaproteobacteria	100	o__Pseudomonadales	100	f__Pseudomonadaceae	100	g__Pseudomonas	100	s__Pseudomonas syringae group	100
5507	2	d__Bacteria	100	p__Proteobacteria	100	c__Gammaproteobacteria	100	o__Pseudomonadales	100	f__Pseudomonadaceae	100	g__Pseudomonas	100	s__Pseudomonas syringae group	100
5514	2	d__Bacteria	100	p__Proteobacteria	100	c__Gammaproteobacteria	100	o__Oceanospirillales	100	f__Oceanospirillaceae	100	g__Marinomonas	100	s__Marinomonas rhizomae	100
5515	2	d__Bacteria	100	p__Proteobacteria	100	c__Gammaproteobacteria	100	o__Alteromonadales	100	f__Pseudoalteromonadaceae	100	g__Pseudoalteromonas	100	s__Pseudoalteromonas prydzensis	100
5579	3	d__Bacteria	100	p__Proteobacteria	100	c__Gammaproteobacteria	100	o__Pseudomonadales	100	f__Pseudomonadaceae	100	g__Pseudomonas	100	s__Pseudomonas aeruginosa group	100
5581	2	d__Bacteria	100	p__Proteobacteria	100	c__Gammaproteobacteria	100	o__Pseudomonadales	100	f__Pseudomonadaceae	100	g__Pseudomonas	100	s__Pseudomonas sp. LP_7_YM	100
5669	2	d__Bacteria	100	p__Proteobacteria	100	c__Gammaproteobacteria	100	o__Pseudomonadales	100	f__Pseudomonadaceae	100	g__Pseudomonas	100	s__Pseudomonas sp. BAY1663	100
5772	2	d__Bacteria	100	p__Proteobacteria	100	c__Gammaproteobacteria	100	o__Pseudomonadales	100	f__Pseudomonadaceae	100	g__Pseudomonas	100	s__Pseudomonas guangdongensis	100
5815	6	d__Bacteria	100	p__Proteobacteria	100	c__Gammaproteobacteria	100	o__Pseudomonadales	100	f__Pseudomonadaceae	100	g__Pseudomonas	100	s__Pseudomonas aeruginosa group	100
5823	2	d__Bacteria	100	p__Proteobacteria	100	c__Gammaproteobacteria	100	o__Pseudomonadales	100	f__Pseudomonadaceae	100	g__Pseudomonas	100	s__Pseudomonas taeanensis	100
5858	18	d__Bacteria	100	p__Proteobacteria	100	c__Gammaproteobacteria	100	o__Pseudomonadales	100	f__Pseudomonadaceae	100	g__Pseudomonas	100	s__Pseudomonas fluorescens group	100
5867	2	d__Bacteria	100	p__Proteobacteria	100	c__Gammaproteobacteria	100	o__Pseudomonadales	100	f__Pseudomonadaceae	100	g__Pseudomonas	100	s__Pseudomonas kuykendallii	100
5875	3	d__Bacteria	100	p__Proteobacteria	100	c__Gammaproteobacteria	100	o__Pseudomonadales	100	f__Pseudomonadaceae	100	g__Pseudomonas	100	s__Pseudomonas aeruginosa group	100
5916	2	d__Bacteria	100	p__Bacteroidetes	100	c__Flavobacteriia	100	o__Flavobacteriales	100	f__Flavobacteriaceae	100	g__Flavobacterium	100	s__Flavobacterium sp. 270	100
5973	3	d__Bacteria	100	p__Proteobacteria	100	c__Gammaproteobacteria	100	o__Alteromonadales	100	f__Pseudoalteromonadaceae	100	g__Pseudoalteromonas	100	s__Pseudoalteromonas luteoviolacea	100
5978	3	d__Bacteria	100	p__Proteobacteria	100	c__Gammaproteobacteria	100	o__Pseudomonadales	100	f__Pseudomonadaceae	100	g__Pseudomonas	100	s__Pseudomonas aeruginosa group	100
5981	3	d__Bacteria	100	p__Proteobacteria	100	c__Gammaproteobacteria	100	o__Chromatiales	100	f__Chromatiaceae	100	g__Rheinheimera	100	s__Rheinheimera salexigens	100
6113	11	d__Bacteria	100	p__Proteobacteria	100	c__Gammaproteobacteria	100	o__Pseudomonadales	100	f__Pseudomonadaceae	100	g__Pseudomonas	100	s__Pseudomonas sp. DTU12.3	100
6120	3	d__Bacteria	100	p__Proteobacteria	100	c__Gammaproteobacteria	100	o__Pseudomonadales	100	f__Pseudomonadaceae	100	g__Pseudomonas	100	s__Pseudomonas stutzeri group	100
6128	4	d__Bacteria	100	p__Proteobacteria	100	c__Gammaproteobacteria	100	o__Pseudomonadales	100	f__Pseudomonadaceae	100	g__Pseudomonas	100	s__Pseudomonas mangrovi	100
6130	2	d__Bacteria	100	p__Proteobacteria	100	c__Gammaproteobacteria	100	o__Pseudomonadales	100	f__Pseudomonadaceae	100	g__Pseudomonas	100	s__Pseudomonas aeruginosa group	100
6272	6	d__Bacteria	100	p__Proteobacteria	100	c__Gammaproteobacteria	100	o__Pseudomonadales	100	f__Pseudomonadaceae	100	g__Pseudomonas	100	s__Pseudomonas kuykendallii	100
6274	3	d__Bacteria	100	p__Proteobacteria	100	c__Gammaproteobacteria	100	o__Pseudomonadales	100	f__Pseudomonadaceae	100	g__Pseudomonas	100	s__Pseudomonas flexibilis	100
6276	2	d__Bacteria	100	p__Proteobacteria	100	c__Gammaproteobacteria	100	o__Pseudomonadales	100	f__Pseudomonadaceae	100	g__Pseudomonas	100	s__Pseudomonas syringae group	100
6277	3	d__Bacteria	100	p__Proteobacteria	100	c__Gammaproteobacteria	100	o__Vibrionales	100	f__Vibrionaceae	100	g__Vibrio	100	s__Vibrio nereis	100
6281	5	d__Bacteria	100	p__Proteobacteria	100	c__Gammaproteobacteria	100	o__Pseudomonadales	100	f__Pseudomonadaceae	100	g__Pseudomonas	100	s__Pseudomonas mangrovi	100
6289	5	d__Bacteria	100	p__Proteobacteria	100	c__Gammaproteobacteria	100	o__Oceanospirillales	100	f__Oceanospirillaceae	100	g__Marinomonas	100	s__Marinomonas primoryensis	100
6465	14	d__Bacteria	100	p__Proteobacteria	100	c__Gammaproteobacteria	100	o__Pseudomonadales	100	f__Pseudomonadaceae	100	g__Pseudomonas	100	s__Pseudomonas fluorescens group	100
6467	9	d__Bacteria	100	p__Proteobacteria	100	c__Gammaproteobacteria	100	o__Pseudomonadales	100	f__Pseudomonadaceae	100	g__Pseudomonas	100	s__Pseudomonas syringae group	100
6468	7	d__Bacteria	100	p__Proteobacteria	100	c__Gammaproteobacteria	100	o__Pseudomonadales	100	f__Pseudomonadaceae	100	g__Pseudomonas	100	s__Pseudomonas syringae group	100
6475	7	d__Bacteria	100	p__Proteobacteria	100	c__Gammaproteobacteria	100	o__Alteromonadales	100	f__Shewanellaceae	100	g__Shewanella	100	s__Shewanella sp. BC20	100
6477	2	d__Bacteria	100	p__Proteobacteria	100	c__Gammaproteobacteria	100	o__Pseudomonadales	100	f__Moraxellaceae	100	g__Acinetobacter	100	s__Acinetobacter ursingii	100
6505	34	d__Bacteria	100	p__Proteobacteria	100	c__Gammaproteobacteria	100	o__Pseudomonadales	100	f__Pseudomonadaceae	100	g__Pseudomonas	100	s__Pseudomonas fluorescens group	100
6509	4	d__Bacteria	100	p__Proteobacteria	100	c__Gammaproteobacteria	100	o__Pseudomonadales	100	f__Pseudomonadaceae	100	g__Pseudomonas	100	s__Pseudomonas fluorescens group	100
6692	2	d__Bacteria	100	p__Proteobacteria	100	c__Gammaproteobacteria	100	o__Pseudomonadales	100	f__Pseudomonadaceae	100	g__Pseudomonas	100	s__Pseudomonas aeruginosa group	100
6728	5	d__Bacteria	100	p__Proteobacteria	100	c__Gammaproteobacteria	100	o__Pseudomonadales	100	f__Pseudomonadaceae	100	g__Pseudomonas	100	s__Pseudomonas syringae group	100
6729	4	d__Bacteria	100	p__Proteobacteria	100	c__Gammaproteobacteria	100	o__Pseudomonadales	100	f__Pseudomonadaceae	100	g__Pseudomonas	100	s__Pseudomonas syringae group	100
6732	11	d__Bacteria	100	p__Proteobacteria	100	c__Gammaproteobacteria	100	o__Alteromonadales	100	f__Shewanellaceae	100	g__Shewanella	100	s__Shewanella sp. OPT22	100
6734	3	d__Bacteria	100	p__Proteobacteria	100	c__Gammaproteobacteria	100	o__Vibrionales	100	f__Vibrionaceae	100	g__Vibrio	100	s__Vibrio sp. qd031	100
6737	3	d__Bacteria	100	p__Proteobacteria	100	c__Gammaproteobacteria	100	o__Alteromonadales	100	f__Shewanellaceae	100	g__Shewanella	100	s__Shewanella sp. SNU WT4	100
6739	2	d__Bacteria	100	p__Proteobacteria	100	c__Gammaproteobacteria	100	o__Pseudomonadales	100	f__Pseudomonadaceae	100	g__Pseudomonas	100	s__Pseudomonas sp. LDC-5 MNNG mutant	100
6740	2	d__Bacteria	100	p__Proteobacteria	100	c__Gammaproteobacteria	100	o__Pseudomonadales	100	f__Pseudomonadaceae	100	g__Pseudomonas	100	s__Pseudomonas benzenivorans	100
6754	3	d__Bacteria	100	p__Proteobacteria	100	c__Gammaproteobacteria	100	o__Pseudomonadales	100	f__Pseudomonadaceae	100	g__Pseudomonas	100	s__Pseudomonas syringae group	100
6755	2	d__Bacteria	100	p__Proteobacteria	100	c__Gammaproteobacteria	100	o__Pseudomonadales	100	f__Pseudomonadaceae	100	g__Pseudomonas	100	s__Candidatus Pseudomonas adelgestsugas	100
6783	3	d__Bacteria	100	p__Proteobacteria	100	c__Gammaproteobacteria	100	o__Pseudomonadales	100	f__Pseudomonadaceae	100	g__Pseudomonas	100	s__Pseudomonas sp. M47T1	100
121	16	d__Bacteria	100	p__Proteobacteria	100	c__Gammaproteobacteria	100	o__Pseudomonadales	100	f__Pseudomonadaceae	100	g__Pseudomonas	100	s__Pseudomonas syringae group	95
177	14	d__Bacteria	100	p__Proteobacteria	100	c__Gammaproteobacteria	100	o__Pseudomonadales	100	f__Pseudomonadaceae	100	g__Pseudomonas	100	s__Pseudomonas syringae group	95
178	20	d__Bacteria	100	p__Proteobacteria	100	c__Gammaproteobacteria	100	o__Pseudomonadales	100	f__Pseudomonadaceae	100	g__Pseudomonas	100	s__Pseudomonas syringae group	95
193	14	d__Bacteria	100	p__Proteobacteria	100	c__Gammaproteobacteria	100	o__Pseudomonadales	100	f__Pseudomonadaceae	100	g__Pseudomonas	100	s__Pseudomonas syringae group	95
214	13	d__Bacteria	100	p__Proteobacteria	100	c__Gammaproteobacteria	100	o__Pseudomonadales	100	f__Pseudomonadaceae	100	g__Pseudomonas	100	s__Pseudomonas syringae group	95
363	13	d__Bacteria	100	p__Proteobacteria	100	c__Gammaproteobacteria	100	o__Pseudomonadales	100	f__Pseudomonadaceae	100	g__Pseudomonas	100	s__Pseudomonas syringae group	95
434	9	d__Bacteria	100	p__Proteobacteria	100	c__Gammaproteobacteria	100	o__Pseudomonadales	100	f__Pseudomonadaceae	100	g__Pseudomonas	100	s__Pseudomonas syringae group	95
645	15	d__Bacteria	100	p__Proteobacteria	100	c__Gammaproteobacteria	100	o__Pseudomonadales	100	f__Pseudomonadaceae	100	g__Pseudomonas	100	s__Pseudomonas syringae group	95
660	31	d__Bacteria	100	p__Proteobacteria	100	c__Gammaproteobacteria	100	o__Pseudomonadales	100	f__Pseudomonadaceae	100	g__Pseudomonas	100	s__Pseudomonas syringae group	95
1166	5	d__Bacteria	100	p__Proteobacteria	100	c__Gammaproteobacteria	100	o__Pseudomonadales	100	f__Pseudomonadaceae	100	g__Pseudomonas	100	s__Pseudomonas syringae group	95
1495	6	d__Bacteria	100	p__Proteobacteria	100	c__Gammaproteobacteria	100	o__Pseudomonadales	100	f__Pseudomonadaceae	100	g__Pseudomonas	100	s__Pseudomonas syringae group	95
1698	2	d__Bacteria	100	p__Proteobacteria	100	c__Gammaproteobacteria	100	o__Pseudomonadales	100	f__Pseudomonadaceae	100	g__Pseudomonas	100	s__Pseudomonas syringae group	95
1948	2	d__Bacteria	100	p__Proteobacteria	100	c__Gammaproteobacteria	100	o__Pseudomonadales	100	f__Pseudomonadaceae	100	g__Pseudomonas	100	s__Pseudomonas syringae group	95
4191	6	d__Bacteria	100	p__Proteobacteria	100	c__Gammaproteobacteria	100	o__Pseudomonadales	100	f__Pseudomonadaceae	100	g__Pseudomonas	100	s__Pseudomonas syringae group	95
4911	3	d__Bacteria	100	p__Proteobacteria	100	c__Gammaproteobacteria	100	o__Pseudomonadales	100	f__Pseudomonadaceae	100	g__Pseudomonas	100	s__Pseudomonas syringae group	95
5575	2	d__Bacteria	100	p__Proteobacteria	100	c__Gammaproteobacteria	100	o__Pseudomonadales	100	f__Pseudomonadaceae	100	g__Pseudomonas	100	s__Pseudomonas syringae group	95
40	27	d__Bacteria	100	p__Proteobacteria	100	c__Gammaproteobacteria	100	o__Pseudomonadales	100	f__Pseudomonadaceae	100	g__Pseudomonas	100	s__Pseudomonas syringae group	94
171	15	d__Bacteria	100	p__Proteobacteria	100	c__Gammaproteobacteria	100	o__Pseudomonadales	100	f__Pseudomonadaceae	100	g__Pseudomonas	100	s__Pseudomonas syringae group	94
195	10	d__Bacteria	100	p__Proteobacteria	100	c__Gammaproteobacteria	100	o__Pseudomonadales	100	f__Pseudomonadaceae	100	g__Pseudomonas	100	s__Pseudomonas syringae group	94
204	9	d__Bacteria	100	p__Proteobacteria	100	c__Gammaproteobacteria	100	o__Pseudomonadales	100	f__Pseudomonadaceae	100	g__Pseudomonas	100	s__Pseudomonas syringae group	94
246	8	d__Bacteria	100	p__Proteobacteria	100	c__Gammaproteobacteria	100	o__Pseudomonadales	100	f__Pseudomonadaceae	100	g__Pseudomonas	100	s__Pseudomonas syringae group	94
268	9	d__Bacteria	100	p__Proteobacteria	100	c__Gammaproteobacteria	100	o__Pseudomonadales	100	f__Pseudomonadaceae	100	g__Pseudomonas	100	s__Pseudomonas syringae group	94
390	8	d__Bacteria	100	p__Proteobacteria	100	c__Gammaproteobacteria	100	o__Pseudomonadales	100	f__Pseudomonadaceae	100	g__Pseudomonas	100	s__Pseudomonas syringae group	94
627	7	d__Bacteria	100	p__Proteobacteria	100	c__Gammaproteobacteria	100	o__Pseudomonadales	100	f__Pseudomonadaceae	100	g__Pseudomonas	100	s__Pseudomonas syringae group	94
1222	3	d__Bacteria	100	p__Proteobacteria	100	c__Gammaproteobacteria	100	o__Pseudomonadales	100	f__Pseudomonadaceae	100	g__Pseudomonas	100	s__Pseudomonas syringae group	94
3697	3	d__Bacteria	100	p__Proteobacteria	100	c__Gammaproteobacteria	100	o__Pseudomonadales	100	f__Pseudomonadaceae	100	g__Pseudomonas	100	s__Pseudomonas syringae group	94
3847	2	d__Bacteria	100	p__Proteobacteria	100	c__Gammaproteobacteria	100	o__Pseudomonadales	100	f__Pseudomonadaceae	100	g__Pseudomonas	100	s__Pseudomonas syringae group	94
631	6	d__Bacteria	100	p__Proteobacteria	100	c__Gammaproteobacteria	100	o__Pseudomonadales	100	f__Pseudomonadaceae	100	g__Pseudomonas	100	s__Pseudomonas syringae group	93
1163	4	d__Bacteria	100	p__Proteobacteria	100	c__Gammaproteobacteria	100	o__Pseudomonadales	100	f__Pseudomonadaceae	100	g__Pseudomonas	100	s__Pseudomonas syringae group	93
1400	2	d__Bacteria	100	p__Proteobacteria	100	c__Gammaproteobacteria	100	o__Pseudomonadales	100	f__Pseudomonadaceae	100	g__Pseudomonas	100	s__Pseudomonas syringae group	93
1819	39	d__Bacteria	100	p__Proteobacteria	100	c__Gammaproteobacteria	100	o__Vibrionales	100	f__Vibrionaceae	100	g__Vibrio	100	s__Vibrio harveyi group	93
2917	3	d__Bacteria	93	p__Proteobacteria	93	c__Gammaproteobacteria	93	o__Pseudomonadales	93	f__Pseudomonadaceae	93	g__Pseudomonas	93	s__Pseudomonas aeruginosa group	93
28	65	d__Bacteria	100	p__Proteobacteria	100	c__Gammaproteobacteria	100	o__Pseudomonadales	100	f__Pseudomonadaceae	100	g__Pseudomonas	100	s__Pseudomonas aeruginosa group	92
1135	4	d__Bacteria	100	p__Proteobacteria	100	c__Gammaproteobacteria	100	o__Pseudomonadales	100	f__Pseudomonadaceae	100	g__Pseudomonas	100	s__Pseudomonas chlororaphis group	92
2336	2	d__Bacteria	100	p__Proteobacteria	100	c__Gammaproteobacteria	100	o__Pseudomonadales	100	f__Pseudomonadaceae	100	g__Pseudomonas	100	s__Pseudomonas syringae group	92
1396	3	d__Bacteria	100	p__Proteobacteria	100	c__Gammaproteobacteria	100	o__Pseudomonadales	92	f__Pseudomonadaceae	92	g__Pseudomonas	92	s__Pseudomonas aeruginosa group	92
4419	2	d__Bacteria	100	p__Proteobacteria	100	c__Gammaproteobacteria	100	o__Pseudomonadales	92	f__Moraxellaceae	92	g__Acinetobacter	92	s__Acinetobacter calcoaceticus/baumannii complex	92
6767	5	d__Bacteria	100	p__Proteobacteria	100	c__Gammaproteobacteria	100	o__Pseudomonadales	92	f__Moraxellaceae	92	g__Acinetobacter	92	s__Acinetobacter calcoaceticus/baumannii complex	92
1865	4	d__Bacteria	100	p__Proteobacteria	92	c__Gammaproteobacteria	92	o__Pseudomonadales	92	f__Moraxellaceae	92	g__Acinetobacter	92	s__Acinetobacter calcoaceticus/baumannii complex	92
33	29	d__Bacteria	100	p__Proteobacteria	100	c__Gammaproteobacteria	100	o__Pseudomonadales	100	f__Pseudomonadaceae	100	g__Pseudomonas	100	s__Pseudomonas fluorescens group	91
829	10	d__Bacteria	100	p__Proteobacteria	100	c__Gammaproteobacteria	100	o__Pseudomonadales	100	f__Pseudomonadaceae	100	g__Pseudomonas	100	s__Pseudomonas syringae group	91
1385	4	d__Bacteria	100	p__Proteobacteria	100	c__Gammaproteobacteria	100	o__Pseudomonadales	100	f__Pseudomonadaceae	100	g__Pseudomonas	100	s__Pseudomonas syringae group	91
2601	2	d__Bacteria	100	p__Proteobacteria	100	c__Gammaproteobacteria	100	o__Pseudomonadales	100	f__Pseudomonadaceae	100	g__Pseudomonas	100	s__Pseudomonas aeruginosa group	91
967	3	d__Bacteria	100	p__Proteobacteria	100	c__Gammaproteobacteria	100	o__Pseudomonadales	91	f__Pseudomonadaceae	91	g__Pseudomonas	91	s__Pseudomonas aeruginosa group	91
767	6	d__Bacteria	100	p__Proteobacteria	100	c__Gammaproteobacteria	100	o__Pseudomonadales	100	f__Pseudomonadaceae	100	g__Pseudomonas	100	s__Pseudomonas syringae group	90
858	5	d__Bacteria	100	p__Proteobacteria	100	c__Alphaproteobacteria	100	o__Rhodobacterales	100	f__Rhodobacteraceae	100	g__Rhodobacter	100	s__Rhodobacter capsulatus	90
941	8	d__Bacteria	100	p__Proteobacteria	100	c__Gammaproteobacteria	100	o__Vibrionales	100	f__Vibrionaceae	100	g__Vibrio	100	s__Vibrio cholerae	90
1198	8	d__Bacteria	100	p__Proteobacteria	100	c__Gammaproteobacteria	100	o__Pseudomonadales	90	f__Moraxellaceae	90	g__Acinetobacter	90	s__Acinetobacter calcoaceticus/baumannii complex	90
1915	2	d__Bacteria	100	p__Proteobacteria	100	c__Gammaproteobacteria	100	o__Pseudomonadales	90	f__Pseudomonadaceae	90	g__Pseudomonas	90	s__Pseudomonas syringae group	90
493	13	d__Bacteria	100	p__Proteobacteria	100	c__Gammaproteobacteria	90	o__Pseudomonadales	90	f__Pseudomonadaceae	90	g__Pseudomonas	90	s__Pseudomonas syringae group	90
60	26	d__Bacteria	100	p__Proteobacteria	90	c__Gammaproteobacteria	90	o__Pseudomonadales	90	f__Moraxellaceae	90	g__Acinetobacter	90	s__Acinetobacter calcoaceticus/baumannii complex	90
16	35	d__Bacteria	100	p__Proteobacteria	100	c__Gammaproteobacteria	100	o__Pseudomonadales	100	f__Pseudomonadaceae	100	g__Pseudomonas	100	s__Pseudomonas syringae group	89
31	75	d__Bacteria	100	p__Proteobacteria	100	c__Gammaproteobacteria	100	o__Pseudomonadales	100	f__Pseudomonadaceae	100	g__Pseudomonas	100	s__Pseudomonas syringae group	89
82	29	d__Bacteria	100	p__Proteobacteria	100	c__Gammaproteobacteria	100	o__Pseudomonadales	100	f__Pseudomonadaceae	100	g__Pseudomonas	100	s__Pseudomonas syringae group	89
118	21	d__Bacteria	100	p__Proteobacteria	100	c__Gammaproteobacteria	100	o__Pseudomonadales	100	f__Pseudomonadaceae	100	g__Pseudomonas	100	s__Pseudomonas syringae group	89
365	13	d__Bacteria	100	p__Proteobacteria	100	c__Gammaproteobacteria	100	o__Pseudomonadales	100	f__Pseudomonadaceae	100	g__Pseudomonas	100	s__Pseudomonas syringae group	89
797	8	d__Bacteria	100	p__Proteobacteria	100	c__Gammaproteobacteria	100	o__Pseudomonadales	100	f__Pseudomonadaceae	100	g__Pseudomonas	100	s__Pseudomonas syringae group	89
1667	2	d__Bacteria	100	p__Proteobacteria	100	c__Gammaproteobacteria	100	o__Pseudomonadales	100	f__Pseudomonadaceae	100	g__Pseudomonas	100	s__Pseudomonas syringae group	89
2391	5	d__Bacteria	100	p__Proteobacteria	100	c__Gammaproteobacteria	100	o__Pseudomonadales	100	f__Pseudomonadaceae	100	g__Pseudomonas	100	s__Pseudomonas stutzeri group	89
4015	14	d__Bacteria	100	p__Proteobacteria	100	c__Gammaproteobacteria	100	o__Pseudomonadales	100	f__Pseudomonadaceae	100	g__Pseudomonas	100	s__Pseudomonas syringae group	89
4110	7	d__Bacteria	100	p__Proteobacteria	100	c__Gammaproteobacteria	100	o__Pseudomonadales	100	f__Pseudomonadaceae	100	g__Pseudomonas	100	s__Pseudomonas syringae group	89
4964	8	d__Bacteria	100	p__Proteobacteria	100	c__Gammaproteobacteria	100	o__Pseudomonadales	100	f__Moraxellaceae	100	g__Acinetobacter	100	s__Acinetobacter indicus	89
5015	11	d__Bacteria	100	p__Proteobacteria	100	c__Gammaproteobacteria	100	o__Vibrionales	100	f__Vibrionaceae	100	g__Vibrio	100	s__Vibrio cholerae	89
5671	3	d__Bacteria	100	p__Proteobacteria	100	c__Gammaproteobacteria	100	o__Pseudomonadales	100	f__Pseudomonadaceae	100	g__Pseudomonas	100	s__Pseudomonas syringae group	89
6488	2	d__Bacteria	100	p__Proteobacteria	100	c__Gammaproteobacteria	100	o__Pseudomonadales	100	f__Pseudomonadaceae	100	g__Pseudomonas	100	s__Pseudomonas syringae group	89
6725	11	d__Bacteria	100	p__Proteobacteria	100	c__Gammaproteobacteria	100	o__Pseudomonadales	100	f__Pseudomonadaceae	100	g__Pseudomonas	100	s__Pseudomonas syringae group	89
1136	4	d__Bacteria	94	p__Proteobacteria	94	c__Gammaproteobacteria	94	o__Pseudomonadales	94	f__Pseudomonadaceae	94	g__Pseudomonas	94	s__Pseudomonas syringae group	89
4136	6	d__Bacteria	94	p__Proteobacteria	94	c__Gammaproteobacteria	94	o__Pseudomonadales	94	f__Pseudomonadaceae	94	g__Pseudomonas	94	s__Pseudomonas syringae group	89
6730	6	d__Bacteria	89	p__Proteobacteria	89	c__Gammaproteobacteria	89	o__Pseudomonadales	89	f__Pseudomonadaceae	89	g__Pseudomonas	89	s__Pseudomonas syringae group	89
9	86	d__Bacteria	100	p__Proteobacteria	100	c__Gammaproteobacteria	100	o__Pseudomonadales	100	f__Pseudomonadaceae	100	g__Pseudomonas	100	s__Pseudomonas syringae group	88
366	8	d__Bacteria	100	p__Proteobacteria	100	c__Gammaproteobacteria	100	o__Pseudomonadales	100	f__Pseudomonadaceae	100	g__Pseudomonas	100	s__Pseudomonas syringae group	88
479	7	d__Bacteria	100	p__Proteobacteria	100	c__Gammaproteobacteria	100	o__Pseudomonadales	100	f__Pseudomonadaceae	100	g__Pseudomonas	100	s__Pseudomonas syringae group	88
625	7	d__Bacteria	100	p__Proteobacteria	100	c__Gammaproteobacteria	100	o__Pseudomonadales	100	f__Pseudomonadaceae	100	g__Pseudomonas	100	s__Pseudomonas syringae group	88
978	4	d__Bacteria	100	p__Proteobacteria	100	c__Alphaproteobacteria	100	o__Rhodobacterales	100	f__Rhodobacteraceae	100	g__Rhodobacter	100	s__Rhodobacter capsulatus	88
985	13	d__Bacteria	100	p__Proteobacteria	100	c__Gammaproteobacteria	100	o__Pseudomonadales	100	f__Pseudomonadaceae	100	g__Pseudomonas	100	s__Pseudomonas syringae group	88
1250	11	d__Bacteria	100	p__Proteobacteria	100	c__Gammaproteobacteria	100	o__Pseudomonadales	100	f__Pseudomonadaceae	100	g__Pseudomonas	100	s__Pseudomonas syringae group	88
1642	2	d__Bacteria	100	p__Proteobacteria	100	c__Gammaproteobacteria	100	o__Pseudomonadales	100	f__Pseudomonadaceae	100	g__Pseudomonas	100	s__Pseudomonas syringae group	88
1842	3	d__Bacteria	100	p__Proteobacteria	100	c__Gammaproteobacteria	100	o__Pseudomonadales	100	f__Pseudomonadaceae	100	g__Pseudomonas	100	s__Pseudomonas syringae group	88
2967	2	d__Bacteria	100	p__Proteobacteria	100	c__Gammaproteobacteria	100	o__Vibrionales	100	f__Vibrionaceae	100	g__Vibrio	100	s__Vibrio harveyi group	88
3902	13	d__Bacteria	100	p__Proteobacteria	100	c__Gammaproteobacteria	100	o__Pseudomonadales	100	f__Pseudomonadaceae	100	g__Pseudomonas	100	s__Pseudomonas syringae group	88
3930	2	d__Bacteria	100	p__Proteobacteria	100	c__Gammaproteobacteria	100	o__Vibrionales	100	f__Vibrionaceae	100	g__Vibrio	100	s__Vibrio cholerae	88
4369	10	d__Bacteria	100	p__Proteobacteria	100	c__Gammaproteobacteria	100	o__Pseudomonadales	100	f__Pseudomonadaceae	100	g__Pseudomonas	100	s__Pseudomonas syringae group	88
6473	6	d__Bacteria	100	p__Proteobacteria	100	c__Gammaproteobacteria	100	o__Pseudomonadales	100	f__Pseudomonadaceae	100	g__Pseudomonas	100	s__Pseudomonas syringae group	88
1	96	d__Bacteria	94	p__Proteobacteria	94	c__Gammaproteobacteria	94	o__Pseudomonadales	94	f__Pseudomonadaceae	94	g__Pseudomonas	94	s__Pseudomonas syringae group	88
1415	8	d__Bacteria	88	p__Proteobacteria	88	c__Gammaproteobacteria	88	o__Pseudomonadales	88	f__Pseudomonadaceae	88	g__Pseudomonas	88	s__Pseudomonas aeruginosa group	88
2443	16	d__Bacteria	100	p__Proteobacteria	100	c__Gammaproteobacteria	100	o__Pseudomonadales	100	f__Pseudomonadaceae	100	g__Pseudomonas	100	s__Pseudomonas syringae group	87
996	5	d__Bacteria	100	p__Proteobacteria	100	c__Gammaproteobacteria	100	o__Pseudomonadales	100	f__Pseudomonadaceae	100	g__Pseudomonas	100	s__Pseudomonas syringae group	86
1018	3	d__Bacteria	100	p__Proteobacteria	100	c__Gammaproteobacteria	100	o__Pseudomonadales	100	f__Pseudomonadaceae	100	g__Pseudomonas	100	s__Pseudomonas syringae group	86
1033	3	d__Bacteria	100	p__Proteobacteria	100	c__Gammaproteobacteria	100	o__Pseudomonadales	100	f__Pseudomonadaceae	100	g__Pseudomonas	100	s__Pseudomonas stutzeri group	86
1573	6	d__Bacteria	100	p__Proteobacteria	100	c__Gammaproteobacteria	100	o__Pseudomonadales	100	f__Pseudomonadaceae	93	g__Pseudomonas	93	s__Pseudomonas aeruginosa group	86
541	6	d__Bacteria	100	p__Proteobacteria	100	c__Gammaproteobacteria	100	o__Pseudomonadales	93	f__Pseudomonadaceae	93	g__Pseudomonas	93	s__Pseudomonas aeruginosa group	86
936	16	d__Bacteria	100	p__Proteobacteria	100	c__Gammaproteobacteria	100	o__Pseudomonadales	93	f__Moraxellaceae	93	g__Acinetobacter	93	s__Acinetobacter calcoaceticus/baumannii complex	86
2593	37	d__Bacteria	100	p__Proteobacteria	100	c__Gammaproteobacteria	100	o__Pseudomonadales	93	f__Moraxellaceae	93	g__Acinetobacter	93	s__Acinetobacter calcoaceticus/baumannii complex	86
406	12	d__Bacteria	100	p__Proteobacteria	100	c__Gammaproteobacteria	100	o__Pseudomonadales	100	f__Pseudomonadaceae	100	g__Pseudomonas	100	s__Pseudomonas syringae group	85
481	9	d__Bacteria	100	p__Proteobacteria	100	c__Gammaproteobacteria	100	o__Pseudomonadales	100	f__Pseudomonadaceae	100	g__Pseudomonas	100	s__Pseudomonas syringae group	85
4260	2	d__Bacteria	100	p__Proteobacteria	100	c__Gammaproteobacteria	100	o__Pseudomonadales	100	f__Pseudomonadaceae	100	g__Pseudomonas	100	s__Pseudomonas syringae group	85
4965	3	d__Bacteria	100	p__Proteobacteria	100	c__Gammaproteobacteria	100	o__Pseudomonadales	100	f__Pseudomonadaceae	100	g__Pseudomonas	100	s__Pseudomonas syringae group	85
5859	24	d__Bacteria	100	p__Proteobacteria	100	c__Gammaproteobacteria	100	o__Alteromonadales	100	f__Pseudoalteromonadaceae	100	g__Pseudoalteromonas	100	s__Pseudoalteromonas luteoviolacea	85
1141	12	d__Bacteria	100	p__Proteobacteria	100	c__Gammaproteobacteria	100	o__Pseudomonadales	92	f__Moraxellaceae	92	g__Acinetobacter	92	s__Acinetobacter calcoaceticus/baumannii complex	85
210	17	d__Bacteria	100	p__Proteobacteria	100	c__Gammaproteobacteria	100	o__Pseudomonadales	100	f__Pseudomonadaceae	100	g__Pseudomonas	100	s__Pseudomonas syringae group	84
269	25	d__Bacteria	100	p__Proteobacteria	100	c__Gammaproteobacteria	100	o__Pseudomonadales	100	f__Pseudomonadaceae	100	g__Pseudomonas	100	s__Pseudomonas syringae group	84
799	4	d__Bacteria	100	p__Proteobacteria	100	c__Gammaproteobacteria	100	o__Pseudomonadales	100	f__Pseudomonadaceae	100	g__Pseudomonas	100	s__Pseudomonas syringae group	84
1372	4	d__Bacteria	100	p__Proteobacteria	100	c__Gammaproteobacteria	100	o__Pseudomonadales	100	f__Pseudomonadaceae	100	g__Pseudomonas	100	s__Pseudomonas syringae group	84
2767	7	d__Bacteria	100	p__Proteobacteria	100	c__Gammaproteobacteria	100	o__Pseudomonadales	100	f__Pseudomonadaceae	100	g__Pseudomonas	100	s__Pseudomonas syringae group	84
35	81	d__Bacteria	100	p__Proteobacteria	100	c__Gammaproteobacteria	100	o__Pseudomonadales	100	f__Pseudomonadaceae	100	g__Pseudomonas	100	s__Pseudomonas syringae group	83
292	10	d__Bacteria	100	p__Proteobacteria	100	c__Gammaproteobacteria	100	o__Pseudomonadales	100	f__Pseudomonadaceae	100	g__Pseudomonas	100	s__Pseudomonas putida group	83
463	18	d__Bacteria	100	p__Proteobacteria	100	c__Gammaproteobacteria	100	o__Pseudomonadales	100	f__Pseudomonadaceae	100	g__Pseudomonas	100	s__Pseudomonas syringae group	83
576	26	d__Bacteria	100	p__Proteobacteria	100	c__Gammaproteobacteria	100	o__Pseudomonadales	100	f__Pseudomonadaceae	100	g__Pseudomonas	100	s__Pseudomonas syringae group	83
736	9	d__Bacteria	100	p__Proteobacteria	100	c__Gammaproteobacteria	100	o__Pseudomonadales	100	f__Pseudomonadaceae	100	g__Pseudomonas	100	s__Pseudomonas syringae group	83
818	4	d__Bacteria	100	p__Proteobacteria	100	c__Gammaproteobacteria	100	o__Pseudomonadales	100	f__Pseudomonadaceae	100	g__Pseudomonas	100	s__Pseudomonas syringae group	83
939	5	d__Bacteria	100	p__Proteobacteria	100	c__Gammaproteobacteria	100	o__Pseudomonadales	100	f__Pseudomonadaceae	100	g__Pseudomonas	100	s__Pseudomonas syringae group	83
1231	7	d__Bacteria	100	p__Proteobacteria	100	c__Gammaproteobacteria	100	o__Pseudomonadales	100	f__Pseudomonadaceae	100	g__Pseudomonas	100	s__Pseudomonas syringae group	83
1546	5	d__Bacteria	100	p__Proteobacteria	100	c__Gammaproteobacteria	100	o__Pseudomonadales	100	f__Pseudomonadaceae	100	g__Pseudomonas	100	s__Pseudomonas putida group	83
1591	8	d__Bacteria	100	p__Proteobacteria	100	c__Gammaproteobacteria	100	o__Pseudomonadales	100	f__Pseudomonadaceae	100	g__Pseudomonas	100	s__Pseudomonas stutzeri group	83
1643	3	d__Bacteria	100	p__Proteobacteria	100	c__Gammaproteobacteria	100	o__Pseudomonadales	100	f__Pseudomonadaceae	100	g__Pseudomonas	100	s__Pseudomonas syringae group	83
2011	13	d__Bacteria	100	p__Proteobacteria	100	c__Gammaproteobacteria	100	o__Pseudomonadales	100	f__Pseudomonadaceae	100	g__Pseudomonas	100	s__Pseudomonas syringae group	83
2106	7	d__Bacteria	100	p__Proteobacteria	100	c__Gammaproteobacteria	100	o__Pseudomonadales	100	f__Pseudomonadaceae	100	g__Pseudomonas	100	s__Pseudomonas syringae group	83
2226	3	d__Bacteria	100	p__Proteobacteria	100	c__Gammaproteobacteria	100	o__Pseudomonadales	100	f__Moraxellaceae	100	g__Acinetobacter	100	s__Acinetobacter calcoaceticus/baumannii complex	83
2548	2	d__Bacteria	100	p__Proteobacteria	100	c__Gammaproteobacteria	100	o__Pseudomonadales	100	f__Pseudomonadaceae	100	g__Pseudomonas	100	s__Pseudomonas chlororaphis group	83
2789	5	d__Bacteria	100	p__Proteobacteria	100	c__Gammaproteobacteria	100	o__Pseudomonadales	100	f__Pseudomonadaceae	100	g__Pseudomonas	100	s__Pseudomonas prosekii	83
4295	2	d__Bacteria	100	p__Proteobacteria	100	c__Gammaproteobacteria	100	o__Pseudomonadales	100	f__Pseudomonadaceae	100	g__Pseudomonas	100	s__Pseudomonas syringae group	83
5574	6	d__Bacteria	100	p__Proteobacteria	100	c__Gammaproteobacteria	100	o__Pseudomonadales	100	f__Moraxellaceae	100	g__Acinetobacter	100	s__Acinetobacter johnsonii	83
438	11	d__Bacteria	100	p__Proteobacteria	100	c__Gammaproteobacteria	100	o__Pseudomonadales	100	f__Pseudomonadaceae	100	g__Pseudomonas	83	s__Pseudomonas stutzeri group	83
1332	8	d__Bacteria	100	p__Proteobacteria	100	c__Gammaproteobacteria	100	o__Pseudomonadales	100	f__Pseudomonadaceae	83	g__Pseudomonas	83	s__Pseudomonas aeruginosa group	83
285	11	d__Bacteria	100	p__Proteobacteria	100	c__Gammaproteobacteria	100	o__Pseudomonadales	83	f__Moraxellaceae	83	g__Acinetobacter	83	s__Acinetobacter calcoaceticus/baumannii complex	83
876	5	d__Bacteria	100	p__Proteobacteria	100	c__Gammaproteobacteria	100	o__Pseudomonadales	83	f__Moraxellaceae	83	g__Acinetobacter	83	s__Acinetobacter calcoaceticus/baumannii complex	83
341	22	d__Bacteria	100	p__Proteobacteria	92	c__Gammaproteobacteria	92	o__Pseudomonadales	83	f__Moraxellaceae	83	g__Acinetobacter	83	s__Acinetobacter calcoaceticus/baumannii complex	83
1687	2	d__Bacteria	100	p__Proteobacteria	92	c__Gammaproteobacteria	92	o__Pseudomonadales	83	f__Pseudomonadaceae	83	g__Pseudomonas	83	s__Pseudomonas aeruginosa group	83
282	10	d__Bacteria	100	p__Proteobacteria	83	c__Gammaproteobacteria	83	o__Pseudomonadales	83	f__Moraxellaceae	83	g__Acinetobacter	83	s__Acinetobacter calcoaceticus/baumannii complex	83
87	18	d__Bacteria	100	p__Proteobacteria	100	c__Gammaproteobacteria	100	o__Pseudomonadales	100	f__Pseudomonadaceae	100	g__Pseudomonas	100	s__Pseudomonas syringae group	82
637	5	d__Bacteria	100	p__Proteobacteria	100	c__Gammaproteobacteria	100	o__Pseudomonadales	100	f__Pseudomonadaceae	100	g__Pseudomonas	100	s__Pseudomonas syringae group	82
2081	2	d__Bacteria	100	p__Proteobacteria	100	c__Gammaproteobacteria	100	o__Pseudomonadales	100	f__Moraxellaceae	100	g__Acinetobacter	100	s__Acinetobacter johnsonii	82
1159	3	d__Bacteria	100	p__Proteobacteria	94	c__Gammaproteobacteria	94	o__Pseudomonadales	94	f__Pseudomonadaceae	94	g__Pseudomonas	94	s__Pseudomonas aeruginosa group	82
525	16	d__Bacteria	100	p__Proteobacteria	100	c__Alphaproteobacteria	100	o__Rhodobacterales	100	f__Rhodobacteraceae	100	g__Rhodobacter	100	s__Rhodobacter capsulatus	81
2318	2	d__Bacteria	94	p__Proteobacteria	94	c__Gammaproteobacteria	94	o__Pseudomonadales	94	f__Pseudomonadaceae	94	g__Pseudomonas	94	s__Pseudomonas syringae group	81
4259	4	d__Bacteria	94	p__Proteobacteria	94	c__Gammaproteobacteria	94	o__Pseudomonadales	94	f__Pseudomonadaceae	94	g__Pseudomonas	94	s__Pseudomonas syringae group	81
173	20	d__Bacteria	100	p__Proteobacteria	100	c__Gammaproteobacteria	100	o__Pseudomonadales	100	f__Pseudomonadaceae	100	g__Pseudomonas	100	s__Pseudomonas syringae group	80
787	24	d__Bacteria	100	p__Proteobacteria	100	c__Gammaproteobacteria	100	o__Pseudomonadales	100	f__Pseudomonadaceae	100	g__Pseudomonas	100	s__Pseudomonas putida group	80
866	6	d__Bacteria	100	p__Proteobacteria	100	c__Gammaproteobacteria	100	o__Pseudomonadales	100	f__Pseudomonadaceae	100	g__Pseudomonas	100	s__Pseudomonas syringae group	80
972	6	d__Bacteria	100	p__Proteobacteria	100	c__Gammaproteobacteria	100	o__Pseudomonadales	100	f__Pseudomonadaceae	100	g__Pseudomonas	100	s__Pseudomonas syringae group	80
1080	5	d__Bacteria	100	p__Proteobacteria	100	c__Gammaproteobacteria	100	o__Pseudomonadales	100	f__Pseudomonadaceae	100	g__Pseudomonas	100	s__Pseudomonas fluorescens group	80
1812	3	d__Bacteria	100	p__Proteobacteria	100	c__Gammaproteobacteria	100	o__Pseudomonadales	100	f__Pseudomonadaceae	100	g__Pseudomonas	100	s__Pseudomonas fluorescens group	80
2411	8	d__Bacteria	100	p__Proteobacteria	100	c__Gammaproteobacteria	100	o__Pseudomonadales	100	f__Pseudomonadaceae	100	g__Pseudomonas	100	s__Pseudomonas aeruginosa group	80
2454	6	d__Bacteria	100	p__Proteobacteria	100	c__Gammaproteobacteria	100	o__Pseudomonadales	100	f__Pseudomonadaceae	100	g__Pseudomonas	100	s__Pseudomonas stutzeri group	80
2463	2	d__Bacteria	100	p__Proteobacteria	100	c__Gammaproteobacteria	100	o__Pseudomonadales	100	f__Pseudomonadaceae	100	g__Pseudomonas	100	s__Pseudomonas syringae group	80
2597	3	d__Bacteria	100	p__Proteobacteria	100	c__Gammaproteobacteria	100	o__Pseudomonadales	100	f__Pseudomonadaceae	100	g__Pseudomonas	100	s__Pseudomonas syringae group	80
2629	6	d__Bacteria	100	p__Proteobacteria	100	c__Gammaproteobacteria	100	o__Pseudomonadales	100	f__Pseudomonadaceae	100	g__Pseudomonas	100	s__Pseudomonas fluorescens group	80
2797	13	d__Bacteria	100	p__Proteobacteria	100	c__Gammaproteobacteria	100	o__Pseudomonadales	100	f__Pseudomonadaceae	100	g__Pseudomonas	100	s__Pseudomonas fluorescens group	80
2889	2	d__Bacteria	100	p__Proteobacteria	100	c__Gammaproteobacteria	100	o__Pseudomonadales	100	f__Pseudomonadaceae	100	g__Pseudomonas	100	s__Pseudomonas syringae group	80
3691	3	d__Bacteria	100	p__Proteobacteria	100	c__Gammaproteobacteria	100	o__Pseudomonadales	100	f__Pseudomonadaceae	100	g__Pseudomonas	100	s__Pseudomonas syringae group	80
3798	4	d__Bacteria	100	p__Proteobacteria	100	c__Gammaproteobacteria	100	o__Pseudomonadales	100	f__Pseudomonadaceae	100	g__Pseudomonas	100	s__Pseudomonas aeruginosa group	80
4474	2	d__Bacteria	100	p__Proteobacteria	100	c__Gammaproteobacteria	100	o__Pseudomonadales	100	f__Pseudomonadaceae	100	g__Pseudomonas	100	s__Pseudomonas aeruginosa group	80
1559	10	d__Bacteria	100	p__Proteobacteria	100	c__Gammaproteobacteria	100	o__Pseudomonadales	100	f__Moraxellaceae	93	g__Acinetobacter	93	s__Acinetobacter calcoaceticus/baumannii complex	80
749	5	d__Bacteria	92	p__Proteobacteria	92	c__Gammaproteobacteria	92	o__Pseudomonadales	92	f__Pseudomonadaceae	92	g__Pseudomonas	92	s__Pseudomonas syringae group	80
1993	10	d__Bacteria	100	p__Proteobacteria	100	c__Gammaproteobacteria	100	o__Pseudomonadales	100	f__Pseudomonadaceae	80	g__Pseudomonas	80	s__Pseudomonas aeruginosa group	80
2370	4	d__Bacteria	93	p__Proteobacteria	87	c__Gammaproteobacteria	87	o__Pseudomonadales	80	f__Pseudomonadaceae	80	g__Pseudomonas	80	s__Pseudomonas aeruginosa group	80
980	5	d__Bacteria	90	p__Proteobacteria	80	c__Gammaproteobacteria	80	o__Pseudomonadales	80	f__Pseudomonadaceae	80	g__Pseudomonas	80	s__Pseudomonas aeruginosa group	80
1881	3	d__Bacteria	100	p__Proteobacteria	100	c__Gammaproteobacteria	100	o__Pseudomonadales	100	f__Pseudomonadaceae	100	g__Pseudomonas	100
2931	2	d__Bacteria	100	p__Proteobacteria	100	c__Gammaproteobacteria	100	o__Pseudomonadales	100	f__Pseudomonadaceae	100	g__Pseudomonas	100
945	65	d__Bacteria	100	p__Proteobacteria	100	c__Gammaproteobacteria	100	o__Pseudomonadales	100	f__Pseudomonadaceae	100	g__Pseudomonas	100
1215	12	d__Bacteria	100	p__Proteobacteria	100	c__Gammaproteobacteria	100	o__Pseudomonadales	100	f__Pseudomonadaceae	100	g__Pseudomonas	100
6	46	d__Bacteria	100	p__Proteobacteria	100	c__Gammaproteobacteria	100	o__Oceanospirillales	100	f__Oceanospirillaceae	100	g__Marinomonas	100
59	38	d__Bacteria	100	p__Proteobacteria	100	c__Gammaproteobacteria	100	o__Oceanospirillales	100	f__Oceanospirillaceae	100	g__Marinomonas	100
62	55	d__Bacteria	100	p__Proteobacteria	100	c__Gammaproteobacteria	100	o__Pseudomonadales	100	f__Pseudomonadaceae	100	g__Pseudomonas	100
65	59	d__Bacteria	100	p__Proteobacteria	100	c__Gammaproteobacteria	100	o__Oceanospirillales	100	f__Oceanospirillaceae	100	g__Marinomonas	100
398	11	d__Bacteria	100	p__Proteobacteria	100	c__Gammaproteobacteria	100	o__Pseudomonadales	100	f__Pseudomonadaceae	100	g__Pseudomonas	100
494	7	d__Bacteria	100	p__Proteobacteria	100	c__Gammaproteobacteria	100	o__Pseudomonadales	100	f__Pseudomonadaceae	100	g__Pseudomonas	100
506	7	d__Bacteria	100	p__Proteobacteria	100	c__Gammaproteobacteria	100	o__Pseudomonadales	100	f__Moraxellaceae	100	g__Acinetobacter	100
630	6	d__Bacteria	100	p__Proteobacteria	100	c__Gammaproteobacteria	100	o__Pseudomonadales	100	f__Pseudomonadaceae	100	g__Pseudomonas	100
729	5	d__Bacteria	100	p__Proteobacteria	100	c__Gammaproteobacteria	100	o__Pseudomonadales	100	f__Pseudomonadaceae	100	g__Pseudomonas	100
743	9	d__Bacteria	100	p__Proteobacteria	100	c__Gammaproteobacteria	100	o__Pseudomonadales	100	f__Pseudomonadaceae	100	g__Pseudomonas	100
839	7	d__Bacteria	100	p__Proteobacteria	100	c__Gammaproteobacteria	100	o__Oceanospirillales	100	f__Oceanospirillaceae	100	g__Marinomonas	100
904	4	d__Bacteria	100	p__Proteobacteria	100	c__Gammaproteobacteria	100	o__Pseudomonadales	100	f__Pseudomonadaceae	100	g__Pseudomonas	100
907	6	d__Bacteria	100	p__Proteobacteria	100	c__Gammaproteobacteria	100	o__Pseudomonadales	100	f__Pseudomonadaceae	100	g__Pseudomonas	100
1115	5	d__Bacteria	100	p__Proteobacteria	100	c__Gammaproteobacteria	100	o__Oceanospirillales	100	f__Oceanospirillaceae	100	g__Marinomonas	100
1605	4	d__Bacteria	100	p__Proteobacteria	100	c__Gammaproteobacteria	100	o__Pseudomonadales	100	f__Pseudomonadaceae	100	g__Pseudomonas	100
1909	2	d__Bacteria	100	p__Proteobacteria	100	c__Gammaproteobacteria	100	o__Oceanospirillales	100	f__Oceanospirillaceae	100	g__Marinomonas	100
2093	4	d__Bacteria	100	p__Proteobacteria	100	c__Gammaproteobacteria	100	o__Pseudomonadales	100	f__Pseudomonadaceae	100	g__Pseudomonas	100
2350	3	d__Bacteria	100	p__Proteobacteria	100	c__Gammaproteobacteria	100	o__Pseudomonadales	100	f__Pseudomonadaceae	100	g__Pseudomonas	100
2503	3	d__Bacteria	100	p__Proteobacteria	100	c__Gammaproteobacteria	100	o__Pseudomonadales	100	f__Pseudomonadaceae	100	g__Pseudomonas	100
2562	10	d__Bacteria	100	p__Proteobacteria	100	c__Gammaproteobacteria	100	o__Oceanospirillales	100	f__Oceanospirillaceae	100	g__Marinomonas	100
2695	4	d__Bacteria	100	p__Proteobacteria	100	c__Gammaproteobacteria	100	o__Pseudomonadales	100	f__Pseudomonadaceae	100	g__Pseudomonas	100
2868	3	d__Bacteria	100	p__Proteobacteria	100	c__Gammaproteobacteria	100	o__Pseudomonadales	100	f__Pseudomonadaceae	100	g__Pseudomonas	100
3524	2	d__Bacteria	100	p__Proteobacteria	100	c__Gammaproteobacteria	100	o__Pseudomonadales	100	f__Moraxellaceae	100	g__Acinetobacter	100
4257	5	d__Bacteria	100	p__Proteobacteria	100	c__Gammaproteobacteria	100	o__Pseudomonadales	100	f__Pseudomonadaceae	100	g__Pseudomonas	100
5174	2	d__Bacteria	100	p__Proteobacteria	100	c__Gammaproteobacteria	100	o__Vibrionales	100	f__Vibrionaceae	100	g__Vibrio	100
110	18	d__Bacteria	100	p__Proteobacteria	100	c__Gammaproteobacteria	100	o__Oceanospirillales	100	f__Oceanospirillaceae	100	g__Marinomonas	100
142	12	d__Bacteria	100	p__Proteobacteria	100	c__Gammaproteobacteria	100	o__Oceanospirillales	100	f__Oceanospirillaceae	100	g__Marinomonas	100
146	19	d__Bacteria	100	p__Proteobacteria	100	c__Gammaproteobacteria	100	o__Alteromonadales	100	f__Psychromonadaceae	100	g__Psychromonas	100
169	13	d__Bacteria	100	p__Proteobacteria	100	c__Gammaproteobacteria	100	o__Pseudomonadales	100	f__Pseudomonadaceae	100	g__Pseudomonas	100
188	18	d__Bacteria	100	p__Proteobacteria	100	c__Gammaproteobacteria	100	o__Oceanospirillales	100	f__Oceanospirillaceae	100	g__Marinomonas	100
206	36	d__Bacteria	100	p__Proteobacteria	100	c__Gammaproteobacteria	100	o__Oceanospirillales	100	f__Oceanospirillaceae	100	g__Marinomonas	100
236	24	d__Bacteria	100	p__Proteobacteria	100	c__Gammaproteobacteria	100	o__Oceanospirillales	100	f__Oceanospirillaceae	100	g__Marinomonas	100
251	15	d__Bacteria	100	p__Proteobacteria	100	c__Gammaproteobacteria	100	o__Oceanospirillales	100	f__Oceanospirillaceae	100	g__Marinomonas	100
258	9	d__Bacteria	100	p__Proteobacteria	100	c__Gammaproteobacteria	100	o__Alteromonadales	100	f__Psychromonadaceae	100	g__Psychromonas	100
267	9	d__Bacteria	100	p__Proteobacteria	100	c__Gammaproteobacteria	100	o__Pseudomonadales	100	f__Pseudomonadaceae	100	g__Pseudomonas	100
281	28	d__Bacteria	100	p__Proteobacteria	100	c__Gammaproteobacteria	100	o__Oceanospirillales	100	f__Oceanospirillaceae	100	g__Marinomonas	100
305	10	d__Bacteria	100	p__Proteobacteria	100	c__Gammaproteobacteria	100	o__Alteromonadales	100	f__Psychromonadaceae	100	g__Psychromonas	100
306	14	d__Bacteria	100	p__Proteobacteria	100	c__Gammaproteobacteria	100	o__Oceanospirillales	100	f__Oceanospirillaceae	100	g__Marinomonas	100
327	14	d__Bacteria	100	p__Proteobacteria	100	c__Gammaproteobacteria	100	o__Oceanospirillales	100	f__Oceanospirillaceae	100	g__Marinomonas	100
331	22	d__Bacteria	100	p__Proteobacteria	100	c__Gammaproteobacteria	100	o__Pseudomonadales	100	f__Moraxellaceae	100	g__Acinetobacter	100
332	11	d__Bacteria	100	p__Proteobacteria	100	c__Alphaproteobacteria	100	o__Rhodobacterales	100	f__Rhodobacteraceae	100	g__Paracoccus	100
335	11	d__Bacteria	100	p__Proteobacteria	100	c__Gammaproteobacteria	100	o__Oceanospirillales	100	f__Oceanospirillaceae	100	g__Marinomonas	100
359	6	d__Bacteria	100	p__Proteobacteria	100	c__Gammaproteobacteria	100	o__Oceanospirillales	100	f__Oceanospirillaceae	100	g__Marinomonas	100
377	6	d__Bacteria	100	p__Proteobacteria	100	c__Gammaproteobacteria	100	o__Oceanospirillales	100	f__Oceanospirillaceae	100	g__Marinomonas	100
383	6	d__Bacteria	100	p__Proteobacteria	100	c__Gammaproteobacteria	100	o__Oceanospirillales	100	f__Oceanospirillaceae	100	g__Marinomonas	100
386	7	d__Bacteria	100	p__Proteobacteria	100	c__Alphaproteobacteria	100	o__Rhodobacterales	100	f__Rhodobacteraceae	100	g__Thioclava	100
426	33	d__Bacteria	100	p__Proteobacteria	100	c__Gammaproteobacteria	100	o__Alteromonadales	100	f__Psychromonadaceae	100	g__Psychromonas	100
473	13	d__Bacteria	100	p__Proteobacteria	100	c__Gammaproteobacteria	100	o__Oceanospirillales	100	f__Oceanospirillaceae	100	g__Marinomonas	100
543	8	d__Bacteria	100	p__Proteobacteria	100	c__Gammaproteobacteria	100	o__Oceanospirillales	100	f__Oceanospirillaceae	100	g__Marinomonas	100
562	18	d__Bacteria	100	p__Proteobacteria	100	c__Gammaproteobacteria	100	o__Pseudomonadales	100	f__Pseudomonadaceae	100	g__Pseudomonas	100
575	8	d__Bacteria	100	p__Proteobacteria	100	c__Gammaproteobacteria	100	o__Oceanospirillales	100	f__Oceanospirillaceae	100	g__Marinomonas	100
580	6	d__Bacteria	100	p__Proteobacteria	100	c__Gammaproteobacteria	100	o__Oceanospirillales	100	f__Oceanospirillaceae	100	g__Marinomonas	100
588	5	d__Bacteria	100	p__Proteobacteria	100	c__Gammaproteobacteria	100	o__Oceanospirillales	100	f__Oceanospirillaceae	100	g__Marinomonas	100
604	15	d__Bacteria	100	p__Proteobacteria	100	c__Gammaproteobacteria	100	o__Oceanospirillales	100	f__Oceanospirillaceae	100	g__Marinomonas	100
691	7	d__Bacteria	100	p__Proteobacteria	100	c__Gammaproteobacteria	100	o__Oceanospirillales	100	f__Oceanospirillaceae	100	g__Marinomonas	100
726	7	d__Bacteria	100	p__Proteobacteria	100	c__Gammaproteobacteria	100	o__Pseudomonadales	100	f__Pseudomonadaceae	100	g__Pseudomonas	100
780	5	d__Bacteria	100	p__Proteobacteria	100	c__Gammaproteobacteria	100	o__Oceanospirillales	100	f__Oceanospirillaceae	100	g__Marinomonas	100
783	5	d__Bacteria	100	p__Proteobacteria	100	c__Gammaproteobacteria	100	o__Pseudomonadales	100	f__Pseudomonadaceae	100	g__Pseudomonas	100
804	5	d__Bacteria	100	p__Proteobacteria	100	c__Alphaproteobacteria	100	o__Rhodobacterales	100	f__Rhodobacteraceae	100	g__Paracoccus	100
827	10	d__Bacteria	100	p__Proteobacteria	100	c__Gammaproteobacteria	100	o__Oceanospirillales	100	f__Oceanospirillaceae	100	g__Marinomonas	100
869	4	d__Bacteria	100	p__Proteobacteria	100	c__Gammaproteobacteria	100	o__Oceanospirillales	100	f__Oceanospirillaceae	100	g__Marinomonas	100
923	6	d__Bacteria	100	p__Proteobacteria	100	c__Gammaproteobacteria	100	o__Pseudomonadales	100	f__Pseudomonadaceae	100	g__Pseudomonas	100
948	4	d__Bacteria	100	p__Proteobacteria	100	c__Gammaproteobacteria	100	o__Pseudomonadales	100	f__Pseudomonadaceae	100	g__Pseudomonas	100
949	31	d__Bacteria	100	p__Proteobacteria	100	c__Gammaproteobacteria	100	o__Alteromonadales	100	f__Psychromonadaceae	100	g__Psychromonas	100
1023	4	d__Bacteria	100	p__Proteobacteria	100	c__Gammaproteobacteria	100	o__Pseudomonadales	100	f__Pseudomonadaceae	100	g__Pseudomonas	100
1024	32	d__Bacteria	100	p__Proteobacteria	100	c__Gammaproteobacteria	100	o__Alteromonadales	100	f__Psychromonadaceae	100	g__Psychromonas	100
1051	4	d__Bacteria	100	p__Proteobacteria	100	c__Gammaproteobacteria	100	o__Alteromonadales	100	f__Psychromonadaceae	100	g__Psychromonas	100
1192	8	d__Bacteria	100	p__Proteobacteria	100	c__Gammaproteobacteria	100	o__Oceanospirillales	100	f__Oceanospirillaceae	100	g__Marinomonas	100
1196	3	d__Bacteria	100	p__Proteobacteria	100	c__Gammaproteobacteria	100	o__Pseudomonadales	100	f__Pseudomonadaceae	100	g__Pseudomonas	100
1335	9	d__Bacteria	100	p__Proteobacteria	100	c__Gammaproteobacteria	100	o__Oceanospirillales	100	f__Oceanospirillaceae	100	g__Marinomonas	100
1402	2	d__Bacteria	100	p__Proteobacteria	100	c__Gammaproteobacteria	100	o__Oceanospirillales	100	f__Oceanospirillaceae	100	g__Marinomonas	100
1406	15	d__Bacteria	100	p__Proteobacteria	100	c__Gammaproteobacteria	100	o__Alteromonadales	100	f__Shewanellaceae	100	g__Shewanella	100
1442	3	d__Bacteria	100	p__Proteobacteria	100	c__Gammaproteobacteria	100	o__Oceanospirillales	100	f__Oceanospirillaceae	100	g__Marinomonas	100
1481	21	d__Bacteria	100	p__Proteobacteria	100	c__Alphaproteobacteria	100	o__Rhodobacterales	100	f__Rhodobacteraceae	100	g__Paracoccus	100
1526	5	d__Bacteria	100	p__Proteobacteria	100	c__Gammaproteobacteria	100	o__Oceanospirillales	100	f__Oceanospirillaceae	100	g__Marinomonas	100
1675	3	d__Bacteria	100	p__Proteobacteria	100	c__Gammaproteobacteria	100	o__Oceanospirillales	100	f__Oceanospirillaceae	100	g__Marinomonas	100
1746	2	d__Bacteria	100	p__Proteobacteria	100	c__Gammaproteobacteria	100	o__Oceanospirillales	100	f__Oceanospirillaceae	100	g__Marinomonas	100
1758	3	d__Bacteria	100	p__Proteobacteria	100	c__Gammaproteobacteria	100	o__Oceanospirillales	100	f__Oceanospirillaceae	100	g__Marinomonas	100
1766	3	d__Bacteria	100	p__Proteobacteria	100	c__Gammaproteobacteria	100	o__Oceanospirillales	100	f__Oceanospirillaceae	100	g__Marinomonas	100
1795	2	d__Bacteria	100	p__Proteobacteria	100	c__Gammaproteobacteria	100	o__Oceanospirillales	100	f__Oceanospirillaceae	100	g__Marinomonas	100
1866	3	d__Bacteria	100	p__Proteobacteria	100	c__Gammaproteobacteria	100	o__Pseudomonadales	100	f__Pseudomonadaceae	100	g__Pseudomonas	100
1867	4	d__Bacteria	100	p__Proteobacteria	100	c__Gammaproteobacteria	100	o__Oceanospirillales	100	f__Oceanospirillaceae	100	g__Marinomonas	100
1894	2	d__Bacteria	100	p__Proteobacteria	100	c__Gammaproteobacteria	100	o__Oceanospirillales	100	f__Oceanospirillaceae	100	g__Marinomonas	100
1904	2	d__Bacteria	100	p__Proteobacteria	100	c__Gammaproteobacteria	100	o__Pseudomonadales	100	f__Pseudomonadaceae	100	g__Pseudomonas	100
1917	3	d__Bacteria	100	p__Proteobacteria	100	c__Gammaproteobacteria	100	o__Pseudomonadales	100	f__Pseudomonadaceae	100	g__Pseudomonas	100
1937	6	d__Bacteria	100	p__Proteobacteria	100	c__Gammaproteobacteria	100	o__Pseudomonadales	100	f__Moraxellaceae	100	g__Acinetobacter	100
1944	2	d__Bacteria	100	p__Proteobacteria	100	c__Gammaproteobacteria	100	o__Alteromonadales	100	f__Shewanellaceae	100	g__Shewanella	100
2129	3	d__Bacteria	100	p__Proteobacteria	100	c__Gammaproteobacteria	100	o__Oceanospirillales	100	f__Oceanospirillaceae	100	g__Marinomonas	100
2188	2	d__Bacteria	100	p__Proteobacteria	100	c__Gammaproteobacteria	100	o__Pseudomonadales	100	f__Pseudomonadaceae	100	g__Pseudomonas	100
2289	6	d__Bacteria	100	p__Proteobacteria	100	c__Gammaproteobacteria	100	o__Oceanospirillales	100	f__Oceanospirillaceae	100	g__Marinomonas	100
2332	17	d__Bacteria	100	p__Proteobacteria	100	c__Gammaproteobacteria	100	o__Pseudomonadales	100	f__Pseudomonadaceae	100	g__Pseudomonas	100
2525	3	d__Bacteria	100	p__Proteobacteria	100	c__Gammaproteobacteria	100	o__Pseudomonadales	100	f__Pseudomonadaceae	100	g__Pseudomonas	100
2727	2	d__Bacteria	100	p__Proteobacteria	100	c__Gammaproteobacteria	100	o__Pseudomonadales	100	f__Pseudomonadaceae	100	g__Pseudomonas	100
2778	13	d__Bacteria	100	p__Proteobacteria	100	c__Gammaproteobacteria	100	o__Pseudomonadales	100	f__Pseudomonadaceae	100	g__Pseudomonas	100
2905	6	d__Bacteria	100	p__Proteobacteria	100	c__Gammaproteobacteria	100	o__Oceanospirillales	100	f__Oceanospirillaceae	100	g__Marinomonas	100
2929	2	d__Bacteria	100	p__Proteobacteria	100	c__Gammaproteobacteria	100	o__Pseudomonadales	100	f__Pseudomonadaceae	100	g__Pseudomonas	100
2954	2	d__Bacteria	100	p__Proteobacteria	100	c__Gammaproteobacteria	100	o__Oceanospirillales	100	f__Oceanospirillaceae	100	g__Marinomonas	100
3170	3	d__Bacteria	100	p__Proteobacteria	100	c__Gammaproteobacteria	100	o__Pseudomonadales	100	f__Pseudomonadaceae	100	g__Pseudomonas	100
3874	2	d__Bacteria	100	p__Proteobacteria	100	c__Gammaproteobacteria	100	o__Pseudomonadales	100	f__Pseudomonadaceae	100	g__Pseudomonas	100
3903	4	d__Bacteria	100	p__Proteobacteria	100	c__Gammaproteobacteria	100	o__Oceanospirillales	100	f__Oceanospirillaceae	100	g__Marinomonas	100
4018	2	d__Bacteria	100	p__Proteobacteria	100	c__Alphaproteobacteria	100	o__Rhodobacterales	100	f__Rhodobacteraceae	100	g__Paracoccus	100
4888	2	d__Bacteria	100	p__Proteobacteria	100	c__Gammaproteobacteria	100	o__Pseudomonadales	100	f__Moraxellaceae	100	g__Acinetobacter	100
5326	2	d__Bacteria	100	p__Proteobacteria	100	c__Gammaproteobacteria	100	o__Pseudomonadales	100	f__Pseudomonadaceae	100	g__Pseudomonas	100
5977	2	d__Bacteria	100	p__Proteobacteria	100	c__Gammaproteobacteria	100	o__Pseudomonadales	100	f__Pseudomonadaceae	100	g__Pseudomonas	100
6284	2	d__Bacteria	100	p__Proteobacteria	100	c__Gammaproteobacteria	100	o__Vibrionales	100	f__Vibrionaceae	100	g__Vibrio	100
6780	4	d__Bacteria	100	p__Proteobacteria	100	c__Gammaproteobacteria	100	o__Oceanospirillales	100	f__Oceanospirillaceae	100	g__Marinomonas	100
7	68	d__Bacteria	100	p__Proteobacteria	100	c__Gammaproteobacteria	100	o__Oceanospirillales	100	f__Oceanospirillaceae	100	g__Marinomonas	100
8	37	d__Bacteria	100	p__Proteobacteria	100	c__Gammaproteobacteria	100	o__Pseudomonadales	100	f__Pseudomonadaceae	100	g__Pseudomonas	100
13	43	d__Bacteria	100	p__Proteobacteria	100	c__Gammaproteobacteria	100	o__Pseudomonadales	100	f__Pseudomonadaceae	100	g__Pseudomonas	100
23	51	d__Bacteria	100	p__Proteobacteria	100	c__Gammaproteobacteria	100	o__Oceanospirillales	100	f__Oceanospirillaceae	100	g__Marinomonas	100
25	57	d__Bacteria	100	p__Proteobacteria	100	c__Gammaproteobacteria	100	o__Oceanospirillales	100	f__Oceanospirillaceae	100	g__Marinomonas	100
50	30	d__Bacteria	100	p__Proteobacteria	100	c__Gammaproteobacteria	100	o__Oceanospirillales	100	f__Oceanospirillaceae	100	g__Marinomonas	100
61	18	d__Bacteria	100	p__Proteobacteria	100	c__Gammaproteobacteria	100	o__Oceanospirillales	100	f__Oceanospirillaceae	100	g__Marinomonas	100
69	21	d__Bacteria	100	p__Proteobacteria	100	c__Gammaproteobacteria	100	o__Oceanospirillales	100	f__Oceanospirillaceae	100	g__Marinomonas	100
92	17	d__Bacteria	100	p__Proteobacteria	100	c__Gammaproteobacteria	100	o__Oceanospirillales	100	f__Oceanospirillaceae	100	g__Marinomonas	100
94	15	d__Bacteria	100	p__Proteobacteria	100	c__Gammaproteobacteria	100	o__Oceanospirillales	100	f__Oceanospirillaceae	100	g__Marinomonas	100
103	26	d__Bacteria	100	p__Proteobacteria	100	c__Gammaproteobacteria	100	o__Alteromonadales	100	f__Psychromonadaceae	100	g__Psychromonas	100
143	47	d__Bacteria	100	p__Proteobacteria	100	c__Gammaproteobacteria	100	o__Oceanospirillales	100	f__Oceanospirillaceae	100	g__Marinomonas	100
162	17	d__Bacteria	100	p__Proteobacteria	100	c__Gammaproteobacteria	100	o__Oceanospirillales	100	f__Oceanospirillaceae	100	g__Marinomonas	100
164	12	d__Bacteria	100	p__Proteobacteria	100	c__Gammaproteobacteria	100	o__Alteromonadales	100	f__Psychromonadaceae	100	g__Psychromonas	100
197	23	d__Bacteria	100	p__Proteobacteria	100	c__Gammaproteobacteria	100	o__Oceanospirillales	100	f__Oceanospirillaceae	100	g__Marinomonas	100
201	18	d__Bacteria	100	p__Proteobacteria	100	c__Gammaproteobacteria	100	o__Alteromonadales	100	f__Psychromonadaceae	100	g__Psychromonas	100
228	17	d__Bacteria	100	p__Proteobacteria	100	c__Alphaproteobacteria	100	o__Rhodobacterales	100	f__Rhodobacteraceae	100	g__Paracoccus	100
259	10	d__Bacteria	100	p__Proteobacteria	100	c__Gammaproteobacteria	100	o__Oceanospirillales	100	f__Oceanospirillaceae	100	g__Marinomonas	100
263	9	d__Bacteria	100	p__Proteobacteria	100	c__Gammaproteobacteria	100	o__Oceanospirillales	100	f__Oceanospirillaceae	100	g__Marinomonas	100
266	12	d__Bacteria	100	p__Proteobacteria	100	c__Gammaproteobacteria	100	o__Oceanospirillales	100	f__Oceanospirillaceae	100	g__Marinomonas	100
271	14	d__Bacteria	100	p__Proteobacteria	100	c__Gammaproteobacteria	100	o__Oceanospirillales	100	f__Oceanospirillaceae	100	g__Marinomonas	100
275	12	d__Bacteria	100	p__Proteobacteria	100	c__Gammaproteobacteria	100	o__Oceanospirillales	100	f__Oceanospirillaceae	100	g__Marinomonas	100
287	14	d__Bacteria	100	p__Proteobacteria	100	c__Gammaproteobacteria	100	o__Oceanospirillales	100	f__Oceanospirillaceae	100	g__Marinomonas	100
293	11	d__Bacteria	100	p__Proteobacteria	100	c__Gammaproteobacteria	100	o__Pseudomonadales	100	f__Pseudomonadaceae	100	g__Pseudomonas	100
315	13	d__Bacteria	100	p__Proteobacteria	100	c__Gammaproteobacteria	100	o__Pseudomonadales	100	f__Pseudomonadaceae	100	g__Pseudomonas	100
317	11	d__Bacteria	100	p__Proteobacteria	100	c__Gammaproteobacteria	100	o__Oceanospirillales	100	f__Oceanospirillaceae	100	g__Marinomonas	100
339	17	d__Bacteria	100	p__Proteobacteria	100	c__Alphaproteobacteria	100	o__Rhodobacterales	100	f__Rhodobacteraceae	100	g__Paracoccus	100
349	10	d__Bacteria	100	p__Proteobacteria	100	c__Gammaproteobacteria	100	o__Alteromonadales	100	f__Psychromonadaceae	100	g__Psychromonas	100
373	20	d__Bacteria	100	p__Proteobacteria	100	c__Gammaproteobacteria	100	o__Oceanospirillales	100	f__Oceanospirillaceae	100	g__Marinomonas	100
378	10	d__Bacteria	100	p__Proteobacteria	100	c__Gammaproteobacteria	100	o__Oceanospirillales	100	f__Oceanospirillaceae	100	g__Marinomonas	100
387	8	d__Bacteria	100	p__Proteobacteria	100	c__Gammaproteobacteria	100	o__Oceanospirillales	100	f__Oceanospirillaceae	100	g__Marinomonas	100
401	7	d__Bacteria	100	p__Proteobacteria	100	c__Gammaproteobacteria	100	o__Pseudomonadales	100	f__Pseudomonadaceae	100	g__Pseudomonas	100
405	11	d__Bacteria	100	p__Proteobacteria	100	c__Gammaproteobacteria	100	o__Pseudomonadales	100	f__Pseudomonadaceae	100	g__Pseudomonas	100
416	22	d__Bacteria	100	p__Proteobacteria	100	c__Gammaproteobacteria	100	o__Pseudomonadales	100	f__Pseudomonadaceae	100	g__Pseudomonas	100
423	8	d__Bacteria	100	p__Proteobacteria	100	c__Gammaproteobacteria	100	o__Pseudomonadales	100	f__Pseudomonadaceae	100	g__Pseudomonas	100
443	8	d__Bacteria	100	p__Proteobacteria	100	c__Gammaproteobacteria	100	o__Oceanospirillales	100	f__Oceanospirillaceae	100	g__Marinomonas	100
448	7	d__Bacteria	100	p__Proteobacteria	100	c__Gammaproteobacteria	100	o__Oceanospirillales	100	f__Oceanospirillaceae	100	g__Marinomonas	100
458	9	d__Bacteria	100	p__Proteobacteria	100	c__Gammaproteobacteria	100	o__Pseudomonadales	100	f__Moraxellaceae	100	g__Acinetobacter	100
488	6	d__Bacteria	100	p__Proteobacteria	100	c__Gammaproteobacteria	100	o__Oceanospirillales	100	f__Oceanospirillaceae	100	g__Marinomonas	100
524	7	d__Bacteria	100	p__Proteobacteria	100	c__Gammaproteobacteria	100	o__Pseudomonadales	100	f__Pseudomonadaceae	100	g__Pseudomonas	100
532	16	d__Bacteria	100	p__Proteobacteria	100	c__Gammaproteobacteria	100	o__Oceanospirillales	100	f__Oceanospirillaceae	100	g__Marinomonas	100
536	9	d__Bacteria	100	p__Proteobacteria	100	c__Gammaproteobacteria	100	o__Oceanospirillales	100	f__Oceanospirillaceae	100	g__Marinomonas	100
546	7	d__Bacteria	100	p__Proteobacteria	100	c__Alphaproteobacteria	100	o__Rhodobacterales	100	f__Rhodobacteraceae	100	g__Paracoccus	100
555	9	d__Bacteria	100	p__Proteobacteria	100	c__Gammaproteobacteria	100	o__Pseudomonadales	100	f__Pseudomonadaceae	100	g__Pseudomonas	100
558	8	d__Bacteria	100	p__Proteobacteria	100	c__Gammaproteobacteria	100	o__Pseudomonadales	100	f__Pseudomonadaceae	100	g__Pseudomonas	100
569	5	d__Bacteria	100	p__Proteobacteria	100	c__Gammaproteobacteria	100	o__Pseudomonadales	100	f__Pseudomonadaceae	100	g__Pseudomonas	100
622	5	d__Bacteria	100	p__Proteobacteria	100	c__Gammaproteobacteria	100	o__Oceanospirillales	100	f__Oceanospirillaceae	100	g__Marinomonas	100
633	8	d__Bacteria	100	p__Proteobacteria	100	c__Gammaproteobacteria	100	o__Oceanospirillales	100	f__Oceanospirillaceae	100	g__Marinomonas	100
634	17	d__Bacteria	100	p__Proteobacteria	100	c__Gammaproteobacteria	100	o__Alteromonadales	100	f__Psychromonadaceae	100	g__Psychromonas	100
659	4	d__Bacteria	100	p__Proteobacteria	100	c__Gammaproteobacteria	100	o__Oceanospirillales	100	f__Oceanospirillaceae	100	g__Marinomonas	100
696	5	d__Bacteria	100	p__Proteobacteria	100	c__Gammaproteobacteria	100	o__Oceanospirillales	100	f__Oceanospirillaceae	100	g__Marinomonas	100
700	6	d__Bacteria	100	p__Proteobacteria	100	c__Alphaproteobacteria	100	o__Rhodobacterales	100	f__Rhodobacteraceae	100	g__Paracoccus	100
705	9	d__Bacteria	100	p__Proteobacteria	100	c__Gammaproteobacteria	100	o__Pseudomonadales	100	f__Pseudomonadaceae	100	g__Pseudomonas	100
718	15	d__Bacteria	100	p__Proteobacteria	100	c__Gammaproteobacteria	100	o__Pseudomonadales	100	f__Pseudomonadaceae	100	g__Pseudomonas	100
755	5	d__Bacteria	100	p__Proteobacteria	100	c__Alphaproteobacteria	100	o__Rhodobacterales	100	f__Rhodobacteraceae	100	g__Paracoccus	100
775	5	d__Bacteria	100	p__Proteobacteria	100	c__Gammaproteobacteria	100	o__Oceanospirillales	100	f__Oceanospirillaceae	100	g__Marinomonas	100
782	6	d__Bacteria	100	p__Proteobacteria	100	c__Gammaproteobacteria	100	o__Pseudomonadales	100	f__Moraxellaceae	100	g__Acinetobacter	100
792	9	d__Bacteria	100	p__Proteobacteria	100	c__Gammaproteobacteria	100	o__Oceanospirillales	100	f__Oceanospirillaceae	100	g__Marinomonas	100
802	4	d__Bacteria	100	p__Proteobacteria	100	c__Gammaproteobacteria	100	o__Oceanospirillales	100	f__Oceanospirillaceae	100	g__Marinomonas	100
815	5	d__Bacteria	100	p__Proteobacteria	100	c__Gammaproteobacteria	100	o__Oceanospirillales	100	f__Oceanospirillaceae	100	g__Marinomonas	100
864	7	d__Bacteria	100	p__Proteobacteria	100	c__Gammaproteobacteria	100	o__Oceanospirillales	100	f__Oceanospirillaceae	100	g__Marinomonas	100
875	4	d__Bacteria	100	p__Proteobacteria	100	c__Gammaproteobacteria	100	o__Oceanospirillales	100	f__Oceanospirillaceae	100	g__Marinomonas	100
892	5	d__Bacteria	100	p__Proteobacteria	100	c__Gammaproteobacteria	100	o__Oceanospirillales	100	f__Oceanospirillaceae	100	g__Marinomonas	100
897	4	d__Bacteria	100	p__Proteobacteria	100	c__Gammaproteobacteria	100	o__Oceanospirillales	100	f__Oceanospirillaceae	100	g__Marinomonas	100
908	4	d__Bacteria	100	p__Proteobacteria	100	c__Gammaproteobacteria	100	o__Pseudomonadales	100	f__Pseudomonadaceae	100	g__Pseudomonas	100
957	11	d__Bacteria	100	p__Proteobacteria	100	c__Gammaproteobacteria	100	o__Pseudomonadales	100	f__Pseudomonadaceae	100	g__Pseudomonas	100
962	7	d__Bacteria	100	p__Proteobacteria	100	c__Gammaproteobacteria	100	o__Oceanospirillales	100	f__Oceanospirillaceae	100	g__Marinomonas	100
981	3	d__Bacteria	100	p__Proteobacteria	100	c__Gammaproteobacteria	100	o__Pseudomonadales	100	f__Pseudomonadaceae	100	g__Pseudomonas	100
1003	17	d__Bacteria	100	p__Proteobacteria	100	c__Gammaproteobacteria	100	o__Alteromonadales	100	f__Psychromonadaceae	100	g__Psychromonas	100
1028	3	d__Bacteria	100	p__Proteobacteria	100	c__Gammaproteobacteria	100	o__Pseudomonadales	100	f__Pseudomonadaceae	100	g__Pseudomonas	100
1096	3	d__Bacteria	100	p__Proteobacteria	100	c__Gammaproteobacteria	100	o__Pseudomonadales	100	f__Pseudomonadaceae	100	g__Pseudomonas	100
1103	3	d__Bacteria	100	p__Proteobacteria	100	c__Gammaproteobacteria	100	o__Pseudomonadales	100	f__Pseudomonadaceae	100	g__Pseudomonas	100
1117	11	d__Bacteria	100	p__Proteobacteria	100	c__Gammaproteobacteria	100	o__Oceanospirillales	100	f__Oceanospirillaceae	100	g__Marinomonas	100
1142	5	d__Bacteria	100	p__Proteobacteria	100	c__Gammaproteobacteria	100	o__Oceanospirillales	100	f__Oceanospirillaceae	100	g__Marinomonas	100
1148	4	d__Bacteria	100	p__Proteobacteria	100	c__Gammaproteobacteria	100	o__Pseudomonadales	100	f__Pseudomonadaceae	100	g__Pseudomonas	100
1180	4	d__Bacteria	100	p__Proteobacteria	100	c__Gammaproteobacteria	100	o__Pseudomonadales	100	f__Pseudomonadaceae	100	g__Pseudomonas	100
1182	4	d__Bacteria	100	p__Proteobacteria	100	c__Gammaproteobacteria	100	o__Pseudomonadales	100	f__Pseudomonadaceae	100	g__Pseudomonas	100
1229	4	d__Bacteria	100	p__Proteobacteria	100	c__Gammaproteobacteria	100	o__Alteromonadales	100	f__Psychromonadaceae	100	g__Psychromonas	100
1276	6	d__Bacteria	100	p__Proteobacteria	100	c__Gammaproteobacteria	100	o__Oceanospirillales	100	f__Oceanospirillaceae	100	g__Marinomonas	100
1288	5	d__Bacteria	100	p__Proteobacteria	100	c__Alphaproteobacteria	100	o__Rhodobacterales	100	f__Rhodobacteraceae	100	g__Paracoccus	100
1294	3	d__Bacteria	100	p__Proteobacteria	100	c__Gammaproteobacteria	100	o__Alteromonadales	100	f__Psychromonadaceae	100	g__Psychromonas	100
1295	5	d__Bacteria	100	p__Proteobacteria	100	c__Gammaproteobacteria	100	o__Pseudomonadales	100	f__Pseudomonadaceae	100	g__Pseudomonas	100
1311	2	d__Bacteria	100	p__Proteobacteria	100	c__Gammaproteobacteria	100	o__Pseudomonadales	100	f__Pseudomonadaceae	100	g__Pseudomonas	100
1337	2	d__Bacteria	100	p__Proteobacteria	100	c__Gammaproteobacteria	100	o__Pseudomonadales	100	f__Pseudomonadaceae	100	g__Pseudomonas	100
1354	2	d__Bacteria	100	p__Proteobacteria	100	c__Gammaproteobacteria	100	o__Pseudomonadales	100	f__Pseudomonadaceae	100	g__Pseudomonas	100
1368	2	d__Bacteria	100	p__Proteobacteria	100	c__Gammaproteobacteria	100	o__Pseudomonadales	100	f__Pseudomonadaceae	100	g__Pseudomonas	100
1382	2	d__Bacteria	100	p__Proteobacteria	100	c__Gammaproteobacteria	100	o__Oceanospirillales	100	f__Oceanospirillaceae	100	g__Marinomonas	100
1388	6	d__Bacteria	100	p__Proteobacteria	100	c__Gammaproteobacteria	100	o__Oceanospirillales	100	f__Oceanospirillaceae	100	g__Marinomonas	100
1416	3	d__Bacteria	100	p__Proteobacteria	100	c__Gammaproteobacteria	100	o__Oceanospirillales	100	f__Oceanospirillaceae	100	g__Marinomonas	100
1421	6	d__Bacteria	100	p__Proteobacteria	100	c__Gammaproteobacteria	100	o__Oceanospirillales	100	f__Oceanospirillaceae	100	g__Marinomonas	100
1458	3	d__Bacteria	100	p__Proteobacteria	100	c__Gammaproteobacteria	100	o__Oceanospirillales	100	f__Oceanospirillaceae	100	g__Marinomonas	100
1473	4	d__Bacteria	100	p__Proteobacteria	100	c__Alphaproteobacteria	100	o__Rhodobacterales	100	f__Rhodobacteraceae	100	g__Paracoccus	100
1492	5	d__Bacteria	100	p__Proteobacteria	100	c__Gammaproteobacteria	100	o__Oceanospirillales	100	f__Oceanospirillaceae	100	g__Marinomonas	100
1496	3	d__Bacteria	100	p__Proteobacteria	100	c__Gammaproteobacteria	100	o__Pseudomonadales	100	f__Pseudomonadaceae	100	g__Pseudomonas	100
1517	6	d__Bacteria	100	p__Proteobacteria	100	c__Gammaproteobacteria	100	o__Alteromonadales	100	f__Psychromonadaceae	100	g__Psychromonas	100
1519	4	d__Bacteria	100	p__Proteobacteria	100	c__Gammaproteobacteria	100	o__Alteromonadales	100	f__Psychromonadaceae	100	g__Psychromonas	100
1567	2	d__Bacteria	100	p__Proteobacteria	100	c__Gammaproteobacteria	100	o__Pseudomonadales	100	f__Pseudomonadaceae	100	g__Pseudomonas	100
1708	2	d__Bacteria	100	p__Proteobacteria	100	c__Gammaproteobacteria	100	o__Pseudomonadales	100	f__Pseudomonadaceae	100	g__Pseudomonas	100
1718	16	d__Bacteria	100	p__Proteobacteria	100	c__Gammaproteobacteria	100	o__Pseudomonadales	100	f__Pseudomonadaceae	100	g__Pseudomonas	100
1726	2	d__Bacteria	100	p__Proteobacteria	100	c__Gammaproteobacteria	100	o__Pseudomonadales	100	f__Pseudomonadaceae	100	g__Pseudomonas	100
1762	2	d__Bacteria	100	p__Proteobacteria	100	c__Gammaproteobacteria	100	o__Oceanospirillales	100	f__Oceanospirillaceae	100	g__Marinomonas	100
1774	6	d__Bacteria	100	p__Proteobacteria	100	c__Gammaproteobacteria	100	o__Pseudomonadales	100	f__Pseudomonadaceae	100	g__Pseudomonas	100
1805	2	d__Bacteria	100	p__Proteobacteria	100	c__Gammaproteobacteria	100	o__Oceanospirillales	100	f__Oceanospirillaceae	100	g__Marinomonas	100
1813	5	d__Bacteria	100	p__Proteobacteria	100	c__Gammaproteobacteria	100	o__Oceanospirillales	100	f__Oceanospirillaceae	100	g__Marinomonas	100
1818	2	d__Bacteria	100	p__Proteobacteria	100	c__Gammaproteobacteria	100	o__Pseudomonadales	100	f__Pseudomonadaceae	100	g__Pseudomonas	100
1823	9	d__Bacteria	100	p__Proteobacteria	100	c__Gammaproteobacteria	100	o__Oceanospirillales	100	f__Oceanospirillaceae	100	g__Marinomonas	100
1839	2	d__Bacteria	100	p__Proteobacteria	100	c__Gammaproteobacteria	100	o__Oceanospirillales	100	f__Oceanospirillaceae	100	g__Marinomonas	100
1876	2	d__Bacteria	100	p__Proteobacteria	100	c__Gammaproteobacteria	100	o__Oceanospirillales	100	f__Oceanospirillaceae	100	g__Marinomonas	100
1890	3	d__Bacteria	100	p__Proteobacteria	100	c__Gammaproteobacteria	100	o__Oceanospirillales	100	f__Oceanospirillaceae	100	g__Marinomonas	100
1899	2	d__Bacteria	100	p__Proteobacteria	100	c__Gammaproteobacteria	100	o__Pseudomonadales	100	f__Pseudomonadaceae	100	g__Pseudomonas	100
1906	5	d__Bacteria	100	p__Proteobacteria	100	c__Gammaproteobacteria	100	o__Oceanospirillales	100	f__Oceanospirillaceae	100	g__Marinomonas	100
1940	2	d__Bacteria	100	p__Proteobacteria	100	c__Gammaproteobacteria	100	o__Oceanospirillales	100	f__Oceanospirillaceae	100	g__Marinomonas	100
1964	2	d__Bacteria	100	p__Proteobacteria	100	c__Gammaproteobacteria	100	o__Oceanospirillales	100	f__Oceanospirillaceae	100	g__Marinomonas	100
1984	3	d__Bacteria	100	p__Proteobacteria	100	c__Gammaproteobacteria	100	o__Oceanospirillales	100	f__Oceanospirillaceae	100	g__Marinomonas	100
2002	3	d__Bacteria	100	p__Proteobacteria	100	c__Gammaproteobacteria	100	o__Pseudomonadales	100	f__Pseudomonadaceae	100	g__Pseudomonas	100
2013	3	d__Bacteria	100	p__Proteobacteria	100	c__Gammaproteobacteria	100	o__Oceanospirillales	100	f__Oceanospirillaceae	100	g__Marinomonas	100
2014	2	d__Bacteria	100	p__Proteobacteria	100	c__Gammaproteobacteria	100	o__Pseudomonadales	100	f__Pseudomonadaceae	100	g__Pseudomonas	100
2015	3	d__Bacteria	100	p__Proteobacteria	100	c__Gammaproteobacteria	100	o__Alteromonadales	100	f__Shewanellaceae	100	g__Shewanella	100
2036	3	d__Bacteria	100	p__Proteobacteria	100	c__Gammaproteobacteria	100	o__Oceanospirillales	100	f__Oceanospirillaceae	100	g__Marinomonas	100
2047	5	d__Bacteria	100	p__Proteobacteria	100	c__Gammaproteobacteria	100	o__Oceanospirillales	100	f__Oceanospirillaceae	100	g__Marinomonas	100
2049	13	d__Bacteria	100	p__Proteobacteria	100	c__Gammaproteobacteria	100	o__Pseudomonadales	100	f__Pseudomonadaceae	100	g__Pseudomonas	100
2050	6	d__Bacteria	100	p__Proteobacteria	100	c__Gammaproteobacteria	100	o__Oceanospirillales	100	f__Oceanospirillaceae	100	g__Marinomonas	100
2111	2	d__Bacteria	100	p__Proteobacteria	100	c__Alphaproteobacteria	100	o__Rhodobacterales	100	f__Rhodobacteraceae	100	g__Paracoccus	100
2131	2	d__Bacteria	100	p__Proteobacteria	100	c__Gammaproteobacteria	100	o__Oceanospirillales	100	f__Oceanospirillaceae	100	g__Marinomonas	100
2295	4	d__Bacteria	100	p__Proteobacteria	100	c__Gammaproteobacteria	100	o__Oceanospirillales	100	f__Oceanospirillaceae	100	g__Marinomonas	100
2458	3	d__Bacteria	100	p__Proteobacteria	100	c__Gammaproteobacteria	100	o__Oceanospirillales	100	f__Oceanospirillaceae	100	g__Marinomonas	100
2759	17	d__Bacteria	100	p__Proteobacteria	100	c__Gammaproteobacteria	100	o__Pseudomonadales	100	f__Pseudomonadaceae	100	g__Pseudomonas	100
2770	10	d__Bacteria	100	p__Proteobacteria	100	c__Gammaproteobacteria	100	o__Pseudomonadales	100	f__Pseudomonadaceae	100	g__Pseudomonas	100
2906	5	d__Bacteria	100	p__Proteobacteria	100	c__Gammaproteobacteria	100	o__Pseudomonadales	100	f__Pseudomonadaceae	100	g__Pseudomonas	100
2912	2	d__Bacteria	100	p__Proteobacteria	100	c__Gammaproteobacteria	100	o__Pseudomonadales	100	f__Pseudomonadaceae	100	g__Pseudomonas	100
2964	2	d__Bacteria	100	p__Proteobacteria	100	c__Gammaproteobacteria	100	o__Pseudomonadales	100	f__Pseudomonadaceae	100	g__Pseudomonas	100
2969	3	d__Bacteria	100	p__Proteobacteria	100	c__Gammaproteobacteria	100	o__Pseudomonadales	100	f__Pseudomonadaceae	100	g__Pseudomonas	100
3277	2	d__Bacteria	100	p__Proteobacteria	100	c__Gammaproteobacteria	100	o__Oceanospirillales	100	f__Oceanospirillaceae	100	g__Marinomonas	100
3525	3	d__Bacteria	100	p__Proteobacteria	100	c__Gammaproteobacteria	100	o__Oceanospirillales	100	f__Oceanospirillaceae	100	g__Marinomonas	100
3738	7	d__Bacteria	100	p__Proteobacteria	100	c__Gammaproteobacteria	100	o__Pseudomonadales	100	f__Pseudomonadaceae	100	g__Pseudomonas	100
3754	4	d__Bacteria	100	p__Proteobacteria	100	c__Gammaproteobacteria	100	o__Alteromonadales	100	f__Shewanellaceae	100	g__Shewanella	100
3795	2	d__Bacteria	100	p__Proteobacteria	100	c__Gammaproteobacteria	100	o__Pseudomonadales	100	f__Pseudomonadaceae	100	g__Pseudomonas	100
3855	2	d__Bacteria	100	p__Proteobacteria	100	c__Gammaproteobacteria	100	o__Oceanospirillales	100	f__Oceanospirillaceae	100	g__Marinomonas	100
3886	2	d__Bacteria	100	p__Proteobacteria	100	c__Gammaproteobacteria	100	o__Oceanospirillales	100	f__Oceanospirillaceae	100	g__Marinomonas	100
3975	2	d__Bacteria	100	p__Proteobacteria	100	c__Gammaproteobacteria	100	o__Alteromonadales	100	f__Shewanellaceae	100	g__Shewanella	100
4142	5	d__Bacteria	100	p__Proteobacteria	100	c__Gammaproteobacteria	100	o__Oceanospirillales	100	f__Oceanospirillaceae	100	g__Marinomonas	100
4162	8	d__Bacteria	100	p__Proteobacteria	100	c__Gammaproteobacteria	100	o__Oceanospirillales	100	f__Oceanospirillaceae	100	g__Marinomonas	100
4180	4	d__Bacteria	100	p__Proteobacteria	100	c__Gammaproteobacteria	100	o__Oceanospirillales	100	f__Oceanospirillaceae	100	g__Marinomonas	100
4673	6	d__Bacteria	100	p__Proteobacteria	100	c__Gammaproteobacteria	100	o__Pseudomonadales	100	f__Pseudomonadaceae	100	g__Pseudomonas	100
4748	2	d__Bacteria	100	p__Proteobacteria	100	c__Alphaproteobacteria	100	o__Rhodobacterales	100	f__Rhodobacteraceae	100	g__Paracoccus	100
4793	2	d__Bacteria	100	p__Proteobacteria	100	c__Gammaproteobacteria	100	o__Alteromonadales	100	f__Psychromonadaceae	100	g__Psychromonas	100
5046	3	d__Bacteria	100	p__Proteobacteria	100	c__Gammaproteobacteria	100	o__Alteromonadales	100	f__Psychromonadaceae	100	g__Psychromonas	100
5214	21	d__Bacteria	100	p__Proteobacteria	100	c__Gammaproteobacteria	100	o__Alteromonadales	100	f__Shewanellaceae	100	g__Shewanella	100
6134	3	d__Bacteria	100	p__Proteobacteria	100	c__Gammaproteobacteria	100	o__Pseudomonadales	100	f__Pseudomonadaceae	100	g__Pseudomonas	100
6273	6	d__Bacteria	100	p__Proteobacteria	100	c__Gammaproteobacteria	100	o__Pseudomonadales	100	f__Pseudomonadaceae	100	g__Pseudomonas	100
10	55	d__Bacteria	100	p__Proteobacteria	100	c__Gammaproteobacteria	100	o__Oceanospirillales	100	f__Oceanospirillaceae	100	g__Marinomonas	100
29	45	d__Bacteria	100	p__Proteobacteria	100	c__Gammaproteobacteria	100	o__Oceanospirillales	100	f__Oceanospirillaceae	100	g__Marinomonas	100
32	46	d__Bacteria	100	p__Proteobacteria	100	c__Gammaproteobacteria	100	o__Pseudomonadales	100	f__Pseudomonadaceae	100	g__Pseudomonas	100
54	18	d__Bacteria	100	p__Proteobacteria	100	c__Gammaproteobacteria	100	o__Pseudomonadales	100	f__Pseudomonadaceae	100	g__Pseudomonas	100
73	27	d__Bacteria	100	p__Proteobacteria	100	c__Gammaproteobacteria	100	o__Oceanospirillales	100	f__Oceanospirillaceae	100	g__Marinomonas	100
77	22	d__Bacteria	100	p__Proteobacteria	100	c__Gammaproteobacteria	100	o__Oceanospirillales	100	f__Oceanospirillaceae	100	g__Marinomonas	100
84	35	d__Bacteria	100	p__Proteobacteria	100	c__Gammaproteobacteria	100	o__Oceanospirillales	100	f__Oceanospirillaceae	100	g__Marinomonas	100
120	17	d__Bacteria	100	p__Proteobacteria	100	c__Gammaproteobacteria	100	o__Oceanospirillales	100	f__Oceanospirillaceae	100	g__Marinomonas	100
170	34	d__Bacteria	100	p__Proteobacteria	100	c__Gammaproteobacteria	100	o__Alteromonadales	100	f__Shewanellaceae	100	g__Shewanella	100
202	21	d__Bacteria	100	p__Proteobacteria	100	c__Alphaproteobacteria	100	o__Rhodobacterales	100	f__Rhodobacteraceae	100	g__Paracoccus	100
216	19	d__Bacteria	100	p__Proteobacteria	100	c__Gammaproteobacteria	100	o__Oceanospirillales	100	f__Oceanospirillaceae	100	g__Marinomonas	100
240	17	d__Bacteria	100	p__Proteobacteria	100	c__Gammaproteobacteria	100	o__Oceanospirillales	100	f__Oceanospirillaceae	100	g__Marinomonas	100
277	18	d__Bacteria	100	p__Proteobacteria	100	c__Gammaproteobacteria	100	o__Oceanospirillales	100	f__Oceanospirillaceae	100	g__Marinomonas	100
288	14	d__Bacteria	100	p__Proteobacteria	100	c__Gammaproteobacteria	100	o__Oceanospirillales	100	f__Oceanospirillaceae	100	g__Marinomonas	100
298	25	d__Bacteria	100	p__Proteobacteria	100	c__Gammaproteobacteria	100	o__Oceanospirillales	100	f__Oceanospirillaceae	100	g__Marinomonas	100
338	9	d__Bacteria	100	p__Proteobacteria	100	c__Gammaproteobacteria	100	o__Oceanospirillales	100	f__Oceanospirillaceae	100	g__Marinomonas	100
344	18	d__Bacteria	100	p__Proteobacteria	100	c__Gammaproteobacteria	100	o__Oceanospirillales	100	f__Oceanospirillaceae	100	g__Marinomonas	100
376	11	d__Bacteria	100	p__Proteobacteria	100	c__Gammaproteobacteria	100	o__Oceanospirillales	100	f__Oceanospirillaceae	100	g__Marinomonas	100
429	9	d__Bacteria	100	p__Proteobacteria	100	c__Gammaproteobacteria	100	o__Oceanospirillales	100	f__Oceanospirillaceae	100	g__Marinomonas	100
430	12	d__Bacteria	100	p__Proteobacteria	100	c__Alphaproteobacteria	100	o__Rhodobacterales	100	f__Rhodobacteraceae	100	g__Paracoccus	100
449	7	d__Bacteria	100	p__Proteobacteria	100	c__Gammaproteobacteria	100	o__Pseudomonadales	100	f__Pseudomonadaceae	100	g__Pseudomonas	100
501	14	d__Bacteria	100	p__Proteobacteria	100	c__Gammaproteobacteria	100	o__Oceanospirillales	100	f__Oceanospirillaceae	100	g__Marinomonas	100
520	7	d__Bacteria	100	p__Proteobacteria	100	c__Gammaproteobacteria	100	o__Pseudomonadales	100	f__Pseudomonadaceae	100	g__Pseudomonas	100
571	8	d__Bacteria	100	p__Proteobacteria	100	c__Gammaproteobacteria	100	o__Oceanospirillales	100	f__Oceanospirillaceae	100	g__Marinomonas	100
624	5	d__Bacteria	100	p__Proteobacteria	100	c__Gammaproteobacteria	100	o__Oceanospirillales	100	f__Oceanospirillaceae	100	g__Marinomonas	100
638	5	d__Bacteria	100	p__Proteobacteria	100	c__Gammaproteobacteria	100	o__Pseudomonadales	100	f__Pseudomonadaceae	100	g__Pseudomonas	100
639	8	d__Bacteria	100	p__Proteobacteria	100	c__Gammaproteobacteria	100	o__Oceanospirillales	100	f__Oceanospirillaceae	100	g__Marinomonas	100
680	9	d__Bacteria	100	p__Proteobacteria	100	c__Gammaproteobacteria	100	o__Oceanospirillales	100	f__Oceanospirillaceae	100	g__Marinomonas	100
682	5	d__Bacteria	100	p__Proteobacteria	100	c__Gammaproteobacteria	100	o__Oceanospirillales	100	f__Oceanospirillaceae	100	g__Marinomonas	100
684	5	d__Bacteria	100	p__Proteobacteria	100	c__Gammaproteobacteria	100	o__Pseudomonadales	100	f__Pseudomonadaceae	100	g__Pseudomonas	100
733	4	d__Bacteria	100	p__Proteobacteria	100	c__Gammaproteobacteria	100	o__Oceanospirillales	100	f__Oceanospirillaceae	100	g__Marinomonas	100
740	6	d__Bacteria	100	p__Proteobacteria	100	c__Gammaproteobacteria	100	o__Oceanospirillales	100	f__Oceanospirillaceae	100	g__Marinomonas	100
750	7	d__Bacteria	100	p__Proteobacteria	100	c__Gammaproteobacteria	100	o__Oceanospirillales	100	f__Oceanospirillaceae	100	g__Marinomonas	100
789	6	d__Bacteria	100	p__Proteobacteria	100	c__Gammaproteobacteria	100	o__Oceanospirillales	100	f__Oceanospirillaceae	100	g__Marinomonas	100
812	8	d__Bacteria	100	p__Proteobacteria	100	c__Gammaproteobacteria	100	o__Oceanospirillales	100	f__Oceanospirillaceae	100	g__Marinomonas	100
821	5	d__Bacteria	100	p__Proteobacteria	100	c__Gammaproteobacteria	100	o__Oceanospirillales	100	f__Oceanospirillaceae	100	g__Marinomonas	100
828	8	d__Bacteria	100	p__Proteobacteria	100	c__Gammaproteobacteria	100	o__Pseudomonadales	100	f__Pseudomonadaceae	100	g__Pseudomonas	100
886	6	d__Bacteria	100	p__Proteobacteria	100	c__Gammaproteobacteria	100	o__Alteromonadales	100	f__Pseudoalteromonadaceae	100	g__Pseudoalteromonas	100
893	5	d__Bacteria	100	p__Proteobacteria	100	c__Gammaproteobacteria	100	o__Oceanospirillales	100	f__Oceanospirillaceae	100	g__Marinomonas	100
906	10	d__Bacteria	100	p__Proteobacteria	100	c__Gammaproteobacteria	100	o__Oceanospirillales	100	f__Oceanospirillaceae	100	g__Marinomonas	100
922	6	d__Bacteria	100	p__Proteobacteria	100	c__Gammaproteobacteria	100	o__Pseudomonadales	100	f__Pseudomonadaceae	100	g__Pseudomonas	100
927	4	d__Bacteria	100	p__Proteobacteria	100	c__Gammaproteobacteria	100	o__Oceanospirillales	100	f__Oceanospirillaceae	100	g__Marinomonas	100
987	5	d__Bacteria	100	p__Proteobacteria	100	c__Gammaproteobacteria	100	o__Pseudomonadales	100	f__Pseudomonadaceae	100	g__Pseudomonas	100
992	3	d__Bacteria	100	p__Proteobacteria	100	c__Gammaproteobacteria	100	o__Oceanospirillales	100	f__Oceanospirillaceae	100	g__Marinomonas	100
1137	6	d__Bacteria	100	p__Proteobacteria	100	c__Gammaproteobacteria	100	o__Pseudomonadales	100	f__Pseudomonadaceae	100	g__Pseudomonas	100
1150	3	d__Bacteria	100	p__Proteobacteria	100	c__Gammaproteobacteria	100	o__Oceanospirillales	100	f__Oceanospirillaceae	100	g__Marinomonas	100
1161	4	d__Bacteria	100	p__Proteobacteria	100	c__Gammaproteobacteria	100	o__Oceanospirillales	100	f__Oceanospirillaceae	100	g__Marinomonas	100
1312	4	d__Bacteria	100	p__Proteobacteria	100	c__Gammaproteobacteria	100	o__Oceanospirillales	100	f__Oceanospirillaceae	100	g__Marinomonas	100
1321	2	d__Bacteria	100	p__Proteobacteria	100	c__Gammaproteobacteria	100	o__Oceanospirillales	100	f__Oceanospirillaceae	100	g__Marinomonas	100
1334	8	d__Bacteria	100	p__Proteobacteria	100	c__Alphaproteobacteria	100	o__Rhodobacterales	100	f__Rhodobacteraceae	100	g__Paracoccus	100
1430	2	d__Bacteria	100	p__Proteobacteria	100	c__Gammaproteobacteria	100	o__Oceanospirillales	100	f__Oceanospirillaceae	100	g__Marinomonas	100
1446	6	d__Bacteria	100	p__Proteobacteria	100	c__Gammaproteobacteria	100	o__Oceanospirillales	100	f__Oceanospirillaceae	100	g__Marinomonas	100
1510	5	d__Bacteria	100	p__Proteobacteria	100	c__Gammaproteobacteria	100	o__Alteromonadales	100	f__Psychromonadaceae	100	g__Psychromonas	100
1518	8	d__Bacteria	100	p__Proteobacteria	100	c__Gammaproteobacteria	100	o__Pseudomonadales	100	f__Moraxellaceae	100	g__Acinetobacter	100
1555	4	d__Bacteria	100	p__Proteobacteria	100	c__Gammaproteobacteria	100	o__Oceanospirillales	100	f__Oceanospirillaceae	100	g__Marinomonas	100
1556	4	d__Bacteria	100	p__Proteobacteria	100	c__Gammaproteobacteria	100	o__Oceanospirillales	100	f__Oceanospirillaceae	100	g__Marinomonas	100
1694	2	d__Bacteria	100	p__Proteobacteria	100	c__Gammaproteobacteria	100	o__Pseudomonadales	100	f__Pseudomonadaceae	100	g__Pseudomonas	100
1755	3	d__Bacteria	100	p__Proteobacteria	100	c__Gammaproteobacteria	100	o__Oceanospirillales	100	f__Oceanospirillaceae	100	g__Marinomonas	100
1756	2	d__Bacteria	100	p__Proteobacteria	100	c__Gammaproteobacteria	100	o__Oceanospirillales	100	f__Oceanospirillaceae	100	g__Marinomonas	100
1829	2	d__Bacteria	100	p__Proteobacteria	100	c__Gammaproteobacteria	100	o__Pseudomonadales	100	f__Pseudomonadaceae	100	g__Pseudomonas	100
1840	3	d__Bacteria	100	p__Proteobacteria	100	c__Gammaproteobacteria	100	o__Oceanospirillales	100	f__Oceanospirillaceae	100	g__Marinomonas	100
1913	6	d__Bacteria	100	p__Proteobacteria	100	c__Gammaproteobacteria	100	o__Alteromonadales	100	f__Psychromonadaceae	100	g__Psychromonas	100
2071	3	d__Bacteria	100	p__Proteobacteria	100	c__Gammaproteobacteria	100	o__Oceanospirillales	100	f__Oceanospirillaceae	100	g__Marinomonas	100
2073	2	d__Bacteria	100	p__Proteobacteria	100	c__Gammaproteobacteria	100	o__Pseudomonadales	100	f__Pseudomonadaceae	100	g__Pseudomonas	100
2128	6	d__Bacteria	100	p__Proteobacteria	100	c__Gammaproteobacteria	100	o__Pseudomonadales	100	f__Pseudomonadaceae	100	g__Pseudomonas	100
2193	2	d__Bacteria	100	p__Proteobacteria	100	c__Alphaproteobacteria	100	o__Rhodobacterales	100	f__Rhodobacteraceae	100	g__Paracoccus	100
2215	2	d__Bacteria	100	p__Proteobacteria	100	c__Alphaproteobacteria	100	o__Rhodobacterales	100	f__Rhodobacteraceae	100	g__Paracoccus	100
2711	3	d__Bacteria	100	p__Proteobacteria	100	c__Gammaproteobacteria	100	o__Pseudomonadales	100	f__Pseudomonadaceae	100	g__Pseudomonas	100
2760	13	d__Bacteria	100	p__Proteobacteria	100	c__Gammaproteobacteria	100	o__Pseudomonadales	100	f__Pseudomonadaceae	100	g__Pseudomonas	100
2784	5	d__Bacteria	100	p__Proteobacteria	100	c__Gammaproteobacteria	100	o__Oceanospirillales	100	f__Oceanospirillaceae	100	g__Marinomonas	100
2847	9	d__Bacteria	100	p__Proteobacteria	100	c__Gammaproteobacteria	100	o__Pseudomonadales	100	f__Pseudomonadaceae	100	g__Pseudomonas	100
2916	2	d__Bacteria	100	p__Proteobacteria	100	c__Gammaproteobacteria	100	o__Pseudomonadales	100	f__Pseudomonadaceae	100	g__Pseudomonas	100
2920	2	d__Bacteria	100	p__Proteobacteria	100	c__Gammaproteobacteria	100	o__Alteromonadales	100	f__Shewanellaceae	100	g__Shewanella	100
3816	4	d__Bacteria	100	p__Proteobacteria	100	c__Gammaproteobacteria	100	o__Pseudomonadales	100	f__Moraxellaceae	100	g__Acinetobacter	100
3926	2	d__Bacteria	100	p__Proteobacteria	100	c__Gammaproteobacteria	100	o__Oceanospirillales	100	f__Oceanospirillaceae	100	g__Marinomonas	100
3937	3	d__Bacteria	100	p__Proteobacteria	100	c__Gammaproteobacteria	100	o__Pseudomonadales	100	f__Pseudomonadaceae	100	g__Pseudomonas	100
4071	2	d__Bacteria	100	p__Proteobacteria	100	c__Gammaproteobacteria	100	o__Oceanospirillales	100	f__Oceanospirillaceae	100	g__Marinomonas	100
4489	2	d__Bacteria	100	p__Proteobacteria	100	c__Alphaproteobacteria	100	o__Rhodobacterales	100	f__Rhodobacteraceae	100	g__Paracoccus	100
4656	3	d__Bacteria	100	p__Proteobacteria	100	c__Gammaproteobacteria	100	o__Pseudomonadales	100	f__Moraxellaceae	100	g__Acinetobacter	100
4789	4	d__Bacteria	100	p__Proteobacteria	100	c__Gammaproteobacteria	100	o__Pseudomonadales	100	f__Pseudomonadaceae	100	g__Pseudomonas	100
4842	5	d__Bacteria	100	p__Proteobacteria	100	c__Gammaproteobacteria	100	o__Alteromonadales	100	f__Psychromonadaceae	100	g__Psychromonas	100
5119	3	d__Bacteria	100	p__Proteobacteria	100	c__Gammaproteobacteria	100	o__Oceanospirillales	100	f__Oceanospirillaceae	100	g__Marinomonas	100
5450	2	d__Bacteria	100	p__Proteobacteria	100	c__Gammaproteobacteria	100	o__Alteromonadales	100	f__Psychromonadaceae	100	g__Psychromonas	100
6119	2	d__Bacteria	100	p__Proteobacteria	100	c__Alphaproteobacteria	100	o__Rhodobacterales	100	f__Rhodobacteraceae	100	g__Paracoccus	100
20	30	d__Bacteria	100	p__Proteobacteria	100	c__Gammaproteobacteria	100	o__Oceanospirillales	100	f__Oceanospirillaceae	100	g__Marinomonas	100
30	31	d__Bacteria	100	p__Proteobacteria	100	c__Gammaproteobacteria	100	o__Oceanospirillales	100	f__Oceanospirillaceae	100	g__Marinomonas	100
66	23	d__Bacteria	100	p__Proteobacteria	100	c__Gammaproteobacteria	100	o__Pseudomonadales	100	f__Pseudomonadaceae	100	g__Pseudomonas	100
100	14	d__Bacteria	100	p__Proteobacteria	100	c__Gammaproteobacteria	100	o__Oceanospirillales	100	f__Oceanospirillaceae	100	g__Marinomonas	100
104	50	d__Bacteria	100	p__Proteobacteria	100	c__Gammaproteobacteria	100	o__Oceanospirillales	100	f__Oceanospirillaceae	100	g__Marinomonas	100
114	34	d__Bacteria	100	p__Proteobacteria	100	c__Alphaproteobacteria	100	o__Rhodobacterales	100	f__Rhodobacteraceae	100	g__Paracoccus	100
127	22	d__Bacteria	100	p__Proteobacteria	100	c__Gammaproteobacteria	100	o__Oceanospirillales	100	f__Oceanospirillaceae	100	g__Marinomonas	100
129	16	d__Bacteria	100	p__Proteobacteria	100	c__Gammaproteobacteria	100	o__Pseudomonadales	100	f__Pseudomonadaceae	100	g__Pseudomonas	100
151	14	d__Bacteria	100	p__Proteobacteria	100	c__Gammaproteobacteria	100	o__Oceanospirillales	100	f__Oceanospirillaceae	100	g__Marinomonas	100
180	18	d__Bacteria	100	p__Proteobacteria	100	c__Gammaproteobacteria	100	o__Oceanospirillales	100	f__Oceanospirillaceae	100	g__Marinomonas	100
181	20	d__Bacteria	100	p__Proteobacteria	100	c__Gammaproteobacteria	100	o__Oceanospirillales	100	f__Oceanospirillaceae	100	g__Marinomonas	100
184	11	d__Bacteria	100	p__Proteobacteria	100	c__Gammaproteobacteria	100	o__Pseudomonadales	100	f__Pseudomonadaceae	100	g__Pseudomonas	100
212	11	d__Bacteria	100	p__Proteobacteria	100	c__Gammaproteobacteria	100	o__Oceanospirillales	100	f__Oceanospirillaceae	100	g__Marinomonas	100
223	11	d__Bacteria	100	p__Proteobacteria	100	c__Gammaproteobacteria	100	o__Oceanospirillales	100	f__Oceanospirillaceae	100	g__Marinomonas	100
247	13	d__Bacteria	100	p__Proteobacteria	100	c__Alphaproteobacteria	100	o__Rhodobacterales	100	f__Rhodobacteraceae	100	g__Paracoccus	100
249	14	d__Bacteria	100	p__Proteobacteria	100	c__Gammaproteobacteria	100	o__Oceanospirillales	100	f__Oceanospirillaceae	100	g__Marinomonas	100
252	12	d__Bacteria	100	p__Proteobacteria	100	c__Gammaproteobacteria	100	o__Oceanospirillales	100	f__Oceanospirillaceae	100	g__Marinomonas	100
265	20	d__Bacteria	100	p__Proteobacteria	100	c__Gammaproteobacteria	100	o__Oceanospirillales	100	f__Oceanospirillaceae	100	g__Marinomonas	100
296	7	d__Bacteria	100	p__Proteobacteria	100	c__Gammaproteobacteria	100	o__Oceanospirillales	100	f__Oceanospirillaceae	100	g__Marinomonas	100
303	9	d__Bacteria	100	p__Proteobacteria	100	c__Gammaproteobacteria	100	o__Oceanospirillales	100	f__Oceanospirillaceae	100	g__Marinomonas	100
358	13	d__Bacteria	100	p__Proteobacteria	100	c__Gammaproteobacteria	100	o__Oceanospirillales	100	f__Oceanospirillaceae	100	g__Marinomonas	100
369	7	d__Bacteria	100	p__Proteobacteria	100	c__Gammaproteobacteria	100	o__Oceanospirillales	100	f__Oceanospirillaceae	100	g__Marinomonas	100
394	9	d__Bacteria	100	p__Proteobacteria	100	c__Gammaproteobacteria	100	o__Oceanospirillales	100	f__Oceanospirillaceae	100	g__Marinomonas	100
409	6	d__Bacteria	100	p__Proteobacteria	100	c__Gammaproteobacteria	100	o__Pseudomonadales	100	f__Pseudomonadaceae	100	g__Pseudomonas	100
412	12	d__Bacteria	100	p__Proteobacteria	100	c__Gammaproteobacteria	100	o__Oceanospirillales	100	f__Oceanospirillaceae	100	g__Marinomonas	100
414	6	d__Bacteria	100	p__Proteobacteria	100	c__Gammaproteobacteria	100	o__Oceanospirillales	100	f__Oceanospirillaceae	100	g__Marinomonas	100
442	9	d__Bacteria	100	p__Proteobacteria	100	c__Gammaproteobacteria	100	o__Pseudomonadales	100	f__Pseudomonadaceae	100	g__Pseudomonas	100
516	6	d__Bacteria	100	p__Proteobacteria	100	c__Gammaproteobacteria	100	o__Oceanospirillales	100	f__Oceanospirillaceae	100	g__Marinomonas	100
615	5	d__Bacteria	100	p__Proteobacteria	100	c__Gammaproteobacteria	100	o__Oceanospirillales	100	f__Oceanospirillaceae	100	g__Marinomonas	100
636	3	d__Bacteria	100	p__Proteobacteria	100	c__Gammaproteobacteria	100	o__Oceanospirillales	100	f__Oceanospirillaceae	100	g__Marinomonas	100
649	4	d__Bacteria	100	p__Proteobacteria	100	c__Gammaproteobacteria	100	o__Oceanospirillales	100	f__Oceanospirillaceae	100	g__Marinomonas	100
702	8	d__Bacteria	100	p__Proteobacteria	100	c__Gammaproteobacteria	100	o__Pseudomonadales	100	f__Pseudomonadaceae	100	g__Pseudomonas	100
738	8	d__Bacteria	100	p__Proteobacteria	100	c__Gammaproteobacteria	100	o__Pseudomonadales	100	f__Moraxellaceae	100	g__Acinetobacter	100
763	5	d__Bacteria	100	p__Proteobacteria	100	c__Gammaproteobacteria	100	o__Pseudomonadales	100	f__Pseudomonadaceae	100	g__Pseudomonas	100
770	4	d__Bacteria	100	p__Proteobacteria	100	c__Gammaproteobacteria	100	o__Oceanospirillales	100	f__Oceanospirillaceae	100	g__Marinomonas	100
822	4	d__Bacteria	100	p__Proteobacteria	100	c__Gammaproteobacteria	100	o__Pseudomonadales	100	f__Pseudomonadaceae	100	g__Pseudomonas	100
882	7	d__Bacteria	100	p__Proteobacteria	100	c__Gammaproteobacteria	100	o__Oceanospirillales	100	f__Oceanospirillaceae	100	g__Marinomonas	100
887	16	d__Bacteria	100	p__Proteobacteria	100	c__Gammaproteobacteria	100	o__Oceanospirillales	100	f__Oceanospirillaceae	100	g__Marinomonas	100
986	6	d__Bacteria	100	p__Proteobacteria	100	c__Gammaproteobacteria	100	o__Oceanospirillales	100	f__Oceanospirillaceae	100	g__Marinomonas	100
1119	3	d__Bacteria	100	p__Proteobacteria	100	c__Gammaproteobacteria	100	o__Oceanospirillales	100	f__Oceanospirillaceae	100	g__Marinomonas	100
1123	3	d__Bacteria	100	p__Proteobacteria	100	c__Gammaproteobacteria	100	o__Pseudomonadales	100	f__Pseudomonadaceae	100	g__Pseudomonas	100
1186	3	d__Bacteria	100	p__Proteobacteria	100	c__Gammaproteobacteria	100	o__Oceanospirillales	100	f__Oceanospirillaceae	100	g__Marinomonas	100
1219	3	d__Bacteria	100	p__Proteobacteria	100	c__Gammaproteobacteria	100	o__Oceanospirillales	100	f__Oceanospirillaceae	100	g__Marinomonas	100
1265	4	d__Bacteria	100	p__Proteobacteria	100	c__Gammaproteobacteria	100	o__Oceanospirillales	100	f__Oceanospirillaceae	100	g__Marinomonas	100
1325	4	d__Bacteria	100	p__Proteobacteria	100	c__Gammaproteobacteria	100	o__Oceanospirillales	100	f__Oceanospirillaceae	100	g__Marinomonas	100
1329	16	d__Bacteria	100	p__Proteobacteria	100	c__Gammaproteobacteria	100	o__Pseudomonadales	100	f__Pseudomonadaceae	100	g__Pseudomonas	100
1344	3	d__Bacteria	100	p__Proteobacteria	100	c__Gammaproteobacteria	100	o__Oceanospirillales	100	f__Oceanospirillaceae	100	g__Marinomonas	100
1351	4	d__Bacteria	100	p__Proteobacteria	100	c__Gammaproteobacteria	100	o__Oceanospirillales	100	f__Oceanospirillaceae	100	g__Marinomonas	100
1435	2	d__Bacteria	100	p__Proteobacteria	100	c__Gammaproteobacteria	100	o__Oceanospirillales	100	f__Oceanospirillaceae	100	g__Marinomonas	100
1498	4	d__Bacteria	100	p__Proteobacteria	100	c__Gammaproteobacteria	100	o__Oceanospirillales	100	f__Oceanospirillaceae	100	g__Marinomonas	100
1548	3	d__Bacteria	100	p__Proteobacteria	100	c__Gammaproteobacteria	100	o__Oceanospirillales	100	f__Oceanospirillaceae	100	g__Marinomonas	100
1599	7	d__Bacteria	100	p__Proteobacteria	100	c__Gammaproteobacteria	100	o__Pseudomonadales	100	f__Pseudomonadaceae	100	g__Pseudomonas	100
1673	2	d__Bacteria	100	p__Proteobacteria	100	c__Gammaproteobacteria	100	o__Pseudomonadales	100	f__Pseudomonadaceae	100	g__Pseudomonas	100
1709	3	d__Bacteria	100	p__Proteobacteria	100	c__Gammaproteobacteria	100	o__Pseudomonadales	100	f__Pseudomonadaceae	100	g__Pseudomonas	100
1817	2	d__Bacteria	100	p__Proteobacteria	100	c__Gammaproteobacteria	100	o__Alteromonadales	100	f__Psychromonadaceae	100	g__Psychromonas	100
1872	2	d__Bacteria	100	p__Proteobacteria	100	c__Gammaproteobacteria	100	o__Oceanospirillales	100	f__Oceanospirillaceae	100	g__Marinomonas	100
1877	2	d__Bacteria	100	p__Proteobacteria	100	c__Gammaproteobacteria	100	o__Oceanospirillales	100	f__Oceanospirillaceae	100	g__Marinomonas	100
2009	3	d__Bacteria	100	p__Proteobacteria	100	c__Gammaproteobacteria	100	o__Alteromonadales	100	f__Pseudoalteromonadaceae	100	g__Pseudoalteromonas	100
2045	16	d__Bacteria	100	p__Proteobacteria	100	c__Gammaproteobacteria	100	o__Oceanospirillales	100	f__Oceanospirillaceae	100	g__Marinomonas	100
2176	3	d__Bacteria	100	p__Proteobacteria	100	c__Gammaproteobacteria	100	o__Alteromonadales	100	f__Psychromonadaceae	100	g__Psychromonas	100
2201	5	d__Bacteria	100	p__Proteobacteria	100	c__Gammaproteobacteria	100	o__Oceanospirillales	100	f__Oceanospirillaceae	100	g__Marinomonas	100
2249	2	d__Bacteria	100	p__Proteobacteria	100	c__Gammaproteobacteria	100	o__Alteromonadales	100	f__Psychromonadaceae	100	g__Psychromonas	100
2303	2	d__Bacteria	100	p__Proteobacteria	100	c__Gammaproteobacteria	100	o__Pseudomonadales	100	f__Pseudomonadaceae	100	g__Pseudomonas	100
2305	2	d__Bacteria	100	p__Proteobacteria	100	c__Gammaproteobacteria	100	o__Oceanospirillales	100	f__Oceanospirillaceae	100	g__Marinomonas	100
2558	2	d__Bacteria	100	p__Proteobacteria	100	c__Gammaproteobacteria	100	o__Oceanospirillales	100	f__Oceanospirillaceae	100	g__Marinomonas	100
2656	2	d__Bacteria	100	p__Proteobacteria	100	c__Gammaproteobacteria	100	o__Alteromonadales	100	f__Pseudoalteromonadaceae	100	g__Pseudoalteromonas	100
2766	8	d__Bacteria	100	p__Proteobacteria	100	c__Gammaproteobacteria	100	o__Oceanospirillales	100	f__Oceanospirillaceae	100	g__Marinomonas	100
2982	3	d__Bacteria	100	p__Proteobacteria	100	c__Gammaproteobacteria	100	o__Oceanospirillales	100	f__Oceanospirillaceae	100	g__Marinomonas	100
3018	2	d__Bacteria	100	p__Proteobacteria	100	c__Gammaproteobacteria	100	o__Pseudomonadales	100	f__Pseudomonadaceae	100	g__Pseudomonas	100
3024	3	d__Bacteria	100	p__Proteobacteria	100	c__Gammaproteobacteria	100	o__Pseudomonadales	100	f__Pseudomonadaceae	100	g__Pseudomonas	100
3425	2	d__Bacteria	100	p__Proteobacteria	100	c__Alphaproteobacteria	100	o__Rhodobacterales	100	f__Rhodobacteraceae	100	g__Paracoccus	100
3468	2	d__Bacteria	100	p__Proteobacteria	100	c__Gammaproteobacteria	100	o__Pseudomonadales	100	f__Pseudomonadaceae	100	g__Pseudomonas	100
3964	5	d__Bacteria	100	p__Proteobacteria	100	c__Gammaproteobacteria	100	o__Pseudomonadales	100	f__Pseudomonadaceae	100	g__Pseudomonas	100
4246	2	d__Bacteria	100	p__Proteobacteria	100	c__Gammaproteobacteria	100	o__Oceanospirillales	100	f__Oceanospirillaceae	100	g__Marinomonas	100
4328	2	d__Bacteria	100	p__Proteobacteria	100	c__Gammaproteobacteria	100	o__Pseudomonadales	100	f__Pseudomonadaceae	100	g__Pseudomonas	100
5976	3	d__Bacteria	100	p__Proteobacteria	100	c__Gammaproteobacteria	100	o__Pseudomonadales	100	f__Pseudomonadaceae	100	g__Pseudomonas	100
6741	2	d__Bacteria	100	p__Proteobacteria	100	c__Gammaproteobacteria	100	o__Pseudomonadales	100	f__Pseudomonadaceae	100	g__Pseudomonas	100
80	45	d__Bacteria	100	p__Proteobacteria	100	c__Gammaproteobacteria	100	o__Oceanospirillales	100	f__Oceanospirillaceae	100	g__Marinomonas	100
208	10	d__Bacteria	100	p__Proteobacteria	100	c__Gammaproteobacteria	100	o__Oceanospirillales	100	f__Oceanospirillaceae	100	g__Marinomonas	100
220	13	d__Bacteria	100	p__Proteobacteria	100	c__Gammaproteobacteria	100	o__Oceanospirillales	100	f__Oceanospirillaceae	100	g__Marinomonas	100
244	16	d__Bacteria	100	p__Proteobacteria	100	c__Gammaproteobacteria	100	o__Pseudomonadales	100	f__Pseudomonadaceae	100	g__Pseudomonas	100
286	13	d__Bacteria	100	p__Proteobacteria	100	c__Gammaproteobacteria	100	o__Oceanospirillales	100	f__Oceanospirillaceae	100	g__Marinomonas	100
371	10	d__Bacteria	100	p__Proteobacteria	100	c__Gammaproteobacteria	100	o__Oceanospirillales	100	f__Oceanospirillaceae	100	g__Marinomonas	100
511	6	d__Bacteria	100	p__Proteobacteria	100	c__Gammaproteobacteria	100	o__Oceanospirillales	100	f__Oceanospirillaceae	100	g__Marinomonas	100
522	7	d__Bacteria	100	p__Proteobacteria	100	c__Gammaproteobacteria	100	o__Alteromonadales	100	f__Psychromonadaceae	100	g__Psychromonas	100
537	13	d__Bacteria	100	p__Proteobacteria	100	c__Gammaproteobacteria	100	o__Oceanospirillales	100	f__Oceanospirillaceae	100	g__Marinomonas	100
561	7	d__Bacteria	100	p__Proteobacteria	100	c__Gammaproteobacteria	100	o__Pseudomonadales	100	f__Pseudomonadaceae	100	g__Pseudomonas	100
572	14	d__Bacteria	100	p__Proteobacteria	100	c__Gammaproteobacteria	100	o__Oceanospirillales	100	f__Oceanospirillaceae	100	g__Marinomonas	100
596	13	d__Bacteria	100	p__Proteobacteria	100	c__Gammaproteobacteria	100	o__Oceanospirillales	100	f__Oceanospirillaceae	100	g__Marinomonas	100
667	5	d__Bacteria	100	p__Proteobacteria	100	c__Gammaproteobacteria	100	o__Pseudomonadales	100	f__Pseudomonadaceae	100	g__Pseudomonas	100
737	4	d__Bacteria	100	p__Proteobacteria	100	c__Gammaproteobacteria	100	o__Oceanospirillales	100	f__Oceanospirillaceae	100	g__Marinomonas	100
854	4	d__Bacteria	100	p__Proteobacteria	100	c__Gammaproteobacteria	100	o__Oceanospirillales	100	f__Oceanospirillaceae	100	g__Marinomonas	100
947	4	d__Bacteria	100	p__Proteobacteria	100	c__Gammaproteobacteria	100	o__Oceanospirillales	100	f__Oceanospirillaceae	100	g__Marinomonas	100
1122	4	d__Bacteria	100	p__Proteobacteria	100	c__Gammaproteobacteria	100	o__Oceanospirillales	100	f__Oceanospirillaceae	100	g__Marinomonas	100
1275	4	d__Bacteria	100	p__Proteobacteria	100	c__Gammaproteobacteria	100	o__Alteromonadales	100	f__Psychromonadaceae	100	g__Psychromonas	100
1293	5	d__Bacteria	100	p__Proteobacteria	100	c__Gammaproteobacteria	100	o__Oceanospirillales	100	f__Oceanospirillaceae	100	g__Marinomonas	100
1363	3	d__Bacteria	100	p__Proteobacteria	100	c__Gammaproteobacteria	100	o__Pseudomonadales	100	f__Pseudomonadaceae	100	g__Pseudomonas	100
1371	3	d__Bacteria	100	p__Proteobacteria	100	c__Gammaproteobacteria	100	o__Pseudomonadales	100	f__Pseudomonadaceae	100	g__Pseudomonas	100
1509	3	d__Bacteria	100	p__Proteobacteria	100	c__Gammaproteobacteria	100	o__Pseudomonadales	100	f__Pseudomonadaceae	100	g__Pseudomonas	100
1637	4	d__Bacteria	100	p__Proteobacteria	100	c__Gammaproteobacteria	100	o__Pseudomonadales	100	f__Pseudomonadaceae	100	g__Pseudomonas	100
1655	2	d__Bacteria	100	p__Proteobacteria	100	c__Gammaproteobacteria	100	o__Oceanospirillales	100	f__Oceanospirillaceae	100	g__Marinomonas	100
1682	2	d__Bacteria	100	p__Proteobacteria	100	c__Gammaproteobacteria	100	o__Pseudomonadales	100	f__Pseudomonadaceae	100	g__Pseudomonas	100
1688	2	d__Bacteria	100	p__Proteobacteria	100	c__Gammaproteobacteria	100	o__Oceanospirillales	100	f__Oceanospirillaceae	100	g__Marinomonas	100
1862	2	d__Bacteria	100	p__Proteobacteria	100	c__Gammaproteobacteria	100	o__Oceanospirillales	100	f__Oceanospirillaceae	100	g__Marinomonas	100
1874	4	d__Bacteria	100	p__Proteobacteria	100	c__Gammaproteobacteria	100	o__Oceanospirillales	100	f__Oceanospirillaceae	100	g__Marinomonas	100
1912	4	d__Bacteria	100	p__Proteobacteria	100	c__Gammaproteobacteria	100	o__Pseudomonadales	100	f__Moraxellaceae	100	g__Acinetobacter	100
1942	2	d__Bacteria	100	p__Proteobacteria	100	c__Gammaproteobacteria	100	o__Alteromonadales	100	f__Psychromonadaceae	100	g__Psychromonas	100
2056	3	d__Bacteria	100	p__Proteobacteria	100	c__Gammaproteobacteria	100	o__Oceanospirillales	100	f__Oceanospirillaceae	100	g__Marinomonas	100
2098	2	d__Bacteria	100	p__Proteobacteria	100	c__Gammaproteobacteria	100	o__Oceanospirillales	100	f__Oceanospirillaceae	100	g__Marinomonas	100
2105	2	d__Bacteria	100	p__Proteobacteria	100	c__Gammaproteobacteria	100	o__Oceanospirillales	100	f__Oceanospirillaceae	100	g__Marinomonas	100
2122	4	d__Bacteria	100	p__Proteobacteria	100	c__Gammaproteobacteria	100	o__Alteromonadales	100	f__Psychromonadaceae	100	g__Psychromonas	100
2137	5	d__Bacteria	100	p__Proteobacteria	100	c__Gammaproteobacteria	100	o__Oceanospirillales	100	f__Oceanospirillaceae	100	g__Marinomonas	100
2476	2	d__Bacteria	100	p__Proteobacteria	100	c__Gammaproteobacteria	100	o__Pseudomonadales	100	f__Pseudomonadaceae	100	g__Pseudomonas	100
2495	4	d__Bacteria	100	p__Proteobacteria	100	c__Gammaproteobacteria	100	o__Pseudomonadales	100	f__Pseudomonadaceae	100	g__Pseudomonas	100
2612	3	d__Bacteria	100	p__Proteobacteria	100	c__Alphaproteobacteria	100	o__Rhodobacterales	100	f__Rhodobacteraceae	100	g__Paracoccus	100
2642	3	d__Bacteria	100	p__Proteobacteria	100	c__Gammaproteobacteria	100	o__Oceanospirillales	100	f__Oceanospirillaceae	100	g__Marinomonas	100
2743	2	d__Bacteria	100	p__Proteobacteria	100	c__Alphaproteobacteria	100	o__Rhodobacterales	100	f__Rhodobacteraceae	100	g__Paracoccus	100
2877	2	d__Bacteria	100	p__Proteobacteria	100	c__Gammaproteobacteria	100	o__Pseudomonadales	100	f__Pseudomonadaceae	100	g__Pseudomonas	100
3311	2	d__Bacteria	100	p__Proteobacteria	100	c__Gammaproteobacteria	100	o__Pseudomonadales	100	f__Pseudomonadaceae	100	g__Pseudomonas	100
3509	3	d__Bacteria	100	p__Proteobacteria	100	c__Gammaproteobacteria	100	o__Oceanospirillales	100	f__Oceanospirillaceae	100	g__Marinomonas	100
4009	3	d__Bacteria	100	p__Proteobacteria	100	c__Gammaproteobacteria	100	o__Pseudomonadales	100	f__Pseudomonadaceae	100	g__Pseudomonas	100
4224	4	d__Bacteria	100	p__Proteobacteria	100	c__Gammaproteobacteria	100	o__Oceanospirillales	100	f__Oceanospirillaceae	100	g__Marinomonas	100
4357	4	d__Bacteria	100	p__Proteobacteria	100	c__Gammaproteobacteria	100	o__Pseudomonadales	100	f__Pseudomonadaceae	100	g__Pseudomonas	100
4435	3	d__Bacteria	100	p__Proteobacteria	100	c__Gammaproteobacteria	100	o__Alteromonadales	100	f__Psychromonadaceae	100	g__Psychromonas	100
4843	3	d__Bacteria	100	p__Proteobacteria	100	c__Gammaproteobacteria	100	o__Pseudomonadales	100	f__Pseudomonadaceae	100	g__Pseudomonas	100
4916	2	d__Bacteria	100	p__Proteobacteria	100	c__Gammaproteobacteria	100	o__Oceanospirillales	100	f__Oceanospirillaceae	100	g__Marinomonas	100
6743	2	d__Bacteria	100	p__Proteobacteria	100	c__Gammaproteobacteria	100	o__Alteromonadales	100	f__Shewanellaceae	100	g__Shewanella	100
1045	6	d__Bacteria	100	p__Proteobacteria	100	c__Gammaproteobacteria	100	o__Pseudomonadales	100	f__Pseudomonadaceae	100	g__Pseudomonas	100
26	66	d__Bacteria	100	p__Proteobacteria	100	c__Gammaproteobacteria	100	o__Oceanospirillales	100	f__Oceanospirillaceae	100	g__Marinomonas	100
134	28	d__Bacteria	100	p__Proteobacteria	100	c__Gammaproteobacteria	100	o__Oceanospirillales	100	f__Oceanospirillaceae	100	g__Marinomonas	100
137	12	d__Bacteria	100	p__Proteobacteria	100	c__Gammaproteobacteria	100	o__Oceanospirillales	100	f__Oceanospirillaceae	100	g__Marinomonas	100
194	12	d__Bacteria	100	p__Proteobacteria	100	c__Gammaproteobacteria	100	o__Oceanospirillales	100	f__Oceanospirillaceae	100	g__Marinomonas	100
196	11	d__Bacteria	100	p__Proteobacteria	100	c__Gammaproteobacteria	100	o__Oceanospirillales	100	f__Oceanospirillaceae	100	g__Marinomonas	100
243	9	d__Bacteria	100	p__Proteobacteria	100	c__Gammaproteobacteria	100	o__Pseudomonadales	100	f__Pseudomonadaceae	100	g__Pseudomonas	100
314	11	d__Bacteria	100	p__Proteobacteria	100	c__Gammaproteobacteria	100	o__Oceanospirillales	100	f__Oceanospirillaceae	100	g__Marinomonas	100
343	13	d__Bacteria	100	p__Proteobacteria	100	c__Gammaproteobacteria	100	o__Oceanospirillales	100	f__Oceanospirillaceae	100	g__Marinomonas	100
408	8	d__Bacteria	100	p__Proteobacteria	100	c__Gammaproteobacteria	100	o__Pseudomonadales	100	f__Pseudomonadaceae	100	g__Pseudomonas	100
445	6	d__Bacteria	100	p__Proteobacteria	100	c__Gammaproteobacteria	100	o__Oceanospirillales	100	f__Oceanospirillaceae	100	g__Marinomonas	100
666	6	d__Bacteria	100	p__Proteobacteria	100	c__Gammaproteobacteria	100	o__Pseudomonadales	100	f__Pseudomonadaceae	100	g__Pseudomonas	100
707	5	d__Bacteria	100	p__Proteobacteria	100	c__Gammaproteobacteria	100	o__Pseudomonadales	100	f__Pseudomonadaceae	100	g__Pseudomonas	100
712	6	d__Bacteria	100	p__Proteobacteria	100	c__Gammaproteobacteria	100	o__Oceanospirillales	100	f__Oceanospirillaceae	100	g__Marinomonas	100
722	4	d__Bacteria	100	p__Proteobacteria	100	c__Gammaproteobacteria	100	o__Oceanospirillales	100	f__Oceanospirillaceae	100	g__Marinomonas	100
820	6	d__Bacteria	100	p__Proteobacteria	100	c__Gammaproteobacteria	100	o__Pseudomonadales	100	f__Pseudomonadaceae	100	g__Pseudomonas	100
837	11	d__Bacteria	100	p__Proteobacteria	100	c__Gammaproteobacteria	100	o__Pseudomonadales	100	f__Pseudomonadaceae	100	g__Pseudomonas	100
920	3	d__Bacteria	100	p__Proteobacteria	100	c__Gammaproteobacteria	100	o__Oceanospirillales	100	f__Oceanospirillaceae	100	g__Marinomonas	100
965	3	d__Bacteria	100	p__Proteobacteria	100	c__Gammaproteobacteria	100	o__Pseudomonadales	100	f__Pseudomonadaceae	100	g__Pseudomonas	100
979	7	d__Bacteria	100	p__Proteobacteria	100	c__Gammaproteobacteria	100	o__Oceanospirillales	100	f__Oceanospirillaceae	100	g__Marinomonas	100
1008	5	d__Bacteria	100	p__Proteobacteria	100	c__Gammaproteobacteria	100	o__Alteromonadales	100	f__Pseudoalteromonadaceae	100	g__Pseudoalteromonas	100
1022	3	d__Bacteria	100	p__Proteobacteria	100	c__Gammaproteobacteria	100	o__Pseudomonadales	100	f__Pseudomonadaceae	100	g__Pseudomonas	100
1077	6	d__Bacteria	100	p__Proteobacteria	100	c__Gammaproteobacteria	100	o__Oceanospirillales	100	f__Oceanospirillaceae	100	g__Marinomonas	100
1078	9	d__Bacteria	100	p__Proteobacteria	100	c__Gammaproteobacteria	100	o__Oceanospirillales	100	f__Oceanospirillaceae	100	g__Marinomonas	100
1208	3	d__Bacteria	100	p__Proteobacteria	100	c__Gammaproteobacteria	100	o__Pseudomonadales	100	f__Pseudomonadaceae	100	g__Pseudomonas	100
1254	4	d__Bacteria	100	p__Proteobacteria	100	c__Gammaproteobacteria	100	o__Oceanospirillales	100	f__Oceanospirillaceae	100	g__Marinomonas	100
1290	3	d__Bacteria	100	p__Proteobacteria	100	c__Gammaproteobacteria	100	o__Oceanospirillales	100	f__Oceanospirillaceae	100	g__Marinomonas	100
1357	3	d__Bacteria	100	p__Proteobacteria	100	c__Gammaproteobacteria	100	o__Oceanospirillales	100	f__Oceanospirillaceae	100	g__Marinomonas	100
1418	4	d__Bacteria	100	p__Proteobacteria	100	c__Gammaproteobacteria	100	o__Oceanospirillales	100	f__Oceanospirillaceae	100	g__Marinomonas	100
1427	2	d__Bacteria	100	p__Proteobacteria	100	c__Gammaproteobacteria	100	o__Oceanospirillales	100	f__Oceanospirillaceae	100	g__Marinomonas	100
1459	4	d__Bacteria	100	p__Proteobacteria	100	c__Gammaproteobacteria	100	o__Pseudomonadales	100	f__Pseudomonadaceae	100	g__Pseudomonas	100
1552	3	d__Bacteria	100	p__Proteobacteria	100	c__Gammaproteobacteria	100	o__Pseudomonadales	100	f__Pseudomonadaceae	100	g__Pseudomonas	100
1564	2	d__Bacteria	100	p__Proteobacteria	100	c__Gammaproteobacteria	100	o__Alteromonadales	100	f__Psychromonadaceae	100	g__Psychromonas	100
1582	2	d__Bacteria	100	p__Proteobacteria	100	c__Gammaproteobacteria	100	o__Alteromonadales	100	f__Psychromonadaceae	100	g__Psychromonas	100
1597	5	d__Bacteria	100	p__Proteobacteria	100	c__Gammaproteobacteria	100	o__Pseudomonadales	100	f__Pseudomonadaceae	100	g__Pseudomonas	100
1630	4	d__Bacteria	100	p__Proteobacteria	100	c__Gammaproteobacteria	100	o__Pseudomonadales	100	f__Pseudomonadaceae	100	g__Pseudomonas	100
1633	6	d__Bacteria	100	p__Proteobacteria	100	c__Gammaproteobacteria	100	o__Alteromonadales	100	f__Psychromonadaceae	100	g__Psychromonas	100
1635	2	d__Bacteria	100	p__Proteobacteria	100	c__Gammaproteobacteria	100	o__Alteromonadales	100	f__Psychromonadaceae	100	g__Psychromonas	100
1719	5	d__Bacteria	100	p__Proteobacteria	100	c__Gammaproteobacteria	100	o__Pseudomonadales	100	f__Pseudomonadaceae	100	g__Pseudomonas	100
1837	4	d__Bacteria	100	p__Proteobacteria	100	c__Gammaproteobacteria	100	o__Oceanospirillales	100	f__Oceanospirillaceae	100	g__Marinomonas	100
1841	5	d__Bacteria	100	p__Proteobacteria	100	c__Gammaproteobacteria	100	o__Oceanospirillales	100	f__Oceanospirillaceae	100	g__Marinomonas	100
2060	2	d__Bacteria	100	p__Proteobacteria	100	c__Gammaproteobacteria	100	o__Oceanospirillales	100	f__Oceanospirillaceae	100	g__Marinomonas	100
2177	2	d__Bacteria	100	p__Proteobacteria	100	c__Gammaproteobacteria	100	o__Oceanospirillales	100	f__Oceanospirillaceae	100	g__Marinomonas	100
2572	3	d__Bacteria	100	p__Proteobacteria	100	c__Gammaproteobacteria	100	o__Alteromonadales	100	f__Shewanellaceae	100	g__Shewanella	100
2808	4	d__Bacteria	100	p__Proteobacteria	100	c__Gammaproteobacteria	100	o__Pseudomonadales	100	f__Pseudomonadaceae	100	g__Pseudomonas	100
3455	5	d__Bacteria	100	p__Proteobacteria	100	c__Gammaproteobacteria	100	o__Oceanospirillales	100	f__Oceanospirillaceae	100	g__Marinomonas	100
3977	4	d__Bacteria	100	p__Proteobacteria	100	c__Gammaproteobacteria	100	o__Oceanospirillales	100	f__Oceanospirillaceae	100	g__Marinomonas	100
4497	6	d__Bacteria	100	p__Proteobacteria	100	c__Gammaproteobacteria	100	o__Pseudomonadales	100	f__Pseudomonadaceae	100	g__Pseudomonas	100
6116	3	d__Bacteria	100	p__Proteobacteria	100	c__Gammaproteobacteria	100	o__Alteromonadales	100	f__Psychromonadaceae	100	g__Psychromonas	100
116	23	d__Bacteria	100	p__Proteobacteria	100	c__Gammaproteobacteria	100	o__Oceanospirillales	100	f__Oceanospirillaceae	100	g__Marinomonas	100
132	62	d__Bacteria	100	p__Proteobacteria	100	c__Alphaproteobacteria	100	o__Rhodobacterales	100	f__Rhodobacteraceae	100	g__Paracoccus	100
144	27	d__Bacteria	100	p__Proteobacteria	100	c__Gammaproteobacteria	100	o__Oceanospirillales	100	f__Oceanospirillaceae	100	g__Marinomonas	100
215	12	d__Bacteria	100	p__Proteobacteria	100	c__Gammaproteobacteria	100	o__Oceanospirillales	100	f__Oceanospirillaceae	100	g__Marinomonas	100
235	26	d__Bacteria	100	p__Proteobacteria	100	c__Alphaproteobacteria	100	o__Rhodobacterales	100	f__Rhodobacteraceae	100	g__Paracoccus	100
295	9	d__Bacteria	100	p__Proteobacteria	100	c__Gammaproteobacteria	100	o__Pseudomonadales	100	f__Pseudomonadaceae	100	g__Pseudomonas	100
340	13	d__Bacteria	100	p__Proteobacteria	100	c__Gammaproteobacteria	100	o__Oceanospirillales	100	f__Oceanospirillaceae	100	g__Marinomonas	100
417	10	d__Bacteria	100	p__Proteobacteria	100	c__Gammaproteobacteria	100	o__Oceanospirillales	100	f__Oceanospirillaceae	100	g__Marinomonas	100
464	7	d__Bacteria	100	p__Proteobacteria	100	c__Gammaproteobacteria	100	o__Oceanospirillales	100	f__Oceanospirillaceae	100	g__Marinomonas	100
510	6	d__Bacteria	100	p__Proteobacteria	100	c__Gammaproteobacteria	100	o__Pseudomonadales	100	f__Pseudomonadaceae	100	g__Pseudomonas	100
590	5	d__Bacteria	100	p__Proteobacteria	100	c__Gammaproteobacteria	100	o__Oceanospirillales	100	f__Oceanospirillaceae	100	g__Marinomonas	100
825	7	d__Bacteria	100	p__Proteobacteria	100	c__Gammaproteobacteria	100	o__Pseudomonadales	100	f__Pseudomonadaceae	100	g__Pseudomonas	100
860	4	d__Bacteria	100	p__Proteobacteria	100	c__Gammaproteobacteria	100	o__Pseudomonadales	100	f__Pseudomonadaceae	100	g__Pseudomonas	100
905	4	d__Bacteria	100	p__Proteobacteria	100	c__Gammaproteobacteria	100	o__Alteromonadales	100	f__Psychromonadaceae	100	g__Psychromonas	100
942	4	d__Bacteria	100	p__Proteobacteria	100	c__Gammaproteobacteria	100	o__Oceanospirillales	100	f__Oceanospirillaceae	100	g__Marinomonas	100
976	4	d__Bacteria	100	p__Proteobacteria	100	c__Gammaproteobacteria	100	o__Oceanospirillales	100	f__Oceanospirillaceae	100	g__Marinomonas	100
1015	3	d__Bacteria	100	p__Proteobacteria	100	c__Gammaproteobacteria	100	o__Oceanospirillales	100	f__Oceanospirillaceae	100	g__Marinomonas	100
1019	4	d__Bacteria	100	p__Proteobacteria	100	c__Gammaproteobacteria	100	o__Oceanospirillales	100	f__Oceanospirillaceae	100	g__Marinomonas	100
1055	3	d__Bacteria	100	p__Proteobacteria	100	c__Gammaproteobacteria	100	o__Pseudomonadales	100	f__Pseudomonadaceae	100	g__Pseudomonas	100
1086	12	d__Bacteria	100	p__Proteobacteria	100	c__Gammaproteobacteria	100	o__Oceanospirillales	100	f__Oceanospirillaceae	100	g__Marinomonas	100
1259	3	d__Bacteria	100	p__Proteobacteria	100	c__Gammaproteobacteria	100	o__Oceanospirillales	100	f__Oceanospirillaceae	100	g__Marinomonas	100
1273	4	d__Bacteria	100	p__Proteobacteria	100	c__Gammaproteobacteria	100	o__Oceanospirillales	100	f__Oceanospirillaceae	100	g__Marinomonas	100
1279	2	d__Bacteria	100	p__Proteobacteria	100	c__Gammaproteobacteria	100	o__Pseudomonadales	100	f__Pseudomonadaceae	100	g__Pseudomonas	100
1324	3	d__Bacteria	100	p__Proteobacteria	100	c__Gammaproteobacteria	100	o__Alteromonadales	100	f__Psychromonadaceae	100	g__Psychromonas	100
1365	4	d__Bacteria	100	p__Proteobacteria	100	c__Gammaproteobacteria	100	o__Pseudomonadales	100	f__Pseudomonadaceae	100	g__Pseudomonas	100
1436	4	d__Bacteria	100	p__Proteobacteria	100	c__Gammaproteobacteria	100	o__Pseudomonadales	100	f__Pseudomonadaceae	100	g__Pseudomonas	100
1647	2	d__Bacteria	100	p__Proteobacteria	100	c__Gammaproteobacteria	100	o__Alteromonadales	100	f__Shewanellaceae	100	g__Shewanella	100
1857	6	d__Bacteria	100	p__Proteobacteria	100	c__Gammaproteobacteria	100	o__Pseudomonadales	100	f__Pseudomonadaceae	100	g__Pseudomonas	100
2000	5	d__Bacteria	100	p__Proteobacteria	100	c__Gammaproteobacteria	100	o__Oceanospirillales	100	f__Oceanospirillaceae	100	g__Marinomonas	100
2054	2	d__Bacteria	100	p__Proteobacteria	100	c__Alphaproteobacteria	100	o__Rhodobacterales	100	f__Rhodobacteraceae	100	g__Paracoccus	100
2124	3	d__Bacteria	100	p__Proteobacteria	100	c__Gammaproteobacteria	100	o__Oceanospirillales	100	f__Oceanospirillaceae	100	g__Marinomonas	100
2202	2	d__Bacteria	100	p__Proteobacteria	100	c__Gammaproteobacteria	100	o__Oceanospirillales	100	f__Oceanospirillaceae	100	g__Marinomonas	100
2313	2	d__Bacteria	100	p__Proteobacteria	100	c__Gammaproteobacteria	100	o__Oceanospirillales	100	f__Oceanospirillaceae	100	g__Marinomonas	100
2343	2	d__Bacteria	100	p__Proteobacteria	100	c__Gammaproteobacteria	100	o__Oceanospirillales	100	f__Oceanospirillaceae	100	g__Marinomonas	100
2595	6	d__Bacteria	100	p__Proteobacteria	100	c__Gammaproteobacteria	100	o__Pseudomonadales	100	f__Pseudomonadaceae	100	g__Pseudomonas	100
2664	2	d__Bacteria	100	p__Bacteroidetes	100	c__Flavobacteriia	100	o__Flavobacteriales	100	f__Flavobacteriaceae	100	g__Flavobacterium	100
2708	3	d__Bacteria	100	p__Proteobacteria	100	c__Alphaproteobacteria	100	o__Rhodobacterales	100	f__Rhodobacteraceae	100	g__Paracoccus	100
2755	4	d__Bacteria	100	p__Proteobacteria	100	c__Gammaproteobacteria	100	o__Pseudomonadales	100	f__Pseudomonadaceae	100	g__Pseudomonas	100
3427	3	d__Bacteria	100	p__Proteobacteria	100	c__Gammaproteobacteria	100	o__Oceanospirillales	100	f__Oceanospirillaceae	100	g__Marinomonas	100
3469	2	d__Bacteria	100	p__Proteobacteria	100	c__Gammaproteobacteria	100	o__Oceanospirillales	100	f__Oceanospirillaceae	100	g__Marinomonas	100
3687	3	d__Bacteria	100	p__Proteobacteria	100	c__Gammaproteobacteria	100	o__Pseudomonadales	100	f__Pseudomonadaceae	100	g__Pseudomonas	100
3778	2	d__Bacteria	100	p__Proteobacteria	100	c__Gammaproteobacteria	100	o__Pseudomonadales	100	f__Pseudomonadaceae	100	g__Pseudomonas	100
3796	2	d__Bacteria	100	p__Proteobacteria	100	c__Gammaproteobacteria	100	o__Oceanospirillales	100	f__Oceanospirillaceae	100	g__Marinomonas	100
4460	4	d__Bacteria	100	p__Proteobacteria	100	c__Gammaproteobacteria	100	o__Oceanospirillales	100	f__Oceanospirillaceae	100	g__Marinomonas	100
4499	4	d__Bacteria	100	p__Proteobacteria	100	c__Gammaproteobacteria	100	o__Oceanospirillales	100	f__Oceanospirillaceae	100	g__Marinomonas	100
4578	2	d__Bacteria	100	p__Proteobacteria	100	c__Gammaproteobacteria	100	o__Oceanospirillales	100	f__Oceanospirillaceae	100	g__Marinomonas	100
4757	2	d__Bacteria	100	p__Proteobacteria	100	c__Gammaproteobacteria	100	o__Alteromonadales	100	f__Pseudoalteromonadaceae	100	g__Pseudoalteromonas	100
4917	2	d__Bacteria	100	p__Proteobacteria	100	c__Gammaproteobacteria	100	o__Oceanospirillales	100	f__Oceanospirillaceae	100	g__Marinomonas	100
5560	4	d__Bacteria	100	p__Proteobacteria	100	c__Gammaproteobacteria	100	o__Pseudomonadales	100	f__Pseudomonadaceae	100	g__Pseudomonas	100
6738	2	d__Bacteria	100	p__Proteobacteria	100	c__Gammaproteobacteria	100	o__Alteromonadales	100	f__Psychromonadaceae	100	g__Psychromonas	100
6768	2	d__Bacteria	100	p__Proteobacteria	100	c__Gammaproteobacteria	100	o__Oceanospirillales	100	f__Oceanospirillaceae	100	g__Marinomonas	100
68	61	d__Bacteria	100	p__Proteobacteria	100	c__Gammaproteobacteria	100	o__Oceanospirillales	100	f__Oceanospirillaceae	100	g__Marinomonas	100
108	65	d__Bacteria	100	p__Proteobacteria	100	c__Gammaproteobacteria	100	o__Pseudomonadales	100	f__Moraxellaceae	100	g__Acinetobacter	100
158	25	d__Bacteria	100	p__Proteobacteria	100	c__Gammaproteobacteria	100	o__Oceanospirillales	100	f__Oceanospirillaceae	100	g__Marinomonas	100
187	14	d__Bacteria	100	p__Proteobacteria	100	c__Gammaproteobacteria	100	o__Oceanospirillales	100	f__Oceanospirillaceae	100	g__Marinomonas	100
207	26	d__Bacteria	100	p__Proteobacteria	100	c__Gammaproteobacteria	100	o__Pseudomonadales	100	f__Pseudomonadaceae	100	g__Pseudomonas	100
399	20	d__Bacteria	100	p__Proteobacteria	100	c__Gammaproteobacteria	100	o__Pseudomonadales	100	f__Pseudomonadaceae	100	g__Pseudomonas	100
539	7	d__Bacteria	100	p__Proteobacteria	100	c__Gammaproteobacteria	100	o__Pseudomonadales	100	f__Pseudomonadaceae	100	g__Pseudomonas	100
654	12	d__Bacteria	100	p__Proteobacteria	100	c__Gammaproteobacteria	100	o__Pseudomonadales	100	f__Pseudomonadaceae	100	g__Pseudomonas	100
1107	3	d__Bacteria	100	p__Proteobacteria	100	c__Gammaproteobacteria	100	o__Pseudomonadales	100	f__Pseudomonadaceae	100	g__Pseudomonas	100
1145	5	d__Bacteria	100	p__Proteobacteria	100	c__Gammaproteobacteria	100	o__Pseudomonadales	100	f__Pseudomonadaceae	100	g__Pseudomonas	100
1286	3	d__Bacteria	100	p__Proteobacteria	100	c__Gammaproteobacteria	100	o__Pseudomonadales	100	f__Moraxellaceae	100	g__Acinetobacter	100
1313	4	d__Bacteria	100	p__Proteobacteria	100	c__Gammaproteobacteria	100	o__Oceanospirillales	100	f__Oceanospirillaceae	100	g__Marinomonas	100
2604	8	d__Bacteria	100	p__Proteobacteria	100	c__Gammaproteobacteria	100	o__Pseudomonadales	100	f__Pseudomonadaceae	100	g__Pseudomonas	100
2740	2	d__Bacteria	100	p__Proteobacteria	100	c__Gammaproteobacteria	100	o__Pseudomonadales	100	f__Pseudomonadaceae	100	g__Pseudomonas	100
2841	10	d__Bacteria	100	p__Bacteroidetes	100	c__Flavobacteriia	100	o__Flavobacteriales	100	f__Flavobacteriaceae	100	g__Flavobacterium	100
67	30	d__Bacteria	100	p__Proteobacteria	100	c__Gammaproteobacteria	100	o__Oceanospirillales	100	f__Oceanospirillaceae	100	g__Marinomonas	100
124	42	d__Bacteria	100	p__Proteobacteria	100	c__Gammaproteobacteria	100	o__Oceanospirillales	100	f__Oceanospirillaceae	100	g__Marinomonas	100
272	12	d__Bacteria	100	p__Proteobacteria	100	c__Gammaproteobacteria	100	o__Pseudomonadales	100	f__Pseudomonadaceae	100	g__Pseudomonas	100
297	13	d__Bacteria	100	p__Proteobacteria	100	c__Gammaproteobacteria	100	o__Oceanospirillales	100	f__Oceanospirillaceae	100	g__Marinomonas	100
486	21	d__Bacteria	100	p__Proteobacteria	100	c__Gammaproteobacteria	100	o__Oceanospirillales	100	f__Oceanospirillaceae	100	g__Marinomonas	100
533	5	d__Bacteria	100	p__Proteobacteria	100	c__Gammaproteobacteria	100	o__Pseudomonadales	100	f__Pseudomonadaceae	100	g__Pseudomonas	100
544	7	d__Bacteria	100	p__Proteobacteria	100	c__Gammaproteobacteria	100	o__Pseudomonadales	100	f__Pseudomonadaceae	100	g__Pseudomonas	100
551	9	d__Bacteria	100	p__Proteobacteria	100	c__Gammaproteobacteria	100	o__Oceanospirillales	100	f__Oceanospirillaceae	100	g__Marinomonas	100
655	5	d__Bacteria	100	p__Proteobacteria	100	c__Gammaproteobacteria	100	o__Oceanospirillales	100	f__Oceanospirillaceae	100	g__Marinomonas	100
657	6	d__Bacteria	100	p__Proteobacteria	100	c__Gammaproteobacteria	100	o__Pseudomonadales	100	f__Pseudomonadaceae	100	g__Pseudomonas	100
734	5	d__Bacteria	100	p__Proteobacteria	100	c__Gammaproteobacteria	100	o__Oceanospirillales	100	f__Oceanospirillaceae	100	g__Marinomonas	100
859	6	d__Bacteria	100	p__Proteobacteria	100	c__Gammaproteobacteria	100	o__Pseudomonadales	100	f__Pseudomonadaceae	100	g__Pseudomonas	100
871	5	d__Bacteria	100	p__Proteobacteria	100	c__Gammaproteobacteria	100	o__Oceanospirillales	100	f__Oceanospirillaceae	100	g__Marinomonas	100
880	7	d__Bacteria	100	p__Proteobacteria	100	c__Gammaproteobacteria	100	o__Oceanospirillales	100	f__Oceanospirillaceae	100	g__Marinomonas	100
925	3	d__Bacteria	100	p__Proteobacteria	100	c__Alphaproteobacteria	100	o__Rhodobacterales	100	f__Rhodobacteraceae	100	g__Paracoccus	100
955	7	d__Bacteria	100	p__Proteobacteria	100	c__Gammaproteobacteria	100	o__Oceanospirillales	100	f__Oceanospirillaceae	100	g__Marinomonas	100
982	4	d__Bacteria	100	p__Proteobacteria	100	c__Alphaproteobacteria	100	o__Rhodobacterales	100	f__Rhodobacteraceae	100	g__Paracoccus	100
1020	38	d__Bacteria	100	p__Proteobacteria	100	c__Gammaproteobacteria	100	o__Vibrionales	100	f__Vibrionaceae	100	g__Vibrio	100
1036	9	d__Bacteria	100	p__Proteobacteria	100	c__Gammaproteobacteria	100	o__Oceanospirillales	100	f__Oceanospirillaceae	100	g__Marinomonas	100
1072	10	d__Bacteria	100	p__Proteobacteria	100	c__Betaproteobacteria	100	o__unknown	100	f__unknown	100	g__Candidatus Accumulibacter	100
1089	3	d__Bacteria	100	p__Proteobacteria	100	c__Gammaproteobacteria	100	o__Pseudomonadales	100	f__Pseudomonadaceae	100	g__Pseudomonas	100
1127	7	d__Bacteria	100	p__Proteobacteria	100	c__Gammaproteobacteria	100	o__Oceanospirillales	100	f__Oceanospirillaceae	100	g__Marinomonas	100
1171	9	d__Bacteria	100	p__Proteobacteria	100	c__Gammaproteobacteria	100	o__Alteromonadales	100	f__Psychromonadaceae	100	g__Psychromonas	100
1183	8	d__Bacteria	100	p__Proteobacteria	100	c__Alphaproteobacteria	100	o__Rhodobacterales	100	f__Rhodobacteraceae	100	g__Pseudorhodobacter	100
1211	3	d__Bacteria	100	p__Proteobacteria	100	c__Gammaproteobacteria	100	o__Oceanospirillales	100	f__Oceanospirillaceae	100	g__Marinomonas	100
1249	3	d__Bacteria	100	p__Proteobacteria	100	c__Gammaproteobacteria	100	o__Alteromonadales	100	f__Psychromonadaceae	100	g__Psychromonas	100
1268	4	d__Bacteria	100	p__Proteobacteria	100	c__Gammaproteobacteria	100	o__Oceanospirillales	100	f__Oceanospirillaceae	100	g__Marinomonas	100
1305	2	d__Bacteria	100	p__Proteobacteria	100	c__Gammaproteobacteria	100	o__Oceanospirillales	100	f__Oceanospirillaceae	100	g__Marinomonas	100
1326	4	d__Bacteria	100	p__Proteobacteria	100	c__Gammaproteobacteria	100	o__Oceanospirillales	100	f__Oceanospirillaceae	100	g__Marinomonas	100
1352	4	d__Bacteria	100	p__Proteobacteria	100	c__Gammaproteobacteria	100	o__Pseudomonadales	100	f__Moraxellaceae	100	g__Acinetobacter	100
1356	2	d__Bacteria	100	p__Proteobacteria	100	c__Gammaproteobacteria	100	o__Alteromonadales	100	f__Psychromonadaceae	100	g__Psychromonas	100
1383	3	d__Bacteria	100	p__Proteobacteria	100	c__Gammaproteobacteria	100	o__Pseudomonadales	100	f__Pseudomonadaceae	100	g__Pseudomonas	100
1409	3	d__Bacteria	100	p__Proteobacteria	100	c__Gammaproteobacteria	100	o__Oceanospirillales	100	f__Oceanospirillaceae	100	g__Marinomonas	100
1531	14	d__Bacteria	100	p__Proteobacteria	100	c__Gammaproteobacteria	100	o__Vibrionales	100	f__Vibrionaceae	100	g__Vibrio	100
1539	3	d__Bacteria	100	p__Proteobacteria	100	c__Gammaproteobacteria	100	o__Pseudomonadales	100	f__Pseudomonadaceae	100	g__Pseudomonas	100
1626	5	d__Bacteria	100	p__Proteobacteria	100	c__Gammaproteobacteria	100	o__Oceanospirillales	100	f__Oceanospirillaceae	100	g__Marinomonas	100
1660	2	d__Bacteria	100	p__Proteobacteria	100	c__Gammaproteobacteria	100	o__Pseudomonadales	100	f__Pseudomonadaceae	100	g__Pseudomonas	100
1714	3	d__Bacteria	100	p__Proteobacteria	100	c__Alphaproteobacteria	100	o__Rhodobacterales	100	f__Rhodobacteraceae	100	g__Paracoccus	100
1790	3	d__Bacteria	100	p__Proteobacteria	100	c__Gammaproteobacteria	100	o__Pseudomonadales	100	f__Pseudomonadaceae	100	g__Pseudomonas	100
1799	4	d__Bacteria	100	p__Proteobacteria	100	c__Gammaproteobacteria	100	o__Oceanospirillales	100	f__Oceanospirillaceae	100	g__Marinomonas	100
1911	8	d__Bacteria	100	p__Proteobacteria	100	c__Gammaproteobacteria	100	o__Oceanospirillales	100	f__Oceanospirillaceae	100	g__Marinomonas	100
1999	2	d__Bacteria	100	p__Proteobacteria	100	c__Gammaproteobacteria	100	o__Pseudomonadales	100	f__Moraxellaceae	100	g__Acinetobacter	100
2261	2	d__Bacteria	100	p__Proteobacteria	100	c__Gammaproteobacteria	100	o__Pseudomonadales	100	f__Moraxellaceae	100	g__Acinetobacter	100
2324	7	d__Bacteria	100	p__Proteobacteria	100	c__Gammaproteobacteria	100	o__Pseudomonadales	100	f__Pseudomonadaceae	100	g__Pseudomonas	100
2345	2	d__Bacteria	100	p__Proteobacteria	100	c__Gammaproteobacteria	100	o__Pseudomonadales	100	f__Pseudomonadaceae	100	g__Pseudomonas	100
2377	2	d__Bacteria	100	p__Proteobacteria	100	c__Gammaproteobacteria	100	o__Pseudomonadales	100	f__Pseudomonadaceae	100	g__Pseudomonas	100
2521	9	d__Bacteria	100	p__Proteobacteria	100	c__Gammaproteobacteria	100	o__Pseudomonadales	100	f__Pseudomonadaceae	100	g__Pseudomonas	100
2636	3	d__Bacteria	100	p__Proteobacteria	100	c__Gammaproteobacteria	100	o__Pseudomonadales	100	f__Pseudomonadaceae	100	g__Pseudomonas	100
2648	3	d__Bacteria	100	p__Proteobacteria	100	c__Alphaproteobacteria	100	o__Rhodobacterales	100	f__Rhodobacteraceae	100	g__Paracoccus	100
2687	6	d__Bacteria	100	p__Proteobacteria	100	c__Gammaproteobacteria	100	o__Oceanospirillales	100	f__Oceanospirillaceae	100	g__Marinomonas	100
2822	3	d__Bacteria	100	p__Proteobacteria	100	c__Gammaproteobacteria	100	o__Alteromonadales	100	f__Psychromonadaceae	100	g__Psychromonas	100
3616	3	d__Bacteria	100	p__Proteobacteria	100	c__Gammaproteobacteria	100	o__Pseudomonadales	100	f__Pseudomonadaceae	100	g__Pseudomonas	100
3870	4	d__Bacteria	100	p__Proteobacteria	100	c__Gammaproteobacteria	100	o__Pseudomonadales	100	f__Moraxellaceae	100	g__Acinetobacter	100
4069	5	d__Bacteria	100	p__Proteobacteria	100	c__Gammaproteobacteria	100	o__Alteromonadales	100	f__Pseudoalteromonadaceae	100	g__Pseudoalteromonas	100
4113	3	d__Bacteria	100	p__Proteobacteria	100	c__Gammaproteobacteria	100	o__Pseudomonadales	100	f__Pseudomonadaceae	100	g__Pseudomonas	100
4342	4	d__Bacteria	100	p__Proteobacteria	100	c__Gammaproteobacteria	100	o__Pseudomonadales	100	f__Pseudomonadaceae	100	g__Pseudomonas	100
4637	2	d__Bacteria	100	p__Proteobacteria	100	c__Gammaproteobacteria	100	o__Alteromonadales	100	f__Psychromonadaceae	100	g__Psychromonas	100
5217	3	d__Bacteria	100	p__Proteobacteria	100	c__Gammaproteobacteria	100	o__Aeromonadales	100	f__Aeromonadaceae	100	g__Aeromonas	100
6271	5	d__Bacteria	100	p__Proteobacteria	100	c__Gammaproteobacteria	100	o__Oceanospirillales	100	f__Oceanospirillaceae	100	g__Marinomonas	100
99	14	d__Bacteria	100	p__Proteobacteria	100	c__Gammaproteobacteria	100	o__Oceanospirillales	100	f__Oceanospirillaceae	100	g__Marinomonas	100
183	10	d__Bacteria	100	p__Proteobacteria	100	c__Gammaproteobacteria	100	o__Oceanospirillales	100	f__Oceanospirillaceae	100	g__Marinomonas	100
354	8	d__Bacteria	100	p__Proteobacteria	100	c__Gammaproteobacteria	100	o__Pseudomonadales	100	f__Moraxellaceae	100	g__Acinetobacter	100
447	7	d__Bacteria	100	p__Proteobacteria	100	c__Gammaproteobacteria	100	o__Oceanospirillales	100	f__Oceanospirillaceae	100	g__Marinomonas	100
692	15	d__Bacteria	100	p__Proteobacteria	100	c__Alphaproteobacteria	100	o__Rhodobacterales	100	f__Rhodobacteraceae	100	g__Paracoccus	100
852	11	d__Bacteria	100	p__Proteobacteria	100	c__Gammaproteobacteria	100	o__Pseudomonadales	100	f__Pseudomonadaceae	100	g__Pseudomonas	100
1076	9	d__Bacteria	100	p__Proteobacteria	100	c__Gammaproteobacteria	100	o__Pseudomonadales	100	f__Pseudomonadaceae	100	g__Pseudomonas	100
1258	4	d__Bacteria	100	p__Proteobacteria	100	c__Gammaproteobacteria	100	o__Pseudomonadales	100	f__Pseudomonadaceae	100	g__Pseudomonas	100
1969	5	d__Bacteria	100	p__Proteobacteria	100	c__Gammaproteobacteria	100	o__Pseudomonadales	100	f__Moraxellaceae	100	g__Acinetobacter	100
2310	5	d__Bacteria	100	p__Proteobacteria	100	c__Gammaproteobacteria	100	o__Pseudomonadales	100	f__Pseudomonadaceae	100	g__Pseudomonas	100
2712	2	d__Bacteria	100	p__Proteobacteria	100	c__Gammaproteobacteria	100	o__Pseudomonadales	100	f__Pseudomonadaceae	100	g__Pseudomonas	100
2782	5	d__Bacteria	100	p__Proteobacteria	100	c__Gammaproteobacteria	100	o__Pseudomonadales	100	f__Pseudomonadaceae	100	g__Pseudomonas	100
4394	4	d__Bacteria	100	p__Proteobacteria	100	c__Gammaproteobacteria	100	o__Pseudomonadales	100	f__Pseudomonadaceae	100	g__Pseudomonas	100
4655	3	d__Bacteria	100	p__Proteobacteria	100	c__Gammaproteobacteria	100	o__Oceanospirillales	100	f__Oceanospirillaceae	100	g__Marinomonas	100
5668	2	d__Bacteria	100	p__Proteobacteria	100	c__Gammaproteobacteria	100	o__Pseudomonadales	100	f__Pseudomonadaceae	100	g__Pseudomonas	100
5968	21	d__Bacteria	100	p__Proteobacteria	100	c__Gammaproteobacteria	100	o__Alteromonadales	100	f__Shewanellaceae	100	g__Shewanella	100
36	32	d__Bacteria	100	p__Proteobacteria	100	c__Gammaproteobacteria	100	o__Oceanospirillales	100	f__Oceanospirillaceae	100	g__Marinomonas	100
37	42	d__Bacteria	100	p__Proteobacteria	100	c__Gammaproteobacteria	100	o__Oceanospirillales	100	f__Oceanospirillaceae	100	g__Marinomonas	100
89	18	d__Bacteria	100	p__Proteobacteria	100	c__Gammaproteobacteria	100	o__Oceanospirillales	100	f__Oceanospirillaceae	100	g__Marinomonas	100
95	17	d__Bacteria	100	p__Proteobacteria	100	c__Gammaproteobacteria	100	o__Oceanospirillales	100	f__Oceanospirillaceae	100	g__Marinomonas	100
388	15	d__Bacteria	100	p__Proteobacteria	100	c__Gammaproteobacteria	100	o__Oceanospirillales	100	f__Oceanospirillaceae	100	g__Marinomonas	100
422	9	d__Bacteria	100	p__Proteobacteria	100	c__Gammaproteobacteria	100	o__Oceanospirillales	100	f__Oceanospirillaceae	100	g__Marinomonas	100
490	7	d__Bacteria	100	p__Proteobacteria	100	c__Gammaproteobacteria	100	o__Oceanospirillales	100	f__Oceanospirillaceae	100	g__Marinomonas	100
518	7	d__Bacteria	100	p__Proteobacteria	100	c__Gammaproteobacteria	100	o__Pseudomonadales	100	f__Pseudomonadaceae	100	g__Pseudomonas	100
521	9	d__Bacteria	100	p__Proteobacteria	100	c__Gammaproteobacteria	100	o__Pseudomonadales	100	f__Pseudomonadaceae	100	g__Pseudomonas	100
529	10	d__Bacteria	100	p__Proteobacteria	100	c__Gammaproteobacteria	100	o__Oceanospirillales	100	f__Oceanospirillaceae	100	g__Marinomonas	100
608	10	d__Bacteria	100	p__Proteobacteria	100	c__Gammaproteobacteria	100	o__Oceanospirillales	100	f__Oceanospirillaceae	100	g__Marinomonas	100
711	5	d__Bacteria	100	p__Proteobacteria	100	c__Alphaproteobacteria	100	o__Rhodobacterales	100	f__Rhodobacteraceae	100	g__Pseudorhodobacter	100
739	13	d__Bacteria	100	p__Proteobacteria	100	c__Gammaproteobacteria	100	o__Pseudomonadales	100	f__Pseudomonadaceae	100	g__Pseudomonas	100
803	9	d__Bacteria	100	p__Proteobacteria	100	c__Gammaproteobacteria	100	o__Oceanospirillales	100	f__Oceanospirillaceae	100	g__Marinomonas	100
806	7	d__Bacteria	100	p__Proteobacteria	100	c__Gammaproteobacteria	100	o__Alteromonadales	100	f__Psychromonadaceae	100	g__Psychromonas	100
824	17	d__Bacteria	100	p__Proteobacteria	100	c__Gammaproteobacteria	100	o__Oceanospirillales	100	f__Oceanospirillaceae	100	g__Marinomonas	100
933	12	d__Bacteria	100	p__Proteobacteria	100	c__Alphaproteobacteria	100	o__Rhodobacterales	100	f__Rhodobacteraceae	100	g__Thioclava	100
960	6	d__Bacteria	100	p__Proteobacteria	100	c__Gammaproteobacteria	100	o__Pseudomonadales	100	f__Pseudomonadaceae	100	g__Pseudomonas	100
969	10	d__Bacteria	100	p__Proteobacteria	100	c__Gammaproteobacteria	100	o__Pseudomonadales	100	f__Pseudomonadaceae	100	g__Pseudomonas	100
1013	6	d__Bacteria	100	p__Proteobacteria	100	c__Gammaproteobacteria	100	o__Oceanospirillales	100	f__Oceanospirillaceae	100	g__Marinomonas	100
1046	5	d__Bacteria	100	p__Proteobacteria	100	c__Gammaproteobacteria	100	o__Pseudomonadales	100	f__Pseudomonadaceae	100	g__Pseudomonas	100
1098	3	d__Bacteria	100	p__Proteobacteria	100	c__Gammaproteobacteria	100	o__Pseudomonadales	100	f__Pseudomonadaceae	100	g__Pseudomonas	100
1126	3	d__Bacteria	100	p__Proteobacteria	100	c__Gammaproteobacteria	100	o__Oceanospirillales	100	f__Oceanospirillaceae	100	g__Marinomonas	100
1167	4	d__Bacteria	100	p__Proteobacteria	100	c__Gammaproteobacteria	100	o__Pseudomonadales	100	f__Pseudomonadaceae	100	g__Pseudomonas	100
1217	8	d__Bacteria	100	p__Proteobacteria	100	c__Gammaproteobacteria	100	o__Alteromonadales	100	f__Psychromonadaceae	100	g__Psychromonas	100
1227	5	d__Bacteria	100	p__Proteobacteria	100	c__Gammaproteobacteria	100	o__Oceanospirillales	100	f__Oceanospirillaceae	100	g__Marinomonas	100
1256	3	d__Bacteria	100	p__Proteobacteria	100	c__Gammaproteobacteria	100	o__Oceanospirillales	100	f__Oceanospirillaceae	100	g__Marinomonas	100
1262	5	d__Bacteria	100	p__Proteobacteria	100	c__Gammaproteobacteria	100	o__Alteromonadales	100	f__Psychromonadaceae	100	g__Psychromonas	100
1280	3	d__Bacteria	100	p__Proteobacteria	100	c__Gammaproteobacteria	100	o__Oceanospirillales	100	f__Oceanospirillaceae	100	g__Marinomonas	100
1452	2	d__Bacteria	100	p__Proteobacteria	100	c__Alphaproteobacteria	100	o__Rhodobacterales	100	f__Rhodobacteraceae	100	g__Paracoccus	100
1491	2	d__Bacteria	100	p__Proteobacteria	100	c__Gammaproteobacteria	100	o__Oceanospirillales	100	f__Oceanospirillaceae	100	g__Marinomonas	100
1500	2	d__Bacteria	100	p__Proteobacteria	100	c__Gammaproteobacteria	100	o__Pseudomonadales	100	f__Pseudomonadaceae	100	g__Pseudomonas	100
1525	13	d__Bacteria	100	p__Proteobacteria	100	c__Gammaproteobacteria	100	o__Pseudomonadales	100	f__Pseudomonadaceae	100	g__Pseudomonas	100
1612	4	d__Bacteria	100	p__Proteobacteria	100	c__Gammaproteobacteria	100	o__Oceanospirillales	100	f__Oceanospirillaceae	100	g__Marinomonas	100
1701	4	d__Bacteria	100	p__Proteobacteria	100	c__Gammaproteobacteria	100	o__Oceanospirillales	100	f__Oceanospirillaceae	100	g__Marinomonas	100
1728	6	d__Bacteria	100	p__Proteobacteria	100	c__Gammaproteobacteria	100	o__Pseudomonadales	100	f__Pseudomonadaceae	100	g__Pseudomonas	100
1732	22	d__Bacteria	100	p__Proteobacteria	100	c__Gammaproteobacteria	100	o__Pseudomonadales	100	f__Pseudomonadaceae	100	g__Pseudomonas	100
1788	4	d__Bacteria	100	p__Proteobacteria	100	c__Gammaproteobacteria	100	o__Alteromonadales	100	f__Psychromonadaceae	100	g__Psychromonas	100
1885	2	d__Bacteria	100	p__Proteobacteria	100	c__Gammaproteobacteria	100	o__Pseudomonadales	100	f__Pseudomonadaceae	100	g__Pseudomonas	100
1979	2	d__Bacteria	100	p__Proteobacteria	100	c__Gammaproteobacteria	100	o__Alteromonadales	100	f__Psychromonadaceae	100	g__Psychromonas	100
2007	2	d__Bacteria	100	p__Proteobacteria	100	c__Gammaproteobacteria	100	o__Pseudomonadales	100	f__Moraxellaceae	100	g__Acinetobacter	100
2079	7	d__Bacteria	100	p__Proteobacteria	100	c__Gammaproteobacteria	100	o__Alteromonadales	100	f__Pseudoalteromonadaceae	100	g__Pseudoalteromonas	100
2084	3	d__Bacteria	100	p__Proteobacteria	100	c__Gammaproteobacteria	100	o__Oceanospirillales	100	f__Oceanospirillaceae	100	g__Marinomonas	100
2160	3	d__Bacteria	100	p__Proteobacteria	100	c__Gammaproteobacteria	100	o__Pseudomonadales	100	f__Pseudomonadaceae	100	g__Pseudomonas	100
2349	5	d__Bacteria	100	p__Proteobacteria	100	c__Gammaproteobacteria	100	o__Alteromonadales	100	f__Psychromonadaceae	100	g__Psychromonas	100
2417	5	d__Bacteria	100	p__Proteobacteria	100	c__Alphaproteobacteria	100	o__Rhodobacterales	100	f__Rhodobacteraceae	100	g__Paracoccus	100
2567	3	d__Bacteria	100	p__Proteobacteria	100	c__Gammaproteobacteria	100	o__Pseudomonadales	100	f__Pseudomonadaceae	100	g__Pseudomonas	100
2573	2	d__Bacteria	100	p__Proteobacteria	100	c__Gammaproteobacteria	100	o__Pseudomonadales	100	f__Pseudomonadaceae	100	g__Pseudomonas	100
2734	2	d__Bacteria	100	p__Proteobacteria	100	c__Gammaproteobacteria	100	o__Pseudomonadales	100	f__Pseudomonadaceae	100	g__Pseudomonas	100
2754	2	d__Bacteria	100	p__Proteobacteria	100	c__Gammaproteobacteria	100	o__Pseudomonadales	100	f__Pseudomonadaceae	100	g__Pseudomonas	100
2818	4	d__Bacteria	100	p__Proteobacteria	100	c__Gammaproteobacteria	100	o__Pseudomonadales	100	f__Pseudomonadaceae	100	g__Pseudomonas	100
2874	2	d__Bacteria	100	p__Proteobacteria	100	c__Gammaproteobacteria	100	o__Pseudomonadales	100	f__Pseudomonadaceae	100	g__Pseudomonas	100
2956	2	d__Bacteria	100	p__Proteobacteria	100	c__Gammaproteobacteria	100	o__Pseudomonadales	100	f__Pseudomonadaceae	100	g__Pseudomonas	100
3023	2	d__Bacteria	100	p__Proteobacteria	100	c__Gammaproteobacteria	100	o__Pseudomonadales	100	f__Pseudomonadaceae	100	g__Pseudomonas	100
3058	3	d__Bacteria	100	p__Proteobacteria	100	c__Gammaproteobacteria	100	o__Pseudomonadales	100	f__Moraxellaceae	100	g__Acinetobacter	100
3396	5	d__Bacteria	100	p__Proteobacteria	100	c__Gammaproteobacteria	100	o__Oceanospirillales	100	f__Oceanospirillaceae	100	g__Marinomonas	100
3439	2	d__Bacteria	100	p__Proteobacteria	100	c__Gammaproteobacteria	100	o__Oceanospirillales	100	f__Oceanospirillaceae	100	g__Marinomonas	100
3480	2	d__Bacteria	100	p__Proteobacteria	100	c__Gammaproteobacteria	100	o__Oceanospirillales	100	f__Oceanospirillaceae	100	g__Marinomonas	100
3508	5	d__Bacteria	100	p__Proteobacteria	100	c__Gammaproteobacteria	100	o__Oceanospirillales	100	f__Oceanospirillaceae	100	g__Marinomonas	100
3541	9	d__Bacteria	100	p__Proteobacteria	100	c__Gammaproteobacteria	100	o__Alteromonadales	100	f__Psychromonadaceae	100	g__Psychromonas	100
3589	3	d__Bacteria	100	p__Proteobacteria	100	c__Gammaproteobacteria	100	o__Pseudomonadales	100	f__Pseudomonadaceae	100	g__Pseudomonas	100
3846	2	d__Bacteria	100	p__Proteobacteria	100	c__Gammaproteobacteria	100	o__Alteromonadales	100	f__Shewanellaceae	100	g__Shewanella	100
4016	7	d__Bacteria	100	p__Proteobacteria	100	c__Gammaproteobacteria	100	o__Pseudomonadales	100	f__Pseudomonadaceae	100	g__Pseudomonas	100
4114	2	d__Bacteria	100	p__Proteobacteria	100	c__Gammaproteobacteria	100	o__Alteromonadales	100	f__Psychromonadaceae	100	g__Psychromonas	100
4128	2	d__Bacteria	100	p__Proteobacteria	100	c__Gammaproteobacteria	100	o__Oceanospirillales	100	f__Oceanospirillaceae	100	g__Marinomonas	100
4135	5	d__Bacteria	100	p__Proteobacteria	100	c__Gammaproteobacteria	100	o__Alteromonadales	100	f__Psychromonadaceae	100	g__Psychromonas	100
4461	6	d__Bacteria	100	p__Proteobacteria	100	c__Gammaproteobacteria	100	o__Oceanospirillales	100	f__Oceanospirillaceae	100	g__Marinomonas	100
4577	3	d__Bacteria	100	p__Proteobacteria	100	c__Gammaproteobacteria	100	o__Pseudomonadales	100	f__Pseudomonadaceae	100	g__Pseudomonas	100
4844	2	d__Bacteria	100	p__Proteobacteria	100	c__Gammaproteobacteria	100	o__Pseudomonadales	100	f__Pseudomonadaceae	100	g__Pseudomonas	100
4913	7	d__Bacteria	100	p__Proteobacteria	100	c__Gammaproteobacteria	100	o__Pseudomonadales	100	f__Pseudomonadaceae	100	g__Pseudomonas	100
260	10	d__Bacteria	100	p__Proteobacteria	100	c__Gammaproteobacteria	100	o__Pseudomonadales	100	f__Pseudomonadaceae	100	g__Pseudomonas	100
393	10	d__Bacteria	100	p__Proteobacteria	100	c__Gammaproteobacteria	100	o__Pseudomonadales	100	f__Pseudomonadaceae	100	g__Pseudomonas	100
794	4	d__Bacteria	100	p__Proteobacteria	100	c__Alphaproteobacteria	100	o__Rhodobacterales	100	f__Rhodobacteraceae	100	g__Paracoccus	100
2899	4	d__Bacteria	100	p__Proteobacteria	100	c__Gammaproteobacteria	100	o__Pseudomonadales	100	f__Pseudomonadaceae	100	g__Pseudomonas	100
3768	14	d__Bacteria	100	p__Proteobacteria	100	c__Gammaproteobacteria	100	o__Pseudomonadales	100	f__Pseudomonadaceae	100	g__Pseudomonas	100
3952	5	d__Bacteria	100	p__Proteobacteria	100	c__Gammaproteobacteria	100	o__Pseudomonadales	100	f__Pseudomonadaceae	100	g__Pseudomonas	100
46	21	d__Bacteria	100	p__Proteobacteria	100	c__Gammaproteobacteria	100	o__Oceanospirillales	100	f__Oceanospirillaceae	100	g__Marinomonas	100
98	15	d__Bacteria	100	p__Proteobacteria	100	c__Gammaproteobacteria	100	o__Oceanospirillales	100	f__Oceanospirillaceae	100	g__Marinomonas	100
189	25	d__Bacteria	100	p__Proteobacteria	100	c__Gammaproteobacteria	100	o__Pseudomonadales	100	f__Pseudomonadaceae	100	g__Pseudomonas	100
420	42	d__Bacteria	100	p__Proteobacteria	100	c__Gammaproteobacteria	100	o__Vibrionales	100	f__Vibrionaceae	100	g__Vibrio	100
616	6	d__Bacteria	100	p__Proteobacteria	100	c__Gammaproteobacteria	100	o__Oceanospirillales	100	f__Oceanospirillaceae	100	g__Marinomonas	100
658	11	d__Bacteria	100	p__Proteobacteria	100	c__Gammaproteobacteria	100	o__Pseudomonadales	100	f__Pseudomonadaceae	100	g__Pseudomonas	100
796	4	d__Bacteria	100	p__Proteobacteria	100	c__Gammaproteobacteria	100	o__Alteromonadales	100	f__Shewanellaceae	100	g__Shewanella	100
1061	3	d__Bacteria	100	p__Proteobacteria	100	c__Gammaproteobacteria	100	o__Pseudomonadales	100	f__Pseudomonadaceae	100	g__Pseudomonas	100
1100	3	d__Bacteria	100	p__Proteobacteria	100	c__Gammaproteobacteria	100	o__Pseudomonadales	100	f__Pseudomonadaceae	100	g__Pseudomonas	100
1569	3	d__Bacteria	100	p__Proteobacteria	100	c__Gammaproteobacteria	100	o__Pseudomonadales	100	f__Pseudomonadaceae	100	g__Pseudomonas	100
1924	4	d__Bacteria	100	p__Proteobacteria	100	c__Gammaproteobacteria	100	o__Oceanospirillales	100	f__Oceanospirillaceae	100	g__Marinomonas	100
1980	5	d__Bacteria	100	p__Proteobacteria	100	c__Gammaproteobacteria	100	o__Oceanospirillales	100	f__Oceanospirillaceae	100	g__Marinomonas	100
2063	2	d__Bacteria	100	p__Proteobacteria	100	c__Gammaproteobacteria	100	o__Pseudomonadales	100	f__Pseudomonadaceae	100	g__Pseudomonas	100
2570	2	d__Bacteria	100	p__Proteobacteria	100	c__Gammaproteobacteria	100	o__Pseudomonadales	100	f__Pseudomonadaceae	100	g__Pseudomonas	100
3904	2	d__Bacteria	100	p__Proteobacteria	100	c__Alphaproteobacteria	100	o__Rhodobacterales	100	f__Rhodobacteraceae	100	g__Paracoccus	100
4565	2	d__Bacteria	100	p__Proteobacteria	100	c__Gammaproteobacteria	100	o__Pseudomonadales	100	f__Pseudomonadaceae	100	g__Pseudomonas	100
6733	3	d__Bacteria	100	p__Proteobacteria	100	c__Gammaproteobacteria	100	o__Pseudomonadales	100	f__Pseudomonadaceae	100	g__Pseudomonas	100
6744	2	d__Bacteria	100	p__Proteobacteria	100	c__Gammaproteobacteria	100	o__Alteromonadales	100	f__Shewanellaceae	100	g__Shewanella	100
656	9	d__Bacteria	100	p__Proteobacteria	100	c__Alphaproteobacteria	100	o__Rhodobacterales	100	f__Rhodobacteraceae	100	g__Paracoccus	100
889	4	d__Bacteria	100	p__Proteobacteria	100	c__Gammaproteobacteria	100	o__Pseudomonadales	100	f__Pseudomonadaceae	100	g__Pseudomonas	100
1130	12	d__Bacteria	100	p__Proteobacteria	100	c__Gammaproteobacteria	100	o__Pseudomonadales	100	f__Pseudomonadaceae	100	g__Pseudomonas	100
1190	3	d__Bacteria	100	p__Proteobacteria	100	c__Gammaproteobacteria	100	o__Pseudomonadales	100	f__Pseudomonadaceae	100	g__Pseudomonas	100
1322	7	d__Bacteria	100	p__Proteobacteria	100	c__Alphaproteobacteria	100	o__Rhodobacterales	100	f__Rhodobacteraceae	100	g__Paracoccus	100
2798	9	d__Bacteria	100	p__Proteobacteria	100	c__Gammaproteobacteria	100	o__Alteromonadales	100	f__Shewanellaceae	100	g__Shewanella	100
3496	2	d__Bacteria	100	p__Proteobacteria	100	c__Gammaproteobacteria	100	o__Pseudomonadales	100	f__Pseudomonadaceae	100	g__Pseudomonas	100
4236	2	d__Bacteria	100	p__Proteobacteria	100	c__Gammaproteobacteria	100	o__Pseudomonadales	100	f__Pseudomonadaceae	100	g__Pseudomonas	100
238	13	d__Bacteria	100	p__Proteobacteria	100	c__Gammaproteobacteria	100	o__Oceanospirillales	100	f__Oceanospirillaceae	100	g__Marinomonas	100
441	8	d__Bacteria	100	p__Proteobacteria	100	c__Gammaproteobacteria	100	o__Pseudomonadales	100	f__Pseudomonadaceae	100	g__Pseudomonas	100
451	12	d__Bacteria	100	p__Proteobacteria	100	c__Gammaproteobacteria	100	o__Pseudomonadales	100	f__Pseudomonadaceae	100	g__Pseudomonas	100
474	10	d__Bacteria	100	p__Proteobacteria	100	c__Gammaproteobacteria	100	o__Pseudomonadales	100	f__Pseudomonadaceae	100	g__Pseudomonas	100
514	11	d__Bacteria	100	p__Proteobacteria	100	c__Gammaproteobacteria	100	o__Pseudomonadales	100	f__Pseudomonadaceae	100	g__Pseudomonas	100
517	7	d__Bacteria	100	p__Proteobacteria	100	c__Gammaproteobacteria	100	o__Oceanospirillales	100	f__Oceanospirillaceae	100	g__Marinomonas	100
584	6	d__Bacteria	100	p__Proteobacteria	100	c__Gammaproteobacteria	100	o__Oceanospirillales	100	f__Oceanospirillaceae	100	g__Marinomonas	100
663	9	d__Bacteria	100	p__Proteobacteria	100	c__Alphaproteobacteria	100	o__Rhodobacterales	100	f__Rhodobacteraceae	100	g__Pseudorhodobacter	100
732	6	d__Bacteria	100	p__Proteobacteria	100	c__Gammaproteobacteria	100	o__Oceanospirillales	100	f__Oceanospirillaceae	100	g__Marinomonas	100
741	8	d__Bacteria	100	p__Proteobacteria	100	c__Gammaproteobacteria	100	o__Pseudomonadales	100	f__Pseudomonadaceae	100	g__Pseudomonas	100
768	16	d__Bacteria	100	p__Proteobacteria	100	c__Gammaproteobacteria	100	o__Pseudomonadales	100	f__Pseudomonadaceae	100	g__Pseudomonas	100
774	4	d__Bacteria	100	p__Proteobacteria	100	c__Gammaproteobacteria	100	o__Pseudomonadales	100	f__Pseudomonadaceae	100	g__Pseudomonas	100
805	5	d__Bacteria	100	p__Proteobacteria	100	c__Gammaproteobacteria	100	o__Pseudomonadales	100	f__Pseudomonadaceae	100	g__Pseudomonas	100
895	5	d__Bacteria	100	p__Proteobacteria	100	c__Gammaproteobacteria	100	o__Pseudomonadales	100	f__Pseudomonadaceae	100	g__Pseudomonas	100
914	5	d__Bacteria	100	p__Proteobacteria	100	c__Gammaproteobacteria	100	o__Pseudomonadales	100	f__Pseudomonadaceae	100	g__Pseudomonas	100
916	9	d__Bacteria	100	p__Proteobacteria	100	c__Gammaproteobacteria	100	o__Oceanospirillales	100	f__Oceanospirillaceae	100	g__Marinomonas	100
993	3	d__Bacteria	100	p__Proteobacteria	100	c__Gammaproteobacteria	100	o__Pseudomonadales	100	f__Moraxellaceae	100	g__Acinetobacter	100
1040	5	d__Bacteria	100	p__Proteobacteria	100	c__Gammaproteobacteria	100	o__Oceanospirillales	100	f__Oceanospirillaceae	100	g__Marinomonas	100
1044	25	d__Bacteria	100	p__Proteobacteria	100	c__Gammaproteobacteria	100	o__Pseudomonadales	100	f__Pseudomonadaceae	100	g__Pseudomonas	100
1049	6	d__Bacteria	100	p__Proteobacteria	100	c__Gammaproteobacteria	100	o__Alteromonadales	100	f__Psychromonadaceae	100	g__Psychromonas	100
1057	3	d__Bacteria	100	p__Proteobacteria	100	c__Gammaproteobacteria	100	o__Pseudomonadales	100	f__Pseudomonadaceae	100	g__Pseudomonas	100
1058	4	d__Bacteria	100	p__Proteobacteria	100	c__Gammaproteobacteria	100	o__Pseudomonadales	100	f__Pseudomonadaceae	100	g__Pseudomonas	100
1059	8	d__Bacteria	100	p__Proteobacteria	100	c__Gammaproteobacteria	100	o__Oceanospirillales	100	f__Oceanospirillaceae	100	g__Marinomonas	100
1068	8	d__Bacteria	100	p__Proteobacteria	100	c__Gammaproteobacteria	100	o__Oceanospirillales	100	f__Oceanospirillaceae	100	g__Marinomonas	100
1074	10	d__Bacteria	100	p__Proteobacteria	100	c__Gammaproteobacteria	100	o__Pseudomonadales	100	f__Pseudomonadaceae	100	g__Pseudomonas	100
1111	5	d__Bacteria	100	p__Proteobacteria	100	c__Gammaproteobacteria	100	o__Oceanospirillales	100	f__Oceanospirillaceae	100	g__Marinomonas	100
1125	5	d__Bacteria	100	p__Proteobacteria	100	c__Gammaproteobacteria	100	o__Oceanospirillales	100	f__Oceanospirillaceae	100	g__Marinomonas	100
1153	14	d__Bacteria	100	p__Proteobacteria	100	c__Gammaproteobacteria	100	o__Pseudomonadales	100	f__Pseudomonadaceae	100	g__Pseudomonas	100
1170	6	d__Bacteria	100	p__Proteobacteria	100	c__Gammaproteobacteria	100	o__Pseudomonadales	100	f__Pseudomonadaceae	100	g__Pseudomonas	100
1236	4	d__Bacteria	100	p__Proteobacteria	100	c__Gammaproteobacteria	100	o__Pseudomonadales	100	f__Pseudomonadaceae	100	g__Pseudomonas	100
1278	5	d__Bacteria	100	p__Proteobacteria	100	c__Gammaproteobacteria	100	o__Alteromonadales	100	f__Psychromonadaceae	100	g__Psychromonas	100
1282	3	d__Bacteria	100	p__Proteobacteria	100	c__Gammaproteobacteria	100	o__Pseudomonadales	100	f__Pseudomonadaceae	100	g__Pseudomonas	100
1289	5	d__Bacteria	100	p__Proteobacteria	100	c__Gammaproteobacteria	100	o__Pseudomonadales	100	f__Pseudomonadaceae	100	g__Pseudomonas	100
1300	3	d__Bacteria	100	p__Proteobacteria	100	c__Gammaproteobacteria	100	o__Pseudomonadales	100	f__Pseudomonadaceae	100	g__Pseudomonas	100
1341	3	d__Bacteria	100	p__Proteobacteria	100	c__Gammaproteobacteria	100	o__Oceanospirillales	100	f__Oceanospirillaceae	100	g__Marinomonas	100
1389	6	d__Bacteria	100	p__Proteobacteria	100	c__Gammaproteobacteria	100	o__Pseudomonadales	100	f__Pseudomonadaceae	100	g__Pseudomonas	100
1394	2	d__Bacteria	100	p__Proteobacteria	100	c__Gammaproteobacteria	100	o__Pseudomonadales	100	f__Pseudomonadaceae	100	g__Pseudomonas	100
1397	5	d__Bacteria	100	p__Proteobacteria	100	c__Gammaproteobacteria	100	o__Pseudomonadales	100	f__Pseudomonadaceae	100	g__Pseudomonas	100
1447	2	d__Bacteria	100	p__Proteobacteria	100	c__Gammaproteobacteria	100	o__Oceanospirillales	100	f__Oceanospirillaceae	100	g__Marinomonas	100
1516	9	d__Bacteria	100	p__Proteobacteria	100	c__Gammaproteobacteria	100	o__Alteromonadales	100	f__Shewanellaceae	100	g__Shewanella	100
1640	2	d__Bacteria	100	p__Proteobacteria	100	c__Gammaproteobacteria	100	o__Pseudomonadales	100	f__Pseudomonadaceae	100	g__Pseudomonas	100
1707	2	d__Bacteria	100	p__Proteobacteria	100	c__Gammaproteobacteria	100	o__Pseudomonadales	100	f__Pseudomonadaceae	100	g__Pseudomonas	100
1736	2	d__Bacteria	100	p__Proteobacteria	100	c__Gammaproteobacteria	100	o__Vibrionales	100	f__Vibrionaceae	100	g__Vibrio	100
1738	2	d__Bacteria	100	p__Proteobacteria	100	c__Gammaproteobacteria	100	o__Pseudomonadales	100	f__Moraxellaceae	100	g__Acinetobacter	100
1777	2	d__Bacteria	100	p__Proteobacteria	100	c__Gammaproteobacteria	100	o__Oceanospirillales	100	f__Oceanospirillaceae	100	g__Marinomonas	100
1784	3	d__Bacteria	100	p__Proteobacteria	100	c__Gammaproteobacteria	100	o__Pseudomonadales	100	f__Pseudomonadaceae	100	g__Pseudomonas	100
1794	2	d__Bacteria	100	p__Proteobacteria	100	c__Gammaproteobacteria	100	o__Pseudomonadales	100	f__Pseudomonadaceae	100	g__Pseudomonas	100
1804	3	d__Bacteria	100	p__Proteobacteria	100	c__Gammaproteobacteria	100	o__Pseudomonadales	100	f__Pseudomonadaceae	100	g__Pseudomonas	100
1809	2	d__Bacteria	100	p__Proteobacteria	100	c__Gammaproteobacteria	100	o__Oceanospirillales	100	f__Oceanospirillaceae	100	g__Marinomonas	100
1810	6	d__Bacteria	100	p__Proteobacteria	100	c__Gammaproteobacteria	100	o__Pseudomonadales	100	f__Pseudomonadaceae	100	g__Pseudomonas	100
1852	2	d__Bacteria	100	p__Proteobacteria	100	c__Gammaproteobacteria	100	o__Oceanospirillales	100	f__Oceanospirillaceae	100	g__Marinomonas	100
1920	3	d__Bacteria	100	p__Proteobacteria	100	c__Gammaproteobacteria	100	o__Oceanospirillales	100	f__Oceanospirillaceae	100	g__Marinomonas	100
1934	5	d__Bacteria	100	p__Proteobacteria	100	c__Gammaproteobacteria	100	o__Oceanospirillales	100	f__Oceanospirillaceae	100	g__Marinomonas	100
1973	2	d__Bacteria	100	p__Proteobacteria	100	c__Gammaproteobacteria	100	o__Pseudomonadales	100	f__Pseudomonadaceae	100	g__Pseudomonas	100
1983	3	d__Bacteria	100	p__Proteobacteria	100	c__Gammaproteobacteria	100	o__Vibrionales	100	f__Vibrionaceae	100	g__Vibrio	100
2010	2	d__Bacteria	100	p__Proteobacteria	100	c__Gammaproteobacteria	100	o__Oceanospirillales	100	f__Oceanospirillaceae	100	g__Marinomonas	100
2021	4	d__Bacteria	100	p__Proteobacteria	100	c__Gammaproteobacteria	100	o__Pseudomonadales	100	f__Pseudomonadaceae	100	g__Pseudomonas	100
2069	7	d__Bacteria	100	p__Proteobacteria	100	c__Gammaproteobacteria	100	o__Oceanospirillales	100	f__Oceanospirillaceae	100	g__Marinomonas	100
2074	3	d__Bacteria	100	p__Proteobacteria	100	c__Gammaproteobacteria	100	o__Oceanospirillales	100	f__Oceanospirillaceae	100	g__Marinomonas	100
2076	3	d__Bacteria	100	p__Proteobacteria	100	c__Gammaproteobacteria	100	o__Pseudomonadales	100	f__Pseudomonadaceae	100	g__Pseudomonas	100
2101	2	d__Bacteria	100	p__Proteobacteria	100	c__Gammaproteobacteria	100	o__Oceanospirillales	100	f__Oceanospirillaceae	100	g__Marinomonas	100
2203	2	d__Bacteria	100	p__Proteobacteria	100	c__Gammaproteobacteria	100	o__Pseudomonadales	100	f__Pseudomonadaceae	100	g__Pseudomonas	100
2244	3	d__Bacteria	100	p__Proteobacteria	100	c__Gammaproteobacteria	100	o__Oceanospirillales	100	f__Oceanospirillaceae	100	g__Marinomonas	100
2271	3	d__Bacteria	100	p__Proteobacteria	100	c__Gammaproteobacteria	100	o__Pseudomonadales	100	f__Pseudomonadaceae	100	g__Pseudomonas	100
2298	3	d__Bacteria	100	p__Proteobacteria	100	c__Gammaproteobacteria	100	o__Pseudomonadales	100	f__Moraxellaceae	100	g__Acinetobacter	100
2339	10	d__Bacteria	100	p__Proteobacteria	100	c__Gammaproteobacteria	100	o__Pseudomonadales	100	f__Pseudomonadaceae	100	g__Pseudomonas	100
2384	3	d__Bacteria	100	p__Proteobacteria	100	c__Gammaproteobacteria	100	o__Pseudomonadales	100	f__Pseudomonadaceae	100	g__Pseudomonas	100
2386	4	d__Bacteria	100	p__Proteobacteria	100	c__Gammaproteobacteria	100	o__Pseudomonadales	100	f__Pseudomonadaceae	100	g__Pseudomonas	100
2412	6	d__Bacteria	100	p__Proteobacteria	100	c__Gammaproteobacteria	100	o__Pseudomonadales	100	f__Pseudomonadaceae	100	g__Pseudomonas	100
2425	4	d__Bacteria	100	p__Proteobacteria	100	c__Gammaproteobacteria	100	o__Pseudomonadales	100	f__Pseudomonadaceae	100	g__Pseudomonas	100
2429	2	d__Bacteria	100	p__Proteobacteria	100	c__Gammaproteobacteria	100	o__Pseudomonadales	100	f__Pseudomonadaceae	100	g__Pseudomonas	100
2473	4	d__Bacteria	100	p__Proteobacteria	100	c__Gammaproteobacteria	100	o__Pseudomonadales	100	f__Pseudomonadaceae	100	g__Pseudomonas	100
2484	2	d__Bacteria	100	p__Proteobacteria	100	c__Gammaproteobacteria	100	o__Pseudomonadales	100	f__Pseudomonadaceae	100	g__Pseudomonas	100
2547	8	d__Bacteria	100	p__Proteobacteria	100	c__Gammaproteobacteria	100	o__Oceanospirillales	100	f__Oceanospirillaceae	100	g__Marinomonas	100
2557	5	d__Bacteria	100	p__Proteobacteria	100	c__Gammaproteobacteria	100	o__Oceanospirillales	100	f__Oceanospirillaceae	100	g__Marinomonas	100
2630	6	d__Bacteria	100	p__Proteobacteria	100	c__Gammaproteobacteria	100	o__Pseudomonadales	100	f__Pseudomonadaceae	100	g__Pseudomonas	100
2781	6	d__Bacteria	100	p__Proteobacteria	100	c__Gammaproteobacteria	100	o__Pseudomonadales	100	f__Pseudomonadaceae	100	g__Pseudomonas	100
2793	8	d__Bacteria	100	p__Proteobacteria	100	c__Gammaproteobacteria	100	o__Pseudomonadales	100	f__Pseudomonadaceae	100	g__Pseudomonas	100
2813	5	d__Bacteria	100	p__Proteobacteria	100	c__Gammaproteobacteria	100	o__Alteromonadales	100	f__Shewanellaceae	100	g__Shewanella	100
2872	2	d__Bacteria	100	p__Proteobacteria	100	c__Alphaproteobacteria	100	o__Rhodobacterales	100	f__Rhodobacteraceae	100	g__Pseudorhodobacter	100
2888	3	d__Bacteria	100	p__Proteobacteria	100	c__Gammaproteobacteria	100	o__Vibrionales	100	f__Vibrionaceae	100	g__Vibrio	100
2898	2	d__Bacteria	100	p__Proteobacteria	100	c__Gammaproteobacteria	100	o__Pseudomonadales	100	f__Pseudomonadaceae	100	g__Pseudomonas	100
3094	2	d__Bacteria	100	p__Proteobacteria	100	c__Gammaproteobacteria	100	o__Pseudomonadales	100	f__Pseudomonadaceae	100	g__Pseudomonas	100
3283	3	d__Bacteria	100	p__Proteobacteria	100	c__Gammaproteobacteria	100	o__Pseudomonadales	100	f__Pseudomonadaceae	100	g__Pseudomonas	100
3482	5	d__Bacteria	100	p__Proteobacteria	100	c__Gammaproteobacteria	100	o__Oceanospirillales	100	f__Oceanospirillaceae	100	g__Marinomonas	100
3583	2	d__Bacteria	100	p__Proteobacteria	100	c__Gammaproteobacteria	100	o__Oceanospirillales	100	f__Oceanospirillaceae	100	g__Marinomonas	100
3615	4	d__Bacteria	100	p__Proteobacteria	100	c__Gammaproteobacteria	100	o__Oceanospirillales	100	f__Oceanospirillaceae	100	g__Marinomonas	100
3667	2	d__Bacteria	100	p__Proteobacteria	100	c__Gammaproteobacteria	100	o__Alteromonadales	100	f__Shewanellaceae	100	g__Shewanella	100
3683	3	d__Bacteria	100	p__Proteobacteria	100	c__Gammaproteobacteria	100	o__Pseudomonadales	100	f__Pseudomonadaceae	100	g__Pseudomonas	100
3848	2	d__Bacteria	100	p__Proteobacteria	100	c__Gammaproteobacteria	100	o__Oceanospirillales	100	f__Oceanospirillaceae	100	g__Marinomonas	100
3922	3	d__Bacteria	100	p__Proteobacteria	100	c__Gammaproteobacteria	100	o__Oceanospirillales	100	f__Oceanospirillaceae	100	g__Marinomonas	100
3982	2	d__Bacteria	100	p__Proteobacteria	100	c__Gammaproteobacteria	100	o__Alteromonadales	100	f__Psychromonadaceae	100	g__Psychromonas	100
4082	2	d__Bacteria	100	p__Proteobacteria	100	c__Alphaproteobacteria	100	o__Rhodobacterales	100	f__Rhodobacteraceae	100	g__Paracoccus	100
4084	2	d__Bacteria	100	p__Proteobacteria	100	c__Gammaproteobacteria	100	o__Pseudomonadales	100	f__Pseudomonadaceae	100	g__Pseudomonas	100
4284	2	d__Bacteria	100	p__Proteobacteria	100	c__Gammaproteobacteria	100	o__Oceanospirillales	100	f__Oceanospirillaceae	100	g__Marinomonas	100
4304	5	d__Bacteria	100	p__Proteobacteria	100	c__Gammaproteobacteria	100	o__Pseudomonadales	100	f__Pseudomonadaceae	100	g__Pseudomonas	100
4542	2	d__Bacteria	100	p__Proteobacteria	100	c__Gammaproteobacteria	100	o__Pseudomonadales	100	f__Pseudomonadaceae	100	g__Pseudomonas	100
4596	2	d__Bacteria	100	p__Proteobacteria	100	c__Gammaproteobacteria	100	o__Pseudomonadales	100	f__Pseudomonadaceae	100	g__Pseudomonas	100
4615	5	d__Bacteria	100	p__Proteobacteria	100	c__Gammaproteobacteria	100	o__Pseudomonadales	100	f__Pseudomonadaceae	100	g__Pseudomonas	100
4630	6	d__Bacteria	100	p__Proteobacteria	100	c__Gammaproteobacteria	100	o__Pseudomonadales	100	f__Pseudomonadaceae	100	g__Pseudomonas	100
4886	5	d__Bacteria	100	p__Proteobacteria	100	c__Gammaproteobacteria	100	o__Alteromonadales	100	f__Shewanellaceae	100	g__Shewanella	100
5020	2	d__Bacteria	100	p__Proteobacteria	100	c__Gammaproteobacteria	100	o__Oceanospirillales	100	f__Oceanospirillaceae	100	g__Marinomonas	100
5120	3	d__Bacteria	100	p__Proteobacteria	100	c__Gammaproteobacteria	100	o__Pseudomonadales	100	f__Pseudomonadaceae	100	g__Pseudomonas	100
5371	6	d__Bacteria	100	p__Proteobacteria	100	c__Gammaproteobacteria	100	o__Alteromonadales	100	f__Psychromonadaceae	100	g__Psychromonas	100
6726	18	d__Bacteria	100	p__Proteobacteria	100	c__Gammaproteobacteria	100	o__Vibrionales	100	f__Vibrionaceae	100	g__Vibrio	100
6748	2	d__Bacteria	100	p__Actinobacteria <actinobacteria>	100	c__Actinobacteria	100	o__Corynebacteriales	100	f__Corynebacteriaceae	100	g__Corynebacterium	100
70	23	d__Bacteria	100	p__Proteobacteria	100	c__Gammaproteobacteria	100	o__Pseudomonadales	100	f__Pseudomonadaceae	100	g__Pseudomonas	100
872	4	d__Bacteria	100	p__Proteobacteria	100	c__Gammaproteobacteria	100	o__Pseudomonadales	100	f__Pseudomonadaceae	100	g__Pseudomonas	100
1063	6	d__Bacteria	100	p__Proteobacteria	100	c__Gammaproteobacteria	100	o__Pseudomonadales	100	f__Pseudomonadaceae	100	g__Pseudomonas	100
1604	29	d__Bacteria	100	p__Proteobacteria	100	c__Gammaproteobacteria	100	o__Pseudomonadales	100	f__Pseudomonadaceae	100	g__Pseudomonas	100
1768	4	d__Bacteria	100	p__Proteobacteria	100	c__Gammaproteobacteria	100	o__Pseudomonadales	100	f__Pseudomonadaceae	100	g__Pseudomonas	100
1792	16	d__Bacteria	100	p__Proteobacteria	100	c__Gammaproteobacteria	100	o__Vibrionales	100	f__Vibrionaceae	100	g__Vibrio	100
2439	5	d__Bacteria	100	p__Proteobacteria	100	c__Gammaproteobacteria	100	o__Pseudomonadales	100	f__Pseudomonadaceae	100	g__Pseudomonas	100
2603	3	d__Bacteria	100	p__Proteobacteria	100	c__Gammaproteobacteria	100	o__Pseudomonadales	100	f__Pseudomonadaceae	100	g__Pseudomonas	100
3549	12	d__Bacteria	100	p__Proteobacteria	100	c__Gammaproteobacteria	100	o__Pseudomonadales	100	f__Pseudomonadaceae	100	g__Pseudomonas	100
3577	3	d__Bacteria	100	p__Proteobacteria	100	c__Gammaproteobacteria	100	o__Pseudomonadales	100	f__Pseudomonadaceae	100	g__Pseudomonas	100
4266	2	d__Bacteria	100	p__Proteobacteria	100	c__Gammaproteobacteria	100	o__Pseudomonadales	100	f__Pseudomonadaceae	100	g__Pseudomonas	100
4740	22	d__Bacteria	100	p__Proteobacteria	100	c__Gammaproteobacteria	100	o__Pseudomonadales	100	f__Pseudomonadaceae	100	g__Pseudomonas	100
4815	3	d__Bacteria	100	p__Proteobacteria	100	c__Gammaproteobacteria	100	o__Vibrionales	100	f__Vibrionaceae	100	g__Vibrio	100
4863	2	d__Bacteria	100	p__Proteobacteria	100	c__Gammaproteobacteria	100	o__Alteromonadales	100	f__Shewanellaceae	100	g__Shewanella	100
6479	2	d__Bacteria	100	p__Proteobacteria	100	c__Gammaproteobacteria	100	o__Vibrionales	100	f__Vibrionaceae	100	g__Vibrio	100
6492	2	d__Bacteria	100	p__Proteobacteria	100	c__Gammaproteobacteria	100	o__Vibrionales	100	f__Vibrionaceae	100	g__Vibrio	100
199	18	d__Bacteria	100	p__Proteobacteria	100	c__Gammaproteobacteria	100	o__Pseudomonadales	100	f__Pseudomonadaceae	100	g__Pseudomonas	100
200	9	d__Bacteria	100	p__Proteobacteria	100	c__Gammaproteobacteria	100	o__Pseudomonadales	100	f__Pseudomonadaceae	100	g__Pseudomonas	100
273	10	d__Bacteria	100	p__Proteobacteria	100	c__Gammaproteobacteria	100	o__Pseudomonadales	100	f__Pseudomonadaceae	100	g__Pseudomonas	100
375	38	d__Bacteria	100	p__Proteobacteria	100	c__Gammaproteobacteria	100	o__Pseudomonadales	100	f__Pseudomonadaceae	100	g__Pseudomonas	100
402	11	d__Bacteria	100	p__Proteobacteria	100	c__Gammaproteobacteria	100	o__Pseudomonadales	100	f__Pseudomonadaceae	100	g__Pseudomonas	100
446	15	d__Bacteria	100	p__Proteobacteria	100	c__Gammaproteobacteria	100	o__Pseudomonadales	100	f__Pseudomonadaceae	100	g__Pseudomonas	100
785	6	d__Bacteria	100	p__Proteobacteria	100	c__Gammaproteobacteria	100	o__Pseudomonadales	100	f__Pseudomonadaceae	100	g__Pseudomonas	100
795	10	d__Bacteria	100	p__Proteobacteria	100	c__Gammaproteobacteria	100	o__Oceanospirillales	100	f__Oceanospirillaceae	100	g__Marinomonas	100
801	5	d__Bacteria	100	p__Proteobacteria	100	c__Gammaproteobacteria	100	o__Oceanospirillales	100	f__Oceanospirillaceae	100	g__Marinomonas	100
1067	7	d__Bacteria	100	p__Proteobacteria	100	c__Gammaproteobacteria	100	o__Pseudomonadales	100	f__Pseudomonadaceae	100	g__Pseudomonas	100
1174	4	d__Bacteria	100	p__Proteobacteria	100	c__Gammaproteobacteria	100	o__Pseudomonadales	100	f__Pseudomonadaceae	100	g__Pseudomonas	100
1221	4	d__Bacteria	100	p__Proteobacteria	100	c__Gammaproteobacteria	100	o__Pseudomonadales	100	f__Pseudomonadaceae	100	g__Pseudomonas	100
1228	6	d__Bacteria	100	p__Proteobacteria	100	c__Gammaproteobacteria	100	o__Pseudomonadales	100	f__Pseudomonadaceae	100	g__Pseudomonas	100
1307	7	d__Bacteria	100	p__Proteobacteria	100	c__Gammaproteobacteria	100	o__Pseudomonadales	100	f__Moraxellaceae	100	g__Acinetobacter	100
1426	2	d__Bacteria	100	p__Proteobacteria	100	c__Alphaproteobacteria	100	o__Rhodobacterales	100	f__Rhodobacteraceae	100	g__Paracoccus	100
1499	2	d__Bacteria	100	p__Proteobacteria	100	c__Gammaproteobacteria	100	o__Pseudomonadales	100	f__Pseudomonadaceae	100	g__Pseudomonas	100
1581	4	d__Bacteria	100	p__Proteobacteria	100	c__Gammaproteobacteria	100	o__Pseudomonadales	100	f__Pseudomonadaceae	100	g__Pseudomonas	100
1585	13	d__Bacteria	100	p__Proteobacteria	100	c__Gammaproteobacteria	100	o__Pseudomonadales	100	f__Pseudomonadaceae	100	g__Pseudomonas	100
1659	2	d__Bacteria	100	p__Proteobacteria	100	c__Gammaproteobacteria	100	o__Pseudomonadales	100	f__Pseudomonadaceae	100	g__Pseudomonas	100
1765	2	d__Bacteria	100	p__Proteobacteria	100	c__Gammaproteobacteria	100	o__Pseudomonadales	100	f__Pseudomonadaceae	100	g__Pseudomonas	100
1873	3	d__Bacteria	100	p__Proteobacteria	100	c__Gammaproteobacteria	100	o__Oceanospirillales	100	f__Oceanospirillaceae	100	g__Marinomonas	100
1884	3	d__Bacteria	100	p__Proteobacteria	100	c__Gammaproteobacteria	100	o__Oceanospirillales	100	f__Oceanospirillaceae	100	g__Marinomonas	100
1957	3	d__Bacteria	100	p__Proteobacteria	100	c__Gammaproteobacteria	100	o__Oceanospirillales	100	f__Oceanospirillaceae	100	g__Marinomonas	100
2004	2	d__Bacteria	100	p__Proteobacteria	100	c__Gammaproteobacteria	100	o__Pseudomonadales	100	f__Pseudomonadaceae	100	g__Pseudomonas	100
2046	3	d__Bacteria	100	p__Proteobacteria	100	c__Gammaproteobacteria	100	o__Vibrionales	100	f__Vibrionaceae	100	g__Vibrio	100
2152	2	d__Bacteria	100	p__Proteobacteria	100	c__Gammaproteobacteria	100	o__Pseudomonadales	100	f__Pseudomonadaceae	100	g__Pseudomonas	100
2200	8	d__Bacteria	100	p__Proteobacteria	100	c__Gammaproteobacteria	100	o__Pseudomonadales	100	f__Pseudomonadaceae	100	g__Pseudomonas	100
3475	4	d__Bacteria	100	p__Proteobacteria	100	c__Gammaproteobacteria	100	o__Pseudomonadales	100	f__Pseudomonadaceae	100	g__Pseudomonas	100
3489	5	d__Bacteria	100	p__Proteobacteria	100	c__Gammaproteobacteria	100	o__Pseudomonadales	100	f__Pseudomonadaceae	100	g__Pseudomonas	100
4434	4	d__Bacteria	100	p__Proteobacteria	100	c__Gammaproteobacteria	100	o__Pseudomonadales	100	f__Pseudomonadaceae	100	g__Pseudomonas	100
4519	5	d__Bacteria	100	p__Proteobacteria	100	c__Gammaproteobacteria	100	o__Pseudomonadales	100	f__Pseudomonadaceae	100	g__Pseudomonas	100
4816	9	d__Bacteria	100	p__Proteobacteria	100	c__Alphaproteobacteria	100	o__Rhodobacterales	100	f__Rhodobacteraceae	100	g__Paracoccus	100
6471	6	d__Bacteria	100	p__Proteobacteria	100	c__Gammaproteobacteria	100	o__Vibrionales	100	f__Vibrionaceae	100	g__Vibrio	100
156	30	d__Bacteria	100	p__Proteobacteria	100	c__Gammaproteobacteria	100	o__Pseudomonadales	100	f__Pseudomonadaceae	100	g__Pseudomonas	100
302	8	d__Bacteria	100	p__Proteobacteria	100	c__Gammaproteobacteria	100	o__Pseudomonadales	100	f__Pseudomonadaceae	100	g__Pseudomonas	100
728	10	d__Bacteria	100	p__Proteobacteria	100	c__Gammaproteobacteria	100	o__Alteromonadales	100	f__Shewanellaceae	100	g__Shewanella	100
1205	3	d__Bacteria	100	p__Proteobacteria	100	c__Gammaproteobacteria	100	o__Pseudomonadales	100	f__Pseudomonadaceae	100	g__Pseudomonas	100
1815	2	d__Bacteria	100	p__Proteobacteria	100	c__Gammaproteobacteria	100	o__Pseudomonadales	100	f__Pseudomonadaceae	100	g__Pseudomonas	100
2383	2	d__Bacteria	100	p__Proteobacteria	100	c__Gammaproteobacteria	100	o__Xanthomonadales	100	f__Xanthomonadaceae	100	g__Stenotrophomonas	100
2625	8	d__Bacteria	100	p__Proteobacteria	100	c__Gammaproteobacteria	100	o__Pseudomonadales	100	f__Pseudomonadaceae	100	g__Pseudomonas	100
2628	7	d__Bacteria	100	p__Proteobacteria	100	c__Gammaproteobacteria	100	o__Pseudomonadales	100	f__Pseudomonadaceae	100	g__Pseudomonas	100
2736	2	d__Bacteria	100	p__Proteobacteria	100	c__Gammaproteobacteria	100	o__Pseudomonadales	100	f__Pseudomonadaceae	100	g__Pseudomonas	100
2960	2	d__Bacteria	100	p__Proteobacteria	100	c__Gammaproteobacteria	100	o__Pseudomonadales	100	f__Pseudomonadaceae	100	g__Pseudomonas	100
3663	2	d__Bacteria	100	p__Proteobacteria	100	c__Gammaproteobacteria	100	o__Pseudomonadales	100	f__Pseudomonadaceae	100	g__Pseudomonas	100
3769	8	d__Bacteria	100	p__Proteobacteria	100	c__Gammaproteobacteria	100	o__Pseudomonadales	100	f__Pseudomonadaceae	100	g__Pseudomonas	100
3972	4	d__Bacteria	100	p__Proteobacteria	100	c__Gammaproteobacteria	100	o__Pseudomonadales	100	f__Pseudomonadaceae	100	g__Pseudomonas	100
347	9	d__Bacteria	100	p__Proteobacteria	100	c__Gammaproteobacteria	100	o__Pseudomonadales	100	f__Pseudomonadaceae	100	g__Pseudomonas	100
415	11	d__Bacteria	100	p__Proteobacteria	100	c__Gammaproteobacteria	100	o__Pseudomonadales	100	f__Pseudomonadaceae	100	g__Pseudomonas	100
431	9	d__Bacteria	100	p__Proteobacteria	100	c__Gammaproteobacteria	100	o__Pseudomonadales	100	f__Pseudomonadaceae	100	g__Pseudomonas	100
935	18	d__Bacteria	100	p__Proteobacteria	100	c__Gammaproteobacteria	100	o__Pseudomonadales	100	f__Pseudomonadaceae	100	g__Pseudomonas	100
1417	2	d__Bacteria	100	p__Proteobacteria	100	c__Gammaproteobacteria	100	o__Pseudomonadales	100	f__Pseudomonadaceae	100	g__Pseudomonas	100
1483	2	d__Bacteria	100	p__Proteobacteria	100	c__Gammaproteobacteria	100	o__Pseudomonadales	100	f__Pseudomonadaceae	100	g__Pseudomonas	100
2610	2	d__Bacteria	100	p__Proteobacteria	100	c__Gammaproteobacteria	100	o__Pseudomonadales	100	f__Pseudomonadaceae	100	g__Pseudomonas	100
2762	25	d__Bacteria	100	p__Proteobacteria	100	c__Gammaproteobacteria	100	o__Pseudomonadales	100	f__Pseudomonadaceae	100	g__Pseudomonas	100
5583	2	d__Bacteria	100	p__Proteobacteria	100	c__Gammaproteobacteria	100	o__Pseudomonadales	100	f__Pseudomonadaceae	100	g__Pseudomonas	100
52	23	d__Bacteria	100	p__Proteobacteria	100	c__Gammaproteobacteria	100	o__Pseudomonadales	100	f__Pseudomonadaceae	100	g__Pseudomonas	100
88	39	d__Bacteria	100	p__Proteobacteria	100	c__Gammaproteobacteria	100	o__Pseudomonadales	100	f__Pseudomonadaceae	100	g__Pseudomonas	100
131	16	d__Bacteria	100	p__Proteobacteria	100	c__Gammaproteobacteria	100	o__Oceanospirillales	100	f__Oceanospirillaceae	100	g__Marinomonas	100
192	10	d__Bacteria	100	p__Proteobacteria	100	c__Gammaproteobacteria	100	o__Pseudomonadales	100	f__Pseudomonadaceae	100	g__Pseudomonas	100
205	12	d__Bacteria	100	p__Proteobacteria	100	c__Gammaproteobacteria	100	o__Pseudomonadales	100	f__Pseudomonadaceae	100	g__Pseudomonas	100
290	13	d__Bacteria	100	p__Proteobacteria	100	c__Gammaproteobacteria	100	o__Oceanospirillales	100	f__Oceanospirillaceae	100	g__Marinomonas	100
307	9	d__Bacteria	100	p__Proteobacteria	100	c__Gammaproteobacteria	100	o__Alteromonadales	100	f__Shewanellaceae	100	g__Shewanella	100
328	10	d__Bacteria	100	p__Proteobacteria	100	c__Gammaproteobacteria	100	o__Oceanospirillales	100	f__Oceanospirillaceae	100	g__Marinomonas	100
357	10	d__Bacteria	100	p__Proteobacteria	100	c__Gammaproteobacteria	100	o__Oceanospirillales	100	f__Oceanospirillaceae	100	g__Marinomonas	100
389	8	d__Bacteria	100	p__Proteobacteria	100	c__Gammaproteobacteria	100	o__Oceanospirillales	100	f__Oceanospirillaceae	100	g__Marinomonas	100
395	9	d__Bacteria	100	p__Proteobacteria	100	c__Gammaproteobacteria	100	o__Pseudomonadales	100	f__Pseudomonadaceae	100	g__Pseudomonas	100
427	16	d__Bacteria	100	p__Proteobacteria	100	c__Gammaproteobacteria	100	o__Oceanospirillales	100	f__Oceanospirillaceae	100	g__Marinomonas	100
450	7	d__Bacteria	100	p__Proteobacteria	100	c__Gammaproteobacteria	100	o__Pseudomonadales	100	f__Pseudomonadaceae	100	g__Pseudomonas	100
497	11	d__Bacteria	100	p__Proteobacteria	100	c__Alphaproteobacteria	100	o__Rhodobacterales	100	f__Rhodobacteraceae	100	g__Thioclava	100
507	5	d__Bacteria	100	p__Proteobacteria	100	c__Gammaproteobacteria	100	o__Oceanospirillales	100	f__Oceanospirillaceae	100	g__Marinomonas	100
508	12	d__Bacteria	100	p__Proteobacteria	100	c__Gammaproteobacteria	100	o__Pseudomonadales	100	f__Moraxellaceae	100	g__Acinetobacter	100
527	6	d__Bacteria	100	p__Proteobacteria	100	c__Gammaproteobacteria	100	o__Oceanospirillales	100	f__Oceanospirillaceae	100	g__Marinomonas	100
554	24	d__Bacteria	100	p__Proteobacteria	100	c__Gammaproteobacteria	100	o__Oceanospirillales	100	f__Oceanospirillaceae	100	g__Marinomonas	100
570	7	d__Bacteria	100	p__Proteobacteria	100	c__Gammaproteobacteria	100	o__Pseudomonadales	100	f__Pseudomonadaceae	100	g__Pseudomonas	100
583	10	d__Bacteria	100	p__Proteobacteria	100	c__Gammaproteobacteria	100	o__Oceanospirillales	100	f__Oceanospirillaceae	100	g__Marinomonas	100
606	8	d__Bacteria	100	p__Proteobacteria	100	c__Gammaproteobacteria	100	o__Pseudomonadales	100	f__Pseudomonadaceae	100	g__Pseudomonas	100
650	9	d__Bacteria	100	p__Proteobacteria	100	c__Gammaproteobacteria	100	o__Oceanospirillales	100	f__Oceanospirillaceae	100	g__Marinomonas	100
664	15	d__Bacteria	100	p__Proteobacteria	100	c__Gammaproteobacteria	100	o__Oceanospirillales	100	f__Oceanospirillaceae	100	g__Marinomonas	100
679	8	d__Bacteria	100	p__Proteobacteria	100	c__Gammaproteobacteria	100	o__Pseudomonadales	100	f__Pseudomonadaceae	100	g__Pseudomonas	100
685	5	d__Bacteria	100	p__Proteobacteria	100	c__Gammaproteobacteria	100	o__Oceanospirillales	100	f__Oceanospirillaceae	100	g__Marinomonas	100
694	5	d__Bacteria	100	p__Proteobacteria	100	c__Gammaproteobacteria	100	o__Pseudomonadales	100	f__Pseudomonadaceae	100	g__Pseudomonas	100
715	7	d__Bacteria	100	p__Proteobacteria	100	c__Gammaproteobacteria	100	o__Oceanospirillales	100	f__Oceanospirillaceae	100	g__Marinomonas	100
777	5	d__Bacteria	100	p__Proteobacteria	100	c__Gammaproteobacteria	100	o__Oceanospirillales	100	f__Oceanospirillaceae	100	g__Marinomonas	100
817	7	d__Bacteria	100	p__Proteobacteria	100	c__Gammaproteobacteria	100	o__Oceanospirillales	100	f__Oceanospirillaceae	100	g__Marinomonas	100
845	5	d__Bacteria	100	p__Proteobacteria	100	c__Gammaproteobacteria	100	o__Oceanospirillales	100	f__Oceanospirillaceae	100	g__Marinomonas	100
849	6	d__Bacteria	100	p__Proteobacteria	100	c__Gammaproteobacteria	100	o__Oceanospirillales	100	f__Oceanospirillaceae	100	g__Marinomonas	100
850	11	d__Bacteria	100	p__Proteobacteria	100	c__Gammaproteobacteria	100	o__Vibrionales	100	f__Vibrionaceae	100	g__Vibrio	100
851	4	d__Bacteria	100	p__Proteobacteria	100	c__Gammaproteobacteria	100	o__Pseudomonadales	100	f__Pseudomonadaceae	100	g__Pseudomonas	100
855	7	d__Bacteria	100	p__Proteobacteria	100	c__Gammaproteobacteria	100	o__Pseudomonadales	100	f__Pseudomonadaceae	100	g__Pseudomonas	100
877	3	d__Bacteria	100	p__Proteobacteria	100	c__Gammaproteobacteria	100	o__Oceanospirillales	100	f__Oceanospirillaceae	100	g__Marinomonas	100
899	4	d__Bacteria	100	p__Proteobacteria	100	c__Gammaproteobacteria	100	o__Pseudomonadales	100	f__Pseudomonadaceae	100	g__Pseudomonas	100
900	5	d__Bacteria	100	p__Proteobacteria	100	c__Gammaproteobacteria	100	o__Oceanospirillales	100	f__Oceanospirillaceae	100	g__Marinomonas	100
901	5	d__Bacteria	100	p__Proteobacteria	100	c__Gammaproteobacteria	100	o__Pseudomonadales	100	f__Pseudomonadaceae	100	g__Pseudomonas	100
909	7	d__Bacteria	100	p__Proteobacteria	100	c__Gammaproteobacteria	100	o__Oceanospirillales	100	f__Oceanospirillaceae	100	g__Marinomonas	100
931	4	d__Bacteria	100	p__Proteobacteria	100	c__Gammaproteobacteria	100	o__Pseudomonadales	100	f__Moraxellaceae	100	g__Acinetobacter	100
937	7	d__Bacteria	100	p__Proteobacteria	100	c__Gammaproteobacteria	100	o__Pseudomonadales	100	f__Pseudomonadaceae	100	g__Pseudomonas	100
940	14	d__Bacteria	100	p__Proteobacteria	100	c__Gammaproteobacteria	100	o__Pseudomonadales	100	f__Pseudomonadaceae	100	g__Pseudomonas	100
963	3	d__Bacteria	100	p__Proteobacteria	100	c__Gammaproteobacteria	100	o__Pseudomonadales	100	f__Pseudomonadaceae	100	g__Pseudomonas	100
971	4	d__Bacteria	100	p__Proteobacteria	100	c__Gammaproteobacteria	100	o__Pseudomonadales	100	f__Pseudomonadaceae	100	g__Pseudomonas	100
1048	3	d__Bacteria	100	p__Proteobacteria	100	c__Alphaproteobacteria	100	o__Rhodobacterales	100	f__Rhodobacteraceae	100	g__Paracoccus	100
1062	14	d__Bacteria	100	p__Proteobacteria	100	c__Gammaproteobacteria	100	o__Pseudomonadales	100	f__Pseudomonadaceae	100	g__Pseudomonas	100
1069	4	d__Bacteria	100	p__Proteobacteria	100	c__Gammaproteobacteria	100	o__Pseudomonadales	100	f__Pseudomonadaceae	100	g__Pseudomonas	100
1168	12	d__Bacteria	100	p__Proteobacteria	100	c__Gammaproteobacteria	100	o__Pseudomonadales	100	f__Pseudomonadaceae	100	g__Pseudomonas	100
1185	5	d__Bacteria	100	p__Proteobacteria	100	c__Gammaproteobacteria	100	o__Oceanospirillales	100	f__Oceanospirillaceae	100	g__Marinomonas	100
1201	3	d__Bacteria	100	p__Proteobacteria	100	c__Gammaproteobacteria	100	o__Oceanospirillales	100	f__Oceanospirillaceae	100	g__Marinomonas	100
1207	3	d__Bacteria	100	p__Proteobacteria	100	c__Gammaproteobacteria	100	o__Pseudomonadales	100	f__Pseudomonadaceae	100	g__Pseudomonas	100
1255	3	d__Bacteria	100	p__Proteobacteria	100	c__Alphaproteobacteria	100	o__Rhodobacterales	100	f__Rhodobacteraceae	100	g__Pseudorhodobacter	100
1292	4	d__Bacteria	100	p__Proteobacteria	100	c__Gammaproteobacteria	100	o__Oceanospirillales	100	f__Oceanospirillaceae	100	g__Marinomonas	100
1317	2	d__Bacteria	100	p__Proteobacteria	100	c__Gammaproteobacteria	100	o__Oceanospirillales	100	f__Oceanospirillaceae	100	g__Marinomonas	100
1350	7	d__Bacteria	100	p__Proteobacteria	100	c__Gammaproteobacteria	100	o__Alteromonadales	100	f__Psychromonadaceae	100	g__Psychromonas	100
1362	3	d__Bacteria	100	p__Proteobacteria	100	c__Gammaproteobacteria	100	o__Oceanospirillales	100	f__Oceanospirillaceae	100	g__Marinomonas	100
1433	5	d__Bacteria	100	p__Proteobacteria	100	c__Gammaproteobacteria	100	o__Pseudomonadales	100	f__Moraxellaceae	100	g__Acinetobacter	100
1487	2	d__Bacteria	100	p__Proteobacteria	100	c__Gammaproteobacteria	100	o__Oceanospirillales	100	f__Oceanospirillaceae	100	g__Marinomonas	100
1503	12	d__Bacteria	100	p__Proteobacteria	100	c__Gammaproteobacteria	100	o__Pseudomonadales	100	f__Pseudomonadaceae	100	g__Pseudomonas	100
1533	6	d__Bacteria	100	p__Proteobacteria	100	c__Gammaproteobacteria	100	o__Pseudomonadales	100	f__Pseudomonadaceae	100	g__Pseudomonas	100
1536	4	d__Bacteria	100	p__Proteobacteria	100	c__Gammaproteobacteria	100	o__Oceanospirillales	100	f__Oceanospirillaceae	100	g__Marinomonas	100
1554	2	d__Bacteria	100	p__Proteobacteria	100	c__Gammaproteobacteria	100	o__Vibrionales	100	f__Vibrionaceae	100	g__Vibrio	100
1611	5	d__Bacteria	100	p__Proteobacteria	100	c__Gammaproteobacteria	100	o__Oceanospirillales	100	f__Oceanospirillaceae	100	g__Marinomonas	100
1657	2	d__Bacteria	100	p__Proteobacteria	100	c__Gammaproteobacteria	100	o__Alteromonadales	100	f__Psychromonadaceae	100	g__Psychromonas	100
1664	2	d__Bacteria	100	p__Proteobacteria	100	c__Gammaproteobacteria	100	o__Alteromonadales	100	f__Psychromonadaceae	100	g__Psychromonas	100
1680	2	d__Bacteria	100	p__Proteobacteria	100	c__Gammaproteobacteria	100	o__Oceanospirillales	100	f__Oceanospirillaceae	100	g__Marinomonas	100
1737	2	d__Bacteria	100	p__Proteobacteria	100	c__Gammaproteobacteria	100	o__Oceanospirillales	100	f__Oceanospirillaceae	100	g__Marinomonas	100
1743	2	d__Bacteria	100	p__Proteobacteria	100	c__Gammaproteobacteria	100	o__Pseudomonadales	100	f__Pseudomonadaceae	100	g__Pseudomonas	100
1754	2	d__Bacteria	100	p__Proteobacteria	100	c__Gammaproteobacteria	100	o__Oceanospirillales	100	f__Oceanospirillaceae	100	g__Marinomonas	100
1802	2	d__Bacteria	100	p__Proteobacteria	100	c__Gammaproteobacteria	100	o__Oceanospirillales	100	f__Oceanospirillaceae	100	g__Marinomonas	100
1806	2	d__Bacteria	100	p__Proteobacteria	100	c__Gammaproteobacteria	100	o__Pseudomonadales	100	f__Pseudomonadaceae	100	g__Pseudomonas	100
1808	2	d__Bacteria	100	p__Proteobacteria	100	c__Gammaproteobacteria	100	o__Oceanospirillales	100	f__Oceanospirillaceae	100	g__Marinomonas	100
1838	7	d__Bacteria	100	p__Proteobacteria	100	c__Gammaproteobacteria	100	o__Pseudomonadales	100	f__Pseudomonadaceae	100	g__Pseudomonas	100
1843	3	d__Bacteria	100	p__Proteobacteria	100	c__Gammaproteobacteria	100	o__Pseudomonadales	100	f__Pseudomonadaceae	100	g__Pseudomonas	100
[truncated: 1,419 more rows]
