# Supplementary material for: Decoding Microbial Plastic Colonisation: Multi‐Omic Insights Into the Fast‐Evolving Dynamics of Early‐Stage Biofilms
Source: Proteomics. 2025 Jan 6;25(7):e202400208. doi: 10.1002/pmic.202400208 (PMC11962581; doi:10.1002/pmic.202400208)
Supplement: Supplementary file 2 — Supplementary File_S2 Protein identification obtained from the publicly available databases for antimicrobial resistance (CARD), plastic metabolism (PlasticsDB), and virulence factor (VFDBs). [file PMIC-25-e202400208-s003.xlsx]

## Sheet: CARDs_1FDR
n	unused	cov_95	accession	ARGene	Species	peptides_95
1	0	84.01	gb|AAC76364.1|ARO:3003370	gb|AAC76364.1|ARO:3003370|Ecol_EFTu_ENC	Escherichia coli str. K-12 substr. MG1655]	106
1	0	84.01	gb|AAA50993.1|ARO:3003368	gb|AAA50993.1|ARO:3003368|Ecol_EFTu_KIR	Escherichia coli]	106
1	49.4	80.93	gb|AAN82549.1|ARO:3003369	gb|AAN82549.1|ARO:3003369|Ecol_EFTu_PLV	Escherichia coli CFT073]	106
2	46.51	28.46	gb|BAB38333.1|ARO:3003288	gb|BAB38333.1|ARO:3003288|Ecol_rpoB_RIF	Escherichia coli O157:H7 str. Sakai]	43
3	26.53	13.95	gb|AJP09758.1|ARO:3004681	gb|AJP09758.1|ARO:3004681|Cdif_rpoC_VAN	Clostridioides difficile 630]	24
4	20.85	41.61	gb|AFK57679.1|ARO:3003438	gb|AFK57679.1|ARO:3003438|Efac_EFTu_GE2A	Enterococcus faecium DO]	48
5	18.68	3.841	gb|AAD08242.1|ARO:3007051	gb|AAD08242.1|ARO:3007051|Hpyl_rpoB_RIF	Helicobacter pylori 26695]	10
6	13.59	11.81	gb|AAG06556.1|ARO:3003684	gb|AAG06556.1|ARO:3003684|Paer_gyrA_FLO	Pseudomonas aeruginosa PAO1]	10
7	11.39	7.214	gb|AGG29535.1|ARO:3003306	gb|AGG29535.1|ARO:3003306|Mmor_gyrB_FLO	Morganella morganii subsp. morganii KT]	6
8	9.26	10.31	gb|ADK17136.1|ARO:3004563	gb|ADK17136.1|ARO:3004563|Cdif_rpoB_RIF	Clostridium ljungdahlii DSM 13528]	15
9	8.4	23.43	gb|CAA67349.1|ARO:3003359	gb|CAA67349.1|ARO:3003359|Scin_EFTu_ELF	Streptomyces cinnamoneus]	14
10	7.9	5.794	gb|CAL35145.1|ARO:3003789	gb|CAL35145.1|ARO:3003789|Cjej_gyrA_FLO	Campylobacter jejuni subsp. jejuni NCTC 11168 = ATCC 700819]	6
11	7.35	4.378	gb|VEG60537.1|ARO:3004835	gb|VEG60537.1|ARO:3004835|Ngon_pilQ_BLA	Neisseria gonorrhoeae]	3
12	6.71	3.349	gb|AAC71220.1|ARO:3004631	gb|AAC71220.1|ARO:3004631|Mgen_gyrA_FLO	Mycoplasma genitalium G37]	3
13	6.63	6.14	gb|AAB52541.1|ARO:3004833	gb|AAB52541.1|ARO:3004833|Ngon_PBP1_BLA	Neisseria meningitidis]	4
14	6.5	3.203	gb|CAC29514.1|ARO:3003298	gb|CAC29514.1|ARO:3003298|Mlep_gyrA_FLO	Mycobacterium leprae TN]	4
15	6.46	3.589	gb|CAJ66820.1|ARO:3003995	gb|CAJ66820.1|ARO:3003995|Cdif_gyrA_FLO	Clostridioides difficile 630]	3
16	6.43	7.788	gb|CAG39569.1|ARO:3003291	gb|CAG39569.1|ARO:3003291|Saur_rpoC_DAP	Staphylococcus aureus subsp. aureus MRSA252]	13
17	6.05	14.5	gb|AAC74370.1|ARO:3004045	gb|AAC74370.1|ARO:3004045|Ecol_fabI_MULT	Escherichia coli str. K-12 substr. MG1655]	4
18	5.91	2.632	gb|EEK14408.1|ARO:3003931	gb|EEK14408.1|ARO:3003931|Cgin_gyrA_FLO	Capnocytophaga gingivalis ATCC 33624]	2
19	5.51	3.221	gb|CAA55486.1|ARO:3003459	gb|CAA55486.1|ARO:3003459|Mtub_gyrB_FLO	Mycobacterium tuberculosis H37Ra]	3
20	5.12	3.585	gb|ABM44583.1|ARO:3003302	gb|ABM44583.1|ARO:3003302|Bbac_gyrA_AMU	Bartonella bacilliformis KC583]	3
21	4.9	4.553	gb|ADK13120.1|ARO:3004562	gb|ADK13120.1|ARO:3004562|Cdif_gyrB_FLO	Clostridium ljungdahlii DSM 13528]	3
22	4.72	5.357	gb|CCP46748.1|ARO:3003470	gb|CCP46748.1|ARO:3003470|Mtub_gidB_STR	Mycobacterium tuberculosis H37Rv]	2
23	4.67	3.266	gb|CNT74515.1|ARO:3004859	gb|CNT74515.1|ARO:3004859|Ngon_gyrB_ZOL	Neisseria gonorrhoeae]	2
24	4.54	5.04	gb|BAA37152.1|ARO:3003702	gb|BAA37152.1|ARO:3003702|Paer_ParC_FLO	Pseudomonas aeruginosa]	4
25	4.31	2.561	gb|WP_010869372.1|ARO:3004630	gb|WP_010869372.1|ARO:3004630|Mgen_parC_MXF	Mycoplasma genitalium]	2
26	0	3.649	gb|CCP44675.1|ARO:3003392	gb|CCP44675.1|ARO:3003392|Mtub_katG_INH	Mycobacterium tuberculosis H37Rv]	3
26	4.29	3.649	gb|CCP44675.1|ARO:3005102	gb|CCP44675.1|ARO:3005102|Mtub_katG_PTO	Mycobacterium tuberculosis H37Rv]	3
27	4.14	4.293	gb|AAG08352.1|ARO:3003685	gb|AAG08352.1|ARO:3003685|Paer_parE_FLO	Pseudomonas aeruginosa PAO1]	3
28	0	5	gb|CCP43220.1|ARO:3004925	gb|CCP43220.1|ARO:3004925|Mtub_mshA_INH	Mycobacterium tuberculosis H37Rv]	2
28	4.03	5	gb|NP_215000.1|ARO:3005108	gb|NP_215000.1|ARO:3005108|Mtub_mshA_PTO	Mycobacterium tuberculosis H37Rv]	2
29	3.45	4.639	gb|CCP44023.1|ARO:3003455	gb|CCP44023.1|ARO:3003455|Mtub_embR_EMB	Mycobacterium tuberculosis H37Rv]	2
30	3.36	2.969	gb|CCP43072.1|ARO:3003448	gb|CCP43072.1|ARO:3003448|Mtub_iniA_EMB	Mycobacterium tuberculosis H37Rv]	2
31	3.27	2.645	gb|CCP43410.1|ARO:3003283	gb|CCP43410.1|ARO:3003283|Mtub_rpoB_RIF	Mycobacterium tuberculosis H37Rv]	3
32	3.24	45.59	gb|AXU66539.1|ARO:3003357	gb|AXU66539.1|ARO:3003357|Cdif_EFTu_ELF	Clostridioides difficile]	34
33	2.98	3.507	gb|WP_001153763.1|ARO:3007052	gb|WP_001153763.1|ARO:3007052|Hpyl_gyrA_FLO	Helicobacter pylori]	3
34	2.88	2.542	gb|NP_358351.1|ARO:3003311	gb|NP_358351.1|ARO:3003311|Spne_parC_FLO	Streptococcus pneumoniae R6]	2
35	2.78	2.273	gb|ADJ67256.1|ARO:3003769	gb|ADJ67256.1|ARO:3003769|Saur_mprF	Staphylococcus aureus]	2
35	0	2.273	gb|ADJ67256.1|ARO:3003319	gb|ADJ67256.1|ARO:3003319|Saur_mprF_DAP	Staphylococcus aureus]	2
36	2.73	14.56	gb|AAS81670.1|ARO:3005081	gb|AAS81670.1|ARO:3005081|Tthe_uL3_PLM	Thermus thermophilus HB27]	5
37	2.7	0.9698	gb|AAL82403.1|ARO:3003297	gb|AAL82403.1|ARO:3003297|Bbac_gyrA_FLO	Bartonella bacilliformis]	1
38	2.69	4.289	gb|AAG04347.1|ARO:3003686	gb|AAG04347.1|ARO:3003686|Paer_oprD_IPM	Pseudomonas aeruginosa PAO1]	4
39	0	2.05	gb|AAL21173.1|ARO:3003926	gb|AAL21173.1|ARO:3003926|Sent_gyrA_FLO	Salmonella enterica subsp. enterica serovar Typhimurium str. LT2]	2
39	2.56	2.05	gb|AAL21173.1|ARO:3004334	gb|AAL21173.1|ARO:3004334|Sent_gyrA_TRC	Salmonella enterica subsp. enterica serovar Typhimurium str. LT2]	2
40	2.5	3.604	gb|CAB11883.2|ARO:3007073	gb|CAB11883.2|ARO:3007073|Bsub_rpoB_RIF	Bacillus subtilis subsp. subtilis str. 168]	5
41	2.48	2.381	gb|AAK17127.1|ARO:3007058	gb|AAK17127.1|ARO:3007058|Hpyl_pbp2_AMX	Helicobacter pylori]	1
42	2.45	0.8255	gb|CDJ73082.1|ARO:3003900	gb|CDJ73082.1|ARO:3003900|Ecol_cyaA_FOF	Escherichia coli str. K-12 substr. MC4100]	1
43	2.44	21.36	gb|AAW90462.1|ARO:3003930	gb|AAW90462.1|ARO:3003930|rpsJ	Neisseria gonorrhoeae FA 1090]	2
44	2.38	4.462	gb|CCP43073.1|ARO:3003451	gb|CCP43073.1|ARO:3003451|Mtub_iniC_EMB	Mycobacterium tuberculosis H37Rv]	3
45	2.36	0.9333	gb|AFC91898.1|ARO:3003043	gb|AFC91898.1|ARO:3003043|Spne_PBP2x_AMX	Streptococcus pneumoniae]	1
46	2.3	1.552	gb|WP_001182024.1|ARO:3007053	gb|WP_001182024.1|ARO:3007053|Hpyl_gyrB_FLO	Helicobacter pylori]	1
47	2.29	2.138	gb|CAG39047.1|ARO:3003794	gb|CAG39047.1|ARO:3003794|Saur_walK_DAP	Staphylococcus aureus subsp. aureus MRSA252]	1
48	2.28	7.333	gb|AJF83452.1|ARO:3003574	gb|AJF83452.1|ARO:3003574|LpxC	Acinetobacter baumannii]	2
49	2.27	2.644	gb|CAG39033.1|ARO:3003301	gb|CAG39033.1|ARO:3003301|Saur_gyrB_AMU	Staphylococcus aureus subsp. aureus MRSA252]	2
50	2.26	0.8979	gb|AER05434.1|ARO:3003974	gb|AER05434.1|ARO:3003974|Cacn_gyrA_FLO	Cutibacterium acnes subsp. defendens ATCC 11828]	1
51	2.24	1.377	gb|AAF40852.1|ARO:3003937	gb|AAF40852.1|ARO:3003937|Nmen_PBP2_BLA	Neisseria meningitidis MC58]	1
52	2.24	4.057	gb|AIL15701.1|ARO:3003775	gb|AIL15701.1|ARO:3003775|Ecol_murA_FOF	Escherichia coli ATCC 25922]	1
53	2.19	3.208	gb|AJF82744.1|ARO:3003817	gb|AJF82744.1|ARO:3003817|Abau_gyrA_FLO	Acinetobacter baumannii]	2
54	2.17	0.875	gb|WP_001289569.1|ARO:3003312	gb|WP_001289569.1|ARO:3003312|Saur_parC_FLO	Staphylococcus]	1
55	2.15	5.612	gb|CDJ73205.1|ARO:3003893	gb|CDJ73205.1|ARO:3003893|Ecol_uhpA_FOF	Escherichia coli str. K-12 substr. MC4100]	1
56	2.14	4.525	gb|AAG08162.1|ARO:3003582	gb|AAG08162.1|ARO:3003582|basR	Pseudomonas aeruginosa PAO1]	1
57	2.13	2.586	gb|AAB57788.1|ARO:3000464	gb|AAB57788.1|ARO:3000464|Ngon_porin	Neisseria gonorrhoeae]	2
58	2.12	4.762	gb|WP_000670110.1|ARO:3007055	gb|WP_000670110.1|ARO:3007055|Hpyl_rdxA_MTZ	Helicobacter pylori]	1
59	2.1	1.619	gb|ABD31357.1|ARO:3003074	gb|ABD31357.1|ARO:3003074|Saur_cls_DAP	Staphylococcus aureus subsp. aureus NCTC 8325]	2
60	2.07	9.426	gb|AAC74177.1|ARO:3004049	gb|AAC74177.1|ARO:3004049|Ecol_fabG_TRC	Escherichia coli str. K-12 substr. MG1655]	3
61	2.05	4.478	gb|AAK46002.1|ARO:3003445	gb|AAK46002.1|ARO:3003445|Mtub_tlyA_AMG	Mycobacterium tuberculosis CDC1551]	1
62	2.03	4.135	gb|AAL97684.1|ARO:3003387	gb|AAL97684.1|ARO:3003387|Spyo_folP_SLF	Streptococcus pyogenes MGAS8232]	1
63	2.02	3.111	gb|AAG04568.1|ARO:3003895	gb|AAG04568.1|ARO:3003895|Paer_PhoP_CST	Pseudomonas aeruginosa PAO1]	1
64	1.57	1.805	gb|CAG40364.1|ARO:3003315	gb|CAG40364.1|ARO:3003315|Saur_parE_FLO	Staphylococcus aureus subsp. aureus MRSA252]	1
64	0	1.81	gb|BAA11086.1|ARO:3003314	gb|BAA11086.1|ARO:3003314|Saur_parE_AMU	Staphylococcus aureus subsp. aureus RN4220]	1
65	1.51	3.794	gb|AAK17126.1|ARO:3007060	gb|AAK17126.1|ARO:3007060|Hpyl_pbp1_AMX	Helicobacter pylori]	2
66	1.38	14.52	gb|AAK44936.1|ARO:3003395	gb|AAK44936.1|ARO:3003395|Mtub_rpsL_STR	Mycobacterium tuberculosis CDC1551]	3
67	1.15	7.767	gb|WP_003690088.1|ARO:3004956	gb|WP_003690088.1|ARO:3004956|Ngon_rpld	Neisseria gonorrhoeae]	1
68	1.11	2.183	gb|AAW89357.1|ARO:3003928	gb|AAW89357.1|ARO:3003928|Ngon_gyrA_FLO	Neisseria gonorrhoeae FA 1090]	2
69	0.88	1.059	gb|WP_010891786.1|ARO:3003309	gb|WP_010891786.1|ARO:3003309|Uure_parC_FLO	Ureaplasma parvum]	1
70	0.8	3.259	gb|AAW89918.1|ARO:3003929	gb|AAW89918.1|ARO:3003929|Ngon_parC_FLO	Neisseria gonorrhoeae FA 1090]	2
71	0.72	8.072	gb|CDO13981.1|ARO:3003585	gb|CDO13981.1|ARO:3003585|Kleb_PhoP_CST	Klebsiella pneumoniae]	1
72	0.65	1.463	gb|EJC52487.1|ARO:3007057	gb|EJC52487.1|ARO:3007057|Hpyl_pbp3_AMX	Helicobacter pylori Hp P-30]	1
73	0.63	1.944	gb|CDJ73208.1|ARO:3003890	gb|CDJ73208.1|ARO:3003890|Ecol_UhpT_FOF	Escherichia coli str. K-12 substr. MC4100]	1
74	0.6	1.864	gb|WP_041918279.1|ARO:3003925	gb|WP_041918279.1|ARO:3003925|Hpin_parC_FLO	Haemophilus parainfluenzae]	1
75	0.43	5.579	gb|CAG39568.1|ARO:3003287	gb|CAG39568.1|ARO:3003287|Saur_rpoB_DAP	Staphylococcus aureus subsp. aureus MRSA252]	5
75	0	5.579	gb|CAG39568.1|ARO:3003285	gb|CAG39568.1|ARO:3003285|Saur_rpoB_RIF	Staphylococcus aureus subsp. aureus MRSA252]	5
76	0.41	5.039	gb|CCP45469.1|ARO:3004184	gb|CCP45469.1|ARO:3004184|Mtub_ribD_PAS	Mycobacterium tuberculosis H37Rv]	1
77	0.37	1.475	gb|AAC22787.1|ARO:3004446	gb|AAC22787.1|ARO:3004446|Hinf_PBP3_BLA	Haemophilus influenzae Rd KW20]	1
78	0.36	1.314	gb|AAL00321.1|ARO:3003042	gb|AAL00321.1|ARO:3003042|Spne_PBP2b_AMX	Streptococcus pneumoniae R6]	1
79	0.33	0	gb|CBW16027.1|ARO:3003924	gb|CBW16027.1|ARO:3003924|Hpin_gyrA_FLO	Haemophilus parainfluenzae T3T1]	0
80	0.31	1.845	gb|AJY14066.1|ARO:3004860	gb|AJY14066.1|ARO:3004860|Bdol_gyrA_FLO	Burkholderia dolosa AU0158]	2
81	0.25	4.769	gb|WP_004025678.1|ARO:3003305	gb|WP_004025678.1|ARO:3003305|Uure_gyrB_FLO	Ureaplasma urealyticum]	3
82	0.22	0	gb|AAL22055.1|ARO:3003317	gb|AAL22055.1|ARO:3003317|Sser_parE_FLO	Salmonella enterica subsp. enterica serovar Typhimurium str. LT2]	0
83	0.16	0	gb|AGQ48857.1|ARO:3003761	gb|AGQ48857.1|ARO:3003761|eatAv	Enterococcus faecium]	0
84	0.13	10.07	gb|AAL22694.1|ARO:3003307	gb|AAL22694.1|ARO:3003307|Sser_gyrB_FLO	Salmonella enterica subsp. enterica serovar Typhimurium str. LT2]	6
85	0.12	0	gb|CCP44394.1|ARO:3004721	gb|CCP44394.1|ARO:3004721|Mtub_rpsA_PZA	Mycobacterium tuberculosis H37Rv]	0
86	0.11	2.793	gb|AAN44541.1|ARO:3003941	gb|AAN44541.1|ARO:3003941|Sfle_parC_FLO	Shigella flexneri 2a str. 301]	2
86	0	2.793	gb|AAC76055.1|ARO:3003308	gb|AAC76055.1|ARO:3003308|Ecol_parC_FLO	Escherichia coli str. K-12 substr. MG1655]	2
87	0.1	1.143	gb|AAN43827.1|ARO:3003940	gb|AAN43827.1|ARO:3003940|Sfle_gyrA_FLO	Shigella flexneri 2a str. 301]	1
87	0	1.143	gb|AAC75291.1|ARO:3004335	gb|AAC75291.1|ARO:3004335|Ecol_gyrA_TRC	Escherichia coli str. K-12 substr. MG1655]	1
87	0	1.143	gb|AAC75291.1|ARO:3003294	gb|AAC75291.1|ARO:3003294|Ecol_gyrA_FLO	Escherichia coli str. K-12 substr. MG1655]	1
88	0.1	0	gb|EGP45233.1|ARO:3004145	gb|EGP45233.1|ARO:3004145|AxyZ	Achromobacter insuavis AXX-A]	0
89	0	0	gb|ACF30254.1|ARO:3000817	gb|ACF30254.1|ARO:3000817|mtrR	Neisseria gonorrhoeae NCCP11945]	0
89	0.1	0	gb|ACF30254.1|ARO:3004851	gb|ACF30254.1|ARO:3004851|Ngon_mtrR_AZM	Neisseria gonorrhoeae NCCP11945]	0
90	0.09	0	gb|CCP43071.1|ARO:3004135	gb|CCP43071.1|ARO:3004135|Mtub_iniB_EMB	Mycobacterium tuberculosis H37Rv]	0
91	0.08	1.353	gb|WP_000202252.1|ARO:3003818	gb|WP_000202252.1|ARO:3003818|Abau_parC_FLO	Acinetobacter]	1
92	0.07	0	gb|CDJ72759.1|ARO:3003899	gb|CDJ72759.1|ARO:3003899|Ecol_PtsI_FOF	Escherichia coli str. K-12 substr. MC4100]	0
93	0.07	0	gb|AKJ52802.1|ARO:3003310	gb|AKJ52802.1|ARO:3003310|Mhom_23S_FLO	Mycoplasma hominis]	0
94	0.06	2.267	gb|CCP42728.1|ARO:3003295	gb|CCP42728.1|ARO:3003295|Mtub_gyrA_FLO	Mycobacterium tuberculosis H37Rv]	2
95	0.06	0	gb|WP_000819088.1|ARO:3003296	gb|WP_000819088.1|ARO:3003296|Saur_gyrA_FLO	Staphylococcus]	0
96	0.05	1.097	gb|AFN51820.1|ARO:3003453	gb|AFN51820.1|ARO:3003453|Mtub_embA_EMB	Mycobacterium tuberculosis H37Rv]	1
97	0.05	0	gb|AMR95642.1|ARO:3003805	gb|AMR95642.1|ARO:3003805|Efae_gshF_DAP	Enterococcus faecalis]	0

## Sheet: PlasticsDBs_1FDR
n	unused	cov_95	accession	Prot No	Protein	Species	Plastic	peptides_95
5	5.95	6.839	00180||Laccase||Psychrobacter_sp.||PE	180	Laccase	Psychrobacter_sp.	PE	6
1	7.95	7.176	00078||Esterase||Clostridium_botulinum||PBAT	78	Esterase	Clostridium_botulinum	PBAT	3
2	7.73	3.939	00101||PHB_depolymerase||Azotobacter_vinelandii||PHB_PHA	101	PHB_depolymerase	Azotobacter_vinelandii	PHB_PHA	3
3	6.91	5.041	00112||PHB_depolymerase||Delftia_acidovorans||PHB_PHA	112	PHB_depolymerase	Delftia_acidovorans	PHB_PHA	3
4	6.51	8.284	00048||PLA_depolymerase||Uncultured_bacterium||PBS_PBSA_PCL_PES_PLA_PHA	48	PLA_depolymerase	Uncultured_bacterium	PBS_PBSA_PCL_PES_PLA_PHA	3
11	4.87	4.914	00164||PHA_depolymerase||Cupriavidus_necator||PHA_PHB	164	PHA_depolymerase	Cupriavidus_necator	PHA_PHB	3
35	2.36	9.187	00177||PHA_depolymerase||Pseudomonas_putida||PHA	177	PHA_depolymerase	Pseudomonas_putida	PHA	3
6	5.76	7.524	00124||Polyester_hydrolase||Moraxella_sp.||PET_PCL_PU_PHB_PBS_PLA_PHA	124	Polyester_hydrolase	Moraxella_sp.	PET_PCL_PU_PHB_PBS_PLA_PHA	2
7	5.67	8.475	00151||Hydrolase||Rhodopseudomonas_palustris||PLA_PCL_PBSA	151	Hydrolase	Rhodopseudomonas_palustris	PLA_PCL_PBSA	2
8	5.22	4.592	00169||Hydrolase||Paenarthrobacter_ureafaciens||Nylon	169	Hydrolase	Paenarthrobacter_ureafaciens	Nylon	2
8	0	4.592	00043||Nylon_Oligomer_Degrading_Enzyme||Agromyces_sp.||Nylon	43	Nylon_Oligomer_Degrading_Enzyme	Agromyces_sp.	Nylon	2
9	5.15	9.932	00135||Hydrolase||Thermomonospora_curvata||PET_PCL	135	Hydrolase	Thermomonospora_curvata	PET_PCL	2
13	4.24	9.137	00051||Cutinase||Aspergillus_oryzae||PCL	51	Cutinase	Aspergillus_oryzae	PCL	2
13	0	8.451	00034||Cutinase||Aspergillus_oryzae||PBS_PBSA	34	Cutinase	Aspergillus_oryzae	PBS_PBSA	2
15	3.72	2.941	00026||PHB_depolymerase||Marinobacter_sp.||PHB_PHA	26	PHB_depolymerase	Marinobacter_sp.	PHB_PHA	2
18	3.11	4.948	00040||Protease||Parengyodontium_album||PLA	40	Protease	Parengyodontium_album	PLA	2
21	3.01	5.013	00022||Oxidized_PVA_hydrolase||Pseudomonas_sp.||O-PVA	22	Oxidized_PVA_hydrolase	Pseudomonas_sp.	O-PVA	2
42	0.01	5.725	00057||Cutinase||Thermobifida_fusca||PET	57	Cutinase	Thermobifida_fusca	PET	2
42	1.74	4.983	00127||Hydrolase||Thermobifida_fusca||PET	127	Hydrolase	Thermobifida_fusca	PET	2
42	0.01	5.747	00106||Cutinase||Thermobifida_fusca||PET	106	Cutinase	Thermobifida_fusca	PET	2
43	1.64	4.425	00115||Rubber-oxygenase||Steroidobacter_cummioxidans||NR	115	Rubber-oxygenase	Steroidobacter_cummioxidans	NR	2
10	4.91	1.67	00172||Polyamidase||Nocardia_farcinica||Nylon	172	Polyamidase	Nocardia_farcinica	Nylon	1
12	4.25	2.807	00093||PVA_dehydrogenase||Stenotrophomonas_rhizophila||PVA	93	PVA_dehydrogenase	Stenotrophomonas_rhizophila	PVA	1
14	3.82	1.028	00116||Rubber-oxygenase||Steroidobacter_cummioxidans||NR	116	Rubber-oxygenase	Steroidobacter_cummioxidans	NR	1
16	3.52	2.73	00125||PETase||Uncultured_bacterium||PET	125	PETase	Uncultured_bacterium	PET	1
17	3.17	2.322	00028||PHB_depolymerase||Azospirillum_brasilense||PHB_PHA	28	PHB_depolymerase	Azospirillum_brasilense	PHB_PHA	1
19	3.06	3.103	00050||PLA_depolymerase||Uncultured_bacterium||PLA	50	PLA_depolymerase	Uncultured_bacterium	PLA	1
19	0.01	3.016	00049||PLA_depolymerase||Uncultured_bacterium||PBS_PBSA_PCL_PES_PHB_PLA_PHA	49	PLA_depolymerase	Uncultured_bacterium	PBS_PBSA_PCL_PES_PHB_PLA_PHA	1
20	3.04	1.808	00032||PEG_dehydrogenase||Sphingomonas_macrogoltabidus||PEG	32	PEG_dehydrogenase	Sphingomonas_macrogoltabidus	PEG	1
22	2.98	2.28	00119||Lipase||Halopseudomonas_pelagia||PET	119	Lipase	Halopseudomonas_pelagia	PET	1
23	2.85	3.607	00090||Carboxylesterase||Uncultured_bacterium||PBAT	90	Carboxylesterase	Uncultured_bacterium	PBAT	1
24	2.81	2.451	00091||Carboxylesterase||Uncultured_bacterium||PBAT	91	Carboxylesterase	Uncultured_bacterium	PBAT	1
25	2.73	1.934	00038||PHB_depolymerase||Cupriavidus_necator||PHB_PHA	38	PHB_depolymerase	Cupriavidus_necator	PHB_PHA	1
26	2.69	8.304	00110||Triacylglycerol_lipase||Thermomonospora_curvata||PET	110	Triacylglycerol_lipase	Thermomonospora_curvata	PET	1
27	0.02	3.099	00045||Nylon_hydrolase||Agromyces_sp.||Nylon	45	Nylon_hydrolase	Agromyces_sp.	Nylon	1
27	0.02	3.595	00042||Nylon_Oligomer_Degrading_Enzyme||Agromyces_sp.||Nylon	42	Nylon_Oligomer_Degrading_Enzyme	Agromyces_sp.	Nylon	1
27	2.54	3.099	00171||Nylon_hydrolase||Paenarthrobacter_ureafaciens||Nylon	171	Nylon_hydrolase	Paenarthrobacter_ureafaciens	Nylon	1
27	0.02	3.099	00170||Hydrolase||Paenarthrobacter_ureafaciens||Nylon	170	Hydrolase	Paenarthrobacter_ureafaciens	Nylon	1
28	2.53	3.485	00060||PHB_depolymerase||Rhodospirillum_rubrum||PHB_PHA	60	PHB_depolymerase	Rhodospirillum_rubrum	PHB_PHA	1
29	2.52	4.027	00095||PET-hydrolase||Vibrio_gazogenes||PCL_PET	95	PET-hydrolase	Vibrio_gazogenes	PCL_PET	1
30	2.5	2.194	00088||Carboxylesterase||Uncultured_bacterium||PBAT	88	Carboxylesterase	Uncultured_bacterium	PBAT	1
31	2.47	2.434	00065||Hydrolase||Pseudomonas_sp.||Nylon	65	Hydrolase	Pseudomonas_sp.	Nylon	1
32	2.44	2.007	00013||PU_esterase_||Comamonas_acidovorans||PU	13	PU_esterase_	Comamonas_acidovorans	PU	1
33	2.38	2.67	00162||PHA_depolymerase||Cupriavidus_necator||PHA_PHB	162	PHA_depolymerase	Cupriavidus_necator	PHA_PHB	1
34	2.37	2.604	00018||PHB_depolymerase||Pseudomonas_stutzeri||P3HP_P4HB_PEA_PES_PHB_PHA	18	PHB_depolymerase	Pseudomonas_stutzeri	P3HP_P4HB_PEA_PES_PHB_PHA	1
34	0	2.604	00066||PHB_depolymerase||Pseudomonas_mendocina||PHB_PHA	66	PHB_depolymerase	Pseudomonas_mendocina	PHB_PHA	1
36	2.34	3.906	00086||Carboxylesterase||Uncultured_bacterium||PBAT	86	Carboxylesterase	Uncultured_bacterium	PBAT	1
37	2.24	4.407	00085||Carboxylesterase||Uncultured_bacterium||PBAT	85	Carboxylesterase	Uncultured_bacterium	PBAT	1
38	2.15	4.72	00020||PHB_depolymerase||Talaromyces_funiculosus||PHB_PHA	20	PHB_depolymerase	Talaromyces_funiculosus	PHB_PHA	1
39	2.06	2.639	00154||Protease||Bacillus_licheniformis||PLA	154	Protease	Bacillus_licheniformis	PLA	1
40	2.05	3.483	00027||PLA_depolymerase||Paenibacillus_amylolyticus||PLA	27	PLA_depolymerase	Paenibacillus_amylolyticus	PLA	1
41	1.93	5	00052||Lipase||Pseudomonas_aeruginosa||PBSA	52	Lipase	Pseudomonas_aeruginosa	PBSA	1
44	1.62	2.951	00150||Hydrolase||Alcanivorax_borkumensis||PLA_PHBV_PCL_PBSA_PES_PHA	150	Hydrolase	Alcanivorax_borkumensis	PLA_PHBV_PCL_PBSA_PES_PHA	1
45	1.57	2.998	00035||PEG_aldehyde_dehydrogenase||Streptomyces_sp.||PEG	35	PEG_aldehyde_dehydrogenase	Streptomyces_sp.	PEG	1
46	1.35	7.907	00179||Hydrolase||Bacillus_pumilus||PBAT_PBSA_PESU_PCL	179	Hydrolase	Bacillus_pumilus	PBAT_PBSA_PESU_PCL	1
47	1.3	2.625	00160||PHA_depolymerase||Cupriavidus_necator||PHA_PHB	160	PHA_depolymerase	Cupriavidus_necator	PHA_PHB	1
49	1.17	5.246	00072||PHB_depolymerase||Bacillus_thuringiensis||PHB_PHA	72	PHB_depolymerase	Bacillus_thuringiensis	PHB_PHA	1
50	1.08	2.249	00134||nitrobenzylesterase||Bacillus_subtilis||PET	134	nitrobenzylesterase	Bacillus_subtilis	PET	1
55	0.87	3.103	00068||Cutinase||Pseudozyma_antarctica||PBS-Blend_PBSA-Blend	68	Cutinase	Pseudozyma_antarctica	PBS-Blend_PBSA-Blend	1
57	0.79	2.191	00010||PVA_dehydrogenase||Pseudomonas_sp.||PVA	10	PVA_dehydrogenase	Pseudomonas_sp.	PVA	1
58	0.73	3.636	00181||Lipase||Pseudomonas_chlororaphis||PLA_PHA_PES_PCL	181	Lipase	Pseudomonas_chlororaphis	PLA_PHA_PES_PCL	1
63	0.54	3.288	00165||PHA_depolymerase||Cupriavidus_necator||PHA_PHB	165	PHA_depolymerase	Cupriavidus_necator	PHA_PHB	1
66	0.51	5.419	00113||Cutinase||Moniliophthora_roreri||PES_PCL_PET	113	Cutinase	Moniliophthora_roreri	PES_PCL_PET	1
96	0.08	2.041	00044||Nylon_Oligomer_Degrading_Enzyme||Agromyces_sp.||Nylon	44	Nylon_Oligomer_Degrading_Enzyme	Agromyces_sp.	Nylon	1
105	0.05	3.865	00079||Esterase||Clostridium_hathewayi||PBAT	79	Esterase	Clostridium_hathewayi	PBAT	1
48	1.23	0	00114||Latex-clearing-protein||Streptomyces_sp.||NR	114	Latex-clearing-protein	Streptomyces_sp.	NR	0
51	1.06	0	00076||Cutinase||Saccharomonospora_viridis||PBAT_PBS_PBSA_PCL_PET_PHB_PLA_PHA	76	Cutinase	Saccharomonospora_viridis	PBAT_PBS_PBSA_PCL_PET_PHB_PLA_PHA	0
51	0	0	00074||Cutinase||Saccharomonospora_viridis||PBAT_PBS_PBSA_PCL_PET_PHB_PLA_PHA	74	Cutinase	Saccharomonospora_viridis	PBAT_PBS_PBSA_PCL_PET_PHB_PLA_PHA	0
52	0.98	0	00157||Esterase||Alcanivorax_borkumensis||PLA_PBSA	157	Esterase	Alcanivorax_borkumensis	PLA_PBSA	0
53	0.91	0	00130||Protease||Pseudomonas_fluorescens||PU	130	Protease	Pseudomonas_fluorescens	PU	0
54	0.88	0	00109||Triacylglycerol_lipase||Polyangium_brachysporum||PET	109	Triacylglycerol_lipase	Polyangium_brachysporum	PET	0
54	0	0	00099||PETase||Polyangium_brachysporum||PCL_PET	99	PETase	Polyangium_brachysporum	PCL_PET	0
56	0.83	0	00012||PHB_depolymerase||Alcaligenes_faecalis||PHB_PHA	12	PHB_depolymerase	Alcaligenes_faecalis	PHB_PHA	0
59	0.69	0	00077||Esterase||Clostridium_botulinum||PBAT	77	Esterase	Clostridium_botulinum	PBAT	0
60	0.63	0	00055||Esterase||Thermobifida_alba||PCL	55	Esterase	Thermobifida_alba	PCL	0
61	0.62	0	00064||MCL_PHA_depolymerase||Bdellovibrio_bacteriovorus||PHA	64	MCL_PHA_depolymerase	Bdellovibrio_bacteriovorus	PHA	0
62	0.6	0	00053||PHB_depolymerase||Diaphorobacter_sp.||PHB_PHBV_PHA	53	PHB_depolymerase	Diaphorobacter_sp.	PHB_PHBV_PHA	0
64	0.52	0	00167||PHA_depolymerase||Cupriavidus_necator||PHA_PHB	167	PHA_depolymerase	Cupriavidus_necator	PHA_PHB	0
65	0.51	0	00031||PHB_depolymerase||Schlegelella_sp.||PHB_PHA	31	PHB_depolymerase	Schlegelella_sp.	PHB_PHA	0
65	0	0	00030||PHB_depolymerase||Schlegelella_sp.||PHB_PHA	30	PHB_depolymerase	Schlegelella_sp.	PHB_PHA	0
65	0	0	00029||PHA_depolymerase||Schlegelella_thermodepolymerans||P(3HB-co-3MP)_PHA	29	PHA_depolymerase	Schlegelella_thermodepolymerans	P(3HB-co-3MP)_PHA	0
67	0.48	0	00080||Lipase||Pelosinus_fermentans||PBAT	80	Lipase	Pelosinus_fermentans	PBAT	0
68	0.47	0	00144||Esterase||Aequorivita_sp.||PET_PU_PCL	144	Esterase	Aequorivita_sp.	PET_PU_PCL	0
69	0.38	0	00070||3HB_oligomer_hydrolase||Paracoccus_denitrificans||PHB_PHA	70	3HB_oligomer_hydrolase	Paracoccus_denitrificans	PHB_PHA	0
70	0.37	0	00159||Esterase||Uncultured_bacterium||PLA	159	Esterase	Uncultured_bacterium	PLA	0
71	0.35	0	00166||PHA_depolymerase||Cupriavidus_necator||PHA_PHB	166	PHA_depolymerase	Cupriavidus_necator	PHA_PHB	0
72	0.33	0	00176||Hydrolase||Rhizobacter_gummiphilus||PET	176	Hydrolase	Rhizobacter_gummiphilus	PET	0
73	0.32	0	00158||Esterase||Uncultured_bacterium||PLA	158	Esterase	Uncultured_bacterium	PLA	0
74	0.31	0	00174||Laccase||Rhodococcus_ruber||LDPE	174	Laccase	Rhodococcus_ruber	LDPE	0
75	0.31	0	00008||Cutinase||Fusarium_verticillioides||PCL	8	Cutinase	Fusarium_verticillioides	PCL	0
75	0	0	00009||Cutinase||Fusarium_verticillioides||PCL	9	Cutinase	Fusarium_verticillioides	PCL	0
76	0.29	0	00033||PVA_hydrolase||Sphingomonas_sp.||PVA_O-PVA	33	PVA_hydrolase	Sphingomonas_sp.	PVA_O-PVA	0
77	0.27	0	00094||Polyurethanase||Pseudomonas_sp.||PU	94	Polyurethanase	Pseudomonas_sp.	PU	0
78	0.26	0	00182||Lipase||Pseudomonas_chlororaphis||PLA_PHA_PES_PCL	182	Lipase	Pseudomonas_chlororaphis	PLA_PHA_PES_PCL	0
79	0.25	0	00175||Hydrolase||Uncultured_bacterium||PET	175	Hydrolase	Uncultured_bacterium	PET	0
80	0.22	0	00075||Cutinase||Fusarium_oxysporum||PCL_PET	75	Cutinase	Fusarium_oxysporum	PCL_PET	0
81	0.21	0	00004||PHB_depolymerase||Paucimonas_lemoignei||PHB_PHA	4	PHB_depolymerase	Paucimonas_lemoignei	PHB_PHA	0
82	0	0	00136||Hydrolase||Uncultured_bacterium||PET	136	Hydrolase	Uncultured_bacterium	PET	0
82	0.18	0	00137||Polyester_hydrolase||Uncultured_bacterium||PET_PCL	137	Polyester_hydrolase	Uncultured_bacterium	PET_PCL	0
83	0.18	0	00108||Serine_hydrolase||Thermobifida_halotolerans||PET	108	Serine_hydrolase	Thermobifida_halotolerans	PET	0
84	0.17	0	00161||PHA_depolymerase||Cupriavidus_necator||PHA_PHB	161	PHA_depolymerase	Cupriavidus_necator	PHA_PHB	0
85	0.15	0	00143||Polyester_hydrolase||Uncultured_bacterium||PET	143	Polyester_hydrolase	Uncultured_bacterium	PET	0
85	0	0	00142||Polyester_hydrolase||Uncultured_bacterium||PET	142	Polyester_hydrolase	Uncultured_bacterium	PET	0
86	0.14	0	00117||Rubber-oxygenase||Rhizobacter_gummiphilus||NR	117	Rubber-oxygenase	Rhizobacter_gummiphilus	NR	0
87	0.14	0	00063||PHB_depolymerase||Paucimonas_lemoignei||PHB_PHA	63	PHB_depolymerase	Paucimonas_lemoignei	PHB_PHA	0
88	0.13	0	00145||Esterase||Kaistella_jeonii||PET_PU_PCL	145	Esterase	Kaistella_jeonii	PET_PU_PCL	0
89	0.13	0	00056||Lipase||Burkholderia_cepacia||PBSA	56	Lipase	Burkholderia_cepacia	PBSA	0
90	0.12	0	00046||Polyurethanase||Pseudomonas_chlororaphis||PU	46	Polyurethanase	Pseudomonas_chlororaphis	PU	0
90	0	0	00023||Polyurethanase||Pseudomonas_chlororaphis||PU	23	Polyurethanase	Pseudomonas_chlororaphis	PU	0
91	0.11	0	00007||PHB_depolymerase||Paucimonas_lemoignei||PHB_PHA	7	PHB_depolymerase	Paucimonas_lemoignei	PHB_PHA	0
91	0.01	0	00005||PHA_depolymerase_B||Paucimonas_lemoignei||PHB_PHA	5	PHA_depolymerase_B	Paucimonas_lemoignei	PHB_PHA	0
92	0.11	0	00006||PHB_depolymerase||Paucimonas_lemoignei||PHB_PHA	6	PHB_depolymerase	Paucimonas_lemoignei	PHB_PHA	0
93	0.11	0	00121||Cutinase||Humicola_insolens||PET	121	Cutinase	Humicola_insolens	PET	0
94	0.09	0	00118||Cutinase||Pseudomonas_oleovorans||PCL_PET	118	Cutinase	Pseudomonas_oleovorans	PCL_PET	0
95	0.09	0	00102||Hydrolase||Streptomyces_sp.||PCL	102	Hydrolase	Streptomyces_sp.	PCL	0
97	0.08	0	00100||Esterase||Aspergillus_fumigatus||PBS_PCL_PES_PHB_PLA_PHA	100	Esterase	Aspergillus_fumigatus	PBS_PCL_PES_PHB_PLA_PHA	0
97	0	0	00073||Cutinase||Thermobifida_fusca||PET	73	Cutinase	Thermobifida_fusca	PET	0
98	0.08	0	00039||PHB_depolymerase||Bacillus_megaterium||PHB_PHA	39	PHB_depolymerase	Bacillus_megaterium	PHB_PHA	0
99	0.07	0	00041||Polyurethanase||Pseudomonas_chlororaphis||PU	41	Polyurethanase	Pseudomonas_chlororaphis	PU	0
100	0.06	0	00138||Polyester_hydrolase||Uncultured_bacterium||PET	138	Polyester_hydrolase	Uncultured_bacterium	PET	0
101	0.06	0	00084||MHETase||Ideonella_sakaiensis||PET	84	MHETase	Ideonella_sakaiensis	PET	0
102	0.06	0	00163||PHA_depolymerase||Cupriavidus_necator||PHA_PHB	163	PHA_depolymerase	Cupriavidus_necator	PHA_PHB	0
103	0.05	0	00062||Cutinase||Uncultured_bacterium||PCL_PET	62	Cutinase	Uncultured_bacterium	PCL_PET	0
104	0.05	0	00067||PHB_depolymerase||Streptomyces_ascomycinicus||PHB_PHA	67	PHB_depolymerase	Streptomyces_ascomycinicus	PHB_PHA	0

## Sheet: VFDBs_1FDR
n	unused	cov_95	accession	Protein	Function	Species	peptides_95
4	29.22	60.15	VFG046465(gb|WP_003028672)	(tufA) elongation factor Tu	EF-Tu (VF0460) - Adherence (VFC0001)]	Francisella tularensis subsp. tularensis SCHU S4]	95
1	54.93	78.62	VFG041016(gb|NP_250349)	(tssC) type VI secretion system contractile sheath large subunit	HSI-2 (VF0943) - Effector delivery system (VFC0086)]	Pseudomonas aeruginosa PAO1]	60
5	20.32	35.7	VFG001855(gb|WP_197535493)	(htpB) Hsp60, 60K heat shock protein HtpB	Hsp60 (VF0159) - Adherence (VFC0001)]	Legionella pneumophila subsp. pneumophila str. Philadelphia 1]	34
3	37.12	33.75	VFG041020(gb|NP_250353)	(tssH) type VI secretion system ATPase TssH	HSI-2 (VF0943) - Effector delivery system (VFC0086)]	Pseudomonas aeruginosa PAO1]	33
2	39.13	55.06	VFG041038(gb|NP_251056)	(tssC) type VI secretion system contractile sheath large subunit	HSI-3 (VF0944) - Effector delivery system (VFC0086)]	Pseudomonas aeruginosa PAO1]	32
13	8.69	20.49	VFG001246(gb|NP_249783)	(fliC) B-type flagellin	Flagella (VF0273) - Motility (VFC0204)]	Pseudomonas aeruginosa PAO1]	26
6	19.68	63.69	VFG041015(gb|NP_250348)	(tssB) type VI secretion system contractile sheath small subunit	HSI-2 (VF0943) - Effector delivery system (VFC0086)]	Pseudomonas aeruginosa PAO1]	19
19	0.01	5.944	VFG043365(gb|WP_000843374)	(tlpC) membrane-bound chemoreceptor	Flagella (VF0051) - Motility (VFC0204)]	Helicobacter pylori 26695]	19
19	6.06	4.444	VFG043366(gb|WP_000033553)	(tlpA) membrane-bound chemoreceptor sensing arginine and bicarbonate	Flagella (VF0051) - Motility (VFC0204)]	Helicobacter pylori 26695]	18
31	3.96	22.41	VFG038731(gb|WP_016350347)	(flaA) flagellin	Polar flagella (VF0473) - Motility (VFC0204)]	Aeromonas hydrophila ML09-119]	16
104	2	10.88	VFG007532(gb|WP_000290371)	(flaD) flagellin	Flagella (VF0519) - Motility (VFC0204)]	Vibrio cholerae O1 biovar El Tor str. N16961]	15
8	12.77	49.09	VFG041039(gb|NP_251057)	(hcp/tssD) Hcp family type VI secretion system effector	HSI-3 (VF0944) - Effector delivery system (VFC0086)]	Pseudomonas aeruginosa PAO1]	14
104	0	13.83	VFG007526(gb|WP_000996996)	(flaB) flagellin	Flagella (VF0519) - Motility (VFC0204)]	Vibrio cholerae O1 biovar El Tor str. N16961]	13
66	2.04	8.73	VFG007538(gb|WP_001251948)	(flaE) secreted flagellin involved in biofilm formation	Flagella (VF0519) - Motility (VFC0204)]	Vibrio cholerae O1 biovar El Tor str. N16961]	11
7	13	9.362	VFG041027(gb|NP_250360)	(tssM) type VI secretion system membrane subunit TssM	HSI-2 (VF0943) - Effector delivery system (VFC0086)]	Pseudomonas aeruginosa PAO1]	10
9	11.08	25.28	VFG038176(gb|WP_000777882)	(ompA) outer membrane protein OmpA	OmpA (VF0464) - Immune modulation (VFC0258)]	Acinetobacter baumannii ACICU]	10
17	7.19	4.936	VFG047708(gb|WP_003022611)	(carB) carbamoyl phosphate synthase large subunit	Pyrimidine biosynthesis (VF0558) - Nutritional/Metabolic factor (VFC0272)]	Francisella tularensis subsp. tularensis SCHU S4]	10
18	6.53	42.44	VFG041013(gb|NP_250203)	(hcpA) Hcp family type VI secretion system effector	HSI-2 (VF0943) - Effector delivery system (VFC0086)]	Pseudomonas aeruginosa PAO1]	10
49	2.21	27.62	VFG041037(gb|NP_251055)	(tssB) type VI secretion system contractile sheath small subunit	HSI-3 (VF0944) - Effector delivery system (VFC0086)]	Pseudomonas aeruginosa PAO1]	10
11	9.48	14.08	VFG043014(gb|NP_250149)	(PA1458) two-component sensor	Flagella (VF0273) - Motility (VFC0204)]	Pseudomonas aeruginosa PAO1]	9
10	9.82	12.04	VFG001218(gb|NP_253727)	(pilQ) type 4 fimbrial biogenesis protein PilQ	Type IV pili (VF0082) - Adherence (VFC0001)]	Pseudomonas aeruginosa PAO1]	8
15	8.02	40.25	VFG043016(gb|NP_250155)	(PA1464) purine-binding chemotaxis protein	Flagella (VF0273) - Motility (VFC0204)]	Pseudomonas aeruginosa PAO1]	7
12	9.1	22.28	VFG043015(gb|NP_250150)	(PA1459) chemotaxis-specific methylesterase	Flagella (VF0273) - Motility (VFC0204)]	Pseudomonas aeruginosa PAO1]	6
14	8.24	11.84	VFG001248(gb|NP_249788)	(fleQ) transcriptional regulator FleQ	Flagella (VF0273) - Motility (VFC0204)]	Pseudomonas aeruginosa PAO1]	6
16	7.22	17.1	VFG043018(gb|NP_252039)	(PA3349) chemotaxis protein	Flagella (VF0273) - Motility (VFC0204)]	Pseudomonas aeruginosa PAO1]	5
21	5.21	7.067	VFG041043(gb|NP_251061)	(tssH) type VI secretion system ATPase TssH	HSI-3 (VF0944) - Effector delivery system (VFC0086)]	Pseudomonas aeruginosa PAO1]	5
22	4.34	3.137	VFG012095(gb|WP_003435012)	(groEL) chaperonin GroEL	GroEL (VF0594) - Adherence (VFC0001)]	Clostridium difficile 630]	5
25	4.11	1.029	VFG016041(gb|NP_251092)	(pvdI) peptide synthase	Pyoverdine (VF0094) - Nutritional/Metabolic factor (VFC0272)]	Pseudomonas aeruginosa PAO1]	5
39	2.53	15.87	VFG043648(gb|NP_252312)	(rpoS) RNA polymerase sigma factor RpoS	Type IV pili (VF0082) - Adherence (VFC0001)]	Pseudomonas aeruginosa PAO1]	5
27	4.03	4.854	VFG001862(gb|WP_015444101)	(katB) catalase-peroxidase KatB	KatAB (VF0168) - Stress survival (VFC0282)]	Legionella pneumophila subsp. pneumophila str. Philadelphia 1]	4
20	6.01	13.71	VFG000119(gb|NP_253948)	(algR) alginate biosynthesis regulatory protein AlgR	Alginate (VF0091) - Biofilm (VFC0271)]	Pseudomonas aeruginosa PAO1]	3
23	4.23	32.23	VFG001226(gb|NP_249100)	(pilH) twitching motility protein PilH	Type IV pili (VF0082) - Adherence (VFC0001)]	Pseudomonas aeruginosa PAO1]	3
24	4.12	19.16	VFG051042(gb|WP_000653195.1)	(hcp/tssD) type VI secretion system tube protein Hcp	T6SS (VF1337) - Effector delivery system (VFC0086)]	Acinetobacter baumannii ACICU]	3
30	4	15.92	VFG001257(gb|NP_250135)	(fliN) flagellar motor switch protein FliN	Flagella (VF0273) - Motility (VFC0204)]	Pseudomonas aeruginosa PAO1]	3
37	2.72	6.962	VFG014100(gb|NP_251848)	(wbpB) UDP-N-acetyl-2-amino-2-deoxy-D-glucuronate oxidase	LPS (VF0085) - Immune modulation (VFC0258)]	Pseudomonas aeruginosa PAO1]	3
38	2.58	5.212	VFG041014(gb|NP_250347)	(tssA) type VI secretion system protein TssA	HSI-2 (VF0943) - Effector delivery system (VFC0086)]	Pseudomonas aeruginosa PAO1]	3
411	0.07	2.614	VFG038395(gb|WP_011705721)	(clpB) type VI secretion system ATPase ClpV1	T6SS (VF0480) - Effector delivery system (VFC0086)]	Aeromonas hydrophila subsp. hydrophila ATCC 7966]	3
26	4.04	9.266	VFG042739(gb|NP_254019)	(crc) catabolite repression control protein	Type IV pili (VF0082) - Adherence (VFC0001)]	Pseudomonas aeruginosa PAO1]	2
28	4	6.087	VFG050386(gb|WP_000355489.1)	(pilT) type IV pilus twitching motility protein PilT	TFP (VF1334) - Adherence (VFC0001)]	Acinetobacter baumannii ACICU]	2
28	0	6.105	VFG001223(gb|NP_249086)	(pilT) twitching motility protein PilT	Type IV pili (VF0082) - Adherence (VFC0001)]	Pseudomonas aeruginosa PAO1]	2
29	4	11.56	VFG000274(gb|WP_000238762)	(ureG) urease accessory protein (ureG)	Urease (VF0050) - Stress survival (VFC0282)]	Helicobacter pylori 26695]	2
32	3.73	7.333	VFG037822(gb|WP_000240700)	(lpxC) UDP-3-O-acyl-N-acetylglucosamine deacetylase	LPS (VF0466) - Immune modulation (VFC0258)]	Acinetobacter baumannii ACICU]	2
33	3.54	6.881	VFG014099(gb|NP_251849)	(wbpA) UDP-N-acetyl-d-glucosamine 6-dehydrogenase	LPS (VF0085) - Immune modulation (VFC0258)]	Pseudomonas aeruginosa PAO1]	2
34	3.17	10.12	VFG041024(gb|NP_250357)	(tssJ) type VI secretion system lipoprotein TssJ	HSI-2 (VF0943) - Effector delivery system (VFC0086)]	Pseudomonas aeruginosa PAO1]	2
35	2.96	5.275	VFG000122(gb|NP_252230)	(algD) GDP-mannose 6-dehydrogenase AlgD	Alginate (VF0091) - Biofilm (VFC0271)]	Pseudomonas aeruginosa PAO1]	2
40	2.48	7.857	VFG001265(gb|NP_250145)	(fleN) flagellar synthesis regulator FleN	Flagella (VF0273) - Motility (VFC0204)]	Pseudomonas aeruginosa PAO1]	2
44	2.27	2.765	VFG014893(gb|NP_254009)	(algC) phosphomannomutase AlgC	Alginate (VF0091) - Biofilm (VFC0271)]	Pseudomonas aeruginosa PAO1]	2
51	2.16	0.568	VFG000845(gb|WP_000581721)	(toxB) cytotoxin	ToxB (VF0203) - Effector delivery system (VFC0086)]	Escherichia coli O157:H7 str. EDL933]	2
57	2.1	2.203	VFG010701(gb|WP_010948212)	(sdcA) Dot/Icm type IV secretion system effector SdcA	Dot/Icm T4SS secreted effectors (VF0798) - Effector delivery system (VFC0086)]	Legionella pneumophila subsp. pneumophila str. Philadelphia 1]	2
62	2.05	1.129	VFG005301(gb|WP_000757844)	(rrgA) cell wall surface anchor family protein, pilus tip adhesin RrgA	RlrA islet (VF0529) - Adherence (VFC0001)]	Streptococcus pneumoniae TIGR4]	2
89	2.02	7.143	VFG047039(gb|WP_003018140)	(wbtL) glucose-1-phosphate thymidylyltransferase	LPS (VF0542) - Immune modulation (VFC0258)]	Francisella tularensis subsp. tularensis SCHU S4]	2
100	2.01	9.677	VFG043012(gb|NP_250147)	(cheY) chemotaxis protein CheY	Flagella (VF0273) - Motility (VFC0204)]	Pseudomonas aeruginosa PAO1]	2
100	0	9.449	VFG038699(gb|WP_010634617)	(cheY) chemotaxis protein CheY	Polar flagella (VF0473) - Motility (VFC0204)]	Aeromonas hydrophila ML09-119]	2
100	0	9.836	VFG007568(gb|WP_000697869)	(cheY) chemotaxis protein CheY	Flagella (VF0519) - Motility (VFC0204)]	Vibrio cholerae O1 biovar El Tor str. N16961]	2
121	2	6.4	VFG047806(gb|WP_003022128)	(iglE/tssJ) Type VI secretion system protein, TssJ homolog	T6SS (VF0544) - Effector delivery system (VFC0086)]	Francisella tularensis subsp. tularensis SCHU S4]	2
136	1.65	5.607	VFG042734(gb|NP_249343)	(vfr) cAMP-regulatory protein	Type IV pili (VF0082) - Adherence (VFC0001)]	Pseudomonas aeruginosa PAO1]	2
214	0.3	9.29	VFG002322(gb|WP_011816590)	(fliC) flagellin	Flagella (VF0394) - Motility (VFC0204)]	Yersinia enterocolitica subsp. enterocolitica 8081]	2
214	0	9.214	VFG002323(gb|WP_011816591)	(fliC) flagellin	Flagella (VF0394) - Motility (VFC0204)]	Yersinia enterocolitica subsp. enterocolitica 8081]	2
214	0	8.924	VFG002321(gb|WP_011816589)	(fliC) flagellin	Flagella (VF0394) - Motility (VFC0204)]	Yersinia enterocolitica subsp. enterocolitica 8081]	2
28	0.01	3.779	VFG038464(gb|WP_011707389)	(tapT) twitching ATPase	Tap type IV pili (VF0475) - Adherence (VFC0001)]	Aeromonas hydrophila ML09-119]	1
28	0	3.779	VFG042870(gb|WP_010947729)	(pilT) type IV pilus twitching motility protein PilT	Type IV pili (VF0155) - Adherence (VFC0001)]	Legionella pneumophila subsp. pneumophila str. Philadelphia 1]	1
36	2.95	2.673	VFG000116(gb|NP_254170)	(algB) two-component response regulator AlgB	Alginate (VF0091) - Biofilm (VFC0271)]	Pseudomonas aeruginosa PAO1]	1
41	2.45	3.101	RRRRRVFG001902(gb|YP_002343775)	REVERSED (motA) flagellar motor protein MotA	Flagella (VF0114) - Motility (VFC0204)]	Campylobacter jejuni subsp. jejuni NCTC 11168]	1
42	2.29	4.897	VFG048797(gb|WP_004175261)	(ugd) UDP-glucose 6-dehydrogenase	Capsule (VF0560) - Immune modulation (VFC0258)]	Klebsiella pneumoniae subsp. pneumoniae NTUH-K2044]	1
43	2.27	2.045	VFG001270(gb|WP_010929997)	(cyaD) cyclolysin secretion protein	Cya (VF0028) - Exotoxin (VFC0235)]	Bordetella pertussis Tohama I]	1
45	2.26	2.422	VFG041026(gb|NP_250359)	(icmH/tssL) type IVB secretion system protein IcmH/DotU	HSI-2 (VF0943) - Effector delivery system (VFC0086)]	Pseudomonas aeruginosa PAO1]	1
46	0.01	1.585	VFG000079(gb|NP_463763)	(clpC) endopeptidase Clp ATP-binding chain C	ClpC (VF0072) - Stress survival (VFC0282)]	Listeria monocytogenes EGD-e]	1
46	2.25	1.796	VFG000080(gb|NP_464522)	(clpE) ATP-dependent protease	ClpE (VF0073) - Stress survival (VFC0282)]	Listeria monocytogenes EGD-e]	1
47	2.24	1.623	VFG050111(gb|WP_050412751)	(cer) ADP-ribosyltransferase exoenzyme family protein	Certhrax (VF0588) - Exotoxin (VFC0235)]	Bacillus cereus G9241]	1
48	2.23	0.3139	VFG002219(gb|WP_011005413)	(cgs) cyclic beta 1-2 glucan synthetase	CG (VF0366) - Immune modulation (VFC0258)]	Brucella melitensis bv. 1 str. 16M]	1
50	2.17	0.9735	VFG040545(gb|WP_011190491)	(sca1) cell surface antigen Sca1	Sca1 (VF0498) - Adherence (VFC0001)]	Rickettsia typhi str. Wilmington]	1
52	2.16	2.92	VFG043017(gb|NP_252038)	(PA3348) chemotaxis protein methyltransferase	Flagella (VF0273) - Motility (VFC0204)]	Pseudomonas aeruginosa PAO1]	1
53	2.15	2.652	VFG001405(gb|NP_217219)	(sigA/rpoV) RNA polymerase sigma factor SigA	SigA (VF0257) - Regulation (VFC0301)]	Mycobacterium tuberculosis H37Rv]	1
54	2.11	0.495	VFG002029(gb|WP_010874666)	(hmw2) cytadherence protein	Cytadherence organelle (VF0330) - Adherence (VFC0001)]	Mycoplasma pneumoniae M129]	1
55	2.11	1.288	VFG002110(gb|WP_010948518)	(vipD) Dot/Icm type IV secretion system effector VipD, Phospholipase A1	Dot/Icm T4SS secreted effectors (VF0798) - Effector delivery system (VFC0086)]	Legionella pneumophila subsp. pneumophila str. Philadelphia 1]	1
56	2.1	0.4113	VFG007849(gb|NP_217449)	(ppsC) phthiocerol synthesis polyketide synthase type I PpsC	PDIM (VF0309) - Immune modulation (VFC0258)]	Mycobacterium tuberculosis H37Rv]	1
57	0.04	0.9815	VFG002101(gb|WP_010948213)	(sidC) Dot/Icm type IV secretion system effector SidC, ER interactor	Dot/Icm T4SS secreted effectors (VF0798) - Effector delivery system (VFC0086)]	Legionella pneumophila subsp. pneumophila str. Philadelphia 1]	1
58	2.09	2.239	VFG000055(gb|WP_010930824)	(bopB) Bordetella Bsc type III secretion system secreted protein BopB, complexed with BopB for pore formation on the host plasma membrane	TTSS secreted effectors (VF0687) - Effector delivery system (VFC0086)]	Bordetella pertussis Tohama I]	1
59	2.09	1.458	RRRRRVFG001006(gb|NP_858280)	REVERSED (mxiA) type III secretion system major export apparatus protein MxiA	TTSS (VF0118) - Effector delivery system (VFC0086)]	Shigella flexneri 2a str. 301]	1
60	0.01	4.858	VFG014629(gb|NP_250146)	(fliA) flagellar biosynthesis sigma factor FliA	Flagella (VF0273) - Motility (VFC0204)]	Pseudomonas aeruginosa PAO1]	1
60	2.08	4.918	VFG007574(gb|WP_001030417)	(fliA) flagellar biosynthesis sigma factor FliA	Flagella (VF0519) - Motility (VFC0204)]	Vibrio cholerae O1 biovar El Tor str. N16961]	1
61	2.06	1.016	VFG045818(gb|WP_001528154)	(tsh) temperature-sensitive protein Tsh	Tsh (VF0233) - Effector delivery system (VFC0086)]	Escherichia coli O25b:H4-ST131]	1
63	2.05	0.6168	VFG043778(gb|CAA52275)	(bont) botulinum neurotoxin, BoNT	BoNT (VF0375) - Exotoxin (VFC0235)]	Clostridium botulinum G str. 113/30, NCFB 3012]	1
64	2.05	1.479	VFG002002(gb|WP_010947068)	(fliD) flagellar capping protein FliD	Flagella (VF0157) - Motility (VFC0204)]	Legionella pneumophila subsp. pneumophila str. Philadelphia 1]	1
65	2.05	2.466	VFG000060(gb|WP_010930827)	(bopN) Bordetella Bsc type III secretion system secreted protein BopN	TTSS secreted effectors (VF0687) - Effector delivery system (VFC0086)]	Bordetella pertussis Tohama I]	1
67	2.04	2.156	VFG048518(gb|WP_012737617)	(fepA) outer membrane receptor FepA	Ent (VF0562) - Nutritional/Metabolic factor (VFC0272)]	Klebsiella pneumoniae subsp. pneumoniae NTUH-K2044]	1
68	2.04	2.647	VFG002533(gb|WP_009938926)	(motB) flagellar motor protein MotB	Flagella (VF0430) - Motility (VFC0204)]	Burkholderia pseudomallei K96243]	1
69	2.04	5.926	VFG045582(gb|WP_010948241)	(LPG_RS12820) Dot/Icm type IV secretion system effector	Dot/Icm T4SS secreted effectors (VF0798) - Effector delivery system (VFC0086)]	Legionella pneumophila subsp. pneumophila str. Philadelphia 1]	1
70	2.04	0.4045	VFG002120(gb|WP_010948516)	(sidH) Dot/Icm type IV secretion system effector SidH	Dot/Icm T4SS secreted effectors (VF0798) - Effector delivery system (VFC0086)]	Legionella pneumophila subsp. pneumophila str. Philadelphia 1]	1
71	2.04	3.779	VFG045348(gb|WP_011816274)	(yaxB) cytotoxin YaxB	YaxAB (VF0511) - Exotoxin (VFC0235)]	Yersinia enterocolitica subsp. enterocolitica 8081]	1
72	2.04	2.025	VFG011409(gb|WP_002964277)	(lpxB) lipid-A-disaccharide synthase	LPS (VF0367) - Immune modulation (VFC0258)]	Brucella melitensis bv. 1 str. 16M]	1
73	2.04	4.726	VFG016276(gb|WP_000162971)	(nheB) non-hemolytic enterotoxin B	Nhe (VF0533) - Exotoxin (VFC0235)]	Bacillus anthracis str. Sterne]	1
74	2.04	2.094	VFG050158(gb|WP_000905916)	(kpsE) Capsule polysaccharide export inner-membrane protein	K1 capsule (VF0239) - Invasion (VFC0083)]	Escherichia coli O45:K1:H7 str. S88]	1
75	2.03	0.5528	VFG002277(gb|WP_011009663)	(nagH) hyaluronidase	Mu-toxin (VF0389) - Exoenzyme (VFC0251)]	Clostridium perfringens str. 13]	1
76	2.03	0.6844	VFG002289(gb|WP_011100836)	(tetX) tetanus toxin tetX	TeNT (VF0374) - Exotoxin (VFC0235)]	Clostridium tetani E88]	1
77	2.03	2.717	VFG002462(gb|WP_004555023)	(bsaP) Type III secretion system gate keeper protein	Bsa T3SS (VF0428) - Effector delivery system (VFC0086)]	Burkholderia pseudomallei K96243]	1
78	2.03	1.477	VFG014950(gb|NP_249457)	(mucD) serine protease MucD precursor	Alginate (VF0091) - Biofilm (VFC0271)]	Pseudomonas aeruginosa PAO1]	1
79	2.03	3.75	VFG005766(gb|WP_000861302)	(cylG) 3-ketoacyl-ACP-reductase CylG	-haemolysin/cytolysin (VF0279) - Exotoxin (VFC0235)]	Streptococcus agalactiae NEM316]	1
80	2.03	3.195	VFG001955(gb|YP_002344810)	(Cj1427c) sugar-nucleotide epimerase/dehydratease	Capsule (VF0323) - Immune modulation (VFC0258)]	Campylobacter jejuni subsp. jejuni NCTC 11168]	1
81	2.03	1.187	RRRRRVFG038367(gb|WP_011705045)	REVERSED (vgrG1) Type VI secretion system effector VgrG1, ADP-ribosyltransferase	T6SS secreted effectors (VF0651) - Effector delivery system (VFC0086)]	Aeromonas hydrophila subsp. hydrophila ATCC 7966]	1
82	2.03	0.7608	VFG001291(gb|WP_001039417)	(cna) collagen adhesin precursor	CNA (VF0005) - Adherence (VFC0001)]	Staphylococcus aureus subsp. aureus MW2]	1
83	2.03	3.175	RRRRRVFG002552(gb|WP_004194255)	REVERSED (wcbN) D-glycero-d-manno-heptose 1,7-bisphosphate phosphatase	Capsule I (VF0436) - Immune modulation (VFC0258)]	Burkholderia pseudomallei K96243]	1
84	2.02	2.046	VFG045502(gb|WP_010946679)	(ravJ) Dot/Icm type IV secretion system effector RavJ	Dot/Icm T4SS secreted effectors (VF0798) - Effector delivery system (VFC0086)]	Legionella pneumophila subsp. pneumophila str. Philadelphia 1]	1
85	2.02	0.4781	VFG000026(gb|WP_010931478)	(dnt) dermonecrotic toxin	Dnt (VF0029) - Exotoxin (VFC0235)]	Bordetella pertussis Tohama I]	1
86	2.02	2.252	VFG002065(gb|NP_248769)	(hsiJ1) type VI secretion system hcp secretion island protein HsiJ1	HSI-1 (VF0334) - Effector delivery system (VFC0086)]	Pseudomonas aeruginosa PAO1]	1
87	2.02	1.58	VFG000984(gb|NP_858258)	(ipaA) type III secretion system effector IpaA, vinculin binding protein	TTSS secreted effectors (VF0978) - Effector delivery system (VFC0086)]	Shigella flexneri 2a str. 301]	1
88	2.02	1.806	VFG041035(gb|NP_251053)	(tssK) type VI secretion system baseplate subunit TssK	HSI-3 (VF0944) - Effector delivery system (VFC0086)]	Pseudomonas aeruginosa PAO1]	1
90	2.02	1.483	VFG001300(gb|WP_000940793)	(cap8D) type 8 capsular polysaccharide synthesis protein Cap8D	Capsule (VF0003) - Immune modulation (VFC0258)]	Staphylococcus aureus subsp. aureus MW2]	1
91	2.02	8.907	VFG050712(gb|WP_000730343.1)	(gspN) type II secretion system protein N	T2SS (VF1335) - Effector delivery system (VFC0086)]	Acinetobacter baumannii ACICU]	1
92	2.02	2.918	RRRRRVFG001849(gb|WP_011216546)	REVERSED (dotB) Dot/Icm type IV secretion system ATPase DotB	Dot/Icm (VF0156) - Effector delivery system (VFC0086)]	Legionella pneumophila subsp. pneumophila str. Philadelphia 1]	1
93	2.01	1.192	VFG002568(gb|WP_011205226)	(wcbA) capsule polysaccharide export protein	Capsule I (VF0436) - Immune modulation (VFC0258)]	Burkholderia pseudomallei K96243]	1
94	2.01	3.458	VFG000232(gb|WP_002218487)	(pilT) twitching motility protein PilT	Type IV pili (VF0075) - Adherence (VFC0001)]	Neisseria meningitidis MC58]	1
95	2.01	2.602	VFG045346(gb|WP_011149697)	(IlpA) immunogenic lipoprotein A	IlpA (VF0513) - Adherence (VFC0001)]	Vibrio vulnificus YJ016]	1
96	2.01	2.193	VFG002362(gb|WP_011816868)	(cpsG) phosphomannomutase CpsG	O-antigen (VF0392) - Immune modulation (VFC0258)]	Yersinia enterocolitica subsp. enterocolitica 8081]	1
97	2.01	1.996	RRRRRVFG044097(gb|NP_252909)	REVERSED (PA4219) hypothetical protein	Pyochelin (VF0095) - Nutritional/Metabolic factor (VFC0272)]	Pseudomonas aeruginosa PAO1]	1
98	2.01	0.4926	VFG007857(gb|NP_217450)	(ppsD) phthiocerol synthesis polyketide synthase type I PpsD	PDIM (VF0309) - Immune modulation (VFC0258)]	Mycobacterium tuberculosis H37Rv]	1
99	2.01	2.244	VFG012362(gb|WP_001092000)	(espB) Type III secretion system translocator protein EspB, pore protein	TTSS (VF0191) - Effector delivery system (VFC0086)]	Escherichia coli O157:H7 str. EDL933]	1
101	2.01	1.905	VFG041230(gb|WP_010945774)	(cegC1) Dot/Icm type IV secretion system effector CegC1, zinc metallophospholipase C	Dot/Icm T4SS secreted effectors (VF0798) - Effector delivery system (VFC0086)]	Legionella pneumophila subsp. pneumophila str. Philadelphia 1]	1
102	2.01	0.9351	RRRRRVFG032762(gb|NP_465191)	REVERSED (lapB) Listeria adhesion protein LapB	LapB (VF0446) - Adherence (VFC0001)]	Listeria monocytogenes EGD-e]	1
103	2.01	3.516	VFG044172(gb|WP_000622316)	(chuV) ATP-binding hydrophilic protein ChuV	Chu (VF0227) - Nutritional/Metabolic factor (VFC0272)]	Escherichia coli CFT073]	1
103	0	3.516	VFG013070(gb|WP_001626196)	(shuV) ATP-binding component of hemin transport system	Shu (VF0256) - Nutritional/Metabolic factor (VFC0272)]	Shigella dysenteriae Sd197]	1
105	2	1.83	RRRRRVFG047600(gb|WP_003021415)	REVERSED (ggt) gamma-glutamyltranspeptidase	GGT (VF0553) - Nutritional/Metabolic factor (VFC0272)]	Francisella tularensis subsp. tularensis SCHU S4]	1
106	2	2.67	VFG001861(gb|WP_010945955)	(katA) catalase/(hydro)peroxidase	KatAB (VF0168) - Stress survival (VFC0282)]	Legionella pneumophila subsp. pneumophila str. Philadelphia 1]	1
107	2	3.215	VFG013476(gb|WP_032828451)	(kpsF) KpsF/GutQ family sugar isomerase	LOS (VF0044) - Immune modulation (VFC0258)]	Haemophilus influenzae Rd KW20]	1
108	2	3.533	VFG041240(gb|WP_010945988)	(ceg7) Dot/Icm type IV secretion system effector Ceg7	Dot/Icm T4SS secreted effectors (VF0798) - Effector delivery system (VFC0086)]	Legionella pneumophila subsp. pneumophila str. Philadelphia 1]	1
109	2	2.169	VFG037678(gb|WP_000866237)	(pgaC) poly-beta-1,6 N-acetyl-D-glucosamine synthase	PNAG (VF0472) - Biofilm (VFC0271)]	Acinetobacter baumannii ACICU]	1
109	0	2.184	VFG001285(gb|WP_001159427)	(icaA) N-acetylglucosaminyltransferase, involved in polysaccharide intercellular adhesin(PIA) synthesis	Intercellular adhesion proteins (VF0014) - Biofilm (VFC0271)]	Staphylococcus aureus subsp. aureus MW2]	1
110	2	1.961	VFG005800(gb|WP_000489955)	(bca) C protein alpha-antigen	-C protein (VF0276) - Invasion (VFC0083)]	Streptococcus agalactiae A909]	1
111	2	1.706	VFG002087(gb|WP_000426093)	(vasJ) type VI secretion system protein VasJ	VAS T6SS (VF0335) - Effector delivery system (VFC0086)]	Vibrio cholerae O1 biovar El Tor str. N16961]	1
112	2	1.579	VFG041258(gb|WP_010946433)	(lem3) Dot/Icm type IV secretion system effector Lem3, Dephosphoryl-cholinase relieving the AnkX-mediated modification on Rab1	Dot/Icm T4SS secreted effectors (VF0798) - Effector delivery system (VFC0086)]	Legionella pneumophila subsp. pneumophila str. Philadelphia 1]	1
113	2	3.16	VFG041025(gb|NP_250358)	(tssK) type VI secretion system baseplate subunit TssK	HSI-2 (VF0943) - Effector delivery system (VFC0086)]	Pseudomonas aeruginosa PAO1]	1
114	2	8.108	VFG002234(gb|WP_011181130)	(virB5) 17-kDa antigen precursor VirB5	VirB/VirD4 type IV secretion system (VF0369) - Effector delivery system (VFC0086)]	Bartonella henselae str. Houston-1]	1
115	2	2.887	VFG001312(gb|WP_000723452)	(cap8P) type 8 capsular polysaccharide synthesis protein Cap8P	Capsule (VF0003) - Immune modulation (VFC0258)]	Staphylococcus aureus subsp. aureus MW2]	1
116	2	2.006	VFG000252(gb|WP_002215299)	(siaC/synC) polysialic acid capsule biosynthesis protein SiaC	Capsule (VF0079) - Immune modulation (VFC0258)]	Neisseria meningitidis MC58]	1
117	2	3.065	VFG024695(gb|NP_217444)	(tesA) thioesterase TesA	PDIM (VF0309) - Immune modulation (VFC0258)]	Mycobacterium tuberculosis H37Rv]	1
118	2	3.886	VFG016268(gb|WP_000751851)	(nheA) non-hemolytic enterotoxin A	Nhe (VF0533) - Exotoxin (VFC0235)]	Bacillus anthracis str. Sterne]	1
119	2	4.575	VFG007159(gb|WP_005464592)	(vscO) type III secretion system protein YscO	T3SS1 (VF0408) - Effector delivery system (VFC0086)]	Vibrio parahaemolyticus RIMD 2210633]	1
120	2	6.061	VFG001241(gb|NP_249774)	(flgH) flagellar L-ring protein precursor FlgH	Flagella (VF0273) - Motility (VFC0204)]	Pseudomonas aeruginosa PAO1]	1
122	2	4.225	VFG041433(gb|WP_012569786)	(CBUG_RS02435) hypothetical protein	T4SS secreted effectors (VF0696) - Effector delivery system (VFC0086)]	Coxiella burnetii CbuG_Q212]	1
123	2	4.624	VFG037482(gb|WP_004748062)	(ACICU_RS04570) sigma-70 family RNA polymerase sigma factor	HemO cluster (VF0636) - Nutritional/Metabolic factor (VFC0272)]	Acinetobacter baumannii ACICU]	1
124	2	2.778	VFG001838(gb|WP_015444826)	(icmK/dotH) Dot/Icm type IV secretion system outer membrane subcomplex protein IcmK/DotH	Dot/Icm (VF0156) - Effector delivery system (VFC0086)]	Legionella pneumophila subsp. pneumophila str. Philadelphia 1]	1
125	2	2.597	VFG000332(gb|WP_005632797)	(rfaD) ADP-L-glycero-D-mannoheptose-6-epimerase	LOS (VF0044) - Immune modulation (VFC0258)]	Haemophilus influenzae Rd KW20]	1
126	2	1.022	RRRRRVFG000557(gb|NP_461817)	REVERSED (invA) type III secretion system major export apparatus protein InvA	TTSS (SPI-1 encode) (VF0116) - Effector delivery system (VFC0086)]	Salmonella enterica subsp. enterica serovar Typhimurium str. LT2]	1
127	2	3.077	VFG002564(gb|WP_004194135)	(wzm) capsular polysaccharide export ABC transporter transmembrane protein	Capsule I (VF0436) - Immune modulation (VFC0258)]	Burkholderia pseudomallei K96243]	1
128	2	3.913	VFG002542(gb|WP_004188690)	(bspR3) N-acylhomoserine lactone-dependent regulatory protein	Quorum-sensing (VF0433) - Biofilm (VFC0271)]	Burkholderia pseudomallei K96243]	1
129	2	3.492	RRRRRVFG001971(gb|YP_002344826)	REVERSED (kpsF) D-arabinose 5-phosphate isomerase	Capsule (VF0323) - Immune modulation (VFC0258)]	Campylobacter jejuni subsp. jejuni NCTC 11168]	1
130	2	5.641	VFG043389(gb|WP_000603368)	(HP_RS07240) META domain-containing protein	Flagella (VF0051) - Motility (VFC0204)]	Helicobacter pylori 26695]	1
131	2	1.471	VFG042977(gb|WP_002379309)	(ebpB) endocarditis and biofilm-associated pilus minor subunit EbpB	Ebp pili (VF0538) - Adherence (VFC0001)]	Enterococcus faecalis V583]	1
132	2	2.074	RRRRRVFG041106(gb|NP_459280)	REVERSED (STM0282) hypothetical protein	SCI (Salmonella centrisome island) (VF0974) - Effector delivery system (VFC0086)]	Salmonella enterica subsp. enterica serovar Typhimurium str. LT2]	1
133	1.92	7.353	VFG007424(gb|WP_001129786)	(fliN) flagellar motor switch protein	Flagella (VF0519) - Motility (VFC0204)]	Vibrio cholerae O1 biovar El Tor str. N16961]	1
134	1.91	1.248	VFG043518(gb|AAN12397)	(acm) collagen adhesin precursor Acm	Acm (VF0419) - Adherence (VFC0001)]	Enterococcus faecium str. TX2555]	1
135	1.8	1.656	VFG007556(gb|WP_000119661)	(cheA) chemotaxis protein CheA	Flagella (VF0519) - Motility (VFC0204)]	Vibrio cholerae O1 biovar El Tor str. N16961]	1
137	1.63	1.446	VFG000968(gb|WP_010922714)	(emm) M protein	M protein (VF0242) - Immune modulation (VFC0258)]	Streptococcus pyogenes M1 GAS]	1
138	1.46	4.065	VFG049084(gb|WP_004175264)	(rfbB) O-antigen export ABC transporter ATP-binding protein RfbB	LPS (VF0561) - Immune modulation (VFC0258)]	Klebsiella pneumoniae subsp. pneumoniae NTUH-K2044]	1
139	1.43	8.661	VFG050625(gb|WP_000389061.1)	(pilG) twitching motility response regulator PilG	TFP (VF1334) - Adherence (VFC0001)]	Acinetobacter baumannii ACICU]	1
140	1.29	0.7491	VFG040864(gb|WP_001172770)	(essC) type VII secretion system protein EssC	T7SS (VF0581) - Effector delivery system (VFC0086)]	Bacillus anthracis str. Sterne]	1
141	1.28	2.228	VFG045306(gb|WP_010946495)	(rfbB) dTDP-glucose 4,6-dehydratase	LPS (VF0171) - Immune modulation (VFC0258)]	Legionella pneumophila subsp. pneumophila str. Philadelphia 1]	1
142	1.27	5.069	VFG045453(gb|WP_080502927)	(APH_RS05460*) P44/Msp2 family outer membrane protein	P44/Msp2 family (VF0520) - Immune modulation (VFC0258)]	Anaplasma phagocytophilum HZ]	1
143	1.23	2.316	VFG002569(gb|WP_004522157)	(manC) GDP-mannose pyrophosphorylase	Capsule I (VF0436) - Immune modulation (VFC0258)]	Burkholderia pseudomallei K96243]	1
144	1.23	1.56	RRRRRVFG006191(gb|WP_002225652)	REVERSED (pilQ) type IV pilus secretin protein PilQ	Type IV pili (VF0075) - Adherence (VFC0001)]	Neisseria meningitidis MC58]	1
145	1.2	3.163	VFG001090(gb|NP_465709)	(hbp2) hypothetical protein	SvpA (VF0263) - Nutritional/Metabolic factor (VFC0272)]	Listeria monocytogenes EGD-e]	1
146	1.17	0.8097	VFG046119(gb|WP_011206220)	(mhp385) P97 paralog, surface adhesin	P97/P102 paralog family (VF0426) - Adherence (VFC0001)]	Mycoplasma hyopneumoniae 232]	1
147	1.1	5	RRRRRVFG050581(gb|WP_001046420.1)	REVERSED (ACICU_RS16840) prepilin-type N-terminal cleavage/methylation domain-containing protein	TFP (VF1334) - Adherence (VFC0001)]	Acinetobacter baumannii ACICU]	1
148	1.08	3.438	VFG001268(gb|NP_252914)	(pchG) pyochelin biosynthetic protein PchG	Pyochelin (VF0095) - Nutritional/Metabolic factor (VFC0272)]	Pseudomonas aeruginosa PAO1]	1
149	1.08	1.901	VFG041018(gb|NP_250351)	(tssF) type VI secretion system baseplate subunit TssF	HSI-2 (VF0943) - Effector delivery system (VFC0086)]	Pseudomonas aeruginosa PAO1]	1
150	0.98	3.596	VFG001962(gb|YP_002344817)	(Cj1434c) sugar transferase	Capsule (VF0323) - Immune modulation (VFC0258)]	Campylobacter jejuni subsp. jejuni NCTC 11168]	1
151	0.94	1.887	VFG041350(gb|WP_010948548)	(lgt2/legC8) Dot/Icm type IV secretion system effector Lgt2/LegC8, glucosyltransferase	Dot/Icm T4SS secreted effectors (VF0798) - Effector delivery system (VFC0086)]	Legionella pneumophila subsp. pneumophila str. Philadelphia 1]	1
153	0.91	4.444	VFG006553(gb|WP_000742697)	(pseH/flmH/flaG1) UDP-4-amino-4,6-dideoxy-N-acetyl-beta-L-altrosamine N-acetyltransferase; Pseudaminic acid biosynthesis protein H	Flagellar glycosylation/Pse biosynthetic pathway (VF0608) - Motility (VFC0204)]	Helicobacter pylori 26695]	1
156	0.87	0.3316	RRRRRVFG001408(gb|NP_217456)	REVERSED (mas) multifunctional mycocerosic acid synthase	PDIM (VF0309) - Immune modulation (VFC0258)]	Mycobacterium tuberculosis H37Rv]	1
157	0.85	1.988	RRRRRVFG002398(gb|NP_216311)	REVERSED (eccD5) ESX-5 type VII secretion system EccD5	ESX-5 (VF0402) - Effector delivery system (VFC0086)]	Mycobacterium tuberculosis H37Rv]	1
158	0.83	3.235	VFG038711(gb|WP_016350060)	(cheB-2) chemotaxis-specific methylesterase	Polar flagella (VF0473) - Motility (VFC0204)]	Aeromonas hydrophila ML09-119]	1
161	0.78	2.941	VFG000378(gb|WP_002212987)	(yopD) type III secretion system hydrophobic translocator, pore protein YopD	TTSS (VF0140) - Effector delivery system (VFC0086)]	Yersinia pestis CO92]	1
164	0.73	5.85	VFG000336(gb|WP_005694426)	(ompP2) outer membrane protein P2 (ompP2), laminin binding protein	P2 protein (VF0042) - Immune modulation (VFC0258)]	Haemophilus influenzae Rd KW20]	1
172	0.61	2.26	RRRRRVFG000242(gb|WP_002222112)	REVERSED (rfaK) glycosyltransferase family 4 protein	LOS (VF0078) - Immune modulation (VFC0258)]	Neisseria meningitidis MC58]	1
173	0.6	2.821	VFG050282(gb|WP_000843487)	(vpsj) exopolysaccharide biosynthesis protein VpsJ	VPS (VF0615) - Biofilm (VFC0271)]	Vibrio cholerae O1 biovar El Tor str. N16961]	1
178	0.56	0.8588	VFG049144(gb|WP_002892069)	(acrB) acriflavine resistance protein B	AcrAB (VF0568) - Antimicrobial activity/Competitive advantage (VFC0325)]	Klebsiella pneumoniae subsp. pneumoniae NTUH-K2044]	1
223	0.28	2.308	RRRRRVFG002103(gb|WP_010948417)	REVERSED (wipA) Dot/Icm type IV secretion system effector WipA	Dot/Icm T4SS secreted effectors (VF0798) - Effector delivery system (VFC0086)]	Legionella pneumophila subsp. pneumophila str. Philadelphia 1]	1
231	0.25	0.3064	VFG000001(gb|WP_010930610)	(fhaB) filamentous hemagglutinin/adhesin	FHA (VF0025) - Adherence (VFC0001)]	Bordetella pertussis Tohama I]	1
281	0.16	0.9945	VFG000340(gb|WP_005694039)	(hxuA) heme-hemopexin utilization protein A, two-partner secretion (TPS) pathway TpsA protein, haem-haemopexin binding protein	HxuABC (VF0269) - Nutritional/Metabolic factor (VFC0272)]	Haemophilus influenzae Rd KW20]	1
286	0.15	0.9917	VFG000261(gb|WP_002225480)	(iga) IgA-specific serine endopeptidase	IgA1 protease (VF0080) - Effector delivery system (VFC0086)]	Neisseria meningitidis MC58]	1
332	0.11	1.01	VFG039156(gb|NP_820614)	(icmO/dotL) Type IVB secretion system protein IcmO/DotL,an inner membrane ATPase of the type IV coupling protein complex	Dot/Icm T4SS (VF0503) - Effector delivery system (VFC0086)]	Coxiella burnetii RSA 493]	1
412	0.07	8.148	VFG001225(gb|NP_249099)	(pilG) twitching motility protein PilG	Type IV pili (VF0082) - Adherence (VFC0001)]	Pseudomonas aeruginosa PAO1]	1
152	0.92	0	VFG038703(gb|WP_011705289)	(cheZ) chemotaxis protein CheZ	Polar flagella (VF0473) - Motility (VFC0204)]	Aeromonas hydrophila ML09-119]	0
154	0.88	0	RRRRRVFG000001(gb|WP_010930610)	REVERSED (fhaB) filamentous hemagglutinin/adhesin	FHA (VF0025) - Adherence (VFC0001)]	Bordetella pertussis Tohama I]	0
155	0.88	0	VFG050372(gb|WP_001017033.1)	(pilQ) type IV pilus secretin PilQ	TFP (VF1334) - Adherence (VFC0001)]	Acinetobacter baumannii ACICU]	0
159	0.81	0	VFG000068(gb|NP_463735)	(actA) actin-assembly inducing protein precursor	ActA (VF0066) - Motility (VFC0204)]	Listeria monocytogenes EGD-e]	0
160	0.79	0	VFG007616(gb|WP_001883957)	(motX) sodium-type flagellar protein MotX	Flagella (VF0519) - Motility (VFC0204)]	Vibrio cholerae O1 biovar El Tor str. N16961]	0
162	0.76	0	VFG001008(gb|NP_858282)	(spa47) type III secretion system ATPase spa47	TTSS (VF0118) - Effector delivery system (VFC0086)]	Shigella flexneri 2a str. 301]	0
163	0.75	0	RRRRRVFG043500(gb|WP_011206108)	REVERSED (mhp271) p97 cilium adhesin paralog	P97/P102 paralog family (VF0426) - Adherence (VFC0001)]	Mycoplasma hyopneumoniae 232]	0
165	0.73	0	RRRRRVFG000844(gb|WP_001034100)	REVERSED (espP) autotransporter, serine protease	EspP (VF0208) - Effector delivery system (VFC0086)]	Escherichia coli O157:H7 str. EDL933]	0
166	0.69	0	VFG001228(gb|NP_249102)	(pilJ) twitching motility protein PilJ	Type IV pili (VF0082) - Adherence (VFC0001)]	Pseudomonas aeruginosa PAO1]	0
167	0.68	0	VFG005361(gb|WP_002352221)	(spaP/pac) cell surface antigen SpaP	SpaP (VF0526) - Adherence (VFC0001)]	Streptococcus mutans UA159]	0
168	0.65	0	RRRRRVFG012509(gb|WP_001111200)	REVERSED (iroC) ATP binding cassette transporter	Salmochelin siderophore (VF0230) - Nutritional/Metabolic factor (VFC0272)]	Escherichia coli CFT073]	0
169	0.65	0	RRRRRVFG012778(gb|NP_858248)	REVERSED (ospC3) type III secretion system effector OspC3, ADP-riboxanase	TTSS secreted effectors (VF0978) - Effector delivery system (VFC0086)]	Shigella flexneri 2a str. 301]	0
170	0.64	0	VFG001219(gb|NP_253728)	(pilP) type IV pilus biogenesis protein PilP	Type IV pili (VF0082) - Adherence (VFC0001)]	Pseudomonas aeruginosa PAO1]	0
171	0.62	0	RRRRRVFG042976(gb|WP_154081516)	REVERSED (ebpA) endocarditis and biofilm-associated pilus tip protein EbpA	Ebp pili (VF0538) - Adherence (VFC0001)]	Enterococcus faecalis V583]	0
174	0.6	0	VFG000478(gb|NP_459678)	(fur) ferric iron uptake transcriptional regulator	Fur (VF0113) - Regulation (VFC0301)]	Salmonella enterica subsp. enterica serovar Typhimurium str. LT2]	0
175	0.6	0	VFG002500(gb|WP_004556525)	(fliH) flagellar assembly protein H	Flagella (VF0430) - Motility (VFC0204)]	Burkholderia pseudomallei K96243]	0
176	0.58	0	VFG045474(gb|AAM75251)	(cylM) CylM; cytolysin subunit modifier	Cytolysin (VF0356) - Exotoxin (VFC0235)]	Enterococcus faecalis str. MMH594]	0
177	0.56	0	VFG002064(gb|NP_248768)	(dotU1) type VI secretion system protein DotU	HSI-1 (VF0334) - Effector delivery system (VFC0086)]	Pseudomonas aeruginosa PAO1]	0
179	0.56	0	VFG047777(gb|WP_003022126)	(pdpB) Type VI secretion system TssM homolog	T6SS (VF0544) - Effector delivery system (VFC0086)]	Francisella tularensis subsp. tularensis SCHU S4]	0
180	0.56	0	RRRRRVFG002484(gb|WP_004551877)	REVERSED (tagC-5) Type VI secretion system associated protein TagC-5	T6SS-1 (VF0429) - Effector delivery system (VFC0086)]	Burkholderia pseudomallei K96243]	0
181	0.54	0	VFG042845(gb|WP_003019818)	(pilT) type IV pilus twitching motility protein PilT	Type IV pili (VF0458) - Adherence (VFC0001)]	Francisella tularensis subsp. tularensis SCHU S4]	0
182	0.54	0	VFG041260(gb|WP_010946680)	(legL1) Dot/Icm type IV secretion system effector LegL1	Dot/Icm T4SS secreted effectors (VF0798) - Effector delivery system (VFC0086)]	Legionella pneumophila subsp. pneumophila str. Philadelphia 1]	0
183	0.52	0	RRRRRVFG041341(gb|WP_010948227)	REVERSED (lpg2525) Dot/Icm type IV secretion system effector	Dot/Icm T4SS secreted effectors (VF0798) - Effector delivery system (VFC0086)]	Legionella pneumophila subsp. pneumophila str. Philadelphia 1]	0
184	0.51	0	RRRRRVFG048518(gb|WP_012737617)	REVERSED (fepA) outer membrane receptor FepA	Ent (VF0562) - Nutritional/Metabolic factor (VFC0272)]	Klebsiella pneumoniae subsp. pneumoniae NTUH-K2044]	0
185	0.51	0	RRRRRVFG007556(gb|WP_000119661)	REVERSED (cheA) chemotaxis protein CheA	Flagella (VF0519) - Motility (VFC0204)]	Vibrio cholerae O1 biovar El Tor str. N16961]	0
186	0.51	0	RRRRRVFG002462(gb|WP_004555023)	REVERSED (bsaP) Type III secretion system gate keeper protein	Bsa T3SS (VF0428) - Effector delivery system (VFC0086)]	Burkholderia pseudomallei K96243]	0
187	0.5	0	RRRRRVFG045332(gb|AHK25017)	REVERSED (llsG) ABC transporter ATP-binding protein LlsG	LLS (VF0410) - Exotoxin (VFC0235)]	Listeria innocua SLCC6294]	0
188	0.49	0	RRRRRVFG000027(gb|WP_010931506)	REVERSED (brkA) serum resistance protein	Brk (VF0034) - Immune modulation (VFC0258)]	Bordetella pertussis Tohama I]	0
189	0.48	0	RRRRRVFG010854(gb|WP_015444551)	REVERSED (lbtA) siderophore biosynthetic enzyme LbtA	Legiobactin (VF0291) - Nutritional/Metabolic factor (VFC0272)]	Legionella pneumophila subsp. pneumophila str. Philadelphia 1]	0
190	0.46	0	VFG046835(gb|WP_003020724)	(capB) capsule biosynthesis protein CapB	Capsule (VF0543) - Immune modulation (VFC0258)]	Francisella tularensis subsp. tularensis SCHU S4]	0
191	0.46	0	RRRRRVFG048995(gb|WP_015874986)	REVERSED (rmpA) regulator of mucoid phenotype RmpA	RmpA (VF0570) - Regulation (VFC0301)]	Klebsiella pneumoniae subsp. pneumoniae NTUH-K2044]	0
192	0.45	0	VFG013465(gb|WP_005693586)	(kdsA) 2-dehydro-3-deoxyphosphooctonate aldolase	LOS (VF0044) - Immune modulation (VFC0258)]	Haemophilus influenzae Rd KW20]	0
193	0.44	0	VFG048885(gb|WP_014907227)	(gmd) GDP-mannose 4,6-dehydratase	Capsule (VF0560) - Immune modulation (VFC0258)]	Klebsiella pneumoniae subsp. pneumoniae NTUH-K2044]	0
193	0	0	VFG002365(gb|WP_005167740)	(gmd) GDP-mannose 4,6-dehydratase	O-antigen (VF0392) - Immune modulation (VFC0258)]	Yersinia enterocolitica subsp. enterocolitica 8081]	0
194	0.43	0	VFG044128(gb|WP_010947057)	(lbtU) LbtU outer membrane receptor for Legiobactin	Legiobactin (VF0291) - Nutritional/Metabolic factor (VFC0272)]	Legionella pneumophila subsp. pneumophila str. Philadelphia 1]	0
195	0.43	0	VFG000799(gb|WP_000935759)	(espD) Type III secretion system translocator protein EspD, pore protein	TTSS (VF0191) - Effector delivery system (VFC0086)]	Escherichia coli O157:H7 str. EDL933]	0
196	0.43	0	RRRRRVFG045407(gb|WP_020849024)	REVERSED (APH_RS03760*) hypothetical protein	P44/Msp2 family (VF0520) - Immune modulation (VFC0258)]	Anaplasma phagocytophilum HZ]	0
197	0.43	0	RRRRRVFG038979(gb|WP_020849092)	REVERSED (virB4-2) type IV secretion system protein VirB4	Rvh T4SS (VF0487) - Effector delivery system (VFC0086)]	Anaplasma phagocytophilum HZ]	0
198	0.4	0	VFG041348(gb|WP_010948513)	(ceg34) Dot/Icm type IV secretion system effector Ceg34	Dot/Icm T4SS secreted effectors (VF0798) - Effector delivery system (VFC0086)]	Legionella pneumophila subsp. pneumophila str. Philadelphia 1]	0
199	0.4	0	VFG001960(gb|YP_002344815)	(Cj1432c) sugar transferase	Capsule (VF0323) - Immune modulation (VFC0258)]	Campylobacter jejuni subsp. jejuni NCTC 11168]	0
200	0.4	0	VFG002096(gb|WP_010946675)	(lidA) Dot/Icm type IV secretion system effector LidA, interacting with Rab GTPase	Dot/Icm T4SS secreted effectors (VF0798) - Effector delivery system (VFC0086)]	Legionella pneumophila subsp. pneumophila str. Philadelphia 1]	0
201	0.4	0	VFG002483(gb|WP_004556233)	(tagB-5) Type VI secretion system associated protein TagB-5	T6SS-1 (VF0429) - Effector delivery system (VFC0086)]	Burkholderia pseudomallei K96243]	0
202	0.39	0	VFG045520(gb|WP_010947043)	(legC1) Dot/Icm type IV secretion system effector LegC1	Dot/Icm T4SS secreted effectors (VF0798) - Effector delivery system (VFC0086)]	Legionella pneumophila subsp. pneumophila str. Philadelphia 1]	0
203	0.38	0	VFG043383(gb|WP_001863409)	(pseB) UDP-N-acetylglucosamine 4,6-dehydratase	Flagellar glycosylation/Pse biosynthetic pathway (VF0608) - Motility (VFC0204)]	Helicobacter pylori 26695]	0
204	0.38	0	VFG000204(gb|NP_250400)	(popD) type III secretion system hydrophobic translocator, pore protein PopD	TTSS (VF0083) - Effector delivery system (VFC0086)]	Pseudomonas aeruginosa PAO1]	0
205	0.37	0	VFG038367(gb|WP_011705045)	(vgrG1) Type VI secretion system effector VgrG1, ADP-ribosyltransferase	T6SS secreted effectors (VF0651) - Effector delivery system (VFC0086)]	Aeromonas hydrophila subsp. hydrophila ATCC 7966]	0
206	0.37	0	RRRRRVFG000260(gb|WP_002223278)	REVERSED (lipB) capsule polysaccharide modification protein LipB	Capsule (VF0079) - Immune modulation (VFC0258)]	Neisseria meningitidis MC58]	0
207	0.33	0	RRRRRVFG041291(gb|WP_010947429)	REVERSED (ppeB) Dot/Icm type IV secretion system effector PpeB	Dot/Icm T4SS secreted effectors (VF0798) - Effector delivery system (VFC0086)]	Legionella pneumophila subsp. pneumophila str. Philadelphia 1]	0
208	0.33	0	VFG050640(gb|WP_000101096.1)	(pilH) response regulator	TFP (VF1334) - Adherence (VFC0001)]	Acinetobacter baumannii ACICU]	0
209	0.32	0	RRRRRVFG016041(gb|NP_251092)	REVERSED (pvdI) peptide synthase	Pyoverdine (VF0094) - Nutritional/Metabolic factor (VFC0272)]	Pseudomonas aeruginosa PAO1]	0
210	0.31	0	VFG045411(gb|WP_020849062)	(APH_RS04215*) hypothetical protein	P44/Msp2 family (VF0520) - Immune modulation (VFC0258)]	Anaplasma phagocytophilum HZ]	0
211	0.31	0	VFG041246(gb|WP_010946055)	(lpg0294) Dot/Icm type IV secretion system effector	Dot/Icm T4SS secreted effectors (VF0798) - Effector delivery system (VFC0086)]	Legionella pneumophila subsp. pneumophila str. Philadelphia 1]	0
212	0.31	0	VFG002459(gb|WP_004525313)	(bsaS) ATP synthase	Bsa T3SS (VF0428) - Effector delivery system (VFC0086)]	Burkholderia pseudomallei K96243]	0
213	0.31	0	RRRRRVFG000210(gb|NP_250406)	REVERSED (pscB) type III secretion system protein PscB	TTSS (VF0083) - Effector delivery system (VFC0086)]	Pseudomonas aeruginosa PAO1]	0
215	0.3	0	RRRRRVFG050112(gb|WP_001008264)	REVERSED (cesD) ABC transporter permease subunit, CesD	Cereulide (VF0583) - Exotoxin (VFC0235)]	Bacillus cereus AH187]	0
216	0.29	0	RRRRRVFG016058(gb|NP_251114)	REVERSED (pvdL) peptide synthase PvdL	Pyoverdine (VF0094) - Nutritional/Metabolic factor (VFC0272)]	Pseudomonas aeruginosa PAO1]	0
217	0.29	0	RRRRRVFG002114(gb|WP_015444208)	REVERSED (sdeA/laiA) Dot/Icm type IV secretion system effector LaiA/SdeA, promoting bacterial adherence and uptake	Dot/Icm T4SS secreted effectors (VF0798) - Effector delivery system (VFC0086)]	Legionella pneumophila subsp. pneumophila str. Philadelphia 1]	0
218	0.29	0	VFG002411(gb|WP_000509667)	(esxB) type VII secretion system secreted protein EsxB	Type VII secretion system (VF0403) - Effector delivery system (VFC0086)]	Staphylococcus aureus subsp. aureus MW2]	0
219	0.29	0	RRRRRVFG000123(gb|NP_252231)	REVERSED (alg8) alginate-c5-mannuronan-epimerase AlgG	Alginate (VF0091) - Biofilm (VFC0271)]	Pseudomonas aeruginosa PAO1]	0
220	0.28	0	VFG000161(gb|NP_251089)	(pvdD) pyoverdine synthetase D	Pyoverdine (VF0094) - Nutritional/Metabolic factor (VFC0272)]	Pseudomonas aeruginosa PAO1]	0
221	0.28	0	VFG002406(gb|WP_000728972)	(esaA) type VII secretion system protein EsaA	Type VII secretion system (VF0403) - Effector delivery system (VFC0086)]	Staphylococcus aureus subsp. aureus MW2]	0
222	0.28	0	VFG000415(gb|WP_002213290)	(yopO/ypkA) type III secretion system effector YopO, regulating actin polymerization	TTSS secreted effectors (VF1021) - Effector delivery system (VFC0086)]	Yersinia pestis CO92]	0
224	0.27	0	RRRRRVFG002096(gb|WP_010946675)	REVERSED (lidA) Dot/Icm type IV secretion system effector LidA, interacting with Rab GTPase	Dot/Icm T4SS secreted effectors (VF0798) - Effector delivery system (VFC0086)]	Legionella pneumophila subsp. pneumophila str. Philadelphia 1]	0
225	0	0	VFG045441(gb|WP_080502922)	(APH_RS05065*) P44/Msp2 family outer membrane protein	P44/Msp2 family (VF0520) - Immune modulation (VFC0258)]	Anaplasma phagocytophilum HZ]	0
225	0.27	0	VFG045431(gb|WP_080502916)	(APH_RS04765*) P44/Msp2 family outer membrane protein	P44/Msp2 family (VF0520) - Immune modulation (VFC0258)]	Anaplasma phagocytophilum HZ]	0
226	0.27	0	VFG049637(gb|NP_220372)	(CT_850) hypothetical protein	TTSS secreted effectors (VF0711) - Effector delivery system (VFC0086)]	Chlamydia trachomatis D/UW-3/CX]	0
227	0.27	0	RRRRRVFG012788(gb|NP_858155)	REVERSED (ospD1) type III secretion system effector OspD1	TTSS secreted effectors (VF0978) - Effector delivery system (VFC0086)]	Shigella flexneri 2a str. 301]	0
228	0.26	0	RRRRRVFG049917(gb|WP_000508696)	REVERSED (rhs/PAAR) Type VI secretion system protein, PAAR family	T6SS (VF0579) - Effector delivery system (VFC0086)]	Shigella sonnei Ss046]	0
229	0.26	0	RRRRRVFG050290(gb|WP_010934947)	REVERSED (DIP_RS17590) C40 family peptidase	DIP1281 (VF0602) - Adherence (VFC0001)]	Corynebacterium diphtheriae NCTC 13129]	0
230	0.26	0	VFG041909(gb|WP_005463204)	(VP_RS21620) winged helix-turn-helix domain-containing protein	T3SS2 (VF0409) - Effector delivery system (VFC0086)]	Vibrio parahaemolyticus RIMD 2210633]	0
232	0.25	0	RRRRRVFG005297(gb|WP_000723540)	REVERSED (pilB) major subunit PilB	PI-2a (VF0528) - Adherence (VFC0001)]	Streptococcus agalactiae NEM316]	0
233	0.25	0	RRRRRVFG000115(gb|NP_249839)	REVERSED (toxA) exotoxin A precursor	ExoA (VF0086) - Exotoxin (VFC0235)]	Pseudomonas aeruginosa PAO1]	0
234	0.25	0	VFG041041(gb|NP_251059)	(tssF) type VI secretion system baseplate subunit TssF	HSI-3 (VF0944) - Effector delivery system (VFC0086)]	Pseudomonas aeruginosa PAO1]	0
235	0	0	VFG048551(gb|WP_011251260)	(iroC) ABC transporter	Sal (VF0563) - Nutritional/Metabolic factor (VFC0272)]	Klebsiella pneumoniae subsp. pneumoniae NTUH-K2044]	0
235	0	0	VFG044336(gb|WP_050767835)	(iroC) ABC transporter	Sal (VF0563) - Nutritional/Metabolic factor (VFC0272)]	Klebsiella pneumoniae subsp. pneumoniae NTUH-K2044]	0
235	0.24	0	VFG012509(gb|WP_001111200)	(iroC) ATP binding cassette transporter	Salmochelin siderophore (VF0230) - Nutritional/Metabolic factor (VFC0272)]	Escherichia coli CFT073]	0
236	0.24	0	RRRRRVFG050114(gb|WP_000953496)	REVERSED (cesB) Cereulide synthetase B, CesB	Cereulide (VF0583) - Exotoxin (VFC0235)]	Bacillus cereus AH187]	0
237	0.24	0	RRRRRVFG001821(gb|NP_216896)	REVERSED (mbtE) Peptide synthetase MbtE (peptide synthase)	Mycobactin (VF0299) - Nutritional/Metabolic factor (VFC0272)]	Mycobacterium tuberculosis H37Rv]	0
238	0.24	0	RRRRRVFG034922(gb|WP_001303732)	REVERSED (espY5) hypothetical protein	TTSS secreted effectors (VF1110) - Effector delivery system (VFC0086)]	Escherichia coli O157:H7 str. EDL933]	0
239	0.24	0	RRRRRVFG037852(gb|WP_001075965)	REVERSED (ACICU_RS00395) polysaccharide biosynthesis tyrosine autokinase	Capsule (VF0465) - Immune modulation (VFC0258)]	Acinetobacter baumannii ACICU]	0
240	0.23	0	RRRRRVFG002115(gb|WP_015444209)	REVERSED (sdeB/laiB) Dot/Icm type IV secretion system effector SdeB	Dot/Icm T4SS secreted effectors (VF0798) - Effector delivery system (VFC0086)]	Legionella pneumophila subsp. pneumophila str. Philadelphia 1]	0
241	0.23	0	VFG051110(gb|YP_001083606.1)	(tse2) T6SS effector Tse2, predicted nuclease	T6SS secreted effectors (VF1338) - Effector delivery system (VFC0086)]	Acinetobacter baumannii ATCC 17978]	0
242	0.23	0	VFG007174(gb|WP_011105906)	(vscC) type III secretion system OM ring protein VscC	T3SS1 (VF0408) - Effector delivery system (VFC0086)]	Vibrio parahaemolyticus RIMD 2210633]	0
243	0.23	0	VFG045329(gb|AAB36696)	(hhuA) haemoglobin-haptoglobin binding protein HhuA	HhuA (VF0271) - Nutritional/Metabolic factor (VFC0272)]	Haemophilus influenzae TN106]	0
244	0.23	0	RRRRRVFG043207(gb|WP_005164481)	REVERSED (cheB) chemotaxis-specific methylesterase CheB	Flagella (VF0394) - Motility (VFC0204)]	Yersinia enterocolitica subsp. enterocolitica 8081]	0
245	0.22	0	RRRRRVFG001291(gb|WP_001039417)	REVERSED (cna) collagen adhesin precursor	CNA (VF0005) - Adherence (VFC0001)]	Staphylococcus aureus subsp. aureus MW2]	0
246	0.22	0	VFG050470(gb|WP_000279216.1)	(pilC) type II secretion system F family protein	TFP (VF1334) - Adherence (VFC0001)]	Acinetobacter baumannii ACICU]	0
247	0.22	0	VFG016778(gb|WP_005767791)	(motA) lateral flagellar motor protein MotA	Flagella (VF0373) - Motility (VFC0204)]	Bartonella bacilliformis KC583]	0
248	0	0	VFG012783(gb|NP_858138)	(ospC4) type III secretion system effector OspC4	TTSS secreted effectors (VF0978) - Effector delivery system (VFC0086)]	Shigella flexneri 2a str. 301]	0
248	0.21	0	VFG012778(gb|NP_858248)	(ospC3) type III secretion system effector OspC3, ADP-riboxanase	TTSS secreted effectors (VF0978) - Effector delivery system (VFC0086)]	Shigella flexneri 2a str. 301]	0
249	0.21	0	RRRRRVFG000927(gb|WP_000096764)	REVERSED (fepE) LPS O-antigen length regulator	Enterobactin (VF0228) - Nutritional/Metabolic factor (VFC0272)]	Escherichia coli CFT073]	0
250	0.21	0	RRRRRVFG007152(gb|WP_005464675)	REVERSED (vcrD) type III secretion system C ring protein VcrD	T3SS1 (VF0408) - Effector delivery system (VFC0086)]	Vibrio parahaemolyticus RIMD 2210633]	0
251	0.21	0	VFG001256(gb|NP_250134)	(fliM) flagellar motor switch protein FliM	Flagella (VF0273) - Motility (VFC0204)]	Pseudomonas aeruginosa PAO1]	0
252	0.21	0	RRRRRVFG048554(gb|WP_004902400)	REVERSED (iroD) siderophore esterase IroD	Sal (VF0563) - Nutritional/Metabolic factor (VFC0272)]	Klebsiella pneumoniae subsp. pneumoniae NTUH-K2044]	0
252	0	0	RRRRRVFG044337(gb|WP_015874982)	REVERSED (iroD) siderophore esterase IroD	Sal (VF0563) - Nutritional/Metabolic factor (VFC0272)]	Klebsiella pneumoniae subsp. pneumoniae NTUH-K2044]	0
253	0.2	0	VFG001408(gb|NP_217456)	(mas) multifunctional mycocerosic acid synthase	PDIM (VF0309) - Immune modulation (VFC0258)]	Mycobacterium tuberculosis H37Rv]	0
254	0.2	0	VFG045518(gb|WP_010946905)	(LPG_RS05830) Dot/Icm type IV secretion system effector	Dot/Icm T4SS secreted effectors (VF0798) - Effector delivery system (VFC0086)]	Legionella pneumophila subsp. pneumophila str. Philadelphia 1]	0
255	0.2	0	RRRRRVFG050328(gb|WP_000201227.1)	REVERSED (pilN) PilN domain-containing protein	TFP (VF1334) - Adherence (VFC0001)]	Acinetobacter baumannii ACICU]	0
256	0.2	0	VFG000278(gb|WP_000946389)	(flgE_1) flagellar hook protein	Flagella (VF0051) - Motility (VFC0204)]	Helicobacter pylori 26695]	0
257	0.19	0	RRRRRVFG002120(gb|WP_010948516)	REVERSED (sidH) Dot/Icm type IV secretion system effector SidH	Dot/Icm T4SS secreted effectors (VF0798) - Effector delivery system (VFC0086)]	Legionella pneumophila subsp. pneumophila str. Philadelphia 1]	0
258	0.19	0	VFG050037(gb|WP_001133943)	(dhbF) non-ribosomal peptide synthetase, DhbF	Bacillibactin (VF0586) - Nutritional/Metabolic factor (VFC0272)]	Bacillus anthracis str. Sterne]	0
259	0.19	0	VFG049661(gb|NP_219502)	(tepP) hypothetical protein	TTSS secreted effectors (VF0711) - Effector delivery system (VFC0086)]	Chlamydia trachomatis D/UW-3/CX]	0
260	0.19	0	VFG042736(gb|NP_253152)	(rpoN) RNA polymerase factor sigma-54	Type IV pili (VF0082) - Adherence (VFC0001)]	Pseudomonas aeruginosa PAO1]	0
261	0.19	0	RRRRRVFG049919(gb|AAD32394)	REVERSED (bslA) s-layer protein	BslA (VF0411) - Adherence (VFC0001)]	Bacillus anthracis str. Sterne]	0
262	0.19	0	VFG000989(gb|NP_858263)	(ipgB1) type III secretion system effector IpgB1, guanine nucleotide exchange factor (GEF)	TTSS secreted effectors (VF0978) - Effector delivery system (VFC0086)]	Shigella flexneri 2a str. 301]	0
263	0.19	0	VFG051368(gb|NP_220393.1)	(pmpG) polymorphic membrane protein PmpG	Pmps (VF1346) - Adherence (VFC0001)]	Chlamydia trachomatis D/UW-3/CX]	0
264	0.19	0	VFG002293(gb|CAA51960)	(ibp) iota toxin component Ib	Iota-toxin (VF0381) - Exotoxin (VFC0235)]	Clostridium perfringens E str. NCIB 10748]	0
265	0.19	0	RRRRRVFG018236(gb|WP_010948166)	REVERSED (drrA/sidM) Dot/Icm type IV secretion system effector DrrA/SidM guanine nucleotide exchange factor (GEF)	Dot/Icm T4SS secreted effectors (VF0798) - Effector delivery system (VFC0086)]	Legionella pneumophila subsp. pneumophila str. Philadelphia 1]	0
266	0.18	0	RRRRRVFG049835(gb|WP_012076956)	REVERSED (exlA) hemolysin	Exolysin (VF0582) - Effector delivery system (VFC0086)]	Pseudomonas aeruginosa PA7]	0
267	0.18	0	VFG005486(gb|WP_000417180)	(iga) G5 domain-containing protein	IgA1 protease (VF0147) - Immune modulation (VFC0258)]	Streptococcus pneumoniae TIGR4]	0
268	0.18	0	VFG002479(gb|WP_004533373)	(tssG-5) Type VI secretion system protein TssG	T6SS-1 (VF0429) - Effector delivery system (VFC0086)]	Burkholderia pseudomallei K96243]	0
269	0.18	0	RRRRRVFG051314(gb|NP_219924.1)	REVERSED (pmpC) polymorphic membrane protein PmpC	Pmps (VF1346) - Adherence (VFC0001)]	Chlamydia trachomatis D/UW-3/CX]	0
270	0.18	0	VFG045534(gb|WP_010947397)	(LPG_RS08370) Dot/Icm type IV secretion system effector	Dot/Icm T4SS secreted effectors (VF0798) - Effector delivery system (VFC0086)]	Legionella pneumophila subsp. pneumophila str. Philadelphia 1]	0
271	0.17	0	VFG051484(gb|NP_251374.1)	(tse5/rhsP1) Toxin protein Tse5	HSI-1 T6SS secreted effectors (VF1194) - Effector delivery system (VFC0086)]	Pseudomonas aeruginosa PAO1]	0
272	0.17	0	VFG009869(gb|NP_215497)	(mprB) two component histidine-protein kinase/phosphatase MprB	MprAB (VF0298) - Regulation (VFC0301)]	Mycobacterium tuberculosis H37Rv]	0
273	0.17	0	VFG041732(gb|WP_011815296)	(YE_RS00570) hypothetical protein	Ysa TTSS effectors (VF1037) - Effector delivery system (VFC0086)]	Yersinia enterocolitica subsp. enterocolitica 8081]	0
274	0.17	0	VFG000245(gb|WP_002225824)	(lgtB) glycosyltransferase family 25 protein	LOS (VF0078) - Immune modulation (VFC0258)]	Neisseria meningitidis MC58]	0
275	0.17	0	RRRRRVFG040070(gb|WP_011190504)	REVERSED (rvhB6d) VirB6-like protein of the type IV secretion system	Rvh T4SS (VF0488) - Effector delivery system (VFC0086)]	Rickettsia typhi str. Wilmington]	0
276	0.17	0	RRRRRVFG038848(gb|WP_016350360)	REVERSED (flmD) FlmD protein	Polar flagella (VF0473) - Motility (VFC0204)]	Aeromonas hydrophila ML09-119]	0
277	0.17	0	VFG013248(gb|WP_010868928)	(msbA) lipid transporter ATP-binding/permease	LOS (VF0044) - Immune modulation (VFC0258)]	Haemophilus influenzae Rd KW20]	0
278	0.16	0	VFG049835(gb|WP_012076956)	(exlA) hemolysin	Exolysin (VF0582) - Effector delivery system (VFC0086)]	Pseudomonas aeruginosa PA7]	0
279	0.16	0	VFG001151(gb|AAA20527)	(hmw1A) adhesin HMW1A, two-partner secretion (TPS) pathway TpsA exoprotein	HMW1/HMW2 (VF0038) - Adherence (VFC0001)]	Haemophilus influenzae str. 12]	0
280	0.16	0	VFG000862(gb|WP_014639426)	(pet) Pet serine protease precursor, autotransporter	Pet (VF0217) - Effector delivery system (VFC0086)]	Escherichia coli O44:H18 042]	0
282	0.16	0	VFG041288(gb|WP_010947387)	(legL3) Dot/Icm type IV secretion system effector LegL3	Dot/Icm T4SS secreted effectors (VF0798) - Effector delivery system (VFC0086)]	Legionella pneumophila subsp. pneumophila str. Philadelphia 1]	0
283	0.16	0	RRRRRVFG002184(gb|WP_002359685)	REVERSED (cpsG) MurB family protein	Capsule (VF0361) - Immune modulation (VFC0258)]	Enterococcus faecalis V583]	0
284	0.16	0	RRRRRVFG001316(gb|WP_000943814)	REVERSED (geh) glycerol ester hydrolase	Lipase (VF0012) - Exoenzyme (VFC0251)]	Staphylococcus aureus subsp. aureus MW2]	0
285	0.15	0	RRRRRVFG010745(gb|WP_010946125)	REVERSED (sdhA) Dot/Icm type IV secretion system effector SdhA	Dot/Icm T4SS secreted effectors (VF0798) - Effector delivery system (VFC0086)]	Legionella pneumophila subsp. pneumophila str. Philadelphia 1]	0
287	0.15	0	RRRRRVFG000025(gb|WP_010929995)	REVERSED (cyaA) bifunctional hemolysin-adenylate cyclase precursor	Cya (VF0028) - Exotoxin (VFC0235)]	Bordetella pertussis Tohama I]	0
288	0.15	0	VFG016087(gb|NP_251117)	(pvdY) hypothetical protein	Pyoverdine (VF0094) - Nutritional/Metabolic factor (VFC0272)]	Pseudomonas aeruginosa PAO1]	0
289	0.15	0	VFG038509(gb|WP_016350158)	(flpL) Flp pilus pseudopilin	Flp type IV pili (VF0476) - Adherence (VFC0001)]	Aeromonas hydrophila ML09-119]	0
290	0.15	0	VFG000320(gb|WP_001169234)	(kdtB) lipopolysaccharide core biosynthesis protein	LPS (VF0056) - Immune modulation (VFC0258)]	Helicobacter pylori 26695]	0
291	0.15	0	RRRRRVFG000223(gb|WP_165439318)	REVERSED (pilS) pilin	Type IV pili (VF0075) - Adherence (VFC0001)]	Neisseria meningitidis MC58]	0
292	0.15	0	VFG002515(gb|WP_004550967)	(flgI) flagellar P-ring protein precursor FlgI	Flagella (VF0430) - Motility (VFC0204)]	Burkholderia pseudomallei K96243]	0
293	0.15	0	RRRRRVFG049124(gb|WP_012737540)	REVERSED (allD) ureidoglycolate dehydrogenase	Allantion utilization (VF0572) - Nutritional/Metabolic factor (VFC0272)]	Klebsiella pneumoniae subsp. pneumoniae NTUH-K2044]	0
294	0.14	0	VFG002115(gb|WP_015444209)	(sdeB/laiB) Dot/Icm type IV secretion system effector SdeB	Dot/Icm T4SS secreted effectors (VF0798) - Effector delivery system (VFC0086)]	Legionella pneumophila subsp. pneumophila str. Philadelphia 1]	0
295	0.14	0	RRRRRVFG001151(gb|AAA20527)	REVERSED (hmw1A) adhesin HMW1A, two-partner secretion (TPS) pathway TpsA exoprotein	HMW1/HMW2 (VF0038) - Adherence (VFC0001)]	Haemophilus influenzae str. 12]	0
296	0.14	0	VFG034882(gb|WP_000535079)	(espX6) Type III secretion system effector EspX6	TTSS secreted effectors (VF1111) - Effector delivery system (VFC0086)]	Escherichia coli O55:H7 str. CB9615]	0
297	0.14	0	VFG000464(gb|NP_461011)	(sopA) type III secretion system effector SopA, E3 ubiquitin ligase	TTSS-1 secreted effectors (VF0949) - Effector delivery system (VFC0086)]	Salmonella enterica subsp. enterica serovar Typhimurium str. LT2]	0
298	0.14	0	VFG039912(gb|WP_011191202)	(rvhB4b) type IV secretion system protein VirB4 precursor	Rvh T4SS (VF0488) - Effector delivery system (VFC0086)]	Rickettsia typhi str. Wilmington]	0
299	0.14	0	VFG015973(gb|NP_251082)	(pvdP) tyrosinase required for pyoverdine maturation	Pyoverdine (VF0094) - Nutritional/Metabolic factor (VFC0272)]	Pseudomonas aeruginosa PAO1]	0
300	0.14	0	RRRRRVFG019014(gb|WP_012304286)	REVERSED (cnf) cytotoxic necrotizing factor	CNFy (VF0393) - Exotoxin (VFC0235)]	Yersinia pseudotuberculosis YPIII]	0
301	0.14	0	RRRRRVFG000218(gb|NP_250414)	REVERSED (pscJ) type III secretion system inner MS ring protein	TTSS (VF0083) - Effector delivery system (VFC0086)]	Pseudomonas aeruginosa PAO1]	0
302	0.14	0	VFG000333(gb|WP_005694147)	(lic2A) glycosyltransferase	LOS (VF0044) - Immune modulation (VFC0258)]	Haemophilus influenzae Rd KW20]	0
303	0.14	0	RRRRRVFG041028(gb|NP_250361)	REVERSED (stp1) serine/threonine phosphoprotein phosphatase Stp1	HSI-2 (VF0943) - Effector delivery system (VFC0086)]	Pseudomonas aeruginosa PAO1]	0
304	0.14	0	RRRRRVFG045560(gb|WP_010947932)	REVERSED (LPG_RS11170) Dot/Icm type IV secretion system effector	Dot/Icm T4SS secreted effectors (VF0798) - Effector delivery system (VFC0086)]	Legionella pneumophila subsp. pneumophila str. Philadelphia 1]	0
305	0.13	0	RRRRRVFG005361(gb|WP_002352221)	REVERSED (spaP/pac) cell surface antigen SpaP	SpaP (VF0526) - Adherence (VFC0001)]	Streptococcus mutans UA159]	0
306	0.13	0	VFG001149(gb|AAB03707)	(hap) adhesion and penetration protein Hap	Hap (VF0037) - Adherence (VFC0001)]	Haemophilus influenzae N187]	0
307	0.13	0	VFG041033(gb|NP_251051)	(tssM) type VI secretion system membrane subunit	HSI-3 (VF0944) - Effector delivery system (VFC0086)]	Pseudomonas aeruginosa PAO1]	0
308	0.13	0	VFG000127(gb|NP_252235)	(algG) outer membrane protein AlgE	Alginate (VF0091) - Biofilm (VFC0271)]	Pseudomonas aeruginosa PAO1]	0
309	0.13	0	VFG014369(gb|NP_249789)	(fleS) two-component sensor	Flagella (VF0273) - Motility (VFC0204)]	Pseudomonas aeruginosa PAO1]	0
310	0.13	0	VFG001006(gb|NP_858280)	(mxiA) type III secretion system major export apparatus protein MxiA	TTSS (VF0118) - Effector delivery system (VFC0086)]	Shigella flexneri 2a str. 301]	0
311	0.13	0	VFG041334(gb|WP_010948125)	(lem25) Dot/Icm type IV secretion system effector Lem25	Dot/Icm T4SS secreted effectors (VF0798) - Effector delivery system (VFC0086)]	Legionella pneumophila subsp. pneumophila str. Philadelphia 1]	0
312	0.13	0	VFG037260(gb|WP_001095752)	(barB) siderophore efflux system of the ABC superfamily	Acinetobactin (VF0467) - Nutritional/Metabolic factor (VFC0272)]	Acinetobacter baumannii ACICU]	0
313	0.13	0	RRRRRVFG007520(gb|WP_000405330)	REVERSED (flaG) flagellar protein FlaG	Flagella (VF0519) - Motility (VFC0204)]	Vibrio cholerae O1 biovar El Tor str. N16961]	0
314	0.13	0	RRRRRVFG000121(gb|NP_249453)	REVERSED (algU) alginate biosynthesis protein AlgZ/FimS	Alginate (VF0091) - Biofilm (VFC0271)]	Pseudomonas aeruginosa PAO1]	0
315	0.13	0	VFG031840(gb|NP_218383)	(espG1) ESX-1 secretion-associated protein EspG1	ESX-1 (VF0315) - Effector delivery system (VFC0086)]	Mycobacterium tuberculosis H37Rv]	0
316	0.12	0	RRRRRVFG000984(gb|NP_858258)	REVERSED (ipaA) type III secretion system effector IpaA, vinculin binding protein	TTSS secreted effectors (VF0978) - Effector delivery system (VFC0086)]	Shigella flexneri 2a str. 301]	0
317	0.12	0	VFG041118(gb|WP_045606108)	(tssA-5) Type VI secretion system protein TssA	T6SS-1 (VF0429) - Effector delivery system (VFC0086)]	Burkholderia pseudomallei K96243]	0
318	0.12	0	VFG002481(gb|WP_009940775)	(vgrG-5) Type VI secretion system protein VgrG5	T6SS-1 (VF0429) - Effector delivery system (VFC0086)]	Burkholderia pseudomallei K96243]	0
319	0.12	0	VFG043500(gb|WP_011206108)	(mhp271) p97 cilium adhesin paralog	P97/P102 paralog family (VF0426) - Adherence (VFC0001)]	Mycoplasma hyopneumoniae 232]	0
320	0.12	0	VFG039952(gb|WP_011190507)	(rvhB6a) VirB6-like protein of the type IV secretion system	Rvh T4SS (VF0488) - Effector delivery system (VFC0086)]	Rickettsia typhi str. Wilmington]	0
321	0.12	0	VFG037497(gb|WP_085947929)	(ACICU_RS04580) TonB-dependent receptor	HemO cluster (VF0636) - Nutritional/Metabolic factor (VFC0272)]	Acinetobacter baumannii ACICU]	0
322	0.12	0	VFG016776(gb|WP_005767781)	(fliI) flagellar specific ATP synthase	Flagella (VF0373) - Motility (VFC0204)]	Bartonella bacilliformis KC583]	0
323	0.12	0	VFG000168(gb|NP_252918)	(pchD) pyochelin biosynthesis protein PchD	Pyochelin (VF0095) - Nutritional/Metabolic factor (VFC0272)]	Pseudomonas aeruginosa PAO1]	0
324	0.12	0	RRRRRVFG002127(gb|NP_219594)	REVERSED (cdsU) Type III secretion protein CdsU	TTSS (VF0344) - Effector delivery system (VFC0086)]	Chlamydia trachomatis D/UW-3/CX]	0
325	0.12	0	VFG045315(gb|WP_010946505)	(LPG_RS03805) N-acetylneuraminate synthase family protein	LPS (VF0171) - Immune modulation (VFC0258)]	Legionella pneumophila subsp. pneumophila str. Philadelphia 1]	0
326	0.12	0	RRRRRVFG010866(gb|WP_010946593)	REVERSED (ccmB) ABC transporter involved in cytochrome c biogenesis, CcmB subunit	CcmC (VF0292) - Nutritional/Metabolic factor (VFC0272)]	Legionella pneumophila subsp. pneumophila str. Philadelphia 1]	0
327	0.12	0	RRRRRVFG002487(gb|WP_004536933)	REVERSED (tssK-5) Type VI secretion system protein TssK	T6SS-1 (VF0429) - Effector delivery system (VFC0086)]	Burkholderia pseudomallei K96243]	0
328	0.12	0	RRRRRVFG001415(gb|NP_218004)	REVERSED (lipF) Probable esterase/lipase LipF	LipF (VF0307) - Nutritional/Metabolic factor (VFC0272)]	Mycobacterium tuberculosis H37Rv]	0
329	0.11	0	VFG000287(gb|WP_001001434)	(virB10/cagY) type IV secretion system protein Cag7/CagY, VirB10 homolog	Type IV secretion system (VF0060) - Effector delivery system (VFC0086)]	Helicobacter pylori 26695]	0
330	0.11	0	VFG050114(gb|WP_000953496)	(cesB) Cereulide synthetase B, CesB	Cereulide (VF0583) - Exotoxin (VFC0235)]	Bacillus cereus AH187]	0
331	0.11	0	VFG002457(gb|WP_011205638)	(bsaU) Type III secretion system protein BsaU	Bsa T3SS (VF0428) - Effector delivery system (VFC0086)]	Burkholderia pseudomallei K96243]	0
333	0.11	0	VFG049157(gb|WP_014907259)	(clbK) colibactin hybrid non-ribosomal peptide synthetase/type I polyketide synthase ClbK	Colibactin (VF0573) - Exotoxin (VFC0235)]	Klebsiella pneumoniae subsp. pneumoniae 1084]	0
334	0.11	0	VFG002369(gb|WP_011816869)	(YE_RS15450) hypothetical protein	O-antigen (VF0392) - Immune modulation (VFC0258)]	Yersinia enterocolitica subsp. enterocolitica 8081]	0
335	0.11	0	VFG045317(gb|WP_010946507)	(LPG_RS03815) hypothetical protein	LPS (VF0171) - Immune modulation (VFC0258)]	Legionella pneumophila subsp. pneumophila str. Philadelphia 1]	0
336	0.11	0	VFG041042(gb|NP_251060)	(tssG) type VI secretion system baseplate subunit TssG	HSI-3 (VF0944) - Effector delivery system (VFC0086)]	Pseudomonas aeruginosa PAO1]	0
337	0.11	0	VFG016338(gb|WP_001253006)	(inhA) immune inhibitor A metalloprotease	InhA (VF0536) - Exoenzyme (VFC0251)]	Bacillus anthracis str. Sterne]	0
338	0.11	0	VFG002154(gb|NP_219969)	(tarp) Type III secretion system translocated actin-recruiting protein	TTSS secreted effectors (VF0711) - Effector delivery system (VFC0086)]	Chlamydia trachomatis D/UW-3/CX]	0
339	0.11	0	RRRRRVFG039600(gb|NP_820731)	REVERSED (coxDFB5/cig57) Coxiella Dot/Icm type IVB secretion system translocated effector	T4SS secreted effectors (VF0696) - Effector delivery system (VFC0086)]	Coxiella burnetii RSA 493]	0
340	0.11	0	VFG016773(gb|WP_005767773)	(fliE) flagellar hook-basal body complex protein FliE	Flagella (VF0373) - Motility (VFC0204)]	Bartonella bacilliformis KC583]	0
341	0.11	0	VFG001267(gb|NP_252913)	(pchH) ABC transporter ATP-binding protein	Pyochelin (VF0095) - Nutritional/Metabolic factor (VFC0272)]	Pseudomonas aeruginosa PAO1]	0
342	0.11	0	RRRRRVFG048907(gb|WP_014907226)	REVERSED (KP1_RS17315) glycosyltransferase	Capsule (VF0560) - Immune modulation (VFC0258)]	Klebsiella pneumoniae subsp. pneumoniae NTUH-K2044]	0
343	0.11	0	RRRRRVFG045493(gb|WP_010946150)	REVERSED (legA7) Dot/Icm type IV secretion system effector LegA7	Dot/Icm T4SS secreted effectors (VF0798) - Effector delivery system (VFC0086)]	Legionella pneumophila subsp. pneumophila str. Philadelphia 1]	0
344	0.11	0	RRRRRVFG000207(gb|NP_250403)	REVERSED (exsB) type III secretion system pilotin ExsB	TTSS (VF0083) - Effector delivery system (VFC0086)]	Pseudomonas aeruginosa PAO1]	0
345	0.11	0	RRRRRVFG051291(gb|NP_219922.1)	REVERSED (pmpA) polymorphic membrane protein PmpA	Pmps (VF1346) - Adherence (VFC0001)]	Chlamydia trachomatis D/UW-3/CX]	0
346	0.1	0	VFG050670(gb|WP_000505931.1)	(pilJ) methyl-accepting chemotaxis protein	TFP (VF1334) - Adherence (VFC0001)]	Acinetobacter baumannii ACICU]	0
347	0.1	0	RRRRRVFG045520(gb|WP_010947043)	REVERSED (legC1) Dot/Icm type IV secretion system effector LegC1	Dot/Icm T4SS secreted effectors (VF0798) - Effector delivery system (VFC0086)]	Legionella pneumophila subsp. pneumophila str. Philadelphia 1]	0
348	0.1	0	VFG050303(gb|WP_001045628.1)	(ata) trimeric autotransporter adhesin Ata	Ata (VF1333) - Adherence (VFC0001)]	Acinetobacter baumannii ACICU]	0
349	0.1	0	RRRRRVFG002548(gb|WP_004550042)	REVERSED (wcbR) capsular polysaccharide biosynthesis fatty acid synthase	Capsule I (VF0436) - Immune modulation (VFC0258)]	Burkholderia pseudomallei K96243]	0
350	0.1	0	RRRRRVFG007823(gb|NP_217447)	REVERSED (ppsA) phthiocerol synthesis polyketide synthase type I PpsA	PDIM (VF0309) - Immune modulation (VFC0258)]	Mycobacterium tuberculosis H37Rv]	0
351	0.1	0	VFG000160(gb|NP_251087)	(pvdE) pyoverdine biosynthesis protein PvdE	Pyoverdine (VF0094) - Nutritional/Metabolic factor (VFC0272)]	Pseudomonas aeruginosa PAO1]	0
352	0.1	0	VFG038436(gb|WP_016352169)	(tapC) type IV fimbrial assembly protein, PilC-like	Tap type IV pili (VF0475) - Adherence (VFC0001)]	Aeromonas hydrophila ML09-119]	0
353	0.1	0	VFG001899(gb|YP_002343758)	(fliH) flagellar assembly protein H	Flagella (VF0114) - Motility (VFC0204)]	Campylobacter jejuni subsp. jejuni NCTC 11168]	0
354	0.1	0	RRRRRVFG002145(gb|NP_220189)	REVERSED (cdsO) Type III secretion system protein CdsO, YscO homolog	TTSS (VF0344) - Effector delivery system (VFC0086)]	Chlamydia trachomatis D/UW-3/CX]	0
355	0.1	0	VFG047600(gb|WP_003021415)	(ggt) gamma-glutamyltranspeptidase	GGT (VF0553) - Nutritional/Metabolic factor (VFC0272)]	Francisella tularensis subsp. tularensis SCHU S4]	0
356	0.1	0	VFG042972(gb|WP_000924780)	(sipA) signal peptidase I	PI-2 (VF0530) - Adherence (VFC0001)]	Streptococcus pneumoniae Taiwan19F-14]	0
357	0.1	0	RRRRRVFG003522(gb|WP_005173749)	REVERSED (YE_RS17760) hypothetical protein	Ysa TTSS (VF1025) - Effector delivery system (VFC0086)]	Yersinia enterocolitica subsp. enterocolitica 8081]	0
358	0.1	0	RRRRRVFG011757(gb|WP_011117594)	REVERSED (virB4) Type IV secretion system protein VirB4	Type IV secretion system (VF0325) - Effector delivery system (VFC0086)]	Campylobacter jejuni subsp. jejuni 81-176]	0
359	0.1	0	VFG005305(gb|WP_010963222)	(rrgC) cell wall surface anchor family protein, minor pili RrgC	RlrA islet (VF0529) - Adherence (VFC0001)]	Streptococcus pneumoniae TIGR4]	0
360	0.09	0	RRRRRVFG002029(gb|WP_010874666)	REVERSED (hmw2) cytadherence protein	Cytadherence organelle (VF0330) - Adherence (VFC0001)]	Mycoplasma pneumoniae M129]	0
361	0.09	0	VFG016058(gb|NP_251114)	(pvdL) peptide synthase PvdL	Pyoverdine (VF0094) - Nutritional/Metabolic factor (VFC0272)]	Pseudomonas aeruginosa PAO1]	0
362	0.09	0	VFG050912(gb|WP_000898330.1)	(vgrG/tssI) type VI secretion system tip protein VgrG	T6SS (VF1337) - Effector delivery system (VFC0086)]	Acinetobacter baumannii ACICU]	0
363	0.09	0	VFG039536(gb|NP_820549)	(CBU_1566) Coxiella Dot/Icm type IVB secretion system translocated effector	T4SS secreted effectors (VF0696) - Effector delivery system (VFC0086)]	Coxiella burnetii RSA 493]	0
364	0.09	0	RRRRRVFG013476(gb|WP_032828451)	REVERSED (kpsF) KpsF/GutQ family sugar isomerase	LOS (VF0044) - Immune modulation (VFC0258)]	Haemophilus influenzae Rd KW20]	0
365	0.09	0	RRRRRVFG050959(gb|WP_000556915.1)	REVERSED (tssM) type VI secretion system membrane subunit TssM	T6SS (VF1337) - Effector delivery system (VFC0086)]	Acinetobacter baumannii ACICU]	0
366	0.09	0	VFG039287(gb|NP_819338)	(CBU_0295) Coxiella Dot/Icm type IVB secretion system translocated effector	T4SS secreted effectors (VF0696) - Effector delivery system (VFC0086)]	Coxiella burnetii RSA 493]	0
367	0.09	0	VFG001901(gb|YP_002343774)	(motB) flagellar motor protein MotB	Flagella (VF0114) - Motility (VFC0204)]	Campylobacter jejuni subsp. jejuni NCTC 11168]	0
368	0.09	0	RRRRRVFG001249(gb|NP_249790)	REVERSED (fleR) two-component response regulator	Flagella (VF0273) - Motility (VFC0204)]	Pseudomonas aeruginosa PAO1]	0
369	0.09	0	RRRRRVFG000298(gb|WP_000855299)	REVERSED (virB5/cagL) type IV secretion system protein Cag18/CagL, VirB5 homolog	Type IV secretion system (VF0060) - Effector delivery system (VFC0086)]	Helicobacter pylori 26695]	0
370	0.09	0	VFG016346(gb|WP_001035927)	(BAS_RS06430) immune inhibitor A	InhA (VF0536) - Exoenzyme (VFC0251)]	Bacillus anthracis str. Sterne]	0
371	0.09	0	VFG001210(gb|NP_253244)	(pilY1) type 4 fimbrial biogenesis protein PilY1	Type IV pili (VF0082) - Adherence (VFC0001)]	Pseudomonas aeruginosa PAO1]	0
372	0.09	0	RRRRRVFG013321(gb|WP_005693139)	REVERSED (lpxH) UDP-2,3-diacylglucosamine pyrophosphohydrolase	LOS (VF0044) - Immune modulation (VFC0258)]	Haemophilus influenzae Rd KW20]	0
373	0.09	0	VFG041905(gb|NP_858255)	(ipaJ) type III secretion system effector IpaJ, cysteine protease	TTSS secreted effectors (VF0978) - Effector delivery system (VFC0086)]	Shigella flexneri 2a str. 301]	0
374	0.09	0	RRRRRVFG037246(gb|WP_001032906)	REVERSED (basH) non-ribosomal peptide biosynthesis thioesterase BasH	Acinetobactin (VF0467) - Nutritional/Metabolic factor (VFC0272)]	Acinetobacter baumannii ACICU]	0
375	0.09	0	VFG043340(gb|WP_011946712)	(fliI) flagellum-specific ATP synthase FliI	Flagella (VF0157) - Motility (VFC0204)]	Legionella pneumophila subsp. pneumophila str. Philadelphia 1]	0
376	0.09	0	VFG048082(gb|WP_003023944)	(iglD/tssK) Type VI secretion system baseplate protein, TssK homolog	T6SS (VF0544) - Effector delivery system (VFC0086)]	Francisella tularensis subsp. tularensis SCHU S4]	0
377	0.09	0	VFG000739(gb|AAC38392)	(eae) intimin	Intimin (VF0177) - Effector delivery system (VFC0086)]	Escherichia coli O127:H6 str. E2348/69]	0
378	0.09	0	VFG016254(gb|WP_000976151)	(hblA) Hemolysin BL binding component precursor	HBL (VF0532) - Exotoxin (VFC0235)]	Bacillus cereus ATCC 14579]	0
379	0.09	0	VFG003538(gb|WP_011817143)	(ysaP) type III secretion system pilotin YsaP	Ysa TTSS (VF1025) - Effector delivery system (VFC0086)]	Yersinia enterocolitica subsp. enterocolitica 8081]	0
380	0.09	0	RRRRRVFG039236(gb|NP_819115)	REVERSED (cem1) Coxiella Dot/Icm type IVB secretion system translocated effector, DnaJ domain-containing protein	T4SS secreted effectors (VF0696) - Effector delivery system (VFC0086)]	Coxiella burnetii RSA 493]	0
381	0.08	0	RRRRRVFG000845(gb|WP_000581721)	REVERSED (toxB) cytotoxin	ToxB (VF0203) - Effector delivery system (VFC0086)]	Escherichia coli O157:H7 str. EDL933]	0
382	0.08	0	VFG034928(gb|WP_001239082)	(lifA/efa1) lymphostatin Efa1/LifA	Lymphostatin/LifA (VF0175) - Effector delivery system (VFC0086)]	Escherichia coli O55:H7 str. CB9615]	0
383	0.08	0	VFG002113(gb|WP_015444908)	(sidE/laiD) Dot/Icm type IV secretion system effector SidE	Dot/Icm T4SS secreted effectors (VF0798) - Effector delivery system (VFC0086)]	Legionella pneumophila subsp. pneumophila str. Philadelphia 1]	0
384	0.08	0	VFG001821(gb|NP_216896)	(mbtE) Peptide synthetase MbtE (peptide synthase)	Mycobactin (VF0299) - Nutritional/Metabolic factor (VFC0272)]	Mycobacterium tuberculosis H37Rv]	0
385	0.08	0	VFG002179(gb|AAD09858)	(esp) Enterococcal surface protein; Esp	Esp (VF0353) - Adherence (VFC0001)]	Enterococcus faecalis str. MMH594]	0
386	0.08	0	VFG012867(gb|NP_708400)	(ipaH) invasion plasmid antigen IpaH	TTSS secreted effectors (VF0978) - Effector delivery system (VFC0086)]	Shigella flexneri 2a str. 301]	0
387	0.08	0	RRRRRVFG001247(gb|NP_249785)	REVERSED (fliD) flagellar capping protein FliD	Flagella (VF0273) - Motility (VFC0204)]	Pseudomonas aeruginosa PAO1]	0
388	0.08	0	VFG000112(gb|NP_253216)	(pilB) type 4 fimbrial biogenesis protein PilB	Type IV pili (VF0082) - Adherence (VFC0001)]	Pseudomonas aeruginosa PAO1]	0
389	0.08	0	VFG045546(gb|WP_010947562)	(ceg25) Dot/Icm type IV secretion system effector Ceg25	Dot/Icm T4SS secreted effectors (VF0798) - Effector delivery system (VFC0086)]	Legionella pneumophila subsp. pneumophila str. Philadelphia 1]	0
390	0.08	0	VFG002565(gb|WP_004196469)	(wcbD) capsule polysaccharide export ABC transporter transmembrane protein	Capsule I (VF0436) - Immune modulation (VFC0258)]	Burkholderia pseudomallei K96243]	0
391	0.08	0	RRRRRVFG000808(gb|WP_001302249)	REVERSED (espH) Type III secretion system effector EspH, RhoGEF Inhibitor	TTSS secreted effectors (VF1110) - Effector delivery system (VFC0086)]	Escherichia coli O157:H7 str. EDL933]	0
392	0.08	0	VFG001956(gb|YP_002344811)	(fcl) GDP-L-fucose synthetase	Capsule (VF0323) - Immune modulation (VFC0258)]	Campylobacter jejuni subsp. jejuni NCTC 11168]	0
393	0.08	0	RRRRRVFG000421(gb|WP_002211761)	REVERSED (caf1R) F1 operon positive regulatory protein	F1 antigen (VF0138) - Immune modulation (VFC0258)]	Yersinia pestis CO92]	0
394	0.08	0	VFG043013(gb|NP_250148)	(cheZ) protein phosphatase CheZ	Flagella (VF0273) - Motility (VFC0204)]	Pseudomonas aeruginosa PAO1]	0
395	0.08	0	VFG038349(gb|WP_005320751)	(ascO) Type III secretion system protein AscO	T3SS (VF0479) - Effector delivery system (VFC0086)]	Aeromonas salmonicida subsp. salmonicida A449]	0
396	0.08	0	VFG002520(gb|WP_004198637)	(flhG) flagellar biosynthesis protein FlhG	Flagella (VF0430) - Motility (VFC0204)]	Burkholderia pseudomallei K96243]	0
397	0.08	0	RRRRRVFG049968(gb|WP_000909602)	REVERSED (asbC) 3,4-dihydroxybenzoic acid-AMP ligase AsbC	Petrobactin (VF0584) - Nutritional/Metabolic factor (VFC0272)]	Bacillus anthracis str. Sterne]	0
398	0.08	0	RRRRRVFG012817(gb|NP_858226)	REVERSED (ospD3/senA) type III secretion system effector OspD3	TTSS secreted effectors (VF0978) - Effector delivery system (VFC0086)]	Shigella flexneri 2a str. 301]	0
399	0.08	0	RRRRRVFG043014(gb|NP_250149)	REVERSED (PA1458) two-component sensor	Flagella (VF0273) - Motility (VFC0204)]	Pseudomonas aeruginosa PAO1]	0
400	0.08	0	VFG042187(gb|NP_220213)	(tmeA) type III secreted effector	TTSS secreted effectors (VF0711) - Effector delivery system (VFC0086)]	Chlamydia trachomatis D/UW-3/CX]	0
401	0.08	0	RRRRRVFG001403(gb|NP_216899)	REVERSED (mbtB) Phenyloxazoline synthase MbtB (phenyloxazoline synthetase)	Mycobactin (VF0299) - Nutritional/Metabolic factor (VFC0272)]	Mycobacterium tuberculosis H37Rv]	0
402	0.08	0	VFG007832(gb|NP_217448)	(ppsB) phthiocerol synthesis polyketide synthase type I PpsB	PDIM (VF0309) - Immune modulation (VFC0258)]	Mycobacterium tuberculosis H37Rv]	0
403	0.08	0	VFG001371(gb|WP_001264338)	(cps4G) capsular polysaccharide biosynthesis protein Cps4G	Capsule (VF0144) - Immune modulation (VFC0258)]	Streptococcus pneumoniae TIGR4]	0
404	0.08	0	VFG000137(gb|NP_251850)	(wzz) O-antigen chain length regulator	LPS (VF0085) - Immune modulation (VFC0258)]	Pseudomonas aeruginosa PAO1]	0
405	0.08	0	VFG001215(gb|NP_253239)	(fimT) type 4 fimbrial biogenesis protein FimT	Type IV pili (VF0082) - Adherence (VFC0001)]	Pseudomonas aeruginosa PAO1]	0
406	0.08	0	VFG000077(gb|NP_465991)	(clpP) ATP-dependent Clp protease proteolytic subunit	ClpP (VF0074) - Stress survival (VFC0282)]	Listeria monocytogenes EGD-e]	0
407	0.08	0	RRRRRVFG038878(gb|WP_005314254)	REVERSED (flgI) flagellar basal body P-ring protein	Lateral flagella (VF0474) - Motility (VFC0204)]	Aeromonas salmonicida subsp. salmonicida A449]	0
408	0.08	0	RRRRRVFG016263(gb|WP_000850151)	REVERSED (hblC) Hemolysin BL lytic component L2	HBL (VF0532) - Exotoxin (VFC0235)]	Bacillus cereus ATCC 14579]	0
409	0.08	0	RRRRRVFG016046(gb|NP_251103)	REVERSED (pvdH) diaminobutyrate-2-oxoglutarate aminotransferase PvdH	Pyoverdine (VF0094) - Nutritional/Metabolic factor (VFC0272)]	Pseudomonas aeruginosa PAO1]	0
410	0.08	0	RRRRRVFG002539(gb|WP_004528416)	REVERSED (bspI2) N-acylhomoserine lactone synthase	Quorum-sensing (VF0433) - Biofilm (VFC0271)]	Burkholderia pseudomallei K96243]	0
413	0.07	0	VFG002489(gb|WP_181937968)	(tssM-5) Type VI secretion system protein TssM	T6SS-1 (VF0429) - Effector delivery system (VFC0086)]	Burkholderia pseudomallei K96243]	0
414	0.07	0	RRRRRVFG002480(gb|WP_011205629)	REVERSED (tssH-5/clpV) Clp-type ATPase chaperone protein	T6SS-1 (VF0429) - Effector delivery system (VFC0086)]	Burkholderia pseudomallei K96243]	0
415	0.07	0	RRRRRVFG040665(gb|WP_011190939)	REVERSED (sca4) cell surface antigen Sca4	Sca4 (VF0502) - Others (VFC0346)]	Rickettsia typhi str. Wilmington]	0
416	0.07	0	RRRRRVFG000983(gb|WP_000517827)	REVERSED (rtxA) RTX toxin RtxA	MARTX (VF0265) - Exotoxin (VFC0235)]	Vibrio cholerae O1 biovar El Tor str. N16961]	0
417	0.07	0	VFG008136(gb|NP_218340)	(mmpL8) integral membrane transport protein MmpL8	Sulfolipid-1 biosynthesis and transport (VF0803) - Immune modulation (VFC0258)]	Mycobacterium tuberculosis H37Rv]	0
418	0.07	0	RRRRRVFG039311(gb|NP_819427)	REVERSED (cetCb2) Coxiella Dot/Icm type IVB secretion system translocated effector	T4SS secreted effectors (VF0696) - Effector delivery system (VFC0086)]	Coxiella burnetii RSA 493]	0
419	0.07	0	VFG001214(gb|NP_253237)	(pilR) two-component response regulator PilR	Type IV pili (VF0082) - Adherence (VFC0001)]	Pseudomonas aeruginosa PAO1]	0
420	0.07	0	RRRRRVFG051134(gb|WP_002969669.1)	REVERSED (btaE) Trimeric autotransporter adhesin, YadA-like family protein	BtaE (VF1342) - Adherence (VFC0001)]	Brucella melitensis biovar Abortus 2308]	0
421	0.07	0	RRRRRVFG000076(gb|NP_463963)	REVERSED (inlB) Internalin B	InlB (VF0070) - Invasion (VFC0083)]	Listeria monocytogenes EGD-e]	0
422	0.07	0	RRRRRVFG002176(gb|AAM75252)	REVERSED (cylB) ABC-type transporter	Cytolysin (VF0356) - Exotoxin (VFC0235)]	Enterococcus faecalis str. MMH594]	0
423	0.07	0	RRRRRVFG039302(gb|NP_819412)	REVERSED (CBU_0372) Coxiella Dot/Icm type IVB secretion system translocated effector, Fic family protein	T4SS secreted effectors (VF0696) - Effector delivery system (VFC0086)]	Coxiella burnetii RSA 493]	0
424	0.07	0	VFG002349(gb|WP_005168797)	(flgD) flagellar basal-body rod modification protein FlgD	Flagella (VF0394) - Motility (VFC0204)]	Yersinia enterocolitica subsp. enterocolitica 8081]	0
425	0.07	0	VFG000427(gb|WP_000720235)	(vexA) Vi polysaccharide export protein VexA	Vi antigen (VF0101) - Immune modulation (VFC0258)]	Salmonella enterica subsp. enterica serovar Typhi str. CT18]	0
426	0.07	0	RRRRRVFG041267(gb|WP_010946879)	REVERSED (lem7) Dot/Icm type IV secretion system effector Lem7	Dot/Icm T4SS secreted effectors (VF0798) - Effector delivery system (VFC0086)]	Legionella pneumophila subsp. pneumophila str. Philadelphia 1]	0
427	0.07	0	VFG005775(gb|WP_000403526)	(cylA) ABC (ATP-binding cassette) transporter CylA	-haemolysin/cytolysin (VF0279) - Exotoxin (VFC0235)]	Streptococcus agalactiae NEM316]	0
428	0.07	0	RRRRRVFG041248(gb|WP_010946151)	REVERSED (ankY/legA9) Dot/Icm type IV secretion system effector LegA9/AnkY, ankyrin repeat-containing protein targeting the LCV for autophagy uptake	Dot/Icm T4SS secreted effectors (VF0798) - Effector delivery system (VFC0086)]	Legionella pneumophila subsp. pneumophila str. Philadelphia 1]	0
429	0.07	0	RRRRRVFG007946(gb|NP_217473)	REVERSED (Rv2957) PGL/p-HBAD biosynthesis glycosyltransferase	PDIM (VF0309) - Immune modulation (VFC0258)]	Mycobacterium tuberculosis H37Rv]	0
430	0.07	0	RRRRRVFG007382(gb|WP_000907265)	REVERSED (flgM) negative regulator of flagellin synthesis FlgM, putative	Flagella (VF0519) - Motility (VFC0204)]	Vibrio cholerae O1 biovar El Tor str. N16961]	0
431	0.07	0	RRRRRVFG000392(gb|WP_002212950)	REVERSED (yscP) type III secretion system needle length regulator	TTSS (VF0140) - Effector delivery system (VFC0086)]	Yersinia pestis CO92]	0
432	0.07	0	RRRRRVFG000282(gb|WP_000488766)	REVERSED (cag3) type IV secretion system protein Cag3, component outer membrane subcomplex	Type IV secretion system (VF0060) - Effector delivery system (VFC0086)]	Helicobacter pylori 26695]	0
433	0.07	0	VFG039641(gb|NP_820802)	(coxH4/cig61) Coxiella Dot/Icm type IVB secretion system translocated effector	T4SS secreted effectors (VF0696) - Effector delivery system (VFC0086)]	Coxiella burnetii RSA 493]	0
434	0.07	0	VFG000132(gb|NP_252240)	(algF) alginate o-acetyltransferase AlgF	Alginate (VF0091) - Biofilm (VFC0271)]	Pseudomonas aeruginosa PAO1]	0
435	0.07	0	VFG002449(gb|WP_004203135)	(bipC) Type III secretion system translocator protein BipC	Bsa T3SS (VF0428) - Effector delivery system (VFC0086)]	Burkholderia pseudomallei K96243]	0
436	0.07	0	RRRRRVFG016362(gb|WP_000959117)	REVERSED (hal) heme-acquisition leucine-rich repeat protein	Hal (VF0587) - Nutritional/Metabolic factor (VFC0272)]	Bacillus anthracis str. Sterne]	0
437	0.07	0	VFG046118(gb|WP_011205945)	(mhp107) P97 paralog, surface adhesin	P97/P102 paralog family (VF0426) - Adherence (VFC0001)]	Mycoplasma hyopneumoniae 232]	0
438	0.07	0	VFG002287(gb|WP_011860904)	(toxA) toxin A	TcdA (VF0376) - Exotoxin (VFC0235)]	Clostridium difficile 630]	0
439	0.07	0	RRRRRVFG043775(gb|BAB86845)	REVERSED (bont) botulinum neurotoxin, BoNT	BoNT (VF0375) - Exotoxin (VFC0235)]	Clostridium botulinum E str. 35396]	0
440	0.07	0	VFG014668(gb|NP_252042)	(flgN) flagella synthesis protein FlgN	Flagella (VF0273) - Motility (VFC0204)]	Pseudomonas aeruginosa PAO1]	0
441	0.07	0	VFG000263(gb|WP_010980796)	(tbpB) transferrin-binding protein B	Tbp (VF0046) - Nutritional/Metabolic factor (VFC0272)]	Neisseria meningitidis MC58]	0
442	0.07	0	RRRRRVFG002483(gb|WP_004556233)	REVERSED (tagB-5) Type VI secretion system associated protein TagB-5	T6SS-1 (VF0429) - Effector delivery system (VFC0086)]	Burkholderia pseudomallei K96243]	0
443	0.07	0	VFG044079(gb|NP_250944)	(pvcA) paerucumarin biosynthesis protein PvcA	Pyoverdine (VF0094) - Nutritional/Metabolic factor (VFC0272)]	Pseudomonas aeruginosa PAO1]	0
444	0.07	0	RRRRRVFG048808(gb|WP_004899416)	REVERSED (rfbK1) O9 family phosphomannomutase RfbK1	Capsule (VF0560) - Immune modulation (VFC0258)]	Klebsiella pneumoniae subsp. pneumoniae NTUH-K2044]	0
445	0.07	0	RRRRRVFG048082(gb|WP_003023944)	REVERSED (iglD/tssK) Type VI secretion system baseplate protein, TssK homolog	T6SS (VF0544) - Effector delivery system (VFC0086)]	Francisella tularensis subsp. tularensis SCHU S4]	0
446	0.07	0	VFG043400(gb|YP_002344421)	(flgP) required for flagellar motility	Flagella (VF0114) - Motility (VFC0204)]	Campylobacter jejuni subsp. jejuni NCTC 11168]	0
447	0.07	0	VFG000329(gb|WP_005693564)	(licD) phosphocholine transferase	LOS (VF0044) - Immune modulation (VFC0258)]	Haemophilus influenzae Rd KW20]	0
448	0.07	0	RRRRRVFG038328(gb|WP_005320795)	REVERSED (ascD) Type III secretion system OM ring protein AscD	T3SS (VF0479) - Effector delivery system (VFC0086)]	Aeromonas salmonicida subsp. salmonicida A449]	0
449	0.07	0	VFG043666(gb|CAA60674)	(C3lim) C3 ADP-ribosyltransferase	C3 toxin (VF0387) - Exotoxin (VFC0235)]	Clostridium limosum str. 2]	0
450	0.07	0	VFG040807(gb|WP_011191236)	(pld) phospholipase D	Pld (VF0491) - Exotoxin (VFC0235)]	Rickettsia typhi str. Wilmington]	0
451	0.07	0	RRRRRVFG000002(gb|WP_010930159)	REVERSED (prn) pertactin precursor	Pertactin (VF0027) - Adherence (VFC0001)]	Bordetella pertussis Tohama I]	0
452	0.06	0	RRRRRVFG002219(gb|WP_011005413)	REVERSED (cgs) cyclic beta 1-2 glucan synthetase	CG (VF0366) - Immune modulation (VFC0258)]	Brucella melitensis bv. 1 str. 16M]	0
453	0.06	0	VFG002288(gb|WP_009902069)	(toxB) toxin B	TcdB (VF0377) - Exotoxin (VFC0235)]	Clostridium difficile 630]	0
454	0.06	0	RRRRRVFG016338(gb|WP_001253006)	REVERSED (inhA) immune inhibitor A metalloprotease	InhA (VF0536) - Exoenzyme (VFC0251)]	Bacillus anthracis str. Sterne]	0
455	0.06	0	VFG002199(gb|WP_010935501)	(spaC) SpaA-type pili minor subunit SpaC	SpaA-type pili (VF0364) - Adherence (VFC0001)]	Corynebacterium diphtheriae NCTC 13129]	0
456	0.06	0	RRRRRVFG016472(gb|WP_011206327)	REVERSED (p216) protein P216, cilium adhesin p97 paralog	P97/P102 paralog family (VF0426) - Adherence (VFC0001)]	Mycoplasma hyopneumoniae 232]	0
457	0.06	0	VFG000906(gb|WP_001142375)	(hlyA) Hemolysin A	-Hemolysin (VF0225) - Exotoxin (VFC0235)]	Escherichia coli CFT073]	0
458	0.06	0	RRRRRVFG002278(gb|WP_011010095)	REVERSED (nagI) hyaluronidase	Mu-toxin (VF0389) - Exoenzyme (VFC0251)]	Clostridium perfringens str. 13]	0
459	0.06	0	RRRRRVFG041315(gb|WP_010947866)	REVERSED (sidJ) Dot/Icm type IV secretion system effector SidJ	Dot/Icm T4SS secreted effectors (VF0798) - Effector delivery system (VFC0086)]	Legionella pneumophila subsp. pneumophila str. Philadelphia 1]	0
460	0.06	0	RRRRRVFG002533(gb|WP_009938926)	REVERSED (motB) flagellar motor protein MotB	Flagella (VF0430) - Motility (VFC0204)]	Burkholderia pseudomallei K96243]	0
461	0.06	0	RRRRRVFG000339(gb|WP_005693338)	REVERSED (tbpB) transferrin-binding protein 2 precursor	Tbp (VF0267) - Nutritional/Metabolic factor (VFC0272)]	Haemophilus influenzae Rd KW20]	0
462	0.06	0	VFG011671(gb|YP_002344801)	(Cj1418c) hypothetical protein	Capsule (VF0323) - Immune modulation (VFC0258)]	Campylobacter jejuni subsp. jejuni NCTC 11168]	0
463	0.06	0	VFG000272(gb|WP_000583097)	(ureE) urease accessory protein (ureE), metallochaperone	Urease (VF0050) - Stress survival (VFC0282)]	Helicobacter pylori 26695]	0
464	0.06	0	VFG000166(gb|NP_252916)	(pchE) dihydroaeruginoic acid synthetase PchE	Pyochelin (VF0095) - Nutritional/Metabolic factor (VFC0272)]	Pseudomonas aeruginosa PAO1]	0
465	0.06	0	RRRRRVFG000341(gb|WP_005694040)	REVERSED (hxuB) heme-hemopexin utilization protein B HxuB, two-partner secretion (TPS) pathway TpsB outer membrane pore-forming translocator protein	HxuABC (VF0269) - Nutritional/Metabolic factor (VFC0272)]	Haemophilus influenzae Rd KW20]	0
466	0.06	0	RRRRRVFG042978(gb|WP_011109477)	REVERSED (ebpC) endocarditis and biofilm-associated pilus major subunit EbpC	Ebp pili (VF0538) - Adherence (VFC0001)]	Enterococcus faecalis V583]	0
467	0.06	0	RRRRRVFG038460(gb|WP_043119325)	REVERSED (tapQ) type IV pilus secretin PilQ	Tap type IV pili (VF0475) - Adherence (VFC0001)]	Aeromonas hydrophila ML09-119]	0
468	0.06	0	VFG002377(gb|WP_005167721)	(rfbF) glucose-1-phosphate cytidylyltransferase	O-antigen (VF0392) - Immune modulation (VFC0258)]	Yersinia enterocolitica subsp. enterocolitica 8081]	0
469	0.06	0	RRRRRVFG002201(gb|WP_010935504)	REVERSED (spaA) SpaA-type pili major subunit SpaA	SpaA-type pili (VF0364) - Adherence (VFC0001)]	Corynebacterium diphtheriae NCTC 13129]	0
470	0.06	0	VFG001996(gb|WP_010946953)	(flgG) flagellar basal body rod protein FlgG	Flagella (VF0157) - Motility (VFC0204)]	Legionella pneumophila subsp. pneumophila str. Philadelphia 1]	0
471	0.06	0	RRRRRVFG034951(gb|WP_000950786)	REVERSED (nleB2-2) NleB family type III secretion system effector arginine glycosyltransferase	TTSS secreted effectors (VF1111) - Effector delivery system (VFC0086)]	Escherichia coli O55:H7 str. CB9615]	0
472	0.06	0	RRRRRVFG001954(gb|YP_002344809)	REVERSED (Cj1426c) methyltransferase family protein	Capsule (VF0323) - Immune modulation (VFC0258)]	Campylobacter jejuni subsp. jejuni NCTC 11168]	0
473	0.06	0	RRRRRVFG000560(gb|NP_461820)	REVERSED (invF) type III secretion system regulatory protein InvF	TTSS (SPI-1 encode) (VF0116) - Effector delivery system (VFC0086)]	Salmonella enterica subsp. enterica serovar Typhimurium str. LT2]	0
474	0.06	0	RRRRRVFG002098(gb|WP_010948481)	REVERSED (lepA) Dot/Icm type IV secretion system effector LepA, interaptin	Dot/Icm T4SS secreted effectors (VF0798) - Effector delivery system (VFC0086)]	Legionella pneumophila subsp. pneumophila str. Philadelphia 1]	0
475	0.06	0	VFG050959(gb|WP_000556915.1)	(tssM) type VI secretion system membrane subunit TssM	T6SS (VF1337) - Effector delivery system (VFC0086)]	Acinetobacter baumannii ACICU]	0
476	0.06	0	VFG000543(gb|NP_461803)	(sipA/sspA) type III secretion system effector SipA, actin polymerizing activity	TTSS-1 secreted effectors (VF0949) - Effector delivery system (VFC0086)]	Salmonella enterica subsp. enterica serovar Typhimurium str. LT2]	0
477	0.06	0	VFG048215(gb|WP_012105311)	(invB/ifp) invasin B protein, intimin family	Invasin B/Ifp (VF0574) - Invasion (VFC0083)]	Yersinia pseudotuberculosis IP 31758]	0
478	0.06	0	VFG038488(gb|WP_016349432)	(tapY1) type IV pilus biogenesis protein	Tap type IV pili (VF0475) - Adherence (VFC0001)]	Aeromonas hydrophila ML09-119]	0
479	0.06	0	VFG007550(gb|WP_000985860)	(cheB) chemotaxis-specific methylesterase	Flagella (VF0519) - Motility (VFC0204)]	Vibrio cholerae O1 biovar El Tor str. N16961]	0
480	0.06	0	RRRRRVFG041109(gb|NP_459283)	REVERSED (STM0285) hypothetical protein	SCI (Salmonella centrisome island) (VF0974) - Effector delivery system (VFC0086)]	Salmonella enterica subsp. enterica serovar Typhimurium str. LT2]	0
481	0.06	0	RRRRRVFG001361(gb|WP_001035362)	REVERSED (pspA) surface protein A	PspA (VF0152) - Immune modulation (VFC0258)]	Streptococcus pneumoniae TIGR4]	0
482	0.06	0	RRRRRVFG000688(gb|AAP42181)	REVERSED (bcs1') Bcs1'	Capsule (VF0043) - Immune modulation (VFC0258)]	Haemophilus influenzae str. 1007]	0
483	0.06	0	VFG022019(gb|NP_214796)	(eccA3) Type VII secretion system protein EccA3	ESX-3 (VF0521) - Effector delivery system (VFC0086)]	Mycobacterium tuberculosis H37Rv]	0
484	0.06	0	VFG002426(gb|WP_004194352)	(pilB) type IV pilus assembly protein	Type IV pili (VF0431) - Adherence (VFC0001)]	Burkholderia pseudomallei K96243]	0
485	0.06	0	VFG001888(gb|WP_010947629)	(letS) hybrid sensor histidine kinase/response regulator	LetA/S (VF0262) - Regulation (VFC0301)]	Legionella pneumophila subsp. pneumophila str. Philadelphia 1]	0
486	0.06	0	RRRRRVFG038364(gb|WP_005320615)	REVERSED (aexT) Type III secretion system effector AexT, bifunctional toxin with GTPase and ADPribosylase activity	T3SS secreted effectors (VF0652) - Effector delivery system (VFC0086)]	Aeromonas salmonicida subsp. salmonicida A449]	0
487	0.06	0	RRRRRVFG006612(gb|WP_010875540)	REVERSED (fliD) flagellar capping protein FliD	Flagella (VF0051) - Motility (VFC0204)]	Helicobacter pylori 26695]	0
488	0.06	0	RRRRRVFG001833(gb|WP_011214698)	REVERSED (icmQ) Dot/Icm type IV secretion system protein IcmQ plays a critical role in the translocase and associates with IcmR	Dot/Icm (VF0156) - Effector delivery system (VFC0086)]	Legionella pneumophila subsp. pneumophila str. Philadelphia 1]	0
489	0.06	0	VFG041045(gb|NP_251063)	(tssI) type VI secretion system tip protein VgrG	HSI-3 (VF0944) - Effector delivery system (VFC0086)]	Pseudomonas aeruginosa PAO1]	0
490	0.06	0	VFG038378(gb|WP_011705712)	(vipA) Type VI secretion system contractile sheath small subunit TssB/VipA	T6SS (VF0480) - Effector delivery system (VFC0086)]	Aeromonas hydrophila subsp. hydrophila ATCC 7966]	0
491	0.06	0	VFG004125(gb|NP_460113)	(csgD) DNA-binding transcriptional regulator CsgD	Agf (VF0103) - Adherence (VFC0001)]	Salmonella enterica subsp. enterica serovar Typhimurium str. LT2]	0
492	0.06	0	VFG002150(gb|NP_220382)	(copD2) Type III secretion system translocator CopD2	TTSS (VF0344) - Effector delivery system (VFC0086)]	Chlamydia trachomatis D/UW-3/CX]	0
493	0.06	0	VFG001253(gb|NP_249794)	(fliH) flagellar assembly protein H	Flagella (VF0273) - Motility (VFC0204)]	Pseudomonas aeruginosa PAO1]	0
494	0.06	0	VFG000093(gb|WP_000742753)	(tcpQ) toxin-coregulated pilus (TCP) outer membrane protein TcpQ	TCP (VF0126) - Adherence (VFC0001)]	Vibrio cholerae O1 biovar El Tor str. N16961]	0
495	0.06	0	RRRRRVFG049051(gb|WP_014907239)	REVERSED (KP1_RS17230) glycosyltransferase	LPS (VF0561) - Immune modulation (VFC0258)]	Klebsiella pneumoniae subsp. pneumoniae NTUH-K2044]	0
496	0.06	0	RRRRRVFG048508(gb|WP_012737618)	REVERSED (fes) enterobactin/ferric enterobactin esterase	Ent (VF0562) - Nutritional/Metabolic factor (VFC0272)]	Klebsiella pneumoniae subsp. pneumoniae NTUH-K2044]	0
497	0.06	0	RRRRRVFG006902(gb|WP_000957200)	REVERSED (pilB) type IV-A pilus assembly ATPase PilB	ChiRP (VF0609) - Adherence (VFC0001)]	Vibrio cholerae O1 biovar El Tor str. N16961]	0
498	0.06	0	RRRRRVFG002208(gb|WP_004681227)	REVERSED (virB1) type IV secretion system attachment mediating protein VirB1 Homolog	VirB type IV secretion system (VF0365) - Effector delivery system (VFC0086)]	Brucella melitensis bv. 1 str. 16M]	0
499	0.06	0	RRRRRVFG002195(gb|WP_002399773)	REVERSED (EF0818) polysaccharide lyase, family 8	Hyaluronidase (VF0359) - Exoenzyme (VFC0251)]	Enterococcus faecalis V583]	0
500	0.06	0	RRRRRVFG001381(gb|YP_177728)	REVERSED (icl) Isocitrate lyase Icl (isocitrase) (isocitratase)	Isocitrate lyase (VF0253) - Others (VFC0346)]	Mycobacterium tuberculosis H37Rv]	0
501	0.06	0	VFG007136(gb|WP_001142947)	(hcp-1) type VI secretion system effector Hcp-2	VAS T6SS (VF0335) - Effector delivery system (VFC0086)]	Vibrio cholerae O1 biovar El Tor str. N16961]	0
502	0.06	0	VFG002521(gb|WP_004525693)	(flhF) flagellar biosynthesis regulator FlhF	Flagella (VF0430) - Motility (VFC0204)]	Burkholderia pseudomallei K96243]	0
503	0.06	0	RRRRRVFG050272(gb|NP_220370)	REVERSED (CT_849) hypothetical protein	TTSS secreted effectors (VF0711) - Effector delivery system (VFC0086)]	Chlamydia trachomatis D/UW-3/CX]	0
504	0.06	0	RRRRRVFG049980(gb|WP_000200715)	REVERSED (asbE) petrobactin biosynthesis protein AsbE	Petrobactin (VF0584) - Nutritional/Metabolic factor (VFC0272)]	Bacillus anthracis str. Sterne]	0
505	0.06	0	RRRRRVFG016764(gb|WP_005767730)	REVERSED (flgE) flagellar hook protein FlgE	Flagella (VF0373) - Motility (VFC0204)]	Bartonella bacilliformis KC583]	0
506	0.06	0	RRRRRVFG001354(gb|WP_000728269)	REVERSED (pce/cbpE) choline binding protein E	CBPs (VF0145) - Adherence (VFC0001)]	Streptococcus pneumoniae TIGR4]	0
507	0.05	0	RRRRRVFG002113(gb|WP_015444908)	REVERSED (sidE/laiD) Dot/Icm type IV secretion system effector SidE	Dot/Icm T4SS secreted effectors (VF0798) - Effector delivery system (VFC0086)]	Legionella pneumophila subsp. pneumophila str. Philadelphia 1]	0
508	0.05	0	RRRRRVFG000287(gb|WP_001001434)	REVERSED (virB10/cagY) type IV secretion system protein Cag7/CagY, VirB10 homolog	Type IV secretion system (VF0060) - Effector delivery system (VFC0086)]	Helicobacter pylori 26695]	0
509	0.05	0	RRRRRVFG045563(gb|WP_010948017)	REVERSED (ceg28) Dot/Icm type IV secretion system effector Ceg28	Dot/Icm T4SS secreted effectors (VF0798) - Effector delivery system (VFC0086)]	Legionella pneumophila subsp. pneumophila str. Philadelphia 1]	0
510	0.05	0	VFG002114(gb|WP_015444208)	(sdeA/laiA) Dot/Icm type IV secretion system effector LaiA/SdeA, promoting bacterial adherence and uptake	Dot/Icm T4SS secreted effectors (VF0798) - Effector delivery system (VFC0086)]	Legionella pneumophila subsp. pneumophila str. Philadelphia 1]	0
511	0.05	0	RRRRRVFG002406(gb|WP_000728972)	REVERSED (esaA) type VII secretion system protein EsaA	Type VII secretion system (VF0403) - Effector delivery system (VFC0086)]	Staphylococcus aureus subsp. aureus MW2]	0
512	0	0	VFG000362(gb|WP_002212777)	(irp1) yersiniabactin biosynthetic protein Irp1	Yersiniabactin (VF0136) - Nutritional/Metabolic factor (VFC0272)]	Yersinia pestis CO92]	0
512	0.05	0	VFG044329(gb|WP_015874964)	(irp1) yersiniabactin polyketide synthase HMWP1	Ybt (VF0564) - Nutritional/Metabolic factor (VFC0272)]	Klebsiella pneumoniae subsp. pneumoniae NTUH-K2044]	0
513	0.05	0	VFG001839(gb|WP_010946200)	(icmE/dotG) Dot/Icm type IV secretion system central channel protein IcmE/DotG	Dot/Icm (VF0156) - Effector delivery system (VFC0086)]	Legionella pneumophila subsp. pneumophila str. Philadelphia 1]	0
514	0.05	0	VFG008007(gb|NP_218342)	(pks2) phthioceranic/hydroxyphthioceranic acid synthase	Sulfolipid-1 biosynthesis and transport (VF0803) - Immune modulation (VFC0258)]	Mycobacterium tuberculosis H37Rv]	0
515	0.05	0	RRRRRVFG051484(gb|NP_251374.1)	REVERSED (tse5/rhsP1) Toxin protein Tse5	HSI-1 T6SS secreted effectors (VF1194) - Effector delivery system (VFC0086)]	Pseudomonas aeruginosa PAO1]	0
516	0.05	0	VFG041109(gb|NP_459283)	(STM0285) hypothetical protein	SCI (Salmonella centrisome island) (VF0974) - Effector delivery system (VFC0086)]	Salmonella enterica subsp. enterica serovar Typhimurium str. LT2]	0
517	0.05	0	RRRRRVFG002199(gb|WP_010935501)	REVERSED (spaC) SpaA-type pili minor subunit SpaC	SpaA-type pili (VF0364) - Adherence (VFC0001)]	Corynebacterium diphtheriae NCTC 13129]	0
518	0.05	0	VFG038402(gb|WP_011705725)	(vasK/icmF) Type VI secretion system protein	T6SS (VF0480) - Effector delivery system (VFC0086)]	Aeromonas hydrophila subsp. hydrophila ATCC 7966]	0
519	0.05	0	VFG000545(gb|NP_461805)	(sipC/sspC) type III secretion system hydrophilic translocator, pore protein SipC	TTSS (SPI-1 encode) (VF0116) - Effector delivery system (VFC0086)]	Salmonella enterica subsp. enterica serovar Typhimurium str. LT2]	0
520	0.05	0	RRRRRVFG001877(gb|WP_010947051)	REVERSED (lspD) general secretion pathway protein D	Lsp T2SS (VF0154) - Effector delivery system (VFC0086)]	Legionella pneumophila subsp. pneumophila str. Philadelphia 1]	0
521	0.05	0	VFG038249(gb|WP_003384760)	(pbpG) D-alanyl-D-alanine endopeptidase PBP7/8	PbpG (VF0468) - Immune modulation (VFC0258)]	Acinetobacter baumannii ACICU]	0
522	0.05	0	VFG002126(gb|NP_219593)	(cdsV) Type III secretion protein CdsV	TTSS (VF0344) - Effector delivery system (VFC0086)]	Chlamydia trachomatis D/UW-3/CX]	0
523	0.05	0	RRRRRVFG045312(gb|WP_010946502)	REVERSED (LPG_RS03790) hypothetical protein	LPS (VF0171) - Immune modulation (VFC0258)]	Legionella pneumophila subsp. pneumophila str. Philadelphia 1]	0
524	0.05	0	RRRRRVFG036866(gb|WP_002244084)	REVERSED (pilJ) pilin-like protein may involving in pseudopilus formation	Type IV pili (VF0075) - Adherence (VFC0001)]	Neisseria meningitidis MC58]	0
525	0.05	0	RRRRRVFG000171(gb|NP_252921)	REVERSED (pchA) salicylate biosynthesis isochorismate synthase PchA	Pyochelin (VF0095) - Nutritional/Metabolic factor (VFC0272)]	Pseudomonas aeruginosa PAO1]	0
526	0.05	0	VFG002280(gb|WP_011010361)	(nagK) hyaluronidase	Mu-toxin (VF0389) - Exoenzyme (VFC0251)]	Clostridium perfringens str. 13]	0
527	0.05	0	RRRRRVFG002045(gb|WP_010930608)	REVERSED (bvgS) virulence factors two-component system sensor histidine kinase BvgS	BvgAS (VF0336) - Regulation (VFC0301)]	Bordetella pertussis Tohama I]	0
528	0.05	0	RRRRRVFG007186(gb|WP_005463220)	REVERSED (vscN2) type III secretion system ATPase VscN2	T3SS2 (VF0409) - Effector delivery system (VFC0086)]	Vibrio parahaemolyticus RIMD 2210633]	0
529	0.05	0	RRRRRVFG000095(gb|WP_000200904)	REVERSED (tcpR) toxin-coregulated pilus (TCP) inner membrane accessory protein TcpR	TCP (VF0126) - Adherence (VFC0001)]	Vibrio cholerae O1 biovar El Tor str. N16961]	0
530	0.05	0	VFG010862(gb|WP_010946592)	(ccmA) ABC transporter involved in cytochrome c biogenesis, ATPase component CcmA	CcmC (VF0292) - Nutritional/Metabolic factor (VFC0272)]	Legionella pneumophila subsp. pneumophila str. Philadelphia 1]	0
531	0.05	0	VFG007167(gb|WP_005477787)	(vscK) type III secretion system cytoplasmic protein VscK	T3SS1 (VF0408) - Effector delivery system (VFC0086)]	Vibrio parahaemolyticus RIMD 2210633]	0
532	0.05	0	VFG001242(gb|NP_249775)	(flgI) flagellar P-ring protein precursor FlgI	Flagella (VF0273) - Motility (VFC0204)]	Pseudomonas aeruginosa PAO1]	0
533	0.05	0	VFG000125(gb|NP_252233)	(algK) alginate biosynthesis protein Alg44	Alginate (VF0091) - Biofilm (VFC0271)]	Pseudomonas aeruginosa PAO1]	0
534	0.05	0	RRRRRVFG001905(gb|YP_002343957)	REVERSED (fliE) flagellar hook-basal body complex protein FliE	Flagella (VF0114) - Motility (VFC0204)]	Campylobacter jejuni subsp. jejuni NCTC 11168]	0
535	0.05	0	VFG000517(gb|NP_460382)	(ssaP) type III secretion system needle length regulator SsaP	TTSS (SPI-2 encode) (VF0321) - Effector delivery system (VFC0086)]	Salmonella enterica subsp. enterica serovar Typhimurium str. LT2]	0
536	0.05	0	RRRRRVFG000034(gb|WP_010929612)	REVERSED (bplE) probable glycosyl transferase	LPS (VF0033) - Immune modulation (VFC0258)]	Bordetella pertussis Tohama I]	0
537	0.05	0	RRRRRVFG041027(gb|NP_250360)	REVERSED (tssM) type VI secretion system membrane subunit TssM	HSI-2 (VF0943) - Effector delivery system (VFC0086)]	Pseudomonas aeruginosa PAO1]	0
538	0.05	0	VFG016463(gb|WP_011206020)	(p97) protein p97; cilium adhesin	P97/P102 paralog family (VF0426) - Adherence (VFC0001)]	Mycoplasma hyopneumoniae 232]	0
539	0.05	0	RRRRRVFG001960(gb|YP_002344815)	REVERSED (Cj1432c) sugar transferase	Capsule (VF0323) - Immune modulation (VFC0258)]	Campylobacter jejuni subsp. jejuni NCTC 11168]	0
540	0.05	0	VFG002241(gb|WP_011181138)	(bepA) Bartonella effector protein BepA	VirB/VirD4 T4SS secreted effectors (VF0682) - Effector delivery system (VFC0086)]	Bartonella henselae str. Houston-1]	0
541	0.05	0	RRRRRVFG046120(gb|WP_011206514)	REVERSED (MHP_RS03455) P102 paralog, surface adhesin	P97/P102 paralog family (VF0426) - Adherence (VFC0001)]	Mycoplasma hyopneumoniae 232]	0
542	0.05	0	VFG051244(gb|WP_004683766.1)	(BPE043) type IV secretion system effector	T4SS secreted effectors (VF0695) - Effector delivery system (VFC0086)]	Brucella melitensis bv. 1 str. 16M]	0
543	0.05	0	VFG040815(gb|WP_041471735)	(rickA) WASP, N-WASP, MENA proteins	RickA (VF0490) - Motility (VFC0204)]	Rickettsia conorii str. Malish 7]	0
544	0.05	0	VFG010745(gb|WP_010946125)	(sdhA) Dot/Icm type IV secretion system effector SdhA	Dot/Icm T4SS secreted effectors (VF0798) - Effector delivery system (VFC0086)]	Legionella pneumophila subsp. pneumophila str. Philadelphia 1]	0
545	0.05	0	RRRRRVFG049661(gb|NP_219502)	REVERSED (tepP) hypothetical protein	TTSS secreted effectors (VF0711) - Effector delivery system (VFC0086)]	Chlamydia trachomatis D/UW-3/CX]	0
546	0.05	0	RRRRRVFG046211(gb|NP_820840)	REVERSED (CBU_1863) Coxiella Dot/Icm type IVB secretion system translocated effector	T4SS secreted effectors (VF0696) - Effector delivery system (VFC0086)]	Coxiella burnetii RSA 493]	0
547	0.05	0	RRRRRVFG041096(gb|NP_459269)	REVERSED (STM0272) ClpV1 family T6SS ATPase	SCI (Salmonella centrisome island) (VF0974) - Effector delivery system (VFC0086)]	Salmonella enterica subsp. enterica serovar Typhimurium str. LT2]	0
548	0.05	0	VFG010463(gb|WP_010946666)	(pilQ) type IV pilus secretin protein PilQ	Type IV pili (VF0155) - Adherence (VFC0001)]	Legionella pneumophila subsp. pneumophila str. Philadelphia 1]	0
549	0.05	0	VFG005584(gb|WP_000403400)	(hylB) hyaluronidase	Hyaluronidase (VF0281) - Exoenzyme (VFC0251)]	Streptococcus agalactiae NEM316]	0
550	0.05	0	VFG000165(gb|NP_252915)	(pchF) pyochelin synthetase PchF	Pyochelin (VF0095) - Nutritional/Metabolic factor (VFC0272)]	Pseudomonas aeruginosa PAO1]	0
551	0.05	0	RRRRRVFG014668(gb|NP_252042)	REVERSED (flgN) flagella synthesis protein FlgN	Flagella (VF0273) - Motility (VFC0204)]	Pseudomonas aeruginosa PAO1]	0
552	0.05	0	VFG045475(gb|WP_010945770)	(LPG_RS00040) hypothetical protein	Dot/Icm T4SS secreted effectors (VF0798) - Effector delivery system (VFC0086)]	Legionella pneumophila subsp. pneumophila str. Philadelphia 1]	0
553	0.05	0	VFG006538(gb|WP_000832067)	(flgI) flagellar P-ring protein precursor FlgI	Flagella (VF0051) - Motility (VFC0204)]	Helicobacter pylori 26695]	0
554	0.05	0	RRRRRVFG045549(gb|WP_010947641)	REVERSED (LPG_RS09650) Dot/Icm type IV secretion system effector	Dot/Icm T4SS secreted effectors (VF0798) - Effector delivery system (VFC0086)]	Legionella pneumophila subsp. pneumophila str. Philadelphia 1]	0
555	0.05	0	RRRRRVFG041339(gb|WP_010948210)	REVERSED (sdjA) Dot/Icm type IV secretion system effector SdjA	Dot/Icm T4SS secreted effectors (VF0798) - Effector delivery system (VFC0086)]	Legionella pneumophila subsp. pneumophila str. Philadelphia 1]	0
556	0	0	RRRRRVFG038699(gb|WP_010634617)	REVERSED (cheY) chemotaxis protein CheY	Polar flagella (VF0473) - Motility (VFC0204)]	Aeromonas hydrophila ML09-119]	0
556	0.05	0	RRRRRVFG007568(gb|WP_000697869)	REVERSED (cheY) chemotaxis protein CheY	Flagella (VF0519) - Motility (VFC0204)]	Vibrio cholerae O1 biovar El Tor str. N16961]	0
557	0.05	0	VFG001953(gb|YP_002344808)	(hddA) D-glycero-D-manno-heptose 7-phosphate kinase	Capsule (VF0323) - Immune modulation (VFC0258)]	Campylobacter jejuni subsp. jejuni NCTC 11168]	0
558	0.05	0	VFG000691(gb|AAP42184)	(AAP42184) Bcs4'	Capsule (VF0043) - Immune modulation (VFC0258)]	Haemophilus influenzae str. 1007]	0
559	0.05	0	RRRRRVFG019180(gb|WP_011987710)	REVERSED (bont) botulinum neurotoxin, BoNT	BoNT (VF0375) - Exotoxin (VFC0235)]	Clostridium botulinum F str. Langeland]	0
560	0.05	0	RRRRRVFG011505(gb|WP_004683330)	REVERSED (lpsA) glycosyltransferase	LPS (VF0367) - Immune modulation (VFC0258)]	Brucella melitensis bv. 1 str. 16M]	0
561	0.05	0	VFG039386(gb|NP_819821)	(coxH2/rimL) Coxiella Dot/Icm type IVB secretion system translocated effector	T4SS secreted effectors (VF0696) - Effector delivery system (VFC0086)]	Coxiella burnetii RSA 493]	0
562	0.05	0	VFG011533(gb|WP_002966366)	(lpxK) tetraacyldisaccharide 4'-kinase	LPS (VF0367) - Immune modulation (VFC0258)]	Brucella melitensis bv. 1 str. 16M]	0
563	0.05	0	VFG001393(gb|NP_215861)	(mbtM) Probable fatty acyl-AMP ligase MbtM	Mycobactin (VF0299) - Nutritional/Metabolic factor (VFC0272)]	Mycobacterium tuberculosis H37Rv]	0
564	0.05	0	VFG001243(gb|NP_249776)	(flgJ) flagellar rod assembly protein/muramidase FlgJ	Flagella (VF0273) - Motility (VFC0204)]	Pseudomonas aeruginosa PAO1]	0
565	0.05	0	VFG000270(gb|WP_000724295)	(ureB) urease beta subunit UreB, urea amidohydrolase	Urease (VF0050) - Stress survival (VFC0282)]	Helicobacter pylori 26695]	0
566	0.05	0	RRRRRVFG047564(gb|WP_003020889)	REVERSED (purM) phosphoribosylaminoimidazole synthetase	Purine biosynthesis (VF0559) - Nutritional/Metabolic factor (VFC0272)]	Francisella tularensis subsp. tularensis SCHU S4]	0
567	0.05	0	RRRRRVFG045467(gb|WP_011204972)	REVERSED (cdpA) cyclic di-GMP phosphodiesterase	CdpA (VF0432) - Regulation (VFC0301)]	Burkholderia pseudomallei K96243]	0
568	0.05	0	RRRRRVFG003525(gb|WP_005173762)	REVERSED (ysaV) EscV/YscV/HrcV family type III secretion system export apparatus protein	Ysa TTSS (VF1025) - Effector delivery system (VFC0086)]	Yersinia enterocolitica subsp. enterocolitica 8081]	0
569	0.05	0	RRRRRVFG001148(gb|CAA83904)	REVERSED (hifE) tip adhesin	Haemagglutinating pili (VF0036) - Adherence (VFC0001)]	Haemophilus influenzae AM30 (770235)]	0
570	0.05	0	RRRRRVFG000150(gb|NP_250881)	REVERSED (exoY) type III secretion system effector ExoY, adenylate cyclase	TTSS secreted effectors (VF0853) - Effector delivery system (VFC0086)]	Pseudomonas aeruginosa PAO1]	0
571	0.05	0	VFG039580(gb|NP_820659)	(CBU_1677) Coxiella Dot/Icm type IVB secretion system translocated effector	T4SS secreted effectors (VF0696) - Effector delivery system (VFC0086)]	Coxiella burnetii RSA 493]	0
572	0.05	0	VFG002364(gb|WP_005167741)	(YE_RS15425) GDP-L-fucose synthase	O-antigen (VF0392) - Immune modulation (VFC0258)]	Yersinia enterocolitica subsp. enterocolitica 8081]	0
573	0.05	0	VFG001251(gb|NP_249792)	(fliF) flagellar M-ring protein FliF	Flagella (VF0273) - Motility (VFC0204)]	Pseudomonas aeruginosa PAO1]	0
574	0.05	0	RRRRRVFG045571(gb|WP_010948124)	REVERSED (LPG_RS12190) Dot/Icm type IV secretion system effector	Dot/Icm T4SS secreted effectors (VF0798) - Effector delivery system (VFC0086)]	Legionella pneumophila subsp. pneumophila str. Philadelphia 1]	0
575	0.05	0	RRRRRVFG045566(gb|WP_010948065)	REVERSED (LPG_RS11860) Dot/Icm type IV secretion system effector	Dot/Icm T4SS secreted effectors (VF0798) - Effector delivery system (VFC0086)]	Legionella pneumophila subsp. pneumophila str. Philadelphia 1]	0
576	0.05	0	RRRRRVFG042382(gb|WP_000260524)	REVERSED (etpB) two-partner secretion transporter EtpB	EtpA (VF0437) - Adherence (VFC0001)]	Escherichia coli O78:H11:K80 str. H10407]	0
577	0.05	0	RRRRRVFG002223(gb|WP_004686778)	REVERSED (pmm) phosphomannomutase	LPS (VF0367) - Immune modulation (VFC0258)]	Brucella melitensis bv. 1 str. 16M]	0
578	0.05	0	RRRRRVFG001413(gb|NP_217803)	REVERSED (sigF) RNA polymerase sigma factor SigF	SigF (VF0294) - Regulation (VFC0301)]	Mycobacterium tuberculosis H37Rv]	0
579	0.05	0	VFG000889(gb|WP_000113351)	(papF) P pilus minor subunit PapF	P fimbriae (VF0220) - Adherence (VFC0001)]	Escherichia coli CFT073]	0
580	0.05	0	VFG000820(gb|WP_000087467)	(cesD) chaperone for EspB and EspD	TTSS (VF0191) - Effector delivery system (VFC0086)]	Escherichia coli O157:H7 str. EDL933]	0
581	0.05	0	VFG000218(gb|NP_250414)	(pscJ) type III secretion system inner MS ring protein	TTSS (VF0083) - Effector delivery system (VFC0086)]	Pseudomonas aeruginosa PAO1]	0
582	0.05	0	RRRRRVFG002538(gb|WP_004184923)	REVERSED (pmlR/bspR1) N-acylhomoserine lactone dependent regulatory protein	Quorum-sensing (VF0433) - Biofilm (VFC0271)]	Burkholderia pseudomallei K96243]	0
