# Supplementary material for: Decoding Microbial Plastic Colonisation: Multi‐Omic Insights Into the Fast‐Evolving Dynamics of Early‐Stage Biofilms
Source: Proteomics. 2025 Jan 6;25(7):e202400208. doi: 10.1002/pmic.202400208 (PMC11962581; doi:10.1002/pmic.202400208)
Supplement: Supplementary file 3 — Supplementary File_S3 Proteome Summaries at 1% FDR for Metagenome‐Assembled Genomes (MAGs) of Pseudomonas and Marinomonas [file PMIC-25-e202400208-s001.xlsx]

## Sheet: Pseudomonas
Replicate	Time	BioReplicate	Protein	Protein Description
3L1	D3	1	PepCal
7L1	D7	1	PepCal
7L2	D7	2	PepCal
7L3	D7	3	PepCal
3L2	D3	2	PepCal
7L4	D7	4	PepCal
3L3	D3	3	PepCal
3L4	D3	4	PepCal
3L1	D3	1	Pseudomonas_RAST_Pseudomonas_RAST.CDS.4	rank: C; elongation factor Tu (db=kegg)
7L1	D7	1	Pseudomonas_RAST_Pseudomonas_RAST.CDS.4	rank: C; elongation factor Tu (db=kegg)
7L2	D7	2	Pseudomonas_RAST_Pseudomonas_RAST.CDS.4	rank: C; elongation factor Tu (db=kegg)
7L3	D7	3	Pseudomonas_RAST_Pseudomonas_RAST.CDS.4	rank: C; elongation factor Tu (db=kegg)
3L2	D3	2	Pseudomonas_RAST_Pseudomonas_RAST.CDS.4	rank: C; elongation factor Tu (db=kegg)
7L4	D7	4	Pseudomonas_RAST_Pseudomonas_RAST.CDS.4	rank: C; elongation factor Tu (db=kegg)
3L3	D3	3	Pseudomonas_RAST_Pseudomonas_RAST.CDS.4	rank: C; elongation factor Tu (db=kegg)
3L4	D3	4	Pseudomonas_RAST_Pseudomonas_RAST.CDS.4	rank: C; elongation factor Tu (db=kegg)
3L1	D3	1	Pseudomonas_RAST_Pseudomonas_RAST.CDS.6	rank: C; transcription termination/antitermination protein NusG (db=kegg)
7L1	D7	1	Pseudomonas_RAST_Pseudomonas_RAST.CDS.6	rank: C; transcription termination/antitermination protein NusG (db=kegg)
7L2	D7	2	Pseudomonas_RAST_Pseudomonas_RAST.CDS.6	rank: C; transcription termination/antitermination protein NusG (db=kegg)
7L3	D7	3	Pseudomonas_RAST_Pseudomonas_RAST.CDS.6	rank: C; transcription termination/antitermination protein NusG (db=kegg)
3L2	D3	2	Pseudomonas_RAST_Pseudomonas_RAST.CDS.6	rank: C; transcription termination/antitermination protein NusG (db=kegg)
7L4	D7	4	Pseudomonas_RAST_Pseudomonas_RAST.CDS.6	rank: C; transcription termination/antitermination protein NusG (db=kegg)
3L3	D3	3	Pseudomonas_RAST_Pseudomonas_RAST.CDS.6	rank: C; transcription termination/antitermination protein NusG (db=kegg)
3L4	D3	4	Pseudomonas_RAST_Pseudomonas_RAST.CDS.6	rank: C; transcription termination/antitermination protein NusG (db=kegg)
3L1	D3	1	Pseudomonas_RAST_Pseudomonas_RAST.CDS.7	rank: C; large subunit ribosomal protein L11 (db=kegg)
7L1	D7	1	Pseudomonas_RAST_Pseudomonas_RAST.CDS.7	rank: C; large subunit ribosomal protein L11 (db=kegg)
7L2	D7	2	Pseudomonas_RAST_Pseudomonas_RAST.CDS.7	rank: C; large subunit ribosomal protein L11 (db=kegg)
7L3	D7	3	Pseudomonas_RAST_Pseudomonas_RAST.CDS.7	rank: C; large subunit ribosomal protein L11 (db=kegg)
3L2	D3	2	Pseudomonas_RAST_Pseudomonas_RAST.CDS.7	rank: C; large subunit ribosomal protein L11 (db=kegg)
7L4	D7	4	Pseudomonas_RAST_Pseudomonas_RAST.CDS.7	rank: C; large subunit ribosomal protein L11 (db=kegg)
3L3	D3	3	Pseudomonas_RAST_Pseudomonas_RAST.CDS.7	rank: C; large subunit ribosomal protein L11 (db=kegg)
3L4	D3	4	Pseudomonas_RAST_Pseudomonas_RAST.CDS.7	rank: C; large subunit ribosomal protein L11 (db=kegg)
3L1	D3	1	Pseudomonas_RAST_Pseudomonas_RAST.CDS.8	rank: C; large subunit ribosomal protein L1 (db=kegg)
7L1	D7	1	Pseudomonas_RAST_Pseudomonas_RAST.CDS.8	rank: C; large subunit ribosomal protein L1 (db=kegg)
7L2	D7	2	Pseudomonas_RAST_Pseudomonas_RAST.CDS.8	rank: C; large subunit ribosomal protein L1 (db=kegg)
7L3	D7	3	Pseudomonas_RAST_Pseudomonas_RAST.CDS.8	rank: C; large subunit ribosomal protein L1 (db=kegg)
3L2	D3	2	Pseudomonas_RAST_Pseudomonas_RAST.CDS.8	rank: C; large subunit ribosomal protein L1 (db=kegg)
7L4	D7	4	Pseudomonas_RAST_Pseudomonas_RAST.CDS.8	rank: C; large subunit ribosomal protein L1 (db=kegg)
3L3	D3	3	Pseudomonas_RAST_Pseudomonas_RAST.CDS.8	rank: C; large subunit ribosomal protein L1 (db=kegg)
3L4	D3	4	Pseudomonas_RAST_Pseudomonas_RAST.CDS.8	rank: C; large subunit ribosomal protein L1 (db=kegg)
3L1	D3	1	Pseudomonas_RAST_Pseudomonas_RAST.CDS.9	rank: C; large subunit ribosomal protein L10 (db=kegg)
7L1	D7	1	Pseudomonas_RAST_Pseudomonas_RAST.CDS.9	rank: C; large subunit ribosomal protein L10 (db=kegg)
7L2	D7	2	Pseudomonas_RAST_Pseudomonas_RAST.CDS.9	rank: C; large subunit ribosomal protein L10 (db=kegg)
7L3	D7	3	Pseudomonas_RAST_Pseudomonas_RAST.CDS.9	rank: C; large subunit ribosomal protein L10 (db=kegg)
3L2	D3	2	Pseudomonas_RAST_Pseudomonas_RAST.CDS.9	rank: C; large subunit ribosomal protein L10 (db=kegg)
7L4	D7	4	Pseudomonas_RAST_Pseudomonas_RAST.CDS.9	rank: C; large subunit ribosomal protein L10 (db=kegg)
3L3	D3	3	Pseudomonas_RAST_Pseudomonas_RAST.CDS.9	rank: C; large subunit ribosomal protein L10 (db=kegg)
3L4	D3	4	Pseudomonas_RAST_Pseudomonas_RAST.CDS.9	rank: C; large subunit ribosomal protein L10 (db=kegg)
3L1	D3	1	Pseudomonas_RAST_Pseudomonas_RAST.CDS.10	rank: C; large subunit ribosomal protein L7/L12 (db=kegg)
7L1	D7	1	Pseudomonas_RAST_Pseudomonas_RAST.CDS.10	rank: C; large subunit ribosomal protein L7/L12 (db=kegg)
7L2	D7	2	Pseudomonas_RAST_Pseudomonas_RAST.CDS.10	rank: C; large subunit ribosomal protein L7/L12 (db=kegg)
7L3	D7	3	Pseudomonas_RAST_Pseudomonas_RAST.CDS.10	rank: C; large subunit ribosomal protein L7/L12 (db=kegg)
3L2	D3	2	Pseudomonas_RAST_Pseudomonas_RAST.CDS.10	rank: C; large subunit ribosomal protein L7/L12 (db=kegg)
7L4	D7	4	Pseudomonas_RAST_Pseudomonas_RAST.CDS.10	rank: C; large subunit ribosomal protein L7/L12 (db=kegg)
3L3	D3	3	Pseudomonas_RAST_Pseudomonas_RAST.CDS.10	rank: C; large subunit ribosomal protein L7/L12 (db=kegg)
3L4	D3	4	Pseudomonas_RAST_Pseudomonas_RAST.CDS.10	rank: C; large subunit ribosomal protein L7/L12 (db=kegg)
3L1	D3	1	Pseudomonas_RAST_Pseudomonas_RAST.CDS.11	rank: D; RNA polymerase beta subunit [PF04563.18] (db=pfam)
7L1	D7	1	Pseudomonas_RAST_Pseudomonas_RAST.CDS.11	rank: D; RNA polymerase beta subunit [PF04563.18] (db=pfam)
7L2	D7	2	Pseudomonas_RAST_Pseudomonas_RAST.CDS.11	rank: D; RNA polymerase beta subunit [PF04563.18] (db=pfam)
7L3	D7	3	Pseudomonas_RAST_Pseudomonas_RAST.CDS.11	rank: D; RNA polymerase beta subunit [PF04563.18] (db=pfam)
3L2	D3	2	Pseudomonas_RAST_Pseudomonas_RAST.CDS.11	rank: D; RNA polymerase beta subunit [PF04563.18] (db=pfam)
7L4	D7	4	Pseudomonas_RAST_Pseudomonas_RAST.CDS.11	rank: D; RNA polymerase beta subunit [PF04563.18] (db=pfam)
3L3	D3	3	Pseudomonas_RAST_Pseudomonas_RAST.CDS.11	rank: D; RNA polymerase beta subunit [PF04563.18] (db=pfam)
3L4	D3	4	Pseudomonas_RAST_Pseudomonas_RAST.CDS.11	rank: D; RNA polymerase beta subunit [PF04563.18] (db=pfam)
3L1	D3	1	Pseudomonas_RAST_Pseudomonas_RAST.CDS.12	rank: C; DNA-directed RNA polymerase subunit beta [EC:2.7.7.6] (db=kegg)
7L1	D7	1	Pseudomonas_RAST_Pseudomonas_RAST.CDS.12	rank: C; DNA-directed RNA polymerase subunit beta [EC:2.7.7.6] (db=kegg)
7L2	D7	2	Pseudomonas_RAST_Pseudomonas_RAST.CDS.12	rank: C; DNA-directed RNA polymerase subunit beta [EC:2.7.7.6] (db=kegg)
7L3	D7	3	Pseudomonas_RAST_Pseudomonas_RAST.CDS.12	rank: C; DNA-directed RNA polymerase subunit beta [EC:2.7.7.6] (db=kegg)
3L2	D3	2	Pseudomonas_RAST_Pseudomonas_RAST.CDS.12	rank: C; DNA-directed RNA polymerase subunit beta [EC:2.7.7.6] (db=kegg)
7L4	D7	4	Pseudomonas_RAST_Pseudomonas_RAST.CDS.12	rank: C; DNA-directed RNA polymerase subunit beta [EC:2.7.7.6] (db=kegg)
3L3	D3	3	Pseudomonas_RAST_Pseudomonas_RAST.CDS.12	rank: C; DNA-directed RNA polymerase subunit beta [EC:2.7.7.6] (db=kegg)
3L4	D3	4	Pseudomonas_RAST_Pseudomonas_RAST.CDS.12	rank: C; DNA-directed RNA polymerase subunit beta [EC:2.7.7.6] (db=kegg)
3L1	D3	1	Pseudomonas_RAST_Pseudomonas_RAST.CDS.13	rank: C; DNA-directed RNA polymerase subunit beta' [EC:2.7.7.6] (db=kegg)
7L1	D7	1	Pseudomonas_RAST_Pseudomonas_RAST.CDS.13	rank: C; DNA-directed RNA polymerase subunit beta' [EC:2.7.7.6] (db=kegg)
7L2	D7	2	Pseudomonas_RAST_Pseudomonas_RAST.CDS.13	rank: C; DNA-directed RNA polymerase subunit beta' [EC:2.7.7.6] (db=kegg)
7L3	D7	3	Pseudomonas_RAST_Pseudomonas_RAST.CDS.13	rank: C; DNA-directed RNA polymerase subunit beta' [EC:2.7.7.6] (db=kegg)
3L2	D3	2	Pseudomonas_RAST_Pseudomonas_RAST.CDS.13	rank: C; DNA-directed RNA polymerase subunit beta' [EC:2.7.7.6] (db=kegg)
7L4	D7	4	Pseudomonas_RAST_Pseudomonas_RAST.CDS.13	rank: C; DNA-directed RNA polymerase subunit beta' [EC:2.7.7.6] (db=kegg)
3L3	D3	3	Pseudomonas_RAST_Pseudomonas_RAST.CDS.13	rank: C; DNA-directed RNA polymerase subunit beta' [EC:2.7.7.6] (db=kegg)
3L4	D3	4	Pseudomonas_RAST_Pseudomonas_RAST.CDS.13	rank: C; DNA-directed RNA polymerase subunit beta' [EC:2.7.7.6] (db=kegg)
3L1	D3	1	Pseudomonas_RAST_Pseudomonas_RAST.CDS.14	rank: C; small subunit ribosomal protein S12 (db=kegg)
7L1	D7	1	Pseudomonas_RAST_Pseudomonas_RAST.CDS.14	rank: C; small subunit ribosomal protein S12 (db=kegg)
7L2	D7	2	Pseudomonas_RAST_Pseudomonas_RAST.CDS.14	rank: C; small subunit ribosomal protein S12 (db=kegg)
7L3	D7	3	Pseudomonas_RAST_Pseudomonas_RAST.CDS.14	rank: C; small subunit ribosomal protein S12 (db=kegg)
3L2	D3	2	Pseudomonas_RAST_Pseudomonas_RAST.CDS.14	rank: C; small subunit ribosomal protein S12 (db=kegg)
7L4	D7	4	Pseudomonas_RAST_Pseudomonas_RAST.CDS.14	rank: C; small subunit ribosomal protein S12 (db=kegg)
3L3	D3	3	Pseudomonas_RAST_Pseudomonas_RAST.CDS.14	rank: C; small subunit ribosomal protein S12 (db=kegg)
3L4	D3	4	Pseudomonas_RAST_Pseudomonas_RAST.CDS.14	rank: C; small subunit ribosomal protein S12 (db=kegg)
3L1	D3	1	Pseudomonas_RAST_Pseudomonas_RAST.CDS.15	rank: C; small subunit ribosomal protein S7 (db=kegg)
7L1	D7	1	Pseudomonas_RAST_Pseudomonas_RAST.CDS.15	rank: C; small subunit ribosomal protein S7 (db=kegg)
7L2	D7	2	Pseudomonas_RAST_Pseudomonas_RAST.CDS.15	rank: C; small subunit ribosomal protein S7 (db=kegg)
7L3	D7	3	Pseudomonas_RAST_Pseudomonas_RAST.CDS.15	rank: C; small subunit ribosomal protein S7 (db=kegg)
3L2	D3	2	Pseudomonas_RAST_Pseudomonas_RAST.CDS.15	rank: C; small subunit ribosomal protein S7 (db=kegg)
7L4	D7	4	Pseudomonas_RAST_Pseudomonas_RAST.CDS.15	rank: C; small subunit ribosomal protein S7 (db=kegg)
3L3	D3	3	Pseudomonas_RAST_Pseudomonas_RAST.CDS.15	rank: C; small subunit ribosomal protein S7 (db=kegg)
3L4	D3	4	Pseudomonas_RAST_Pseudomonas_RAST.CDS.15	rank: C; small subunit ribosomal protein S7 (db=kegg)
3L1	D3	1	Pseudomonas_RAST_Pseudomonas_RAST.CDS.17	rank: C; elongation factor G (db=kegg)
7L1	D7	1	Pseudomonas_RAST_Pseudomonas_RAST.CDS.17	rank: C; elongation factor G (db=kegg)
7L2	D7	2	Pseudomonas_RAST_Pseudomonas_RAST.CDS.17	rank: C; elongation factor G (db=kegg)
7L3	D7	3	Pseudomonas_RAST_Pseudomonas_RAST.CDS.17	rank: C; elongation factor G (db=kegg)
3L2	D3	2	Pseudomonas_RAST_Pseudomonas_RAST.CDS.17	rank: C; elongation factor G (db=kegg)
7L4	D7	4	Pseudomonas_RAST_Pseudomonas_RAST.CDS.17	rank: C; elongation factor G (db=kegg)
3L3	D3	3	Pseudomonas_RAST_Pseudomonas_RAST.CDS.17	rank: C; elongation factor G (db=kegg)
3L4	D3	4	Pseudomonas_RAST_Pseudomonas_RAST.CDS.17	rank: C; elongation factor G (db=kegg)
3L1	D3	1	Pseudomonas_RAST_Pseudomonas_RAST.CDS.18	rank: C; elongation factor Tu (db=kegg)
7L1	D7	1	Pseudomonas_RAST_Pseudomonas_RAST.CDS.18	rank: C; elongation factor Tu (db=kegg)
7L2	D7	2	Pseudomonas_RAST_Pseudomonas_RAST.CDS.18	rank: C; elongation factor Tu (db=kegg)
7L3	D7	3	Pseudomonas_RAST_Pseudomonas_RAST.CDS.18	rank: C; elongation factor Tu (db=kegg)
3L2	D3	2	Pseudomonas_RAST_Pseudomonas_RAST.CDS.18	rank: C; elongation factor Tu (db=kegg)
7L4	D7	4	Pseudomonas_RAST_Pseudomonas_RAST.CDS.18	rank: C; elongation factor Tu (db=kegg)
3L3	D3	3	Pseudomonas_RAST_Pseudomonas_RAST.CDS.18	rank: C; elongation factor Tu (db=kegg)
3L4	D3	4	Pseudomonas_RAST_Pseudomonas_RAST.CDS.18	rank: C; elongation factor Tu (db=kegg)
3L1	D3	1	Pseudomonas_RAST_Pseudomonas_RAST.CDS.19	rank: C; small subunit ribosomal protein S10 (db=kegg)
7L1	D7	1	Pseudomonas_RAST_Pseudomonas_RAST.CDS.19	rank: C; small subunit ribosomal protein S10 (db=kegg)
7L2	D7	2	Pseudomonas_RAST_Pseudomonas_RAST.CDS.19	rank: C; small subunit ribosomal protein S10 (db=kegg)
7L3	D7	3	Pseudomonas_RAST_Pseudomonas_RAST.CDS.19	rank: C; small subunit ribosomal protein S10 (db=kegg)
3L2	D3	2	Pseudomonas_RAST_Pseudomonas_RAST.CDS.19	rank: C; small subunit ribosomal protein S10 (db=kegg)
7L4	D7	4	Pseudomonas_RAST_Pseudomonas_RAST.CDS.19	rank: C; small subunit ribosomal protein S10 (db=kegg)
3L3	D3	3	Pseudomonas_RAST_Pseudomonas_RAST.CDS.19	rank: C; small subunit ribosomal protein S10 (db=kegg)
3L4	D3	4	Pseudomonas_RAST_Pseudomonas_RAST.CDS.19	rank: C; small subunit ribosomal protein S10 (db=kegg)
3L1	D3	1	Pseudomonas_RAST_Pseudomonas_RAST.CDS.20	rank: C; large subunit ribosomal protein L3 (db=kegg)
7L1	D7	1	Pseudomonas_RAST_Pseudomonas_RAST.CDS.20	rank: C; large subunit ribosomal protein L3 (db=kegg)
7L2	D7	2	Pseudomonas_RAST_Pseudomonas_RAST.CDS.20	rank: C; large subunit ribosomal protein L3 (db=kegg)
7L3	D7	3	Pseudomonas_RAST_Pseudomonas_RAST.CDS.20	rank: C; large subunit ribosomal protein L3 (db=kegg)
3L2	D3	2	Pseudomonas_RAST_Pseudomonas_RAST.CDS.20	rank: C; large subunit ribosomal protein L3 (db=kegg)
7L4	D7	4	Pseudomonas_RAST_Pseudomonas_RAST.CDS.20	rank: C; large subunit ribosomal protein L3 (db=kegg)
3L3	D3	3	Pseudomonas_RAST_Pseudomonas_RAST.CDS.20	rank: C; large subunit ribosomal protein L3 (db=kegg)
3L4	D3	4	Pseudomonas_RAST_Pseudomonas_RAST.CDS.20	rank: C; large subunit ribosomal protein L3 (db=kegg)
3L1	D3	1	Pseudomonas_RAST_Pseudomonas_RAST.CDS.21	rank: D; Ribosomal protein L3 [PF00297.25] (db=pfam)
7L1	D7	1	Pseudomonas_RAST_Pseudomonas_RAST.CDS.21	rank: D; Ribosomal protein L3 [PF00297.25] (db=pfam)
7L2	D7	2	Pseudomonas_RAST_Pseudomonas_RAST.CDS.21	rank: D; Ribosomal protein L3 [PF00297.25] (db=pfam)
7L3	D7	3	Pseudomonas_RAST_Pseudomonas_RAST.CDS.21	rank: D; Ribosomal protein L3 [PF00297.25] (db=pfam)
3L2	D3	2	Pseudomonas_RAST_Pseudomonas_RAST.CDS.21	rank: D; Ribosomal protein L3 [PF00297.25] (db=pfam)
7L4	D7	4	Pseudomonas_RAST_Pseudomonas_RAST.CDS.21	rank: D; Ribosomal protein L3 [PF00297.25] (db=pfam)
3L3	D3	3	Pseudomonas_RAST_Pseudomonas_RAST.CDS.21	rank: D; Ribosomal protein L3 [PF00297.25] (db=pfam)
3L4	D3	4	Pseudomonas_RAST_Pseudomonas_RAST.CDS.21	rank: D; Ribosomal protein L3 [PF00297.25] (db=pfam)
3L1	D3	1	Pseudomonas_RAST_Pseudomonas_RAST.CDS.22	rank: C; large subunit ribosomal protein L4 (db=kegg)
7L1	D7	1	Pseudomonas_RAST_Pseudomonas_RAST.CDS.22	rank: C; large subunit ribosomal protein L4 (db=kegg)
7L2	D7	2	Pseudomonas_RAST_Pseudomonas_RAST.CDS.22	rank: C; large subunit ribosomal protein L4 (db=kegg)
7L3	D7	3	Pseudomonas_RAST_Pseudomonas_RAST.CDS.22	rank: C; large subunit ribosomal protein L4 (db=kegg)
3L2	D3	2	Pseudomonas_RAST_Pseudomonas_RAST.CDS.22	rank: C; large subunit ribosomal protein L4 (db=kegg)
7L4	D7	4	Pseudomonas_RAST_Pseudomonas_RAST.CDS.22	rank: C; large subunit ribosomal protein L4 (db=kegg)
3L3	D3	3	Pseudomonas_RAST_Pseudomonas_RAST.CDS.22	rank: C; large subunit ribosomal protein L4 (db=kegg)
3L4	D3	4	Pseudomonas_RAST_Pseudomonas_RAST.CDS.22	rank: C; large subunit ribosomal protein L4 (db=kegg)
3L1	D3	1	Pseudomonas_RAST_Pseudomonas_RAST.CDS.23	rank: C; large subunit ribosomal protein L23 (db=kegg)
7L1	D7	1	Pseudomonas_RAST_Pseudomonas_RAST.CDS.23	rank: C; large subunit ribosomal protein L23 (db=kegg)
7L2	D7	2	Pseudomonas_RAST_Pseudomonas_RAST.CDS.23	rank: C; large subunit ribosomal protein L23 (db=kegg)
7L3	D7	3	Pseudomonas_RAST_Pseudomonas_RAST.CDS.23	rank: C; large subunit ribosomal protein L23 (db=kegg)
3L2	D3	2	Pseudomonas_RAST_Pseudomonas_RAST.CDS.23	rank: C; large subunit ribosomal protein L23 (db=kegg)
7L4	D7	4	Pseudomonas_RAST_Pseudomonas_RAST.CDS.23	rank: C; large subunit ribosomal protein L23 (db=kegg)
3L3	D3	3	Pseudomonas_RAST_Pseudomonas_RAST.CDS.23	rank: C; large subunit ribosomal protein L23 (db=kegg)
3L4	D3	4	Pseudomonas_RAST_Pseudomonas_RAST.CDS.23	rank: C; large subunit ribosomal protein L23 (db=kegg)
3L1	D3	1	Pseudomonas_RAST_Pseudomonas_RAST.CDS.24	rank: C; large subunit ribosomal protein L2 (db=kegg)
7L1	D7	1	Pseudomonas_RAST_Pseudomonas_RAST.CDS.24	rank: C; large subunit ribosomal protein L2 (db=kegg)
7L2	D7	2	Pseudomonas_RAST_Pseudomonas_RAST.CDS.24	rank: C; large subunit ribosomal protein L2 (db=kegg)
7L3	D7	3	Pseudomonas_RAST_Pseudomonas_RAST.CDS.24	rank: C; large subunit ribosomal protein L2 (db=kegg)
3L2	D3	2	Pseudomonas_RAST_Pseudomonas_RAST.CDS.24	rank: C; large subunit ribosomal protein L2 (db=kegg)
7L4	D7	4	Pseudomonas_RAST_Pseudomonas_RAST.CDS.24	rank: C; large subunit ribosomal protein L2 (db=kegg)
3L3	D3	3	Pseudomonas_RAST_Pseudomonas_RAST.CDS.24	rank: C; large subunit ribosomal protein L2 (db=kegg)
3L4	D3	4	Pseudomonas_RAST_Pseudomonas_RAST.CDS.24	rank: C; large subunit ribosomal protein L2 (db=kegg)
3L1	D3	1	Pseudomonas_RAST_Pseudomonas_RAST.CDS.25	rank: C; small subunit ribosomal protein S19 (db=kegg)
7L1	D7	1	Pseudomonas_RAST_Pseudomonas_RAST.CDS.25	rank: C; small subunit ribosomal protein S19 (db=kegg)
7L2	D7	2	Pseudomonas_RAST_Pseudomonas_RAST.CDS.25	rank: C; small subunit ribosomal protein S19 (db=kegg)
7L3	D7	3	Pseudomonas_RAST_Pseudomonas_RAST.CDS.25	rank: C; small subunit ribosomal protein S19 (db=kegg)
3L2	D3	2	Pseudomonas_RAST_Pseudomonas_RAST.CDS.25	rank: C; small subunit ribosomal protein S19 (db=kegg)
7L4	D7	4	Pseudomonas_RAST_Pseudomonas_RAST.CDS.25	rank: C; small subunit ribosomal protein S19 (db=kegg)
3L3	D3	3	Pseudomonas_RAST_Pseudomonas_RAST.CDS.25	rank: C; small subunit ribosomal protein S19 (db=kegg)
3L4	D3	4	Pseudomonas_RAST_Pseudomonas_RAST.CDS.25	rank: C; small subunit ribosomal protein S19 (db=kegg)
3L1	D3	1	Pseudomonas_RAST_Pseudomonas_RAST.CDS.26	rank: C; large subunit ribosomal protein L22 (db=kegg)
7L1	D7	1	Pseudomonas_RAST_Pseudomonas_RAST.CDS.26	rank: C; large subunit ribosomal protein L22 (db=kegg)
7L2	D7	2	Pseudomonas_RAST_Pseudomonas_RAST.CDS.26	rank: C; large subunit ribosomal protein L22 (db=kegg)
7L3	D7	3	Pseudomonas_RAST_Pseudomonas_RAST.CDS.26	rank: C; large subunit ribosomal protein L22 (db=kegg)
3L2	D3	2	Pseudomonas_RAST_Pseudomonas_RAST.CDS.26	rank: C; large subunit ribosomal protein L22 (db=kegg)
7L4	D7	4	Pseudomonas_RAST_Pseudomonas_RAST.CDS.26	rank: C; large subunit ribosomal protein L22 (db=kegg)
3L3	D3	3	Pseudomonas_RAST_Pseudomonas_RAST.CDS.26	rank: C; large subunit ribosomal protein L22 (db=kegg)
3L4	D3	4	Pseudomonas_RAST_Pseudomonas_RAST.CDS.26	rank: C; large subunit ribosomal protein L22 (db=kegg)
3L1	D3	1	Pseudomonas_RAST_Pseudomonas_RAST.CDS.27	rank: C; small subunit ribosomal protein S3 (db=kegg)
7L1	D7	1	Pseudomonas_RAST_Pseudomonas_RAST.CDS.27	rank: C; small subunit ribosomal protein S3 (db=kegg)
7L2	D7	2	Pseudomonas_RAST_Pseudomonas_RAST.CDS.27	rank: C; small subunit ribosomal protein S3 (db=kegg)
7L3	D7	3	Pseudomonas_RAST_Pseudomonas_RAST.CDS.27	rank: C; small subunit ribosomal protein S3 (db=kegg)
3L2	D3	2	Pseudomonas_RAST_Pseudomonas_RAST.CDS.27	rank: C; small subunit ribosomal protein S3 (db=kegg)
7L4	D7	4	Pseudomonas_RAST_Pseudomonas_RAST.CDS.27	rank: C; small subunit ribosomal protein S3 (db=kegg)
3L3	D3	3	Pseudomonas_RAST_Pseudomonas_RAST.CDS.27	rank: C; small subunit ribosomal protein S3 (db=kegg)
3L4	D3	4	Pseudomonas_RAST_Pseudomonas_RAST.CDS.27	rank: C; small subunit ribosomal protein S3 (db=kegg)
3L1	D3	1	Pseudomonas_RAST_Pseudomonas_RAST.CDS.28	rank: C; large subunit ribosomal protein L16 (db=kegg)
7L1	D7	1	Pseudomonas_RAST_Pseudomonas_RAST.CDS.28	rank: C; large subunit ribosomal protein L16 (db=kegg)
7L2	D7	2	Pseudomonas_RAST_Pseudomonas_RAST.CDS.28	rank: C; large subunit ribosomal protein L16 (db=kegg)
7L3	D7	3	Pseudomonas_RAST_Pseudomonas_RAST.CDS.28	rank: C; large subunit ribosomal protein L16 (db=kegg)
3L2	D3	2	Pseudomonas_RAST_Pseudomonas_RAST.CDS.28	rank: C; large subunit ribosomal protein L16 (db=kegg)
7L4	D7	4	Pseudomonas_RAST_Pseudomonas_RAST.CDS.28	rank: C; large subunit ribosomal protein L16 (db=kegg)
3L3	D3	3	Pseudomonas_RAST_Pseudomonas_RAST.CDS.28	rank: C; large subunit ribosomal protein L16 (db=kegg)
3L4	D3	4	Pseudomonas_RAST_Pseudomonas_RAST.CDS.28	rank: C; large subunit ribosomal protein L16 (db=kegg)
3L1	D3	1	Pseudomonas_RAST_Pseudomonas_RAST.CDS.29	rank: C; large subunit ribosomal protein L29 (db=kegg)
7L1	D7	1	Pseudomonas_RAST_Pseudomonas_RAST.CDS.29	rank: C; large subunit ribosomal protein L29 (db=kegg)
7L2	D7	2	Pseudomonas_RAST_Pseudomonas_RAST.CDS.29	rank: C; large subunit ribosomal protein L29 (db=kegg)
7L3	D7	3	Pseudomonas_RAST_Pseudomonas_RAST.CDS.29	rank: C; large subunit ribosomal protein L29 (db=kegg)
3L2	D3	2	Pseudomonas_RAST_Pseudomonas_RAST.CDS.29	rank: C; large subunit ribosomal protein L29 (db=kegg)
7L4	D7	4	Pseudomonas_RAST_Pseudomonas_RAST.CDS.29	rank: C; large subunit ribosomal protein L29 (db=kegg)
3L3	D3	3	Pseudomonas_RAST_Pseudomonas_RAST.CDS.29	rank: C; large subunit ribosomal protein L29 (db=kegg)
3L4	D3	4	Pseudomonas_RAST_Pseudomonas_RAST.CDS.29	rank: C; large subunit ribosomal protein L29 (db=kegg)
3L1	D3	1	Pseudomonas_RAST_Pseudomonas_RAST.CDS.30	rank: C; small subunit ribosomal protein S17 (db=kegg)
7L1	D7	1	Pseudomonas_RAST_Pseudomonas_RAST.CDS.30	rank: C; small subunit ribosomal protein S17 (db=kegg)
7L2	D7	2	Pseudomonas_RAST_Pseudomonas_RAST.CDS.30	rank: C; small subunit ribosomal protein S17 (db=kegg)
7L3	D7	3	Pseudomonas_RAST_Pseudomonas_RAST.CDS.30	rank: C; small subunit ribosomal protein S17 (db=kegg)
3L2	D3	2	Pseudomonas_RAST_Pseudomonas_RAST.CDS.30	rank: C; small subunit ribosomal protein S17 (db=kegg)
7L4	D7	4	Pseudomonas_RAST_Pseudomonas_RAST.CDS.30	rank: C; small subunit ribosomal protein S17 (db=kegg)
3L3	D3	3	Pseudomonas_RAST_Pseudomonas_RAST.CDS.30	rank: C; small subunit ribosomal protein S17 (db=kegg)
3L4	D3	4	Pseudomonas_RAST_Pseudomonas_RAST.CDS.30	rank: C; small subunit ribosomal protein S17 (db=kegg)
3L1	D3	1	Pseudomonas_RAST_Pseudomonas_RAST.CDS.31	rank: C; large subunit ribosomal protein L14 (db=kegg)
7L1	D7	1	Pseudomonas_RAST_Pseudomonas_RAST.CDS.31	rank: C; large subunit ribosomal protein L14 (db=kegg)
7L2	D7	2	Pseudomonas_RAST_Pseudomonas_RAST.CDS.31	rank: C; large subunit ribosomal protein L14 (db=kegg)
7L3	D7	3	Pseudomonas_RAST_Pseudomonas_RAST.CDS.31	rank: C; large subunit ribosomal protein L14 (db=kegg)
3L2	D3	2	Pseudomonas_RAST_Pseudomonas_RAST.CDS.31	rank: C; large subunit ribosomal protein L14 (db=kegg)
7L4	D7	4	Pseudomonas_RAST_Pseudomonas_RAST.CDS.31	rank: C; large subunit ribosomal protein L14 (db=kegg)
3L3	D3	3	Pseudomonas_RAST_Pseudomonas_RAST.CDS.31	rank: C; large subunit ribosomal protein L14 (db=kegg)
3L4	D3	4	Pseudomonas_RAST_Pseudomonas_RAST.CDS.31	rank: C; large subunit ribosomal protein L14 (db=kegg)
3L1	D3	1	Pseudomonas_RAST_Pseudomonas_RAST.CDS.32	rank: C; large subunit ribosomal protein L24 (db=kegg)
7L1	D7	1	Pseudomonas_RAST_Pseudomonas_RAST.CDS.32	rank: C; large subunit ribosomal protein L24 (db=kegg)
7L2	D7	2	Pseudomonas_RAST_Pseudomonas_RAST.CDS.32	rank: C; large subunit ribosomal protein L24 (db=kegg)
7L3	D7	3	Pseudomonas_RAST_Pseudomonas_RAST.CDS.32	rank: C; large subunit ribosomal protein L24 (db=kegg)
3L2	D3	2	Pseudomonas_RAST_Pseudomonas_RAST.CDS.32	rank: C; large subunit ribosomal protein L24 (db=kegg)
7L4	D7	4	Pseudomonas_RAST_Pseudomonas_RAST.CDS.32	rank: C; large subunit ribosomal protein L24 (db=kegg)
3L3	D3	3	Pseudomonas_RAST_Pseudomonas_RAST.CDS.32	rank: C; large subunit ribosomal protein L24 (db=kegg)
3L4	D3	4	Pseudomonas_RAST_Pseudomonas_RAST.CDS.32	rank: C; large subunit ribosomal protein L24 (db=kegg)
3L1	D3	1	Pseudomonas_RAST_Pseudomonas_RAST.CDS.33	rank: D; Ribosomal protein L5 [PF00281.22] (db=pfam)
7L1	D7	1	Pseudomonas_RAST_Pseudomonas_RAST.CDS.33	rank: D; Ribosomal protein L5 [PF00281.22] (db=pfam)
7L2	D7	2	Pseudomonas_RAST_Pseudomonas_RAST.CDS.33	rank: D; Ribosomal protein L5 [PF00281.22] (db=pfam)
7L3	D7	3	Pseudomonas_RAST_Pseudomonas_RAST.CDS.33	rank: D; Ribosomal protein L5 [PF00281.22] (db=pfam)
3L2	D3	2	Pseudomonas_RAST_Pseudomonas_RAST.CDS.33	rank: D; Ribosomal protein L5 [PF00281.22] (db=pfam)
7L4	D7	4	Pseudomonas_RAST_Pseudomonas_RAST.CDS.33	rank: D; Ribosomal protein L5 [PF00281.22] (db=pfam)
3L3	D3	3	Pseudomonas_RAST_Pseudomonas_RAST.CDS.33	rank: D; Ribosomal protein L5 [PF00281.22] (db=pfam)
3L4	D3	4	Pseudomonas_RAST_Pseudomonas_RAST.CDS.33	rank: D; Ribosomal protein L5 [PF00281.22] (db=pfam)
3L1	D3	1	Pseudomonas_RAST_Pseudomonas_RAST.CDS.34	rank: C; large subunit ribosomal protein L5 (db=kegg)
7L1	D7	1	Pseudomonas_RAST_Pseudomonas_RAST.CDS.34	rank: C; large subunit ribosomal protein L5 (db=kegg)
7L2	D7	2	Pseudomonas_RAST_Pseudomonas_RAST.CDS.34	rank: C; large subunit ribosomal protein L5 (db=kegg)
7L3	D7	3	Pseudomonas_RAST_Pseudomonas_RAST.CDS.34	rank: C; large subunit ribosomal protein L5 (db=kegg)
3L2	D3	2	Pseudomonas_RAST_Pseudomonas_RAST.CDS.34	rank: C; large subunit ribosomal protein L5 (db=kegg)
7L4	D7	4	Pseudomonas_RAST_Pseudomonas_RAST.CDS.34	rank: C; large subunit ribosomal protein L5 (db=kegg)
3L3	D3	3	Pseudomonas_RAST_Pseudomonas_RAST.CDS.34	rank: C; large subunit ribosomal protein L5 (db=kegg)
3L4	D3	4	Pseudomonas_RAST_Pseudomonas_RAST.CDS.34	rank: C; large subunit ribosomal protein L5 (db=kegg)
3L1	D3	1	Pseudomonas_RAST_Pseudomonas_RAST.CDS.35	rank: C; small subunit ribosomal protein S14 (db=kegg)
7L1	D7	1	Pseudomonas_RAST_Pseudomonas_RAST.CDS.35	rank: C; small subunit ribosomal protein S14 (db=kegg)
7L2	D7	2	Pseudomonas_RAST_Pseudomonas_RAST.CDS.35	rank: C; small subunit ribosomal protein S14 (db=kegg)
7L3	D7	3	Pseudomonas_RAST_Pseudomonas_RAST.CDS.35	rank: C; small subunit ribosomal protein S14 (db=kegg)
3L2	D3	2	Pseudomonas_RAST_Pseudomonas_RAST.CDS.35	rank: C; small subunit ribosomal protein S14 (db=kegg)
7L4	D7	4	Pseudomonas_RAST_Pseudomonas_RAST.CDS.35	rank: C; small subunit ribosomal protein S14 (db=kegg)
3L3	D3	3	Pseudomonas_RAST_Pseudomonas_RAST.CDS.35	rank: C; small subunit ribosomal protein S14 (db=kegg)
3L4	D3	4	Pseudomonas_RAST_Pseudomonas_RAST.CDS.35	rank: C; small subunit ribosomal protein S14 (db=kegg)
3L1	D3	1	Pseudomonas_RAST_Pseudomonas_RAST.CDS.36	rank: C; small subunit ribosomal protein S8 (db=kegg)
7L1	D7	1	Pseudomonas_RAST_Pseudomonas_RAST.CDS.36	rank: C; small subunit ribosomal protein S8 (db=kegg)
7L2	D7	2	Pseudomonas_RAST_Pseudomonas_RAST.CDS.36	rank: C; small subunit ribosomal protein S8 (db=kegg)
7L3	D7	3	Pseudomonas_RAST_Pseudomonas_RAST.CDS.36	rank: C; small subunit ribosomal protein S8 (db=kegg)
3L2	D3	2	Pseudomonas_RAST_Pseudomonas_RAST.CDS.36	rank: C; small subunit ribosomal protein S8 (db=kegg)
7L4	D7	4	Pseudomonas_RAST_Pseudomonas_RAST.CDS.36	rank: C; small subunit ribosomal protein S8 (db=kegg)
3L3	D3	3	Pseudomonas_RAST_Pseudomonas_RAST.CDS.36	rank: C; small subunit ribosomal protein S8 (db=kegg)
3L4	D3	4	Pseudomonas_RAST_Pseudomonas_RAST.CDS.36	rank: C; small subunit ribosomal protein S8 (db=kegg)
3L1	D3	1	Pseudomonas_RAST_Pseudomonas_RAST.CDS.37	rank: C; large subunit ribosomal protein L6 (db=kegg)
7L1	D7	1	Pseudomonas_RAST_Pseudomonas_RAST.CDS.37	rank: C; large subunit ribosomal protein L6 (db=kegg)
7L2	D7	2	Pseudomonas_RAST_Pseudomonas_RAST.CDS.37	rank: C; large subunit ribosomal protein L6 (db=kegg)
7L3	D7	3	Pseudomonas_RAST_Pseudomonas_RAST.CDS.37	rank: C; large subunit ribosomal protein L6 (db=kegg)
3L2	D3	2	Pseudomonas_RAST_Pseudomonas_RAST.CDS.37	rank: C; large subunit ribosomal protein L6 (db=kegg)
7L4	D7	4	Pseudomonas_RAST_Pseudomonas_RAST.CDS.37	rank: C; large subunit ribosomal protein L6 (db=kegg)
3L3	D3	3	Pseudomonas_RAST_Pseudomonas_RAST.CDS.37	rank: C; large subunit ribosomal protein L6 (db=kegg)
3L4	D3	4	Pseudomonas_RAST_Pseudomonas_RAST.CDS.37	rank: C; large subunit ribosomal protein L6 (db=kegg)
3L1	D3	1	Pseudomonas_RAST_Pseudomonas_RAST.CDS.38	rank: C; small subunit ribosomal protein S5 (db=kegg)
7L1	D7	1	Pseudomonas_RAST_Pseudomonas_RAST.CDS.38	rank: C; small subunit ribosomal protein S5 (db=kegg)
7L2	D7	2	Pseudomonas_RAST_Pseudomonas_RAST.CDS.38	rank: C; small subunit ribosomal protein S5 (db=kegg)
7L3	D7	3	Pseudomonas_RAST_Pseudomonas_RAST.CDS.38	rank: C; small subunit ribosomal protein S5 (db=kegg)
3L2	D3	2	Pseudomonas_RAST_Pseudomonas_RAST.CDS.38	rank: C; small subunit ribosomal protein S5 (db=kegg)
7L4	D7	4	Pseudomonas_RAST_Pseudomonas_RAST.CDS.38	rank: C; small subunit ribosomal protein S5 (db=kegg)
3L3	D3	3	Pseudomonas_RAST_Pseudomonas_RAST.CDS.38	rank: C; small subunit ribosomal protein S5 (db=kegg)
3L4	D3	4	Pseudomonas_RAST_Pseudomonas_RAST.CDS.38	rank: C; small subunit ribosomal protein S5 (db=kegg)
3L1	D3	1	Pseudomonas_RAST_Pseudomonas_RAST.CDS.40	rank: C; large subunit ribosomal protein L15 (db=kegg)
7L1	D7	1	Pseudomonas_RAST_Pseudomonas_RAST.CDS.40	rank: C; large subunit ribosomal protein L15 (db=kegg)
7L2	D7	2	Pseudomonas_RAST_Pseudomonas_RAST.CDS.40	rank: C; large subunit ribosomal protein L15 (db=kegg)
7L3	D7	3	Pseudomonas_RAST_Pseudomonas_RAST.CDS.40	rank: C; large subunit ribosomal protein L15 (db=kegg)
3L2	D3	2	Pseudomonas_RAST_Pseudomonas_RAST.CDS.40	rank: C; large subunit ribosomal protein L15 (db=kegg)
7L4	D7	4	Pseudomonas_RAST_Pseudomonas_RAST.CDS.40	rank: C; large subunit ribosomal protein L15 (db=kegg)
3L3	D3	3	Pseudomonas_RAST_Pseudomonas_RAST.CDS.40	rank: C; large subunit ribosomal protein L15 (db=kegg)
3L4	D3	4	Pseudomonas_RAST_Pseudomonas_RAST.CDS.40	rank: C; large subunit ribosomal protein L15 (db=kegg)
3L1	D3	1	Pseudomonas_RAST_Pseudomonas_RAST.CDS.41	rank: C; preprotein translocase subunit SecY (db=kegg)
7L1	D7	1	Pseudomonas_RAST_Pseudomonas_RAST.CDS.41	rank: C; preprotein translocase subunit SecY (db=kegg)
7L2	D7	2	Pseudomonas_RAST_Pseudomonas_RAST.CDS.41	rank: C; preprotein translocase subunit SecY (db=kegg)
7L3	D7	3	Pseudomonas_RAST_Pseudomonas_RAST.CDS.41	rank: C; preprotein translocase subunit SecY (db=kegg)
3L2	D3	2	Pseudomonas_RAST_Pseudomonas_RAST.CDS.41	rank: C; preprotein translocase subunit SecY (db=kegg)
7L4	D7	4	Pseudomonas_RAST_Pseudomonas_RAST.CDS.41	rank: C; preprotein translocase subunit SecY (db=kegg)
3L3	D3	3	Pseudomonas_RAST_Pseudomonas_RAST.CDS.41	rank: C; preprotein translocase subunit SecY (db=kegg)
3L4	D3	4	Pseudomonas_RAST_Pseudomonas_RAST.CDS.41	rank: C; preprotein translocase subunit SecY (db=kegg)
3L1	D3	1	Pseudomonas_RAST_Pseudomonas_RAST.CDS.43	rank: C; small subunit ribosomal protein S13 (db=kegg)
7L1	D7	1	Pseudomonas_RAST_Pseudomonas_RAST.CDS.43	rank: C; small subunit ribosomal protein S13 (db=kegg)
7L2	D7	2	Pseudomonas_RAST_Pseudomonas_RAST.CDS.43	rank: C; small subunit ribosomal protein S13 (db=kegg)
7L3	D7	3	Pseudomonas_RAST_Pseudomonas_RAST.CDS.43	rank: C; small subunit ribosomal protein S13 (db=kegg)
3L2	D3	2	Pseudomonas_RAST_Pseudomonas_RAST.CDS.43	rank: C; small subunit ribosomal protein S13 (db=kegg)
7L4	D7	4	Pseudomonas_RAST_Pseudomonas_RAST.CDS.43	rank: C; small subunit ribosomal protein S13 (db=kegg)
3L3	D3	3	Pseudomonas_RAST_Pseudomonas_RAST.CDS.43	rank: C; small subunit ribosomal protein S13 (db=kegg)
3L4	D3	4	Pseudomonas_RAST_Pseudomonas_RAST.CDS.43	rank: C; small subunit ribosomal protein S13 (db=kegg)
3L1	D3	1	Pseudomonas_RAST_Pseudomonas_RAST.CDS.44	rank: C; small subunit ribosomal protein S11 (db=kegg)
7L1	D7	1	Pseudomonas_RAST_Pseudomonas_RAST.CDS.44	rank: C; small subunit ribosomal protein S11 (db=kegg)
7L2	D7	2	Pseudomonas_RAST_Pseudomonas_RAST.CDS.44	rank: C; small subunit ribosomal protein S11 (db=kegg)
7L3	D7	3	Pseudomonas_RAST_Pseudomonas_RAST.CDS.44	rank: C; small subunit ribosomal protein S11 (db=kegg)
3L2	D3	2	Pseudomonas_RAST_Pseudomonas_RAST.CDS.44	rank: C; small subunit ribosomal protein S11 (db=kegg)
7L4	D7	4	Pseudomonas_RAST_Pseudomonas_RAST.CDS.44	rank: C; small subunit ribosomal protein S11 (db=kegg)
3L3	D3	3	Pseudomonas_RAST_Pseudomonas_RAST.CDS.44	rank: C; small subunit ribosomal protein S11 (db=kegg)
3L4	D3	4	Pseudomonas_RAST_Pseudomonas_RAST.CDS.44	rank: C; small subunit ribosomal protein S11 (db=kegg)
3L1	D3	1	Pseudomonas_RAST_Pseudomonas_RAST.CDS.45	rank: C; small subunit ribosomal protein S4 (db=kegg)
7L1	D7	1	Pseudomonas_RAST_Pseudomonas_RAST.CDS.45	rank: C; small subunit ribosomal protein S4 (db=kegg)
7L2	D7	2	Pseudomonas_RAST_Pseudomonas_RAST.CDS.45	rank: C; small subunit ribosomal protein S4 (db=kegg)
7L3	D7	3	Pseudomonas_RAST_Pseudomonas_RAST.CDS.45	rank: C; small subunit ribosomal protein S4 (db=kegg)
3L2	D3	2	Pseudomonas_RAST_Pseudomonas_RAST.CDS.45	rank: C; small subunit ribosomal protein S4 (db=kegg)
7L4	D7	4	Pseudomonas_RAST_Pseudomonas_RAST.CDS.45	rank: C; small subunit ribosomal protein S4 (db=kegg)
3L3	D3	3	Pseudomonas_RAST_Pseudomonas_RAST.CDS.45	rank: C; small subunit ribosomal protein S4 (db=kegg)
3L4	D3	4	Pseudomonas_RAST_Pseudomonas_RAST.CDS.45	rank: C; small subunit ribosomal protein S4 (db=kegg)
3L1	D3	1	Pseudomonas_RAST_Pseudomonas_RAST.CDS.46	rank: C; DNA-directed RNA polymerase subunit alpha [EC:2.7.7.6] (db=kegg)
7L1	D7	1	Pseudomonas_RAST_Pseudomonas_RAST.CDS.46	rank: C; DNA-directed RNA polymerase subunit alpha [EC:2.7.7.6] (db=kegg)
7L2	D7	2	Pseudomonas_RAST_Pseudomonas_RAST.CDS.46	rank: C; DNA-directed RNA polymerase subunit alpha [EC:2.7.7.6] (db=kegg)
7L3	D7	3	Pseudomonas_RAST_Pseudomonas_RAST.CDS.46	rank: C; DNA-directed RNA polymerase subunit alpha [EC:2.7.7.6] (db=kegg)
3L2	D3	2	Pseudomonas_RAST_Pseudomonas_RAST.CDS.46	rank: C; DNA-directed RNA polymerase subunit alpha [EC:2.7.7.6] (db=kegg)
7L4	D7	4	Pseudomonas_RAST_Pseudomonas_RAST.CDS.46	rank: C; DNA-directed RNA polymerase subunit alpha [EC:2.7.7.6] (db=kegg)
3L3	D3	3	Pseudomonas_RAST_Pseudomonas_RAST.CDS.46	rank: C; DNA-directed RNA polymerase subunit alpha [EC:2.7.7.6] (db=kegg)
3L4	D3	4	Pseudomonas_RAST_Pseudomonas_RAST.CDS.46	rank: C; DNA-directed RNA polymerase subunit alpha [EC:2.7.7.6] (db=kegg)
3L1	D3	1	Pseudomonas_RAST_Pseudomonas_RAST.CDS.47	rank: C; large subunit ribosomal protein L17 (db=kegg)
7L1	D7	1	Pseudomonas_RAST_Pseudomonas_RAST.CDS.47	rank: C; large subunit ribosomal protein L17 (db=kegg)
7L2	D7	2	Pseudomonas_RAST_Pseudomonas_RAST.CDS.47	rank: C; large subunit ribosomal protein L17 (db=kegg)
7L3	D7	3	Pseudomonas_RAST_Pseudomonas_RAST.CDS.47	rank: C; large subunit ribosomal protein L17 (db=kegg)
3L2	D3	2	Pseudomonas_RAST_Pseudomonas_RAST.CDS.47	rank: C; large subunit ribosomal protein L17 (db=kegg)
7L4	D7	4	Pseudomonas_RAST_Pseudomonas_RAST.CDS.47	rank: C; large subunit ribosomal protein L17 (db=kegg)
3L3	D3	3	Pseudomonas_RAST_Pseudomonas_RAST.CDS.47	rank: C; large subunit ribosomal protein L17 (db=kegg)
3L4	D3	4	Pseudomonas_RAST_Pseudomonas_RAST.CDS.47	rank: C; large subunit ribosomal protein L17 (db=kegg)
3L1	D3	1	Pseudomonas_RAST_Pseudomonas_RAST.CDS.49	rank: C; catalase [EC:1.11.1.6] (db=kegg)
7L1	D7	1	Pseudomonas_RAST_Pseudomonas_RAST.CDS.49	rank: C; catalase [EC:1.11.1.6] (db=kegg)
7L2	D7	2	Pseudomonas_RAST_Pseudomonas_RAST.CDS.49	rank: C; catalase [EC:1.11.1.6] (db=kegg)
7L3	D7	3	Pseudomonas_RAST_Pseudomonas_RAST.CDS.49	rank: C; catalase [EC:1.11.1.6] (db=kegg)
3L2	D3	2	Pseudomonas_RAST_Pseudomonas_RAST.CDS.49	rank: C; catalase [EC:1.11.1.6] (db=kegg)
7L4	D7	4	Pseudomonas_RAST_Pseudomonas_RAST.CDS.49	rank: C; catalase [EC:1.11.1.6] (db=kegg)
3L3	D3	3	Pseudomonas_RAST_Pseudomonas_RAST.CDS.49	rank: C; catalase [EC:1.11.1.6] (db=kegg)
3L4	D3	4	Pseudomonas_RAST_Pseudomonas_RAST.CDS.49	rank: C; catalase [EC:1.11.1.6] (db=kegg)
3L1	D3	1	Pseudomonas_RAST_Pseudomonas_RAST.CDS.50	rank: C; bacterioferritin [EC:1.16.3.1] (db=kegg)
7L1	D7	1	Pseudomonas_RAST_Pseudomonas_RAST.CDS.50	rank: C; bacterioferritin [EC:1.16.3.1] (db=kegg)
7L2	D7	2	Pseudomonas_RAST_Pseudomonas_RAST.CDS.50	rank: C; bacterioferritin [EC:1.16.3.1] (db=kegg)
7L3	D7	3	Pseudomonas_RAST_Pseudomonas_RAST.CDS.50	rank: C; bacterioferritin [EC:1.16.3.1] (db=kegg)
3L2	D3	2	Pseudomonas_RAST_Pseudomonas_RAST.CDS.50	rank: C; bacterioferritin [EC:1.16.3.1] (db=kegg)
7L4	D7	4	Pseudomonas_RAST_Pseudomonas_RAST.CDS.50	rank: C; bacterioferritin [EC:1.16.3.1] (db=kegg)
3L3	D3	3	Pseudomonas_RAST_Pseudomonas_RAST.CDS.50	rank: C; bacterioferritin [EC:1.16.3.1] (db=kegg)
3L4	D3	4	Pseudomonas_RAST_Pseudomonas_RAST.CDS.50	rank: C; bacterioferritin [EC:1.16.3.1] (db=kegg)
3L1	D3	1	Pseudomonas_RAST_Pseudomonas_RAST.CDS.51	rank: C; excinuclease ABC subunit A (db=kegg)
7L1	D7	1	Pseudomonas_RAST_Pseudomonas_RAST.CDS.51	rank: C; excinuclease ABC subunit A (db=kegg)
7L2	D7	2	Pseudomonas_RAST_Pseudomonas_RAST.CDS.51	rank: C; excinuclease ABC subunit A (db=kegg)
7L3	D7	3	Pseudomonas_RAST_Pseudomonas_RAST.CDS.51	rank: C; excinuclease ABC subunit A (db=kegg)
3L2	D3	2	Pseudomonas_RAST_Pseudomonas_RAST.CDS.51	rank: C; excinuclease ABC subunit A (db=kegg)
7L4	D7	4	Pseudomonas_RAST_Pseudomonas_RAST.CDS.51	rank: C; excinuclease ABC subunit A (db=kegg)
3L3	D3	3	Pseudomonas_RAST_Pseudomonas_RAST.CDS.51	rank: C; excinuclease ABC subunit A (db=kegg)
3L4	D3	4	Pseudomonas_RAST_Pseudomonas_RAST.CDS.51	rank: C; excinuclease ABC subunit A (db=kegg)
3L1	D3	1	Pseudomonas_RAST_Pseudomonas_RAST.CDS.52	rank: C; excinuclease ABC subunit A (db=kegg)
7L1	D7	1	Pseudomonas_RAST_Pseudomonas_RAST.CDS.52	rank: C; excinuclease ABC subunit A (db=kegg)
7L2	D7	2	Pseudomonas_RAST_Pseudomonas_RAST.CDS.52	rank: C; excinuclease ABC subunit A (db=kegg)
7L3	D7	3	Pseudomonas_RAST_Pseudomonas_RAST.CDS.52	rank: C; excinuclease ABC subunit A (db=kegg)
3L2	D3	2	Pseudomonas_RAST_Pseudomonas_RAST.CDS.52	rank: C; excinuclease ABC subunit A (db=kegg)
7L4	D7	4	Pseudomonas_RAST_Pseudomonas_RAST.CDS.52	rank: C; excinuclease ABC subunit A (db=kegg)
3L3	D3	3	Pseudomonas_RAST_Pseudomonas_RAST.CDS.52	rank: C; excinuclease ABC subunit A (db=kegg)
3L4	D3	4	Pseudomonas_RAST_Pseudomonas_RAST.CDS.52	rank: C; excinuclease ABC subunit A (db=kegg)
3L1	D3	1	Pseudomonas_RAST_Pseudomonas_RAST.CDS.54	rank: C; single-strand DNA-binding protein (db=kegg)
7L1	D7	1	Pseudomonas_RAST_Pseudomonas_RAST.CDS.54	rank: C; single-strand DNA-binding protein (db=kegg)
7L2	D7	2	Pseudomonas_RAST_Pseudomonas_RAST.CDS.54	rank: C; single-strand DNA-binding protein (db=kegg)
7L3	D7	3	Pseudomonas_RAST_Pseudomonas_RAST.CDS.54	rank: C; single-strand DNA-binding protein (db=kegg)
3L2	D3	2	Pseudomonas_RAST_Pseudomonas_RAST.CDS.54	rank: C; single-strand DNA-binding protein (db=kegg)
7L4	D7	4	Pseudomonas_RAST_Pseudomonas_RAST.CDS.54	rank: C; single-strand DNA-binding protein (db=kegg)
3L3	D3	3	Pseudomonas_RAST_Pseudomonas_RAST.CDS.54	rank: C; single-strand DNA-binding protein (db=kegg)
3L4	D3	4	Pseudomonas_RAST_Pseudomonas_RAST.CDS.54	rank: C; single-strand DNA-binding protein (db=kegg)
3L1	D3	1	Pseudomonas_RAST_Pseudomonas_RAST.CDS.56	rank: D; Protein of unknown function (DUF1190) [PF06693.14] (db=pfam)
7L1	D7	1	Pseudomonas_RAST_Pseudomonas_RAST.CDS.56	rank: D; Protein of unknown function (DUF1190) [PF06693.14] (db=pfam)
7L2	D7	2	Pseudomonas_RAST_Pseudomonas_RAST.CDS.56	rank: D; Protein of unknown function (DUF1190) [PF06693.14] (db=pfam)
7L3	D7	3	Pseudomonas_RAST_Pseudomonas_RAST.CDS.56	rank: D; Protein of unknown function (DUF1190) [PF06693.14] (db=pfam)
3L2	D3	2	Pseudomonas_RAST_Pseudomonas_RAST.CDS.56	rank: D; Protein of unknown function (DUF1190) [PF06693.14] (db=pfam)
7L4	D7	4	Pseudomonas_RAST_Pseudomonas_RAST.CDS.56	rank: D; Protein of unknown function (DUF1190) [PF06693.14] (db=pfam)
3L3	D3	3	Pseudomonas_RAST_Pseudomonas_RAST.CDS.56	rank: D; Protein of unknown function (DUF1190) [PF06693.14] (db=pfam)
3L4	D3	4	Pseudomonas_RAST_Pseudomonas_RAST.CDS.56	rank: D; Protein of unknown function (DUF1190) [PF06693.14] (db=pfam)
3L1	D3	1	Pseudomonas_RAST_Pseudomonas_RAST.CDS.59	rank: D; PspA/IM30 family [PF04012.15] (db=pfam)
7L1	D7	1	Pseudomonas_RAST_Pseudomonas_RAST.CDS.59	rank: D; PspA/IM30 family [PF04012.15] (db=pfam)
7L2	D7	2	Pseudomonas_RAST_Pseudomonas_RAST.CDS.59	rank: D; PspA/IM30 family [PF04012.15] (db=pfam)
7L3	D7	3	Pseudomonas_RAST_Pseudomonas_RAST.CDS.59	rank: D; PspA/IM30 family [PF04012.15] (db=pfam)
3L2	D3	2	Pseudomonas_RAST_Pseudomonas_RAST.CDS.59	rank: D; PspA/IM30 family [PF04012.15] (db=pfam)
7L4	D7	4	Pseudomonas_RAST_Pseudomonas_RAST.CDS.59	rank: D; PspA/IM30 family [PF04012.15] (db=pfam)
3L3	D3	3	Pseudomonas_RAST_Pseudomonas_RAST.CDS.59	rank: D; PspA/IM30 family [PF04012.15] (db=pfam)
3L4	D3	4	Pseudomonas_RAST_Pseudomonas_RAST.CDS.59	rank: D; PspA/IM30 family [PF04012.15] (db=pfam)
3L1	D3	1	Pseudomonas_RAST_Pseudomonas_RAST.CDS.60	rank: C; uncharacterized protein (db=kegg)
7L1	D7	1	Pseudomonas_RAST_Pseudomonas_RAST.CDS.60	rank: C; uncharacterized protein (db=kegg)
7L2	D7	2	Pseudomonas_RAST_Pseudomonas_RAST.CDS.60	rank: C; uncharacterized protein (db=kegg)
7L3	D7	3	Pseudomonas_RAST_Pseudomonas_RAST.CDS.60	rank: C; uncharacterized protein (db=kegg)
3L2	D3	2	Pseudomonas_RAST_Pseudomonas_RAST.CDS.60	rank: C; uncharacterized protein (db=kegg)
7L4	D7	4	Pseudomonas_RAST_Pseudomonas_RAST.CDS.60	rank: C; uncharacterized protein (db=kegg)
3L3	D3	3	Pseudomonas_RAST_Pseudomonas_RAST.CDS.60	rank: C; uncharacterized protein (db=kegg)
3L4	D3	4	Pseudomonas_RAST_Pseudomonas_RAST.CDS.60	rank: C; uncharacterized protein (db=kegg)
3L1	D3	1	Pseudomonas_RAST_Pseudomonas_RAST.CDS.70	rank: C; UDP-glucose 4-epimerase [EC:5.1.3.2] (db=kegg)
7L1	D7	1	Pseudomonas_RAST_Pseudomonas_RAST.CDS.70	rank: C; UDP-glucose 4-epimerase [EC:5.1.3.2] (db=kegg)
7L2	D7	2	Pseudomonas_RAST_Pseudomonas_RAST.CDS.70	rank: C; UDP-glucose 4-epimerase [EC:5.1.3.2] (db=kegg)
7L3	D7	3	Pseudomonas_RAST_Pseudomonas_RAST.CDS.70	rank: C; UDP-glucose 4-epimerase [EC:5.1.3.2] (db=kegg)
3L2	D3	2	Pseudomonas_RAST_Pseudomonas_RAST.CDS.70	rank: C; UDP-glucose 4-epimerase [EC:5.1.3.2] (db=kegg)
7L4	D7	4	Pseudomonas_RAST_Pseudomonas_RAST.CDS.70	rank: C; UDP-glucose 4-epimerase [EC:5.1.3.2] (db=kegg)
3L3	D3	3	Pseudomonas_RAST_Pseudomonas_RAST.CDS.70	rank: C; UDP-glucose 4-epimerase [EC:5.1.3.2] (db=kegg)
3L4	D3	4	Pseudomonas_RAST_Pseudomonas_RAST.CDS.70	rank: C; UDP-glucose 4-epimerase [EC:5.1.3.2] (db=kegg)
3L1	D3	1	Pseudomonas_RAST_Pseudomonas_RAST.CDS.71	rank: C; outer membrane protein (db=kegg)
7L1	D7	1	Pseudomonas_RAST_Pseudomonas_RAST.CDS.71	rank: C; outer membrane protein (db=kegg)
7L2	D7	2	Pseudomonas_RAST_Pseudomonas_RAST.CDS.71	rank: C; outer membrane protein (db=kegg)
7L3	D7	3	Pseudomonas_RAST_Pseudomonas_RAST.CDS.71	rank: C; outer membrane protein (db=kegg)
3L2	D3	2	Pseudomonas_RAST_Pseudomonas_RAST.CDS.71	rank: C; outer membrane protein (db=kegg)
7L4	D7	4	Pseudomonas_RAST_Pseudomonas_RAST.CDS.71	rank: C; outer membrane protein (db=kegg)
3L3	D3	3	Pseudomonas_RAST_Pseudomonas_RAST.CDS.71	rank: C; outer membrane protein (db=kegg)
3L4	D3	4	Pseudomonas_RAST_Pseudomonas_RAST.CDS.71	rank: C; outer membrane protein (db=kegg)
3L1	D3	1	Pseudomonas_RAST_Pseudomonas_RAST.CDS.77	rank: C; putative thioredoxin (db=kegg)
7L1	D7	1	Pseudomonas_RAST_Pseudomonas_RAST.CDS.77	rank: C; putative thioredoxin (db=kegg)
7L2	D7	2	Pseudomonas_RAST_Pseudomonas_RAST.CDS.77	rank: C; putative thioredoxin (db=kegg)
7L3	D7	3	Pseudomonas_RAST_Pseudomonas_RAST.CDS.77	rank: C; putative thioredoxin (db=kegg)
3L2	D3	2	Pseudomonas_RAST_Pseudomonas_RAST.CDS.77	rank: C; putative thioredoxin (db=kegg)
7L4	D7	4	Pseudomonas_RAST_Pseudomonas_RAST.CDS.77	rank: C; putative thioredoxin (db=kegg)
3L3	D3	3	Pseudomonas_RAST_Pseudomonas_RAST.CDS.77	rank: C; putative thioredoxin (db=kegg)
3L4	D3	4	Pseudomonas_RAST_Pseudomonas_RAST.CDS.77	rank: C; putative thioredoxin (db=kegg)
3L1	D3	1	Pseudomonas_RAST_Pseudomonas_RAST.CDS.82	rank: C; diaminohydroxyphosphoribosylaminopyrimidine deaminase / 5-amino-6-(5-phosphoribosylamino)uracil reductase [EC:3.5.4.26 1.1.1.193] (db=kegg)
7L1	D7	1	Pseudomonas_RAST_Pseudomonas_RAST.CDS.82	rank: C; diaminohydroxyphosphoribosylaminopyrimidine deaminase / 5-amino-6-(5-phosphoribosylamino)uracil reductase [EC:3.5.4.26 1.1.1.193] (db=kegg)
7L2	D7	2	Pseudomonas_RAST_Pseudomonas_RAST.CDS.82	rank: C; diaminohydroxyphosphoribosylaminopyrimidine deaminase / 5-amino-6-(5-phosphoribosylamino)uracil reductase [EC:3.5.4.26 1.1.1.193] (db=kegg)
7L3	D7	3	Pseudomonas_RAST_Pseudomonas_RAST.CDS.82	rank: C; diaminohydroxyphosphoribosylaminopyrimidine deaminase / 5-amino-6-(5-phosphoribosylamino)uracil reductase [EC:3.5.4.26 1.1.1.193] (db=kegg)
3L2	D3	2	Pseudomonas_RAST_Pseudomonas_RAST.CDS.82	rank: C; diaminohydroxyphosphoribosylaminopyrimidine deaminase / 5-amino-6-(5-phosphoribosylamino)uracil reductase [EC:3.5.4.26 1.1.1.193] (db=kegg)
7L4	D7	4	Pseudomonas_RAST_Pseudomonas_RAST.CDS.82	rank: C; diaminohydroxyphosphoribosylaminopyrimidine deaminase / 5-amino-6-(5-phosphoribosylamino)uracil reductase [EC:3.5.4.26 1.1.1.193] (db=kegg)
3L3	D3	3	Pseudomonas_RAST_Pseudomonas_RAST.CDS.82	rank: C; diaminohydroxyphosphoribosylaminopyrimidine deaminase / 5-amino-6-(5-phosphoribosylamino)uracil reductase [EC:3.5.4.26 1.1.1.193] (db=kegg)
3L4	D3	4	Pseudomonas_RAST_Pseudomonas_RAST.CDS.82	rank: C; diaminohydroxyphosphoribosylaminopyrimidine deaminase / 5-amino-6-(5-phosphoribosylamino)uracil reductase [EC:3.5.4.26 1.1.1.193] (db=kegg)
3L1	D3	1	Pseudomonas_RAST_Pseudomonas_RAST.CDS.83	rank: C; riboflavin synthase [EC:2.5.1.9] (db=kegg)
7L1	D7	1	Pseudomonas_RAST_Pseudomonas_RAST.CDS.83	rank: C; riboflavin synthase [EC:2.5.1.9] (db=kegg)
7L2	D7	2	Pseudomonas_RAST_Pseudomonas_RAST.CDS.83	rank: C; riboflavin synthase [EC:2.5.1.9] (db=kegg)
7L3	D7	3	Pseudomonas_RAST_Pseudomonas_RAST.CDS.83	rank: C; riboflavin synthase [EC:2.5.1.9] (db=kegg)
3L2	D3	2	Pseudomonas_RAST_Pseudomonas_RAST.CDS.83	rank: C; riboflavin synthase [EC:2.5.1.9] (db=kegg)
7L4	D7	4	Pseudomonas_RAST_Pseudomonas_RAST.CDS.83	rank: C; riboflavin synthase [EC:2.5.1.9] (db=kegg)
3L3	D3	3	Pseudomonas_RAST_Pseudomonas_RAST.CDS.83	rank: C; riboflavin synthase [EC:2.5.1.9] (db=kegg)
3L4	D3	4	Pseudomonas_RAST_Pseudomonas_RAST.CDS.83	rank: C; riboflavin synthase [EC:2.5.1.9] (db=kegg)
3L1	D3	1	Pseudomonas_RAST_Pseudomonas_RAST.CDS.84	rank: C; 3,4-dihydroxy 2-butanone 4-phosphate synthase / GTP cyclohydrolase II [EC:4.1.99.12 3.5.4.25] (db=kegg)
7L1	D7	1	Pseudomonas_RAST_Pseudomonas_RAST.CDS.84	rank: C; 3,4-dihydroxy 2-butanone 4-phosphate synthase / GTP cyclohydrolase II [EC:4.1.99.12 3.5.4.25] (db=kegg)
7L2	D7	2	Pseudomonas_RAST_Pseudomonas_RAST.CDS.84	rank: C; 3,4-dihydroxy 2-butanone 4-phosphate synthase / GTP cyclohydrolase II [EC:4.1.99.12 3.5.4.25] (db=kegg)
7L3	D7	3	Pseudomonas_RAST_Pseudomonas_RAST.CDS.84	rank: C; 3,4-dihydroxy 2-butanone 4-phosphate synthase / GTP cyclohydrolase II [EC:4.1.99.12 3.5.4.25] (db=kegg)
3L2	D3	2	Pseudomonas_RAST_Pseudomonas_RAST.CDS.84	rank: C; 3,4-dihydroxy 2-butanone 4-phosphate synthase / GTP cyclohydrolase II [EC:4.1.99.12 3.5.4.25] (db=kegg)
7L4	D7	4	Pseudomonas_RAST_Pseudomonas_RAST.CDS.84	rank: C; 3,4-dihydroxy 2-butanone 4-phosphate synthase / GTP cyclohydrolase II [EC:4.1.99.12 3.5.4.25] (db=kegg)
3L3	D3	3	Pseudomonas_RAST_Pseudomonas_RAST.CDS.84	rank: C; 3,4-dihydroxy 2-butanone 4-phosphate synthase / GTP cyclohydrolase II [EC:4.1.99.12 3.5.4.25] (db=kegg)
3L4	D3	4	Pseudomonas_RAST_Pseudomonas_RAST.CDS.84	rank: C; 3,4-dihydroxy 2-butanone 4-phosphate synthase / GTP cyclohydrolase II [EC:4.1.99.12 3.5.4.25] (db=kegg)
3L1	D3	1	Pseudomonas_RAST_Pseudomonas_RAST.CDS.85	rank: C; 6,7-dimethyl-8-ribityllumazine synthase [EC:2.5.1.78] (db=kegg)
7L1	D7	1	Pseudomonas_RAST_Pseudomonas_RAST.CDS.85	rank: C; 6,7-dimethyl-8-ribityllumazine synthase [EC:2.5.1.78] (db=kegg)
7L2	D7	2	Pseudomonas_RAST_Pseudomonas_RAST.CDS.85	rank: C; 6,7-dimethyl-8-ribityllumazine synthase [EC:2.5.1.78] (db=kegg)
7L3	D7	3	Pseudomonas_RAST_Pseudomonas_RAST.CDS.85	rank: C; 6,7-dimethyl-8-ribityllumazine synthase [EC:2.5.1.78] (db=kegg)
3L2	D3	2	Pseudomonas_RAST_Pseudomonas_RAST.CDS.85	rank: C; 6,7-dimethyl-8-ribityllumazine synthase [EC:2.5.1.78] (db=kegg)
7L4	D7	4	Pseudomonas_RAST_Pseudomonas_RAST.CDS.85	rank: C; 6,7-dimethyl-8-ribityllumazine synthase [EC:2.5.1.78] (db=kegg)
3L3	D3	3	Pseudomonas_RAST_Pseudomonas_RAST.CDS.85	rank: C; 6,7-dimethyl-8-ribityllumazine synthase [EC:2.5.1.78] (db=kegg)
3L4	D3	4	Pseudomonas_RAST_Pseudomonas_RAST.CDS.85	rank: C; 6,7-dimethyl-8-ribityllumazine synthase [EC:2.5.1.78] (db=kegg)
3L1	D3	1	Pseudomonas_RAST_Pseudomonas_RAST.CDS.86	rank: C; transcription antitermination protein NusB (db=kegg)
7L1	D7	1	Pseudomonas_RAST_Pseudomonas_RAST.CDS.86	rank: C; transcription antitermination protein NusB (db=kegg)
7L2	D7	2	Pseudomonas_RAST_Pseudomonas_RAST.CDS.86	rank: C; transcription antitermination protein NusB (db=kegg)
7L3	D7	3	Pseudomonas_RAST_Pseudomonas_RAST.CDS.86	rank: C; transcription antitermination protein NusB (db=kegg)
3L2	D3	2	Pseudomonas_RAST_Pseudomonas_RAST.CDS.86	rank: C; transcription antitermination protein NusB (db=kegg)
7L4	D7	4	Pseudomonas_RAST_Pseudomonas_RAST.CDS.86	rank: C; transcription antitermination protein NusB (db=kegg)
3L3	D3	3	Pseudomonas_RAST_Pseudomonas_RAST.CDS.86	rank: C; transcription antitermination protein NusB (db=kegg)
3L4	D3	4	Pseudomonas_RAST_Pseudomonas_RAST.CDS.86	rank: C; transcription antitermination protein NusB (db=kegg)
3L1	D3	1	Pseudomonas_RAST_Pseudomonas_RAST.CDS.90	rank: C; GTP cyclohydrolase II [EC:3.5.4.25] (db=kegg)
7L1	D7	1	Pseudomonas_RAST_Pseudomonas_RAST.CDS.90	rank: C; GTP cyclohydrolase II [EC:3.5.4.25] (db=kegg)
7L2	D7	2	Pseudomonas_RAST_Pseudomonas_RAST.CDS.90	rank: C; GTP cyclohydrolase II [EC:3.5.4.25] (db=kegg)
7L3	D7	3	Pseudomonas_RAST_Pseudomonas_RAST.CDS.90	rank: C; GTP cyclohydrolase II [EC:3.5.4.25] (db=kegg)
3L2	D3	2	Pseudomonas_RAST_Pseudomonas_RAST.CDS.90	rank: C; GTP cyclohydrolase II [EC:3.5.4.25] (db=kegg)
7L4	D7	4	Pseudomonas_RAST_Pseudomonas_RAST.CDS.90	rank: C; GTP cyclohydrolase II [EC:3.5.4.25] (db=kegg)
3L3	D3	3	Pseudomonas_RAST_Pseudomonas_RAST.CDS.90	rank: C; GTP cyclohydrolase II [EC:3.5.4.25] (db=kegg)
3L4	D3	4	Pseudomonas_RAST_Pseudomonas_RAST.CDS.90	rank: C; GTP cyclohydrolase II [EC:3.5.4.25] (db=kegg)
3L1	D3	1	Pseudomonas_RAST_Pseudomonas_RAST.CDS.94	rank: C; 1-deoxy-D-xylulose-5-phosphate synthase [EC:2.2.1.7] (db=kegg)
7L1	D7	1	Pseudomonas_RAST_Pseudomonas_RAST.CDS.94	rank: C; 1-deoxy-D-xylulose-5-phosphate synthase [EC:2.2.1.7] (db=kegg)
7L2	D7	2	Pseudomonas_RAST_Pseudomonas_RAST.CDS.94	rank: C; 1-deoxy-D-xylulose-5-phosphate synthase [EC:2.2.1.7] (db=kegg)
7L3	D7	3	Pseudomonas_RAST_Pseudomonas_RAST.CDS.94	rank: C; 1-deoxy-D-xylulose-5-phosphate synthase [EC:2.2.1.7] (db=kegg)
3L2	D3	2	Pseudomonas_RAST_Pseudomonas_RAST.CDS.94	rank: C; 1-deoxy-D-xylulose-5-phosphate synthase [EC:2.2.1.7] (db=kegg)
7L4	D7	4	Pseudomonas_RAST_Pseudomonas_RAST.CDS.94	rank: C; 1-deoxy-D-xylulose-5-phosphate synthase [EC:2.2.1.7] (db=kegg)
3L3	D3	3	Pseudomonas_RAST_Pseudomonas_RAST.CDS.94	rank: C; 1-deoxy-D-xylulose-5-phosphate synthase [EC:2.2.1.7] (db=kegg)
3L4	D3	4	Pseudomonas_RAST_Pseudomonas_RAST.CDS.94	rank: C; 1-deoxy-D-xylulose-5-phosphate synthase [EC:2.2.1.7] (db=kegg)
3L1	D3	1	Pseudomonas_RAST_Pseudomonas_RAST.CDS.99	rank: D; Uncharacterized protein conserved in bacteria (DUF2135) [PF09906.12] (db=pfam)
7L1	D7	1	Pseudomonas_RAST_Pseudomonas_RAST.CDS.99	rank: D; Uncharacterized protein conserved in bacteria (DUF2135) [PF09906.12] (db=pfam)
7L2	D7	2	Pseudomonas_RAST_Pseudomonas_RAST.CDS.99	rank: D; Uncharacterized protein conserved in bacteria (DUF2135) [PF09906.12] (db=pfam)
7L3	D7	3	Pseudomonas_RAST_Pseudomonas_RAST.CDS.99	rank: D; Uncharacterized protein conserved in bacteria (DUF2135) [PF09906.12] (db=pfam)
3L2	D3	2	Pseudomonas_RAST_Pseudomonas_RAST.CDS.99	rank: D; Uncharacterized protein conserved in bacteria (DUF2135) [PF09906.12] (db=pfam)
7L4	D7	4	Pseudomonas_RAST_Pseudomonas_RAST.CDS.99	rank: D; Uncharacterized protein conserved in bacteria (DUF2135) [PF09906.12] (db=pfam)
3L3	D3	3	Pseudomonas_RAST_Pseudomonas_RAST.CDS.99	rank: D; Uncharacterized protein conserved in bacteria (DUF2135) [PF09906.12] (db=pfam)
3L4	D3	4	Pseudomonas_RAST_Pseudomonas_RAST.CDS.99	rank: D; Uncharacterized protein conserved in bacteria (DUF2135) [PF09906.12] (db=pfam)
3L1	D3	1	Pseudomonas_RAST_Pseudomonas_RAST.CDS.100	rank: D; Uncharacterized protein conserved in bacteria (DUF2138) [PF09909.12] (db=pfam)
7L1	D7	1	Pseudomonas_RAST_Pseudomonas_RAST.CDS.100	rank: D; Uncharacterized protein conserved in bacteria (DUF2138) [PF09909.12] (db=pfam)
7L2	D7	2	Pseudomonas_RAST_Pseudomonas_RAST.CDS.100	rank: D; Uncharacterized protein conserved in bacteria (DUF2138) [PF09909.12] (db=pfam)
7L3	D7	3	Pseudomonas_RAST_Pseudomonas_RAST.CDS.100	rank: D; Uncharacterized protein conserved in bacteria (DUF2138) [PF09909.12] (db=pfam)
3L2	D3	2	Pseudomonas_RAST_Pseudomonas_RAST.CDS.100	rank: D; Uncharacterized protein conserved in bacteria (DUF2138) [PF09909.12] (db=pfam)
7L4	D7	4	Pseudomonas_RAST_Pseudomonas_RAST.CDS.100	rank: D; Uncharacterized protein conserved in bacteria (DUF2138) [PF09909.12] (db=pfam)
3L3	D3	3	Pseudomonas_RAST_Pseudomonas_RAST.CDS.100	rank: D; Uncharacterized protein conserved in bacteria (DUF2138) [PF09909.12] (db=pfam)
3L4	D3	4	Pseudomonas_RAST_Pseudomonas_RAST.CDS.100	rank: D; Uncharacterized protein conserved in bacteria (DUF2138) [PF09909.12] (db=pfam)
3L1	D3	1	Pseudomonas_RAST_Pseudomonas_RAST.CDS.102	rank: C; alpha-2-macroglobulin (db=kegg)
7L1	D7	1	Pseudomonas_RAST_Pseudomonas_RAST.CDS.102	rank: C; alpha-2-macroglobulin (db=kegg)
7L2	D7	2	Pseudomonas_RAST_Pseudomonas_RAST.CDS.102	rank: C; alpha-2-macroglobulin (db=kegg)
7L3	D7	3	Pseudomonas_RAST_Pseudomonas_RAST.CDS.102	rank: C; alpha-2-macroglobulin (db=kegg)
3L2	D3	2	Pseudomonas_RAST_Pseudomonas_RAST.CDS.102	rank: C; alpha-2-macroglobulin (db=kegg)
7L4	D7	4	Pseudomonas_RAST_Pseudomonas_RAST.CDS.102	rank: C; alpha-2-macroglobulin (db=kegg)
3L3	D3	3	Pseudomonas_RAST_Pseudomonas_RAST.CDS.102	rank: C; alpha-2-macroglobulin (db=kegg)
3L4	D3	4	Pseudomonas_RAST_Pseudomonas_RAST.CDS.102	rank: C; alpha-2-macroglobulin (db=kegg)
3L1	D3	1	Pseudomonas_RAST_Pseudomonas_RAST.CDS.104	rank: D; Uncharacterized protein conserved in bacteria (DUF2135) [PF09906.12] (db=pfam)
7L1	D7	1	Pseudomonas_RAST_Pseudomonas_RAST.CDS.104	rank: D; Uncharacterized protein conserved in bacteria (DUF2135) [PF09906.12] (db=pfam)
7L2	D7	2	Pseudomonas_RAST_Pseudomonas_RAST.CDS.104	rank: D; Uncharacterized protein conserved in bacteria (DUF2135) [PF09906.12] (db=pfam)
7L3	D7	3	Pseudomonas_RAST_Pseudomonas_RAST.CDS.104	rank: D; Uncharacterized protein conserved in bacteria (DUF2135) [PF09906.12] (db=pfam)
3L2	D3	2	Pseudomonas_RAST_Pseudomonas_RAST.CDS.104	rank: D; Uncharacterized protein conserved in bacteria (DUF2135) [PF09906.12] (db=pfam)
7L4	D7	4	Pseudomonas_RAST_Pseudomonas_RAST.CDS.104	rank: D; Uncharacterized protein conserved in bacteria (DUF2135) [PF09906.12] (db=pfam)
3L3	D3	3	Pseudomonas_RAST_Pseudomonas_RAST.CDS.104	rank: D; Uncharacterized protein conserved in bacteria (DUF2135) [PF09906.12] (db=pfam)
3L4	D3	4	Pseudomonas_RAST_Pseudomonas_RAST.CDS.104	rank: D; Uncharacterized protein conserved in bacteria (DUF2135) [PF09906.12] (db=pfam)
3L1	D3	1	Pseudomonas_RAST_Pseudomonas_RAST.CDS.108	rank: C; inorganic pyrophosphatase [EC:3.6.1.1] (db=kegg)
7L1	D7	1	Pseudomonas_RAST_Pseudomonas_RAST.CDS.108	rank: C; inorganic pyrophosphatase [EC:3.6.1.1] (db=kegg)
7L2	D7	2	Pseudomonas_RAST_Pseudomonas_RAST.CDS.108	rank: C; inorganic pyrophosphatase [EC:3.6.1.1] (db=kegg)
7L3	D7	3	Pseudomonas_RAST_Pseudomonas_RAST.CDS.108	rank: C; inorganic pyrophosphatase [EC:3.6.1.1] (db=kegg)
3L2	D3	2	Pseudomonas_RAST_Pseudomonas_RAST.CDS.108	rank: C; inorganic pyrophosphatase [EC:3.6.1.1] (db=kegg)
7L4	D7	4	Pseudomonas_RAST_Pseudomonas_RAST.CDS.108	rank: C; inorganic pyrophosphatase [EC:3.6.1.1] (db=kegg)
3L3	D3	3	Pseudomonas_RAST_Pseudomonas_RAST.CDS.108	rank: C; inorganic pyrophosphatase [EC:3.6.1.1] (db=kegg)
3L4	D3	4	Pseudomonas_RAST_Pseudomonas_RAST.CDS.108	rank: C; inorganic pyrophosphatase [EC:3.6.1.1] (db=kegg)
3L1	D3	1	Pseudomonas_RAST_Pseudomonas_RAST.CDS.109	rank: C; inorganic pyrophosphatase [EC:3.6.1.1] (db=kegg)
7L1	D7	1	Pseudomonas_RAST_Pseudomonas_RAST.CDS.109	rank: C; inorganic pyrophosphatase [EC:3.6.1.1] (db=kegg)
7L2	D7	2	Pseudomonas_RAST_Pseudomonas_RAST.CDS.109	rank: C; inorganic pyrophosphatase [EC:3.6.1.1] (db=kegg)
7L3	D7	3	Pseudomonas_RAST_Pseudomonas_RAST.CDS.109	rank: C; inorganic pyrophosphatase [EC:3.6.1.1] (db=kegg)
3L2	D3	2	Pseudomonas_RAST_Pseudomonas_RAST.CDS.109	rank: C; inorganic pyrophosphatase [EC:3.6.1.1] (db=kegg)
7L4	D7	4	Pseudomonas_RAST_Pseudomonas_RAST.CDS.109	rank: C; inorganic pyrophosphatase [EC:3.6.1.1] (db=kegg)
3L3	D3	3	Pseudomonas_RAST_Pseudomonas_RAST.CDS.109	rank: C; inorganic pyrophosphatase [EC:3.6.1.1] (db=kegg)
3L4	D3	4	Pseudomonas_RAST_Pseudomonas_RAST.CDS.109	rank: C; inorganic pyrophosphatase [EC:3.6.1.1] (db=kegg)
3L1	D3	1	Pseudomonas_RAST_Pseudomonas_RAST.CDS.112	rank: D; Acetyltransferase (GNAT) family [PF00583.28]; Acetyltransferase (GNAT) domain [PF13420.10] (db=pfam)
7L1	D7	1	Pseudomonas_RAST_Pseudomonas_RAST.CDS.112	rank: D; Acetyltransferase (GNAT) family [PF00583.28]; Acetyltransferase (GNAT) domain [PF13420.10] (db=pfam)
7L2	D7	2	Pseudomonas_RAST_Pseudomonas_RAST.CDS.112	rank: D; Acetyltransferase (GNAT) family [PF00583.28]; Acetyltransferase (GNAT) domain [PF13420.10] (db=pfam)
7L3	D7	3	Pseudomonas_RAST_Pseudomonas_RAST.CDS.112	rank: D; Acetyltransferase (GNAT) family [PF00583.28]; Acetyltransferase (GNAT) domain [PF13420.10] (db=pfam)
3L2	D3	2	Pseudomonas_RAST_Pseudomonas_RAST.CDS.112	rank: D; Acetyltransferase (GNAT) family [PF00583.28]; Acetyltransferase (GNAT) domain [PF13420.10] (db=pfam)
7L4	D7	4	Pseudomonas_RAST_Pseudomonas_RAST.CDS.112	rank: D; Acetyltransferase (GNAT) family [PF00583.28]; Acetyltransferase (GNAT) domain [PF13420.10] (db=pfam)
3L3	D3	3	Pseudomonas_RAST_Pseudomonas_RAST.CDS.112	rank: D; Acetyltransferase (GNAT) family [PF00583.28]; Acetyltransferase (GNAT) domain [PF13420.10] (db=pfam)
3L4	D3	4	Pseudomonas_RAST_Pseudomonas_RAST.CDS.112	rank: D; Acetyltransferase (GNAT) family [PF00583.28]; Acetyltransferase (GNAT) domain [PF13420.10] (db=pfam)
3L1	D3	1	Pseudomonas_RAST_Pseudomonas_RAST.CDS.113	rank: C; exodeoxyribonuclease I [EC:3.1.11.1] (db=kegg)
7L1	D7	1	Pseudomonas_RAST_Pseudomonas_RAST.CDS.113	rank: C; exodeoxyribonuclease I [EC:3.1.11.1] (db=kegg)
7L2	D7	2	Pseudomonas_RAST_Pseudomonas_RAST.CDS.113	rank: C; exodeoxyribonuclease I [EC:3.1.11.1] (db=kegg)
7L3	D7	3	Pseudomonas_RAST_Pseudomonas_RAST.CDS.113	rank: C; exodeoxyribonuclease I [EC:3.1.11.1] (db=kegg)
3L2	D3	2	Pseudomonas_RAST_Pseudomonas_RAST.CDS.113	rank: C; exodeoxyribonuclease I [EC:3.1.11.1] (db=kegg)
7L4	D7	4	Pseudomonas_RAST_Pseudomonas_RAST.CDS.113	rank: C; exodeoxyribonuclease I [EC:3.1.11.1] (db=kegg)
3L3	D3	3	Pseudomonas_RAST_Pseudomonas_RAST.CDS.113	rank: C; exodeoxyribonuclease I [EC:3.1.11.1] (db=kegg)
3L4	D3	4	Pseudomonas_RAST_Pseudomonas_RAST.CDS.113	rank: C; exodeoxyribonuclease I [EC:3.1.11.1] (db=kegg)
3L1	D3	1	Pseudomonas_RAST_Pseudomonas_RAST.CDS.116	rank: C; glycine hydroxymethyltransferase [EC:2.1.2.1] (db=kegg)
7L1	D7	1	Pseudomonas_RAST_Pseudomonas_RAST.CDS.116	rank: C; glycine hydroxymethyltransferase [EC:2.1.2.1] (db=kegg)
7L2	D7	2	Pseudomonas_RAST_Pseudomonas_RAST.CDS.116	rank: C; glycine hydroxymethyltransferase [EC:2.1.2.1] (db=kegg)
7L3	D7	3	Pseudomonas_RAST_Pseudomonas_RAST.CDS.116	rank: C; glycine hydroxymethyltransferase [EC:2.1.2.1] (db=kegg)
3L2	D3	2	Pseudomonas_RAST_Pseudomonas_RAST.CDS.116	rank: C; glycine hydroxymethyltransferase [EC:2.1.2.1] (db=kegg)
7L4	D7	4	Pseudomonas_RAST_Pseudomonas_RAST.CDS.116	rank: C; glycine hydroxymethyltransferase [EC:2.1.2.1] (db=kegg)
3L3	D3	3	Pseudomonas_RAST_Pseudomonas_RAST.CDS.116	rank: C; glycine hydroxymethyltransferase [EC:2.1.2.1] (db=kegg)
3L4	D3	4	Pseudomonas_RAST_Pseudomonas_RAST.CDS.116	rank: C; glycine hydroxymethyltransferase [EC:2.1.2.1] (db=kegg)
3L1	D3	1	Pseudomonas_RAST_Pseudomonas_RAST.CDS.176	rank: E
7L1	D7	1	Pseudomonas_RAST_Pseudomonas_RAST.CDS.176	rank: E
7L2	D7	2	Pseudomonas_RAST_Pseudomonas_RAST.CDS.176	rank: E
7L3	D7	3	Pseudomonas_RAST_Pseudomonas_RAST.CDS.176	rank: E
3L2	D3	2	Pseudomonas_RAST_Pseudomonas_RAST.CDS.176	rank: E
7L4	D7	4	Pseudomonas_RAST_Pseudomonas_RAST.CDS.176	rank: E
3L3	D3	3	Pseudomonas_RAST_Pseudomonas_RAST.CDS.176	rank: E
3L4	D3	4	Pseudomonas_RAST_Pseudomonas_RAST.CDS.176	rank: E
3L1	D3	1	Pseudomonas_RAST_Pseudomonas_RAST.CDS.193	rank: C; type VI secretion system secreted protein VgrG (db=kegg)
7L1	D7	1	Pseudomonas_RAST_Pseudomonas_RAST.CDS.193	rank: C; type VI secretion system secreted protein VgrG (db=kegg)
7L2	D7	2	Pseudomonas_RAST_Pseudomonas_RAST.CDS.193	rank: C; type VI secretion system secreted protein VgrG (db=kegg)
7L3	D7	3	Pseudomonas_RAST_Pseudomonas_RAST.CDS.193	rank: C; type VI secretion system secreted protein VgrG (db=kegg)
3L2	D3	2	Pseudomonas_RAST_Pseudomonas_RAST.CDS.193	rank: C; type VI secretion system secreted protein VgrG (db=kegg)
7L4	D7	4	Pseudomonas_RAST_Pseudomonas_RAST.CDS.193	rank: C; type VI secretion system secreted protein VgrG (db=kegg)
3L3	D3	3	Pseudomonas_RAST_Pseudomonas_RAST.CDS.193	rank: C; type VI secretion system secreted protein VgrG (db=kegg)
3L4	D3	4	Pseudomonas_RAST_Pseudomonas_RAST.CDS.193	rank: C; type VI secretion system secreted protein VgrG (db=kegg)
3L1	D3	1	Pseudomonas_RAST_Pseudomonas_RAST.CDS.207	rank: C; teichuronic acid biosynthesis glycosyltransferase TuaH [EC:2.4.-.-] (db=kegg)
7L1	D7	1	Pseudomonas_RAST_Pseudomonas_RAST.CDS.207	rank: C; teichuronic acid biosynthesis glycosyltransferase TuaH [EC:2.4.-.-] (db=kegg)
7L2	D7	2	Pseudomonas_RAST_Pseudomonas_RAST.CDS.207	rank: C; teichuronic acid biosynthesis glycosyltransferase TuaH [EC:2.4.-.-] (db=kegg)
7L3	D7	3	Pseudomonas_RAST_Pseudomonas_RAST.CDS.207	rank: C; teichuronic acid biosynthesis glycosyltransferase TuaH [EC:2.4.-.-] (db=kegg)
3L2	D3	2	Pseudomonas_RAST_Pseudomonas_RAST.CDS.207	rank: C; teichuronic acid biosynthesis glycosyltransferase TuaH [EC:2.4.-.-] (db=kegg)
7L4	D7	4	Pseudomonas_RAST_Pseudomonas_RAST.CDS.207	rank: C; teichuronic acid biosynthesis glycosyltransferase TuaH [EC:2.4.-.-] (db=kegg)
3L3	D3	3	Pseudomonas_RAST_Pseudomonas_RAST.CDS.207	rank: C; teichuronic acid biosynthesis glycosyltransferase TuaH [EC:2.4.-.-] (db=kegg)
3L4	D3	4	Pseudomonas_RAST_Pseudomonas_RAST.CDS.207	rank: C; teichuronic acid biosynthesis glycosyltransferase TuaH [EC:2.4.-.-] (db=kegg)
3L1	D3	1	Pseudomonas_RAST_Pseudomonas_RAST.CDS.238	rank: C; glutamate dehydrogenase [EC:1.4.1.2] (db=kegg)
7L1	D7	1	Pseudomonas_RAST_Pseudomonas_RAST.CDS.238	rank: C; glutamate dehydrogenase [EC:1.4.1.2] (db=kegg)
7L2	D7	2	Pseudomonas_RAST_Pseudomonas_RAST.CDS.238	rank: C; glutamate dehydrogenase [EC:1.4.1.2] (db=kegg)
7L3	D7	3	Pseudomonas_RAST_Pseudomonas_RAST.CDS.238	rank: C; glutamate dehydrogenase [EC:1.4.1.2] (db=kegg)
3L2	D3	2	Pseudomonas_RAST_Pseudomonas_RAST.CDS.238	rank: C; glutamate dehydrogenase [EC:1.4.1.2] (db=kegg)
7L4	D7	4	Pseudomonas_RAST_Pseudomonas_RAST.CDS.238	rank: C; glutamate dehydrogenase [EC:1.4.1.2] (db=kegg)
3L3	D3	3	Pseudomonas_RAST_Pseudomonas_RAST.CDS.238	rank: C; glutamate dehydrogenase [EC:1.4.1.2] (db=kegg)
3L4	D3	4	Pseudomonas_RAST_Pseudomonas_RAST.CDS.238	rank: C; glutamate dehydrogenase [EC:1.4.1.2] (db=kegg)
3L1	D3	1	Pseudomonas_RAST_Pseudomonas_RAST.CDS.239	rank: C; glutamate dehydrogenase [EC:1.4.1.2] (db=kegg)
7L1	D7	1	Pseudomonas_RAST_Pseudomonas_RAST.CDS.239	rank: C; glutamate dehydrogenase [EC:1.4.1.2] (db=kegg)
7L2	D7	2	Pseudomonas_RAST_Pseudomonas_RAST.CDS.239	rank: C; glutamate dehydrogenase [EC:1.4.1.2] (db=kegg)
7L3	D7	3	Pseudomonas_RAST_Pseudomonas_RAST.CDS.239	rank: C; glutamate dehydrogenase [EC:1.4.1.2] (db=kegg)
3L2	D3	2	Pseudomonas_RAST_Pseudomonas_RAST.CDS.239	rank: C; glutamate dehydrogenase [EC:1.4.1.2] (db=kegg)
7L4	D7	4	Pseudomonas_RAST_Pseudomonas_RAST.CDS.239	rank: C; glutamate dehydrogenase [EC:1.4.1.2] (db=kegg)
3L3	D3	3	Pseudomonas_RAST_Pseudomonas_RAST.CDS.239	rank: C; glutamate dehydrogenase [EC:1.4.1.2] (db=kegg)
3L4	D3	4	Pseudomonas_RAST_Pseudomonas_RAST.CDS.239	rank: C; glutamate dehydrogenase [EC:1.4.1.2] (db=kegg)
3L1	D3	1	Pseudomonas_RAST_Pseudomonas_RAST.CDS.274	rank: E
7L1	D7	1	Pseudomonas_RAST_Pseudomonas_RAST.CDS.274	rank: E
7L2	D7	2	Pseudomonas_RAST_Pseudomonas_RAST.CDS.274	rank: E
7L3	D7	3	Pseudomonas_RAST_Pseudomonas_RAST.CDS.274	rank: E
3L2	D3	2	Pseudomonas_RAST_Pseudomonas_RAST.CDS.274	rank: E
7L4	D7	4	Pseudomonas_RAST_Pseudomonas_RAST.CDS.274	rank: E
3L3	D3	3	Pseudomonas_RAST_Pseudomonas_RAST.CDS.274	rank: E
3L4	D3	4	Pseudomonas_RAST_Pseudomonas_RAST.CDS.274	rank: E
3L1	D3	1	Pseudomonas_RAST_Pseudomonas_RAST.CDS.275	rank: D; SIR2-like domain [PF13289.9] (db=pfam)
7L1	D7	1	Pseudomonas_RAST_Pseudomonas_RAST.CDS.275	rank: D; SIR2-like domain [PF13289.9] (db=pfam)
7L2	D7	2	Pseudomonas_RAST_Pseudomonas_RAST.CDS.275	rank: D; SIR2-like domain [PF13289.9] (db=pfam)
7L3	D7	3	Pseudomonas_RAST_Pseudomonas_RAST.CDS.275	rank: D; SIR2-like domain [PF13289.9] (db=pfam)
3L2	D3	2	Pseudomonas_RAST_Pseudomonas_RAST.CDS.275	rank: D; SIR2-like domain [PF13289.9] (db=pfam)
7L4	D7	4	Pseudomonas_RAST_Pseudomonas_RAST.CDS.275	rank: D; SIR2-like domain [PF13289.9] (db=pfam)
3L3	D3	3	Pseudomonas_RAST_Pseudomonas_RAST.CDS.275	rank: D; SIR2-like domain [PF13289.9] (db=pfam)
3L4	D3	4	Pseudomonas_RAST_Pseudomonas_RAST.CDS.275	rank: D; SIR2-like domain [PF13289.9] (db=pfam)
3L1	D3	1	Pseudomonas_RAST_Pseudomonas_RAST.CDS.287	rank: C; DNA-binding protein H-NS (db=kegg)
7L1	D7	1	Pseudomonas_RAST_Pseudomonas_RAST.CDS.287	rank: C; DNA-binding protein H-NS (db=kegg)
7L2	D7	2	Pseudomonas_RAST_Pseudomonas_RAST.CDS.287	rank: C; DNA-binding protein H-NS (db=kegg)
7L3	D7	3	Pseudomonas_RAST_Pseudomonas_RAST.CDS.287	rank: C; DNA-binding protein H-NS (db=kegg)
3L2	D3	2	Pseudomonas_RAST_Pseudomonas_RAST.CDS.287	rank: C; DNA-binding protein H-NS (db=kegg)
7L4	D7	4	Pseudomonas_RAST_Pseudomonas_RAST.CDS.287	rank: C; DNA-binding protein H-NS (db=kegg)
3L3	D3	3	Pseudomonas_RAST_Pseudomonas_RAST.CDS.287	rank: C; DNA-binding protein H-NS (db=kegg)
3L4	D3	4	Pseudomonas_RAST_Pseudomonas_RAST.CDS.287	rank: C; DNA-binding protein H-NS (db=kegg)
3L1	D3	1	Pseudomonas_RAST_Pseudomonas_RAST.CDS.288	rank: D; Protein of unknown function (DUF3606) [PF12244.11] (db=pfam)
7L1	D7	1	Pseudomonas_RAST_Pseudomonas_RAST.CDS.288	rank: D; Protein of unknown function (DUF3606) [PF12244.11] (db=pfam)
7L2	D7	2	Pseudomonas_RAST_Pseudomonas_RAST.CDS.288	rank: D; Protein of unknown function (DUF3606) [PF12244.11] (db=pfam)
7L3	D7	3	Pseudomonas_RAST_Pseudomonas_RAST.CDS.288	rank: D; Protein of unknown function (DUF3606) [PF12244.11] (db=pfam)
3L2	D3	2	Pseudomonas_RAST_Pseudomonas_RAST.CDS.288	rank: D; Protein of unknown function (DUF3606) [PF12244.11] (db=pfam)
7L4	D7	4	Pseudomonas_RAST_Pseudomonas_RAST.CDS.288	rank: D; Protein of unknown function (DUF3606) [PF12244.11] (db=pfam)
3L3	D3	3	Pseudomonas_RAST_Pseudomonas_RAST.CDS.288	rank: D; Protein of unknown function (DUF3606) [PF12244.11] (db=pfam)
3L4	D3	4	Pseudomonas_RAST_Pseudomonas_RAST.CDS.288	rank: D; Protein of unknown function (DUF3606) [PF12244.11] (db=pfam)
3L1	D3	1	Pseudomonas_RAST_Pseudomonas_RAST.CDS.312	rank: C; carboxynorspermidine decarboxylase [EC:4.1.1.96] (db=kegg)
7L1	D7	1	Pseudomonas_RAST_Pseudomonas_RAST.CDS.312	rank: C; carboxynorspermidine decarboxylase [EC:4.1.1.96] (db=kegg)
7L2	D7	2	Pseudomonas_RAST_Pseudomonas_RAST.CDS.312	rank: C; carboxynorspermidine decarboxylase [EC:4.1.1.96] (db=kegg)
7L3	D7	3	Pseudomonas_RAST_Pseudomonas_RAST.CDS.312	rank: C; carboxynorspermidine decarboxylase [EC:4.1.1.96] (db=kegg)
3L2	D3	2	Pseudomonas_RAST_Pseudomonas_RAST.CDS.312	rank: C; carboxynorspermidine decarboxylase [EC:4.1.1.96] (db=kegg)
7L4	D7	4	Pseudomonas_RAST_Pseudomonas_RAST.CDS.312	rank: C; carboxynorspermidine decarboxylase [EC:4.1.1.96] (db=kegg)
3L3	D3	3	Pseudomonas_RAST_Pseudomonas_RAST.CDS.312	rank: C; carboxynorspermidine decarboxylase [EC:4.1.1.96] (db=kegg)
3L4	D3	4	Pseudomonas_RAST_Pseudomonas_RAST.CDS.312	rank: C; carboxynorspermidine decarboxylase [EC:4.1.1.96] (db=kegg)
3L1	D3	1	Pseudomonas_RAST_Pseudomonas_RAST.CDS.313	rank: C; saccharopine dehydrogenase (NAD+, L-lysine forming) [EC:1.5.1.7] (db=kegg)
7L1	D7	1	Pseudomonas_RAST_Pseudomonas_RAST.CDS.313	rank: C; saccharopine dehydrogenase (NAD+, L-lysine forming) [EC:1.5.1.7] (db=kegg)
7L2	D7	2	Pseudomonas_RAST_Pseudomonas_RAST.CDS.313	rank: C; saccharopine dehydrogenase (NAD+, L-lysine forming) [EC:1.5.1.7] (db=kegg)
7L3	D7	3	Pseudomonas_RAST_Pseudomonas_RAST.CDS.313	rank: C; saccharopine dehydrogenase (NAD+, L-lysine forming) [EC:1.5.1.7] (db=kegg)
3L2	D3	2	Pseudomonas_RAST_Pseudomonas_RAST.CDS.313	rank: C; saccharopine dehydrogenase (NAD+, L-lysine forming) [EC:1.5.1.7] (db=kegg)
7L4	D7	4	Pseudomonas_RAST_Pseudomonas_RAST.CDS.313	rank: C; saccharopine dehydrogenase (NAD+, L-lysine forming) [EC:1.5.1.7] (db=kegg)
3L3	D3	3	Pseudomonas_RAST_Pseudomonas_RAST.CDS.313	rank: C; saccharopine dehydrogenase (NAD+, L-lysine forming) [EC:1.5.1.7] (db=kegg)
3L4	D3	4	Pseudomonas_RAST_Pseudomonas_RAST.CDS.313	rank: C; saccharopine dehydrogenase (NAD+, L-lysine forming) [EC:1.5.1.7] (db=kegg)
3L1	D3	1	Pseudomonas_RAST_Pseudomonas_RAST.CDS.335	rank: C; amidase [EC:3.5.1.4] (db=kegg)
7L1	D7	1	Pseudomonas_RAST_Pseudomonas_RAST.CDS.335	rank: C; amidase [EC:3.5.1.4] (db=kegg)
7L2	D7	2	Pseudomonas_RAST_Pseudomonas_RAST.CDS.335	rank: C; amidase [EC:3.5.1.4] (db=kegg)
7L3	D7	3	Pseudomonas_RAST_Pseudomonas_RAST.CDS.335	rank: C; amidase [EC:3.5.1.4] (db=kegg)
3L2	D3	2	Pseudomonas_RAST_Pseudomonas_RAST.CDS.335	rank: C; amidase [EC:3.5.1.4] (db=kegg)
7L4	D7	4	Pseudomonas_RAST_Pseudomonas_RAST.CDS.335	rank: C; amidase [EC:3.5.1.4] (db=kegg)
3L3	D3	3	Pseudomonas_RAST_Pseudomonas_RAST.CDS.335	rank: C; amidase [EC:3.5.1.4] (db=kegg)
3L4	D3	4	Pseudomonas_RAST_Pseudomonas_RAST.CDS.335	rank: C; amidase [EC:3.5.1.4] (db=kegg)
3L1	D3	1	Pseudomonas_RAST_Pseudomonas_RAST.CDS.351	rank: C; cysteine-S-conjugate beta-lyase [EC:4.4.1.13] (db=kegg)
7L1	D7	1	Pseudomonas_RAST_Pseudomonas_RAST.CDS.351	rank: C; cysteine-S-conjugate beta-lyase [EC:4.4.1.13] (db=kegg)
7L2	D7	2	Pseudomonas_RAST_Pseudomonas_RAST.CDS.351	rank: C; cysteine-S-conjugate beta-lyase [EC:4.4.1.13] (db=kegg)
7L3	D7	3	Pseudomonas_RAST_Pseudomonas_RAST.CDS.351	rank: C; cysteine-S-conjugate beta-lyase [EC:4.4.1.13] (db=kegg)
3L2	D3	2	Pseudomonas_RAST_Pseudomonas_RAST.CDS.351	rank: C; cysteine-S-conjugate beta-lyase [EC:4.4.1.13] (db=kegg)
7L4	D7	4	Pseudomonas_RAST_Pseudomonas_RAST.CDS.351	rank: C; cysteine-S-conjugate beta-lyase [EC:4.4.1.13] (db=kegg)
3L3	D3	3	Pseudomonas_RAST_Pseudomonas_RAST.CDS.351	rank: C; cysteine-S-conjugate beta-lyase [EC:4.4.1.13] (db=kegg)
3L4	D3	4	Pseudomonas_RAST_Pseudomonas_RAST.CDS.351	rank: C; cysteine-S-conjugate beta-lyase [EC:4.4.1.13] (db=kegg)
3L1	D3	1	Pseudomonas_RAST_Pseudomonas_RAST.CDS.359	rank: C; serralysin [EC:3.4.24.40] (db=kegg)
7L1	D7	1	Pseudomonas_RAST_Pseudomonas_RAST.CDS.359	rank: C; serralysin [EC:3.4.24.40] (db=kegg)
7L2	D7	2	Pseudomonas_RAST_Pseudomonas_RAST.CDS.359	rank: C; serralysin [EC:3.4.24.40] (db=kegg)
7L3	D7	3	Pseudomonas_RAST_Pseudomonas_RAST.CDS.359	rank: C; serralysin [EC:3.4.24.40] (db=kegg)
3L2	D3	2	Pseudomonas_RAST_Pseudomonas_RAST.CDS.359	rank: C; serralysin [EC:3.4.24.40] (db=kegg)
7L4	D7	4	Pseudomonas_RAST_Pseudomonas_RAST.CDS.359	rank: C; serralysin [EC:3.4.24.40] (db=kegg)
3L3	D3	3	Pseudomonas_RAST_Pseudomonas_RAST.CDS.359	rank: C; serralysin [EC:3.4.24.40] (db=kegg)
3L4	D3	4	Pseudomonas_RAST_Pseudomonas_RAST.CDS.359	rank: C; serralysin [EC:3.4.24.40] (db=kegg)
3L1	D3	1	Pseudomonas_RAST_Pseudomonas_RAST.CDS.361	rank: C; subtilase-type serine protease [EC:3.4.21.-] (db=kegg)
7L1	D7	1	Pseudomonas_RAST_Pseudomonas_RAST.CDS.361	rank: C; subtilase-type serine protease [EC:3.4.21.-] (db=kegg)
7L2	D7	2	Pseudomonas_RAST_Pseudomonas_RAST.CDS.361	rank: C; subtilase-type serine protease [EC:3.4.21.-] (db=kegg)
7L3	D7	3	Pseudomonas_RAST_Pseudomonas_RAST.CDS.361	rank: C; subtilase-type serine protease [EC:3.4.21.-] (db=kegg)
3L2	D3	2	Pseudomonas_RAST_Pseudomonas_RAST.CDS.361	rank: C; subtilase-type serine protease [EC:3.4.21.-] (db=kegg)
7L4	D7	4	Pseudomonas_RAST_Pseudomonas_RAST.CDS.361	rank: C; subtilase-type serine protease [EC:3.4.21.-] (db=kegg)
3L3	D3	3	Pseudomonas_RAST_Pseudomonas_RAST.CDS.361	rank: C; subtilase-type serine protease [EC:3.4.21.-] (db=kegg)
3L4	D3	4	Pseudomonas_RAST_Pseudomonas_RAST.CDS.361	rank: C; subtilase-type serine protease [EC:3.4.21.-] (db=kegg)
3L1	D3	1	Pseudomonas_RAST_Pseudomonas_RAST.CDS.365	rank: C; outer membrane protein, type I secretion system (db=kegg)
7L1	D7	1	Pseudomonas_RAST_Pseudomonas_RAST.CDS.365	rank: C; outer membrane protein, type I secretion system (db=kegg)
7L2	D7	2	Pseudomonas_RAST_Pseudomonas_RAST.CDS.365	rank: C; outer membrane protein, type I secretion system (db=kegg)
7L3	D7	3	Pseudomonas_RAST_Pseudomonas_RAST.CDS.365	rank: C; outer membrane protein, type I secretion system (db=kegg)
3L2	D3	2	Pseudomonas_RAST_Pseudomonas_RAST.CDS.365	rank: C; outer membrane protein, type I secretion system (db=kegg)
7L4	D7	4	Pseudomonas_RAST_Pseudomonas_RAST.CDS.365	rank: C; outer membrane protein, type I secretion system (db=kegg)
3L3	D3	3	Pseudomonas_RAST_Pseudomonas_RAST.CDS.365	rank: C; outer membrane protein, type I secretion system (db=kegg)
3L4	D3	4	Pseudomonas_RAST_Pseudomonas_RAST.CDS.365	rank: C; outer membrane protein, type I secretion system (db=kegg)
3L1	D3	1	Pseudomonas_RAST_Pseudomonas_RAST.CDS.366	rank: C; membrane fusion protein, type I secretion system (db=kegg)
7L1	D7	1	Pseudomonas_RAST_Pseudomonas_RAST.CDS.366	rank: C; membrane fusion protein, type I secretion system (db=kegg)
7L2	D7	2	Pseudomonas_RAST_Pseudomonas_RAST.CDS.366	rank: C; membrane fusion protein, type I secretion system (db=kegg)
7L3	D7	3	Pseudomonas_RAST_Pseudomonas_RAST.CDS.366	rank: C; membrane fusion protein, type I secretion system (db=kegg)
3L2	D3	2	Pseudomonas_RAST_Pseudomonas_RAST.CDS.366	rank: C; membrane fusion protein, type I secretion system (db=kegg)
7L4	D7	4	Pseudomonas_RAST_Pseudomonas_RAST.CDS.366	rank: C; membrane fusion protein, type I secretion system (db=kegg)
3L3	D3	3	Pseudomonas_RAST_Pseudomonas_RAST.CDS.366	rank: C; membrane fusion protein, type I secretion system (db=kegg)
3L4	D3	4	Pseudomonas_RAST_Pseudomonas_RAST.CDS.366	rank: C; membrane fusion protein, type I secretion system (db=kegg)
3L1	D3	1	Pseudomonas_RAST_Pseudomonas_RAST.CDS.371	rank: C; serralysin [EC:3.4.24.40] (db=kegg)
7L1	D7	1	Pseudomonas_RAST_Pseudomonas_RAST.CDS.371	rank: C; serralysin [EC:3.4.24.40] (db=kegg)
7L2	D7	2	Pseudomonas_RAST_Pseudomonas_RAST.CDS.371	rank: C; serralysin [EC:3.4.24.40] (db=kegg)
7L3	D7	3	Pseudomonas_RAST_Pseudomonas_RAST.CDS.371	rank: C; serralysin [EC:3.4.24.40] (db=kegg)
3L2	D3	2	Pseudomonas_RAST_Pseudomonas_RAST.CDS.371	rank: C; serralysin [EC:3.4.24.40] (db=kegg)
7L4	D7	4	Pseudomonas_RAST_Pseudomonas_RAST.CDS.371	rank: C; serralysin [EC:3.4.24.40] (db=kegg)
3L3	D3	3	Pseudomonas_RAST_Pseudomonas_RAST.CDS.371	rank: C; serralysin [EC:3.4.24.40] (db=kegg)
3L4	D3	4	Pseudomonas_RAST_Pseudomonas_RAST.CDS.371	rank: C; serralysin [EC:3.4.24.40] (db=kegg)
3L1	D3	1	Pseudomonas_RAST_Pseudomonas_RAST.CDS.381	rank: C; phosphoglucomutase [EC:5.4.2.2] (db=kegg)
7L1	D7	1	Pseudomonas_RAST_Pseudomonas_RAST.CDS.381	rank: C; phosphoglucomutase [EC:5.4.2.2] (db=kegg)
7L2	D7	2	Pseudomonas_RAST_Pseudomonas_RAST.CDS.381	rank: C; phosphoglucomutase [EC:5.4.2.2] (db=kegg)
7L3	D7	3	Pseudomonas_RAST_Pseudomonas_RAST.CDS.381	rank: C; phosphoglucomutase [EC:5.4.2.2] (db=kegg)
3L2	D3	2	Pseudomonas_RAST_Pseudomonas_RAST.CDS.381	rank: C; phosphoglucomutase [EC:5.4.2.2] (db=kegg)
7L4	D7	4	Pseudomonas_RAST_Pseudomonas_RAST.CDS.381	rank: C; phosphoglucomutase [EC:5.4.2.2] (db=kegg)
3L3	D3	3	Pseudomonas_RAST_Pseudomonas_RAST.CDS.381	rank: C; phosphoglucomutase [EC:5.4.2.2] (db=kegg)
3L4	D3	4	Pseudomonas_RAST_Pseudomonas_RAST.CDS.381	rank: C; phosphoglucomutase [EC:5.4.2.2] (db=kegg)
3L1	D3	1	Pseudomonas_RAST_Pseudomonas_RAST.CDS.386	rank: D; Zinc-binding dehydrogenase [PF00107.29]; Alcohol dehydrogenase GroES-like domain [PF08240.15]; Zinc-binding dehydrogenase [PF13602.9] (db=pfam)
7L1	D7	1	Pseudomonas_RAST_Pseudomonas_RAST.CDS.386	rank: D; Zinc-binding dehydrogenase [PF00107.29]; Alcohol dehydrogenase GroES-like domain [PF08240.15]; Zinc-binding dehydrogenase [PF13602.9] (db=pfam)
7L2	D7	2	Pseudomonas_RAST_Pseudomonas_RAST.CDS.386	rank: D; Zinc-binding dehydrogenase [PF00107.29]; Alcohol dehydrogenase GroES-like domain [PF08240.15]; Zinc-binding dehydrogenase [PF13602.9] (db=pfam)
7L3	D7	3	Pseudomonas_RAST_Pseudomonas_RAST.CDS.386	rank: D; Zinc-binding dehydrogenase [PF00107.29]; Alcohol dehydrogenase GroES-like domain [PF08240.15]; Zinc-binding dehydrogenase [PF13602.9] (db=pfam)
3L2	D3	2	Pseudomonas_RAST_Pseudomonas_RAST.CDS.386	rank: D; Zinc-binding dehydrogenase [PF00107.29]; Alcohol dehydrogenase GroES-like domain [PF08240.15]; Zinc-binding dehydrogenase [PF13602.9] (db=pfam)
7L4	D7	4	Pseudomonas_RAST_Pseudomonas_RAST.CDS.386	rank: D; Zinc-binding dehydrogenase [PF00107.29]; Alcohol dehydrogenase GroES-like domain [PF08240.15]; Zinc-binding dehydrogenase [PF13602.9] (db=pfam)
3L3	D3	3	Pseudomonas_RAST_Pseudomonas_RAST.CDS.386	rank: D; Zinc-binding dehydrogenase [PF00107.29]; Alcohol dehydrogenase GroES-like domain [PF08240.15]; Zinc-binding dehydrogenase [PF13602.9] (db=pfam)
3L4	D3	4	Pseudomonas_RAST_Pseudomonas_RAST.CDS.386	rank: D; Zinc-binding dehydrogenase [PF00107.29]; Alcohol dehydrogenase GroES-like domain [PF08240.15]; Zinc-binding dehydrogenase [PF13602.9] (db=pfam)
3L1	D3	1	Pseudomonas_RAST_Pseudomonas_RAST.CDS.403	rank: C; methyl-accepting chemotaxis protein (db=kegg)
7L1	D7	1	Pseudomonas_RAST_Pseudomonas_RAST.CDS.403	rank: C; methyl-accepting chemotaxis protein (db=kegg)
7L2	D7	2	Pseudomonas_RAST_Pseudomonas_RAST.CDS.403	rank: C; methyl-accepting chemotaxis protein (db=kegg)
7L3	D7	3	Pseudomonas_RAST_Pseudomonas_RAST.CDS.403	rank: C; methyl-accepting chemotaxis protein (db=kegg)
3L2	D3	2	Pseudomonas_RAST_Pseudomonas_RAST.CDS.403	rank: C; methyl-accepting chemotaxis protein (db=kegg)
7L4	D7	4	Pseudomonas_RAST_Pseudomonas_RAST.CDS.403	rank: C; methyl-accepting chemotaxis protein (db=kegg)
3L3	D3	3	Pseudomonas_RAST_Pseudomonas_RAST.CDS.403	rank: C; methyl-accepting chemotaxis protein (db=kegg)
3L4	D3	4	Pseudomonas_RAST_Pseudomonas_RAST.CDS.403	rank: C; methyl-accepting chemotaxis protein (db=kegg)
3L1	D3	1	Pseudomonas_RAST_Pseudomonas_RAST.CDS.452	rank: D; Peptidase family M20/M25/M40 [PF01546.31] (db=pfam)
7L1	D7	1	Pseudomonas_RAST_Pseudomonas_RAST.CDS.452	rank: D; Peptidase family M20/M25/M40 [PF01546.31] (db=pfam)
7L2	D7	2	Pseudomonas_RAST_Pseudomonas_RAST.CDS.452	rank: D; Peptidase family M20/M25/M40 [PF01546.31] (db=pfam)
7L3	D7	3	Pseudomonas_RAST_Pseudomonas_RAST.CDS.452	rank: D; Peptidase family M20/M25/M40 [PF01546.31] (db=pfam)
3L2	D3	2	Pseudomonas_RAST_Pseudomonas_RAST.CDS.452	rank: D; Peptidase family M20/M25/M40 [PF01546.31] (db=pfam)
7L4	D7	4	Pseudomonas_RAST_Pseudomonas_RAST.CDS.452	rank: D; Peptidase family M20/M25/M40 [PF01546.31] (db=pfam)
3L3	D3	3	Pseudomonas_RAST_Pseudomonas_RAST.CDS.452	rank: D; Peptidase family M20/M25/M40 [PF01546.31] (db=pfam)
3L4	D3	4	Pseudomonas_RAST_Pseudomonas_RAST.CDS.452	rank: D; Peptidase family M20/M25/M40 [PF01546.31] (db=pfam)
3L1	D3	1	Pseudomonas_RAST_Pseudomonas_RAST.CDS.453	rank: C; membrane fusion protein, multidrug efflux system (db=kegg)
7L1	D7	1	Pseudomonas_RAST_Pseudomonas_RAST.CDS.453	rank: C; membrane fusion protein, multidrug efflux system (db=kegg)
7L2	D7	2	Pseudomonas_RAST_Pseudomonas_RAST.CDS.453	rank: C; membrane fusion protein, multidrug efflux system (db=kegg)
7L3	D7	3	Pseudomonas_RAST_Pseudomonas_RAST.CDS.453	rank: C; membrane fusion protein, multidrug efflux system (db=kegg)
3L2	D3	2	Pseudomonas_RAST_Pseudomonas_RAST.CDS.453	rank: C; membrane fusion protein, multidrug efflux system (db=kegg)
7L4	D7	4	Pseudomonas_RAST_Pseudomonas_RAST.CDS.453	rank: C; membrane fusion protein, multidrug efflux system (db=kegg)
3L3	D3	3	Pseudomonas_RAST_Pseudomonas_RAST.CDS.453	rank: C; membrane fusion protein, multidrug efflux system (db=kegg)
3L4	D3	4	Pseudomonas_RAST_Pseudomonas_RAST.CDS.453	rank: C; membrane fusion protein, multidrug efflux system (db=kegg)
3L1	D3	1	Pseudomonas_RAST_Pseudomonas_RAST.CDS.469	rank: D; CHASE3 domain [PF05227.16]; Histidine kinase-, DNA gyrase B-, and HSP90-like ATPase [PF02518.29]; Response regulator receiver domain [PF00072.27]; GAF domain [PF13185.9]; His Kinase A (phospho-acceptor) domain [PF00512.28]; GAF domain [PF13492.9] (db=pfam)
7L1	D7	1	Pseudomonas_RAST_Pseudomonas_RAST.CDS.469	rank: D; CHASE3 domain [PF05227.16]; Histidine kinase-, DNA gyrase B-, and HSP90-like ATPase [PF02518.29]; Response regulator receiver domain [PF00072.27]; GAF domain [PF13185.9]; His Kinase A (phospho-acceptor) domain [PF00512.28]; GAF domain [PF13492.9] (db=pfam)
7L2	D7	2	Pseudomonas_RAST_Pseudomonas_RAST.CDS.469	rank: D; CHASE3 domain [PF05227.16]; Histidine kinase-, DNA gyrase B-, and HSP90-like ATPase [PF02518.29]; Response regulator receiver domain [PF00072.27]; GAF domain [PF13185.9]; His Kinase A (phospho-acceptor) domain [PF00512.28]; GAF domain [PF13492.9] (db=pfam)
7L3	D7	3	Pseudomonas_RAST_Pseudomonas_RAST.CDS.469	rank: D; CHASE3 domain [PF05227.16]; Histidine kinase-, DNA gyrase B-, and HSP90-like ATPase [PF02518.29]; Response regulator receiver domain [PF00072.27]; GAF domain [PF13185.9]; His Kinase A (phospho-acceptor) domain [PF00512.28]; GAF domain [PF13492.9] (db=pfam)
3L2	D3	2	Pseudomonas_RAST_Pseudomonas_RAST.CDS.469	rank: D; CHASE3 domain [PF05227.16]; Histidine kinase-, DNA gyrase B-, and HSP90-like ATPase [PF02518.29]; Response regulator receiver domain [PF00072.27]; GAF domain [PF13185.9]; His Kinase A (phospho-acceptor) domain [PF00512.28]; GAF domain [PF13492.9] (db=pfam)
7L4	D7	4	Pseudomonas_RAST_Pseudomonas_RAST.CDS.469	rank: D; CHASE3 domain [PF05227.16]; Histidine kinase-, DNA gyrase B-, and HSP90-like ATPase [PF02518.29]; Response regulator receiver domain [PF00072.27]; GAF domain [PF13185.9]; His Kinase A (phospho-acceptor) domain [PF00512.28]; GAF domain [PF13492.9] (db=pfam)
3L3	D3	3	Pseudomonas_RAST_Pseudomonas_RAST.CDS.469	rank: D; CHASE3 domain [PF05227.16]; Histidine kinase-, DNA gyrase B-, and HSP90-like ATPase [PF02518.29]; Response regulator receiver domain [PF00072.27]; GAF domain [PF13185.9]; His Kinase A (phospho-acceptor) domain [PF00512.28]; GAF domain [PF13492.9] (db=pfam)
3L4	D3	4	Pseudomonas_RAST_Pseudomonas_RAST.CDS.469	rank: D; CHASE3 domain [PF05227.16]; Histidine kinase-, DNA gyrase B-, and HSP90-like ATPase [PF02518.29]; Response regulator receiver domain [PF00072.27]; GAF domain [PF13185.9]; His Kinase A (phospho-acceptor) domain [PF00512.28]; GAF domain [PF13492.9] (db=pfam)
3L1	D3	1	Pseudomonas_RAST_Pseudomonas_RAST.CDS.470	rank: D; Response regulator receiver domain [PF00072.27] (db=pfam)
7L1	D7	1	Pseudomonas_RAST_Pseudomonas_RAST.CDS.470	rank: D; Response regulator receiver domain [PF00072.27] (db=pfam)
7L2	D7	2	Pseudomonas_RAST_Pseudomonas_RAST.CDS.470	rank: D; Response regulator receiver domain [PF00072.27] (db=pfam)
7L3	D7	3	Pseudomonas_RAST_Pseudomonas_RAST.CDS.470	rank: D; Response regulator receiver domain [PF00072.27] (db=pfam)
3L2	D3	2	Pseudomonas_RAST_Pseudomonas_RAST.CDS.470	rank: D; Response regulator receiver domain [PF00072.27] (db=pfam)
7L4	D7	4	Pseudomonas_RAST_Pseudomonas_RAST.CDS.470	rank: D; Response regulator receiver domain [PF00072.27] (db=pfam)
3L3	D3	3	Pseudomonas_RAST_Pseudomonas_RAST.CDS.470	rank: D; Response regulator receiver domain [PF00072.27] (db=pfam)
3L4	D3	4	Pseudomonas_RAST_Pseudomonas_RAST.CDS.470	rank: D; Response regulator receiver domain [PF00072.27] (db=pfam)
3L1	D3	1	Pseudomonas_RAST_Pseudomonas_RAST.CDS.485	rank: D; MalK OB fold domain [PF17912.4]; TOBE domain [PF08402.13] (db=pfam)
7L1	D7	1	Pseudomonas_RAST_Pseudomonas_RAST.CDS.485	rank: D; MalK OB fold domain [PF17912.4]; TOBE domain [PF08402.13] (db=pfam)
7L2	D7	2	Pseudomonas_RAST_Pseudomonas_RAST.CDS.485	rank: D; MalK OB fold domain [PF17912.4]; TOBE domain [PF08402.13] (db=pfam)
7L3	D7	3	Pseudomonas_RAST_Pseudomonas_RAST.CDS.485	rank: D; MalK OB fold domain [PF17912.4]; TOBE domain [PF08402.13] (db=pfam)
3L2	D3	2	Pseudomonas_RAST_Pseudomonas_RAST.CDS.485	rank: D; MalK OB fold domain [PF17912.4]; TOBE domain [PF08402.13] (db=pfam)
7L4	D7	4	Pseudomonas_RAST_Pseudomonas_RAST.CDS.485	rank: D; MalK OB fold domain [PF17912.4]; TOBE domain [PF08402.13] (db=pfam)
3L3	D3	3	Pseudomonas_RAST_Pseudomonas_RAST.CDS.485	rank: D; MalK OB fold domain [PF17912.4]; TOBE domain [PF08402.13] (db=pfam)
3L4	D3	4	Pseudomonas_RAST_Pseudomonas_RAST.CDS.485	rank: D; MalK OB fold domain [PF17912.4]; TOBE domain [PF08402.13] (db=pfam)
3L1	D3	1	Pseudomonas_RAST_Pseudomonas_RAST.CDS.488	rank: C; fructokinase [EC:2.7.1.4] (db=kegg)
7L1	D7	1	Pseudomonas_RAST_Pseudomonas_RAST.CDS.488	rank: C; fructokinase [EC:2.7.1.4] (db=kegg)
7L2	D7	2	Pseudomonas_RAST_Pseudomonas_RAST.CDS.488	rank: C; fructokinase [EC:2.7.1.4] (db=kegg)
7L3	D7	3	Pseudomonas_RAST_Pseudomonas_RAST.CDS.488	rank: C; fructokinase [EC:2.7.1.4] (db=kegg)
3L2	D3	2	Pseudomonas_RAST_Pseudomonas_RAST.CDS.488	rank: C; fructokinase [EC:2.7.1.4] (db=kegg)
7L4	D7	4	Pseudomonas_RAST_Pseudomonas_RAST.CDS.488	rank: C; fructokinase [EC:2.7.1.4] (db=kegg)
3L3	D3	3	Pseudomonas_RAST_Pseudomonas_RAST.CDS.488	rank: C; fructokinase [EC:2.7.1.4] (db=kegg)
3L4	D3	4	Pseudomonas_RAST_Pseudomonas_RAST.CDS.488	rank: C; fructokinase [EC:2.7.1.4] (db=kegg)
3L1	D3	1	Pseudomonas_RAST_Pseudomonas_RAST.CDS.491	rank: C; type VI secretion system secreted protein VgrG (db=kegg)
7L1	D7	1	Pseudomonas_RAST_Pseudomonas_RAST.CDS.491	rank: C; type VI secretion system secreted protein VgrG (db=kegg)
7L2	D7	2	Pseudomonas_RAST_Pseudomonas_RAST.CDS.491	rank: C; type VI secretion system secreted protein VgrG (db=kegg)
7L3	D7	3	Pseudomonas_RAST_Pseudomonas_RAST.CDS.491	rank: C; type VI secretion system secreted protein VgrG (db=kegg)
3L2	D3	2	Pseudomonas_RAST_Pseudomonas_RAST.CDS.491	rank: C; type VI secretion system secreted protein VgrG (db=kegg)
7L4	D7	4	Pseudomonas_RAST_Pseudomonas_RAST.CDS.491	rank: C; type VI secretion system secreted protein VgrG (db=kegg)
3L3	D3	3	Pseudomonas_RAST_Pseudomonas_RAST.CDS.491	rank: C; type VI secretion system secreted protein VgrG (db=kegg)
3L4	D3	4	Pseudomonas_RAST_Pseudomonas_RAST.CDS.491	rank: C; type VI secretion system secreted protein VgrG (db=kegg)
3L1	D3	1	Pseudomonas_RAST_Pseudomonas_RAST.CDS.493	rank: E
7L1	D7	1	Pseudomonas_RAST_Pseudomonas_RAST.CDS.493	rank: E
7L2	D7	2	Pseudomonas_RAST_Pseudomonas_RAST.CDS.493	rank: E
7L3	D7	3	Pseudomonas_RAST_Pseudomonas_RAST.CDS.493	rank: E
3L2	D3	2	Pseudomonas_RAST_Pseudomonas_RAST.CDS.493	rank: E
7L4	D7	4	Pseudomonas_RAST_Pseudomonas_RAST.CDS.493	rank: E
3L3	D3	3	Pseudomonas_RAST_Pseudomonas_RAST.CDS.493	rank: E
3L4	D3	4	Pseudomonas_RAST_Pseudomonas_RAST.CDS.493	rank: E
3L1	D3	1	Pseudomonas_RAST_Pseudomonas_RAST.CDS.494	rank: E
7L1	D7	1	Pseudomonas_RAST_Pseudomonas_RAST.CDS.494	rank: E
7L2	D7	2	Pseudomonas_RAST_Pseudomonas_RAST.CDS.494	rank: E
7L3	D7	3	Pseudomonas_RAST_Pseudomonas_RAST.CDS.494	rank: E
3L2	D3	2	Pseudomonas_RAST_Pseudomonas_RAST.CDS.494	rank: E
7L4	D7	4	Pseudomonas_RAST_Pseudomonas_RAST.CDS.494	rank: E
3L3	D3	3	Pseudomonas_RAST_Pseudomonas_RAST.CDS.494	rank: E
3L4	D3	4	Pseudomonas_RAST_Pseudomonas_RAST.CDS.494	rank: E
3L1	D3	1	Pseudomonas_RAST_Pseudomonas_RAST.CDS.501	rank: C; ecotin (db=kegg)
7L1	D7	1	Pseudomonas_RAST_Pseudomonas_RAST.CDS.501	rank: C; ecotin (db=kegg)
7L2	D7	2	Pseudomonas_RAST_Pseudomonas_RAST.CDS.501	rank: C; ecotin (db=kegg)
7L3	D7	3	Pseudomonas_RAST_Pseudomonas_RAST.CDS.501	rank: C; ecotin (db=kegg)
3L2	D3	2	Pseudomonas_RAST_Pseudomonas_RAST.CDS.501	rank: C; ecotin (db=kegg)
7L4	D7	4	Pseudomonas_RAST_Pseudomonas_RAST.CDS.501	rank: C; ecotin (db=kegg)
3L3	D3	3	Pseudomonas_RAST_Pseudomonas_RAST.CDS.501	rank: C; ecotin (db=kegg)
3L4	D3	4	Pseudomonas_RAST_Pseudomonas_RAST.CDS.501	rank: C; ecotin (db=kegg)
3L1	D3	1	Pseudomonas_RAST_Pseudomonas_RAST.CDS.531	rank: C; methyl-accepting chemotaxis protein (db=kegg)
7L1	D7	1	Pseudomonas_RAST_Pseudomonas_RAST.CDS.531	rank: C; methyl-accepting chemotaxis protein (db=kegg)
7L2	D7	2	Pseudomonas_RAST_Pseudomonas_RAST.CDS.531	rank: C; methyl-accepting chemotaxis protein (db=kegg)
7L3	D7	3	Pseudomonas_RAST_Pseudomonas_RAST.CDS.531	rank: C; methyl-accepting chemotaxis protein (db=kegg)
3L2	D3	2	Pseudomonas_RAST_Pseudomonas_RAST.CDS.531	rank: C; methyl-accepting chemotaxis protein (db=kegg)
7L4	D7	4	Pseudomonas_RAST_Pseudomonas_RAST.CDS.531	rank: C; methyl-accepting chemotaxis protein (db=kegg)
3L3	D3	3	Pseudomonas_RAST_Pseudomonas_RAST.CDS.531	rank: C; methyl-accepting chemotaxis protein (db=kegg)
3L4	D3	4	Pseudomonas_RAST_Pseudomonas_RAST.CDS.531	rank: C; methyl-accepting chemotaxis protein (db=kegg)
3L1	D3	1	Pseudomonas_RAST_Pseudomonas_RAST.CDS.532	rank: C; glycerate 2-kinase [EC:2.7.1.165] (db=kegg)
7L1	D7	1	Pseudomonas_RAST_Pseudomonas_RAST.CDS.532	rank: C; glycerate 2-kinase [EC:2.7.1.165] (db=kegg)
7L2	D7	2	Pseudomonas_RAST_Pseudomonas_RAST.CDS.532	rank: C; glycerate 2-kinase [EC:2.7.1.165] (db=kegg)
7L3	D7	3	Pseudomonas_RAST_Pseudomonas_RAST.CDS.532	rank: C; glycerate 2-kinase [EC:2.7.1.165] (db=kegg)
3L2	D3	2	Pseudomonas_RAST_Pseudomonas_RAST.CDS.532	rank: C; glycerate 2-kinase [EC:2.7.1.165] (db=kegg)
7L4	D7	4	Pseudomonas_RAST_Pseudomonas_RAST.CDS.532	rank: C; glycerate 2-kinase [EC:2.7.1.165] (db=kegg)
3L3	D3	3	Pseudomonas_RAST_Pseudomonas_RAST.CDS.532	rank: C; glycerate 2-kinase [EC:2.7.1.165] (db=kegg)
3L4	D3	4	Pseudomonas_RAST_Pseudomonas_RAST.CDS.532	rank: C; glycerate 2-kinase [EC:2.7.1.165] (db=kegg)
3L1	D3	1	Pseudomonas_RAST_Pseudomonas_RAST.CDS.537	rank: D; Aldo/keto reductase family [PF00248.24] (db=pfam)
7L1	D7	1	Pseudomonas_RAST_Pseudomonas_RAST.CDS.537	rank: D; Aldo/keto reductase family [PF00248.24] (db=pfam)
7L2	D7	2	Pseudomonas_RAST_Pseudomonas_RAST.CDS.537	rank: D; Aldo/keto reductase family [PF00248.24] (db=pfam)
7L3	D7	3	Pseudomonas_RAST_Pseudomonas_RAST.CDS.537	rank: D; Aldo/keto reductase family [PF00248.24] (db=pfam)
3L2	D3	2	Pseudomonas_RAST_Pseudomonas_RAST.CDS.537	rank: D; Aldo/keto reductase family [PF00248.24] (db=pfam)
7L4	D7	4	Pseudomonas_RAST_Pseudomonas_RAST.CDS.537	rank: D; Aldo/keto reductase family [PF00248.24] (db=pfam)
3L3	D3	3	Pseudomonas_RAST_Pseudomonas_RAST.CDS.537	rank: D; Aldo/keto reductase family [PF00248.24] (db=pfam)
3L4	D3	4	Pseudomonas_RAST_Pseudomonas_RAST.CDS.537	rank: D; Aldo/keto reductase family [PF00248.24] (db=pfam)
3L1	D3	1	Pseudomonas_RAST_Pseudomonas_RAST.CDS.539	rank: C; 4-hydroxyphenylpyruvate dioxygenase [EC:1.13.11.27] (db=kegg)
7L1	D7	1	Pseudomonas_RAST_Pseudomonas_RAST.CDS.539	rank: C; 4-hydroxyphenylpyruvate dioxygenase [EC:1.13.11.27] (db=kegg)
7L2	D7	2	Pseudomonas_RAST_Pseudomonas_RAST.CDS.539	rank: C; 4-hydroxyphenylpyruvate dioxygenase [EC:1.13.11.27] (db=kegg)
7L3	D7	3	Pseudomonas_RAST_Pseudomonas_RAST.CDS.539	rank: C; 4-hydroxyphenylpyruvate dioxygenase [EC:1.13.11.27] (db=kegg)
3L2	D3	2	Pseudomonas_RAST_Pseudomonas_RAST.CDS.539	rank: C; 4-hydroxyphenylpyruvate dioxygenase [EC:1.13.11.27] (db=kegg)
7L4	D7	4	Pseudomonas_RAST_Pseudomonas_RAST.CDS.539	rank: C; 4-hydroxyphenylpyruvate dioxygenase [EC:1.13.11.27] (db=kegg)
3L3	D3	3	Pseudomonas_RAST_Pseudomonas_RAST.CDS.539	rank: C; 4-hydroxyphenylpyruvate dioxygenase [EC:1.13.11.27] (db=kegg)
3L4	D3	4	Pseudomonas_RAST_Pseudomonas_RAST.CDS.539	rank: C; 4-hydroxyphenylpyruvate dioxygenase [EC:1.13.11.27] (db=kegg)
3L1	D3	1	Pseudomonas_RAST_Pseudomonas_RAST.CDS.541	rank: E
7L1	D7	1	Pseudomonas_RAST_Pseudomonas_RAST.CDS.541	rank: E
7L2	D7	2	Pseudomonas_RAST_Pseudomonas_RAST.CDS.541	rank: E
7L3	D7	3	Pseudomonas_RAST_Pseudomonas_RAST.CDS.541	rank: E
3L2	D3	2	Pseudomonas_RAST_Pseudomonas_RAST.CDS.541	rank: E
7L4	D7	4	Pseudomonas_RAST_Pseudomonas_RAST.CDS.541	rank: E
3L3	D3	3	Pseudomonas_RAST_Pseudomonas_RAST.CDS.541	rank: E
3L4	D3	4	Pseudomonas_RAST_Pseudomonas_RAST.CDS.541	rank: E
3L1	D3	1	Pseudomonas_RAST_Pseudomonas_RAST.CDS.544	rank: C; lactoylglutathione lyase [EC:4.4.1.5] (db=kegg)
7L1	D7	1	Pseudomonas_RAST_Pseudomonas_RAST.CDS.544	rank: C; lactoylglutathione lyase [EC:4.4.1.5] (db=kegg)
7L2	D7	2	Pseudomonas_RAST_Pseudomonas_RAST.CDS.544	rank: C; lactoylglutathione lyase [EC:4.4.1.5] (db=kegg)
7L3	D7	3	Pseudomonas_RAST_Pseudomonas_RAST.CDS.544	rank: C; lactoylglutathione lyase [EC:4.4.1.5] (db=kegg)
3L2	D3	2	Pseudomonas_RAST_Pseudomonas_RAST.CDS.544	rank: C; lactoylglutathione lyase [EC:4.4.1.5] (db=kegg)
7L4	D7	4	Pseudomonas_RAST_Pseudomonas_RAST.CDS.544	rank: C; lactoylglutathione lyase [EC:4.4.1.5] (db=kegg)
3L3	D3	3	Pseudomonas_RAST_Pseudomonas_RAST.CDS.544	rank: C; lactoylglutathione lyase [EC:4.4.1.5] (db=kegg)
3L4	D3	4	Pseudomonas_RAST_Pseudomonas_RAST.CDS.544	rank: C; lactoylglutathione lyase [EC:4.4.1.5] (db=kegg)
3L1	D3	1	Pseudomonas_RAST_Pseudomonas_RAST.CDS.545	rank: C; NADH-dependent peroxiredoxin subunit F [EC:1.8.1.-] (db=kegg)
7L1	D7	1	Pseudomonas_RAST_Pseudomonas_RAST.CDS.545	rank: C; NADH-dependent peroxiredoxin subunit F [EC:1.8.1.-] (db=kegg)
7L2	D7	2	Pseudomonas_RAST_Pseudomonas_RAST.CDS.545	rank: C; NADH-dependent peroxiredoxin subunit F [EC:1.8.1.-] (db=kegg)
7L3	D7	3	Pseudomonas_RAST_Pseudomonas_RAST.CDS.545	rank: C; NADH-dependent peroxiredoxin subunit F [EC:1.8.1.-] (db=kegg)
3L2	D3	2	Pseudomonas_RAST_Pseudomonas_RAST.CDS.545	rank: C; NADH-dependent peroxiredoxin subunit F [EC:1.8.1.-] (db=kegg)
7L4	D7	4	Pseudomonas_RAST_Pseudomonas_RAST.CDS.545	rank: C; NADH-dependent peroxiredoxin subunit F [EC:1.8.1.-] (db=kegg)
3L3	D3	3	Pseudomonas_RAST_Pseudomonas_RAST.CDS.545	rank: C; NADH-dependent peroxiredoxin subunit F [EC:1.8.1.-] (db=kegg)
3L4	D3	4	Pseudomonas_RAST_Pseudomonas_RAST.CDS.545	rank: C; NADH-dependent peroxiredoxin subunit F [EC:1.8.1.-] (db=kegg)
3L1	D3	1	Pseudomonas_RAST_Pseudomonas_RAST.CDS.546	rank: C; NADH-dependent peroxiredoxin subunit C [EC:1.11.1.26] (db=kegg)
7L1	D7	1	Pseudomonas_RAST_Pseudomonas_RAST.CDS.546	rank: C; NADH-dependent peroxiredoxin subunit C [EC:1.11.1.26] (db=kegg)
7L2	D7	2	Pseudomonas_RAST_Pseudomonas_RAST.CDS.546	rank: C; NADH-dependent peroxiredoxin subunit C [EC:1.11.1.26] (db=kegg)
7L3	D7	3	Pseudomonas_RAST_Pseudomonas_RAST.CDS.546	rank: C; NADH-dependent peroxiredoxin subunit C [EC:1.11.1.26] (db=kegg)
3L2	D3	2	Pseudomonas_RAST_Pseudomonas_RAST.CDS.546	rank: C; NADH-dependent peroxiredoxin subunit C [EC:1.11.1.26] (db=kegg)
7L4	D7	4	Pseudomonas_RAST_Pseudomonas_RAST.CDS.546	rank: C; NADH-dependent peroxiredoxin subunit C [EC:1.11.1.26] (db=kegg)
3L3	D3	3	Pseudomonas_RAST_Pseudomonas_RAST.CDS.546	rank: C; NADH-dependent peroxiredoxin subunit C [EC:1.11.1.26] (db=kegg)
3L4	D3	4	Pseudomonas_RAST_Pseudomonas_RAST.CDS.546	rank: C; NADH-dependent peroxiredoxin subunit C [EC:1.11.1.26] (db=kegg)
3L1	D3	1	Pseudomonas_RAST_Pseudomonas_RAST.CDS.549	rank: D; Pyridine nucleotide-disulphide oxidoreductase [PF07992.17]; Pyridine nucleotide-disulphide oxidoreductase, dimerisation domain [PF02852.25]; Pyridine nucleotide-disulphide oxidoreductase [PF00070.30]; L-lysine 6-monooxygenase/L-ornithine 5-monooxygenase [PF13434.9] (db=pfam)
7L1	D7	1	Pseudomonas_RAST_Pseudomonas_RAST.CDS.549	rank: D; Pyridine nucleotide-disulphide oxidoreductase [PF07992.17]; Pyridine nucleotide-disulphide oxidoreductase, dimerisation domain [PF02852.25]; Pyridine nucleotide-disulphide oxidoreductase [PF00070.30]; L-lysine 6-monooxygenase/L-ornithine 5-monooxygenase [PF13434.9] (db=pfam)
7L2	D7	2	Pseudomonas_RAST_Pseudomonas_RAST.CDS.549	rank: D; Pyridine nucleotide-disulphide oxidoreductase [PF07992.17]; Pyridine nucleotide-disulphide oxidoreductase, dimerisation domain [PF02852.25]; Pyridine nucleotide-disulphide oxidoreductase [PF00070.30]; L-lysine 6-monooxygenase/L-ornithine 5-monooxygenase [PF13434.9] (db=pfam)
7L3	D7	3	Pseudomonas_RAST_Pseudomonas_RAST.CDS.549	rank: D; Pyridine nucleotide-disulphide oxidoreductase [PF07992.17]; Pyridine nucleotide-disulphide oxidoreductase, dimerisation domain [PF02852.25]; Pyridine nucleotide-disulphide oxidoreductase [PF00070.30]; L-lysine 6-monooxygenase/L-ornithine 5-monooxygenase [PF13434.9] (db=pfam)
3L2	D3	2	Pseudomonas_RAST_Pseudomonas_RAST.CDS.549	rank: D; Pyridine nucleotide-disulphide oxidoreductase [PF07992.17]; Pyridine nucleotide-disulphide oxidoreductase, dimerisation domain [PF02852.25]; Pyridine nucleotide-disulphide oxidoreductase [PF00070.30]; L-lysine 6-monooxygenase/L-ornithine 5-monooxygenase [PF13434.9] (db=pfam)
7L4	D7	4	Pseudomonas_RAST_Pseudomonas_RAST.CDS.549	rank: D; Pyridine nucleotide-disulphide oxidoreductase [PF07992.17]; Pyridine nucleotide-disulphide oxidoreductase, dimerisation domain [PF02852.25]; Pyridine nucleotide-disulphide oxidoreductase [PF00070.30]; L-lysine 6-monooxygenase/L-ornithine 5-monooxygenase [PF13434.9] (db=pfam)
3L3	D3	3	Pseudomonas_RAST_Pseudomonas_RAST.CDS.549	rank: D; Pyridine nucleotide-disulphide oxidoreductase [PF07992.17]; Pyridine nucleotide-disulphide oxidoreductase, dimerisation domain [PF02852.25]; Pyridine nucleotide-disulphide oxidoreductase [PF00070.30]; L-lysine 6-monooxygenase/L-ornithine 5-monooxygenase [PF13434.9] (db=pfam)
3L4	D3	4	Pseudomonas_RAST_Pseudomonas_RAST.CDS.549	rank: D; Pyridine nucleotide-disulphide oxidoreductase [PF07992.17]; Pyridine nucleotide-disulphide oxidoreductase, dimerisation domain [PF02852.25]; Pyridine nucleotide-disulphide oxidoreductase [PF00070.30]; L-lysine 6-monooxygenase/L-ornithine 5-monooxygenase [PF13434.9] (db=pfam)
3L1	D3	1	Pseudomonas_RAST_Pseudomonas_RAST.CDS.551	rank: C; transposase (db=kegg)
7L1	D7	1	Pseudomonas_RAST_Pseudomonas_RAST.CDS.551	rank: C; transposase (db=kegg)
7L2	D7	2	Pseudomonas_RAST_Pseudomonas_RAST.CDS.551	rank: C; transposase (db=kegg)
7L3	D7	3	Pseudomonas_RAST_Pseudomonas_RAST.CDS.551	rank: C; transposase (db=kegg)
3L2	D3	2	Pseudomonas_RAST_Pseudomonas_RAST.CDS.551	rank: C; transposase (db=kegg)
7L4	D7	4	Pseudomonas_RAST_Pseudomonas_RAST.CDS.551	rank: C; transposase (db=kegg)
3L3	D3	3	Pseudomonas_RAST_Pseudomonas_RAST.CDS.551	rank: C; transposase (db=kegg)
3L4	D3	4	Pseudomonas_RAST_Pseudomonas_RAST.CDS.551	rank: C; transposase (db=kegg)
3L1	D3	1	Pseudomonas_RAST_Pseudomonas_RAST.CDS.552	rank: C; UTP--glucose-1-phosphate uridylyltransferase [EC:2.7.7.9] (db=kegg)
7L1	D7	1	Pseudomonas_RAST_Pseudomonas_RAST.CDS.552	rank: C; UTP--glucose-1-phosphate uridylyltransferase [EC:2.7.7.9] (db=kegg)
7L2	D7	2	Pseudomonas_RAST_Pseudomonas_RAST.CDS.552	rank: C; UTP--glucose-1-phosphate uridylyltransferase [EC:2.7.7.9] (db=kegg)
7L3	D7	3	Pseudomonas_RAST_Pseudomonas_RAST.CDS.552	rank: C; UTP--glucose-1-phosphate uridylyltransferase [EC:2.7.7.9] (db=kegg)
3L2	D3	2	Pseudomonas_RAST_Pseudomonas_RAST.CDS.552	rank: C; UTP--glucose-1-phosphate uridylyltransferase [EC:2.7.7.9] (db=kegg)
7L4	D7	4	Pseudomonas_RAST_Pseudomonas_RAST.CDS.552	rank: C; UTP--glucose-1-phosphate uridylyltransferase [EC:2.7.7.9] (db=kegg)
3L3	D3	3	Pseudomonas_RAST_Pseudomonas_RAST.CDS.552	rank: C; UTP--glucose-1-phosphate uridylyltransferase [EC:2.7.7.9] (db=kegg)
3L4	D3	4	Pseudomonas_RAST_Pseudomonas_RAST.CDS.552	rank: C; UTP--glucose-1-phosphate uridylyltransferase [EC:2.7.7.9] (db=kegg)
3L1	D3	1	Pseudomonas_RAST_Pseudomonas_RAST.CDS.561	rank: C; acrylyl-CoA reductase (NADPH) [EC:1.3.1.-] (db=kegg)
7L1	D7	1	Pseudomonas_RAST_Pseudomonas_RAST.CDS.561	rank: C; acrylyl-CoA reductase (NADPH) [EC:1.3.1.-] (db=kegg)
7L2	D7	2	Pseudomonas_RAST_Pseudomonas_RAST.CDS.561	rank: C; acrylyl-CoA reductase (NADPH) [EC:1.3.1.-] (db=kegg)
7L3	D7	3	Pseudomonas_RAST_Pseudomonas_RAST.CDS.561	rank: C; acrylyl-CoA reductase (NADPH) [EC:1.3.1.-] (db=kegg)
3L2	D3	2	Pseudomonas_RAST_Pseudomonas_RAST.CDS.561	rank: C; acrylyl-CoA reductase (NADPH) [EC:1.3.1.-] (db=kegg)
7L4	D7	4	Pseudomonas_RAST_Pseudomonas_RAST.CDS.561	rank: C; acrylyl-CoA reductase (NADPH) [EC:1.3.1.-] (db=kegg)
3L3	D3	3	Pseudomonas_RAST_Pseudomonas_RAST.CDS.561	rank: C; acrylyl-CoA reductase (NADPH) [EC:1.3.1.-] (db=kegg)
3L4	D3	4	Pseudomonas_RAST_Pseudomonas_RAST.CDS.561	rank: C; acrylyl-CoA reductase (NADPH) [EC:1.3.1.-] (db=kegg)
3L1	D3	1	Pseudomonas_RAST_Pseudomonas_RAST.CDS.563	rank: C; molybdate transport system substrate-binding protein (db=kegg)
7L1	D7	1	Pseudomonas_RAST_Pseudomonas_RAST.CDS.563	rank: C; molybdate transport system substrate-binding protein (db=kegg)
7L2	D7	2	Pseudomonas_RAST_Pseudomonas_RAST.CDS.563	rank: C; molybdate transport system substrate-binding protein (db=kegg)
7L3	D7	3	Pseudomonas_RAST_Pseudomonas_RAST.CDS.563	rank: C; molybdate transport system substrate-binding protein (db=kegg)
3L2	D3	2	Pseudomonas_RAST_Pseudomonas_RAST.CDS.563	rank: C; molybdate transport system substrate-binding protein (db=kegg)
7L4	D7	4	Pseudomonas_RAST_Pseudomonas_RAST.CDS.563	rank: C; molybdate transport system substrate-binding protein (db=kegg)
3L3	D3	3	Pseudomonas_RAST_Pseudomonas_RAST.CDS.563	rank: C; molybdate transport system substrate-binding protein (db=kegg)
3L4	D3	4	Pseudomonas_RAST_Pseudomonas_RAST.CDS.563	rank: C; molybdate transport system substrate-binding protein (db=kegg)
3L1	D3	1	Pseudomonas_RAST_Pseudomonas_RAST.CDS.568	rank: E
7L1	D7	1	Pseudomonas_RAST_Pseudomonas_RAST.CDS.568	rank: E
7L2	D7	2	Pseudomonas_RAST_Pseudomonas_RAST.CDS.568	rank: E
7L3	D7	3	Pseudomonas_RAST_Pseudomonas_RAST.CDS.568	rank: E
3L2	D3	2	Pseudomonas_RAST_Pseudomonas_RAST.CDS.568	rank: E
7L4	D7	4	Pseudomonas_RAST_Pseudomonas_RAST.CDS.568	rank: E
3L3	D3	3	Pseudomonas_RAST_Pseudomonas_RAST.CDS.568	rank: E
3L4	D3	4	Pseudomonas_RAST_Pseudomonas_RAST.CDS.568	rank: E
3L1	D3	1	Pseudomonas_RAST_Pseudomonas_RAST.CDS.579	rank: D; Response regulator receiver domain [PF00072.27]; Bacterial regulatory proteins, luxR family [PF00196.22] (db=pfam)
7L1	D7	1	Pseudomonas_RAST_Pseudomonas_RAST.CDS.579	rank: D; Response regulator receiver domain [PF00072.27]; Bacterial regulatory proteins, luxR family [PF00196.22] (db=pfam)
7L2	D7	2	Pseudomonas_RAST_Pseudomonas_RAST.CDS.579	rank: D; Response regulator receiver domain [PF00072.27]; Bacterial regulatory proteins, luxR family [PF00196.22] (db=pfam)
7L3	D7	3	Pseudomonas_RAST_Pseudomonas_RAST.CDS.579	rank: D; Response regulator receiver domain [PF00072.27]; Bacterial regulatory proteins, luxR family [PF00196.22] (db=pfam)
3L2	D3	2	Pseudomonas_RAST_Pseudomonas_RAST.CDS.579	rank: D; Response regulator receiver domain [PF00072.27]; Bacterial regulatory proteins, luxR family [PF00196.22] (db=pfam)
7L4	D7	4	Pseudomonas_RAST_Pseudomonas_RAST.CDS.579	rank: D; Response regulator receiver domain [PF00072.27]; Bacterial regulatory proteins, luxR family [PF00196.22] (db=pfam)
3L3	D3	3	Pseudomonas_RAST_Pseudomonas_RAST.CDS.579	rank: D; Response regulator receiver domain [PF00072.27]; Bacterial regulatory proteins, luxR family [PF00196.22] (db=pfam)
3L4	D3	4	Pseudomonas_RAST_Pseudomonas_RAST.CDS.579	rank: D; Response regulator receiver domain [PF00072.27]; Bacterial regulatory proteins, luxR family [PF00196.22] (db=pfam)
3L1	D3	1	Pseudomonas_RAST_Pseudomonas_RAST.CDS.588	rank: D; PPIC-type PPIASE domain [PF13616.9]; PPIC-type PPIASE domain [PF00639.24]; PPIC-type PPIASE domain [PF13145.9] (db=pfam)
7L1	D7	1	Pseudomonas_RAST_Pseudomonas_RAST.CDS.588	rank: D; PPIC-type PPIASE domain [PF13616.9]; PPIC-type PPIASE domain [PF00639.24]; PPIC-type PPIASE domain [PF13145.9] (db=pfam)
7L2	D7	2	Pseudomonas_RAST_Pseudomonas_RAST.CDS.588	rank: D; PPIC-type PPIASE domain [PF13616.9]; PPIC-type PPIASE domain [PF00639.24]; PPIC-type PPIASE domain [PF13145.9] (db=pfam)
7L3	D7	3	Pseudomonas_RAST_Pseudomonas_RAST.CDS.588	rank: D; PPIC-type PPIASE domain [PF13616.9]; PPIC-type PPIASE domain [PF00639.24]; PPIC-type PPIASE domain [PF13145.9] (db=pfam)
3L2	D3	2	Pseudomonas_RAST_Pseudomonas_RAST.CDS.588	rank: D; PPIC-type PPIASE domain [PF13616.9]; PPIC-type PPIASE domain [PF00639.24]; PPIC-type PPIASE domain [PF13145.9] (db=pfam)
7L4	D7	4	Pseudomonas_RAST_Pseudomonas_RAST.CDS.588	rank: D; PPIC-type PPIASE domain [PF13616.9]; PPIC-type PPIASE domain [PF00639.24]; PPIC-type PPIASE domain [PF13145.9] (db=pfam)
3L3	D3	3	Pseudomonas_RAST_Pseudomonas_RAST.CDS.588	rank: D; PPIC-type PPIASE domain [PF13616.9]; PPIC-type PPIASE domain [PF00639.24]; PPIC-type PPIASE domain [PF13145.9] (db=pfam)
3L4	D3	4	Pseudomonas_RAST_Pseudomonas_RAST.CDS.588	rank: D; PPIC-type PPIASE domain [PF13616.9]; PPIC-type PPIASE domain [PF00639.24]; PPIC-type PPIASE domain [PF13145.9] (db=pfam)
3L1	D3	1	Pseudomonas_RAST_Pseudomonas_RAST.CDS.602	rank: C; twitching motility protein PilU (db=kegg)
7L1	D7	1	Pseudomonas_RAST_Pseudomonas_RAST.CDS.602	rank: C; twitching motility protein PilU (db=kegg)
7L2	D7	2	Pseudomonas_RAST_Pseudomonas_RAST.CDS.602	rank: C; twitching motility protein PilU (db=kegg)
7L3	D7	3	Pseudomonas_RAST_Pseudomonas_RAST.CDS.602	rank: C; twitching motility protein PilU (db=kegg)
3L2	D3	2	Pseudomonas_RAST_Pseudomonas_RAST.CDS.602	rank: C; twitching motility protein PilU (db=kegg)
7L4	D7	4	Pseudomonas_RAST_Pseudomonas_RAST.CDS.602	rank: C; twitching motility protein PilU (db=kegg)
3L3	D3	3	Pseudomonas_RAST_Pseudomonas_RAST.CDS.602	rank: C; twitching motility protein PilU (db=kegg)
3L4	D3	4	Pseudomonas_RAST_Pseudomonas_RAST.CDS.602	rank: C; twitching motility protein PilU (db=kegg)
3L1	D3	1	Pseudomonas_RAST_Pseudomonas_RAST.CDS.614	rank: C; polar amino acid transport system substrate-binding protein (db=kegg)
7L1	D7	1	Pseudomonas_RAST_Pseudomonas_RAST.CDS.614	rank: C; polar amino acid transport system substrate-binding protein (db=kegg)
7L2	D7	2	Pseudomonas_RAST_Pseudomonas_RAST.CDS.614	rank: C; polar amino acid transport system substrate-binding protein (db=kegg)
7L3	D7	3	Pseudomonas_RAST_Pseudomonas_RAST.CDS.614	rank: C; polar amino acid transport system substrate-binding protein (db=kegg)
3L2	D3	2	Pseudomonas_RAST_Pseudomonas_RAST.CDS.614	rank: C; polar amino acid transport system substrate-binding protein (db=kegg)
7L4	D7	4	Pseudomonas_RAST_Pseudomonas_RAST.CDS.614	rank: C; polar amino acid transport system substrate-binding protein (db=kegg)
3L3	D3	3	Pseudomonas_RAST_Pseudomonas_RAST.CDS.614	rank: C; polar amino acid transport system substrate-binding protein (db=kegg)
3L4	D3	4	Pseudomonas_RAST_Pseudomonas_RAST.CDS.614	rank: C; polar amino acid transport system substrate-binding protein (db=kegg)
3L1	D3	1	Pseudomonas_RAST_Pseudomonas_RAST.CDS.622	rank: E
7L1	D7	1	Pseudomonas_RAST_Pseudomonas_RAST.CDS.622	rank: E
7L2	D7	2	Pseudomonas_RAST_Pseudomonas_RAST.CDS.622	rank: E
7L3	D7	3	Pseudomonas_RAST_Pseudomonas_RAST.CDS.622	rank: E
3L2	D3	2	Pseudomonas_RAST_Pseudomonas_RAST.CDS.622	rank: E
7L4	D7	4	Pseudomonas_RAST_Pseudomonas_RAST.CDS.622	rank: E
3L3	D3	3	Pseudomonas_RAST_Pseudomonas_RAST.CDS.622	rank: E
3L4	D3	4	Pseudomonas_RAST_Pseudomonas_RAST.CDS.622	rank: E
3L1	D3	1	Pseudomonas_RAST_Pseudomonas_RAST.CDS.633	rank: C; pyrimidine/purine-5'-nucleotide nucleosidase [EC:3.2.2.10 3.2.2.-] (db=kegg)
7L1	D7	1	Pseudomonas_RAST_Pseudomonas_RAST.CDS.633	rank: C; pyrimidine/purine-5'-nucleotide nucleosidase [EC:3.2.2.10 3.2.2.-] (db=kegg)
7L2	D7	2	Pseudomonas_RAST_Pseudomonas_RAST.CDS.633	rank: C; pyrimidine/purine-5'-nucleotide nucleosidase [EC:3.2.2.10 3.2.2.-] (db=kegg)
7L3	D7	3	Pseudomonas_RAST_Pseudomonas_RAST.CDS.633	rank: C; pyrimidine/purine-5'-nucleotide nucleosidase [EC:3.2.2.10 3.2.2.-] (db=kegg)
3L2	D3	2	Pseudomonas_RAST_Pseudomonas_RAST.CDS.633	rank: C; pyrimidine/purine-5'-nucleotide nucleosidase [EC:3.2.2.10 3.2.2.-] (db=kegg)
7L4	D7	4	Pseudomonas_RAST_Pseudomonas_RAST.CDS.633	rank: C; pyrimidine/purine-5'-nucleotide nucleosidase [EC:3.2.2.10 3.2.2.-] (db=kegg)
3L3	D3	3	Pseudomonas_RAST_Pseudomonas_RAST.CDS.633	rank: C; pyrimidine/purine-5'-nucleotide nucleosidase [EC:3.2.2.10 3.2.2.-] (db=kegg)
3L4	D3	4	Pseudomonas_RAST_Pseudomonas_RAST.CDS.633	rank: C; pyrimidine/purine-5'-nucleotide nucleosidase [EC:3.2.2.10 3.2.2.-] (db=kegg)
3L1	D3	1	Pseudomonas_RAST_Pseudomonas_RAST.CDS.647	rank: C; glycine betaine/proline transport system substrate-binding protein (db=kegg)
7L1	D7	1	Pseudomonas_RAST_Pseudomonas_RAST.CDS.647	rank: C; glycine betaine/proline transport system substrate-binding protein (db=kegg)
7L2	D7	2	Pseudomonas_RAST_Pseudomonas_RAST.CDS.647	rank: C; glycine betaine/proline transport system substrate-binding protein (db=kegg)
7L3	D7	3	Pseudomonas_RAST_Pseudomonas_RAST.CDS.647	rank: C; glycine betaine/proline transport system substrate-binding protein (db=kegg)
3L2	D3	2	Pseudomonas_RAST_Pseudomonas_RAST.CDS.647	rank: C; glycine betaine/proline transport system substrate-binding protein (db=kegg)
7L4	D7	4	Pseudomonas_RAST_Pseudomonas_RAST.CDS.647	rank: C; glycine betaine/proline transport system substrate-binding protein (db=kegg)
3L3	D3	3	Pseudomonas_RAST_Pseudomonas_RAST.CDS.647	rank: C; glycine betaine/proline transport system substrate-binding protein (db=kegg)
3L4	D3	4	Pseudomonas_RAST_Pseudomonas_RAST.CDS.647	rank: C; glycine betaine/proline transport system substrate-binding protein (db=kegg)
3L1	D3	1	Pseudomonas_RAST_Pseudomonas_RAST.CDS.653	rank: C; methyl-accepting chemotaxis protein (db=kegg)
7L1	D7	1	Pseudomonas_RAST_Pseudomonas_RAST.CDS.653	rank: C; methyl-accepting chemotaxis protein (db=kegg)
7L2	D7	2	Pseudomonas_RAST_Pseudomonas_RAST.CDS.653	rank: C; methyl-accepting chemotaxis protein (db=kegg)
7L3	D7	3	Pseudomonas_RAST_Pseudomonas_RAST.CDS.653	rank: C; methyl-accepting chemotaxis protein (db=kegg)
3L2	D3	2	Pseudomonas_RAST_Pseudomonas_RAST.CDS.653	rank: C; methyl-accepting chemotaxis protein (db=kegg)
7L4	D7	4	Pseudomonas_RAST_Pseudomonas_RAST.CDS.653	rank: C; methyl-accepting chemotaxis protein (db=kegg)
3L3	D3	3	Pseudomonas_RAST_Pseudomonas_RAST.CDS.653	rank: C; methyl-accepting chemotaxis protein (db=kegg)
3L4	D3	4	Pseudomonas_RAST_Pseudomonas_RAST.CDS.653	rank: C; methyl-accepting chemotaxis protein (db=kegg)
3L1	D3	1	Pseudomonas_RAST_Pseudomonas_RAST.CDS.654	rank: C; DnaK suppressor protein (db=kegg)
7L1	D7	1	Pseudomonas_RAST_Pseudomonas_RAST.CDS.654	rank: C; DnaK suppressor protein (db=kegg)
7L2	D7	2	Pseudomonas_RAST_Pseudomonas_RAST.CDS.654	rank: C; DnaK suppressor protein (db=kegg)
7L3	D7	3	Pseudomonas_RAST_Pseudomonas_RAST.CDS.654	rank: C; DnaK suppressor protein (db=kegg)
3L2	D3	2	Pseudomonas_RAST_Pseudomonas_RAST.CDS.654	rank: C; DnaK suppressor protein (db=kegg)
7L4	D7	4	Pseudomonas_RAST_Pseudomonas_RAST.CDS.654	rank: C; DnaK suppressor protein (db=kegg)
3L3	D3	3	Pseudomonas_RAST_Pseudomonas_RAST.CDS.654	rank: C; DnaK suppressor protein (db=kegg)
3L4	D3	4	Pseudomonas_RAST_Pseudomonas_RAST.CDS.654	rank: C; DnaK suppressor protein (db=kegg)
3L1	D3	1	Pseudomonas_RAST_Pseudomonas_RAST.CDS.661	rank: D; Aminoacyl-tRNA editing domain [PF04073.18] (db=pfam)
7L1	D7	1	Pseudomonas_RAST_Pseudomonas_RAST.CDS.661	rank: D; Aminoacyl-tRNA editing domain [PF04073.18] (db=pfam)
7L2	D7	2	Pseudomonas_RAST_Pseudomonas_RAST.CDS.661	rank: D; Aminoacyl-tRNA editing domain [PF04073.18] (db=pfam)
7L3	D7	3	Pseudomonas_RAST_Pseudomonas_RAST.CDS.661	rank: D; Aminoacyl-tRNA editing domain [PF04073.18] (db=pfam)
3L2	D3	2	Pseudomonas_RAST_Pseudomonas_RAST.CDS.661	rank: D; Aminoacyl-tRNA editing domain [PF04073.18] (db=pfam)
7L4	D7	4	Pseudomonas_RAST_Pseudomonas_RAST.CDS.661	rank: D; Aminoacyl-tRNA editing domain [PF04073.18] (db=pfam)
3L3	D3	3	Pseudomonas_RAST_Pseudomonas_RAST.CDS.661	rank: D; Aminoacyl-tRNA editing domain [PF04073.18] (db=pfam)
3L4	D3	4	Pseudomonas_RAST_Pseudomonas_RAST.CDS.661	rank: D; Aminoacyl-tRNA editing domain [PF04073.18] (db=pfam)
3L1	D3	1	Pseudomonas_RAST_Pseudomonas_RAST.CDS.662	rank: D; Aminoacyl-tRNA editing domain [PF04073.18] (db=pfam)
7L1	D7	1	Pseudomonas_RAST_Pseudomonas_RAST.CDS.662	rank: D; Aminoacyl-tRNA editing domain [PF04073.18] (db=pfam)
7L2	D7	2	Pseudomonas_RAST_Pseudomonas_RAST.CDS.662	rank: D; Aminoacyl-tRNA editing domain [PF04073.18] (db=pfam)
7L3	D7	3	Pseudomonas_RAST_Pseudomonas_RAST.CDS.662	rank: D; Aminoacyl-tRNA editing domain [PF04073.18] (db=pfam)
3L2	D3	2	Pseudomonas_RAST_Pseudomonas_RAST.CDS.662	rank: D; Aminoacyl-tRNA editing domain [PF04073.18] (db=pfam)
7L4	D7	4	Pseudomonas_RAST_Pseudomonas_RAST.CDS.662	rank: D; Aminoacyl-tRNA editing domain [PF04073.18] (db=pfam)
3L3	D3	3	Pseudomonas_RAST_Pseudomonas_RAST.CDS.662	rank: D; Aminoacyl-tRNA editing domain [PF04073.18] (db=pfam)
3L4	D3	4	Pseudomonas_RAST_Pseudomonas_RAST.CDS.662	rank: D; Aminoacyl-tRNA editing domain [PF04073.18] (db=pfam)
3L1	D3	1	Pseudomonas_RAST_Pseudomonas_RAST.CDS.691	rank: D; Integral membrane protein TerC family [PF03741.19]; Transporter associated domain [PF03471.20] (db=pfam)
7L1	D7	1	Pseudomonas_RAST_Pseudomonas_RAST.CDS.691	rank: D; Integral membrane protein TerC family [PF03741.19]; Transporter associated domain [PF03471.20] (db=pfam)
7L2	D7	2	Pseudomonas_RAST_Pseudomonas_RAST.CDS.691	rank: D; Integral membrane protein TerC family [PF03741.19]; Transporter associated domain [PF03471.20] (db=pfam)
7L3	D7	3	Pseudomonas_RAST_Pseudomonas_RAST.CDS.691	rank: D; Integral membrane protein TerC family [PF03741.19]; Transporter associated domain [PF03471.20] (db=pfam)
3L2	D3	2	Pseudomonas_RAST_Pseudomonas_RAST.CDS.691	rank: D; Integral membrane protein TerC family [PF03741.19]; Transporter associated domain [PF03471.20] (db=pfam)
7L4	D7	4	Pseudomonas_RAST_Pseudomonas_RAST.CDS.691	rank: D; Integral membrane protein TerC family [PF03741.19]; Transporter associated domain [PF03471.20] (db=pfam)
3L3	D3	3	Pseudomonas_RAST_Pseudomonas_RAST.CDS.691	rank: D; Integral membrane protein TerC family [PF03741.19]; Transporter associated domain [PF03471.20] (db=pfam)
3L4	D3	4	Pseudomonas_RAST_Pseudomonas_RAST.CDS.691	rank: D; Integral membrane protein TerC family [PF03741.19]; Transporter associated domain [PF03471.20] (db=pfam)
3L1	D3	1	Pseudomonas_RAST_Pseudomonas_RAST.CDS.705	rank: C; Fe/S biogenesis protein NfuA (db=kegg)
7L1	D7	1	Pseudomonas_RAST_Pseudomonas_RAST.CDS.705	rank: C; Fe/S biogenesis protein NfuA (db=kegg)
7L2	D7	2	Pseudomonas_RAST_Pseudomonas_RAST.CDS.705	rank: C; Fe/S biogenesis protein NfuA (db=kegg)
7L3	D7	3	Pseudomonas_RAST_Pseudomonas_RAST.CDS.705	rank: C; Fe/S biogenesis protein NfuA (db=kegg)
3L2	D3	2	Pseudomonas_RAST_Pseudomonas_RAST.CDS.705	rank: C; Fe/S biogenesis protein NfuA (db=kegg)
7L4	D7	4	Pseudomonas_RAST_Pseudomonas_RAST.CDS.705	rank: C; Fe/S biogenesis protein NfuA (db=kegg)
3L3	D3	3	Pseudomonas_RAST_Pseudomonas_RAST.CDS.705	rank: C; Fe/S biogenesis protein NfuA (db=kegg)
3L4	D3	4	Pseudomonas_RAST_Pseudomonas_RAST.CDS.705	rank: C; Fe/S biogenesis protein NfuA (db=kegg)
3L1	D3	1	Pseudomonas_RAST_Pseudomonas_RAST.CDS.707	rank: C; 5-methyltetrahydrofolate--homocysteine methyltransferase [EC:2.1.1.13] (db=kegg)
7L1	D7	1	Pseudomonas_RAST_Pseudomonas_RAST.CDS.707	rank: C; 5-methyltetrahydrofolate--homocysteine methyltransferase [EC:2.1.1.13] (db=kegg)
7L2	D7	2	Pseudomonas_RAST_Pseudomonas_RAST.CDS.707	rank: C; 5-methyltetrahydrofolate--homocysteine methyltransferase [EC:2.1.1.13] (db=kegg)
7L3	D7	3	Pseudomonas_RAST_Pseudomonas_RAST.CDS.707	rank: C; 5-methyltetrahydrofolate--homocysteine methyltransferase [EC:2.1.1.13] (db=kegg)
3L2	D3	2	Pseudomonas_RAST_Pseudomonas_RAST.CDS.707	rank: C; 5-methyltetrahydrofolate--homocysteine methyltransferase [EC:2.1.1.13] (db=kegg)
7L4	D7	4	Pseudomonas_RAST_Pseudomonas_RAST.CDS.707	rank: C; 5-methyltetrahydrofolate--homocysteine methyltransferase [EC:2.1.1.13] (db=kegg)
3L3	D3	3	Pseudomonas_RAST_Pseudomonas_RAST.CDS.707	rank: C; 5-methyltetrahydrofolate--homocysteine methyltransferase [EC:2.1.1.13] (db=kegg)
3L4	D3	4	Pseudomonas_RAST_Pseudomonas_RAST.CDS.707	rank: C; 5-methyltetrahydrofolate--homocysteine methyltransferase [EC:2.1.1.13] (db=kegg)
3L1	D3	1	Pseudomonas_RAST_Pseudomonas_RAST.CDS.711	rank: C; sulfite reductase (NADPH) hemoprotein beta-component [EC:1.8.1.2] (db=kegg)
7L1	D7	1	Pseudomonas_RAST_Pseudomonas_RAST.CDS.711	rank: C; sulfite reductase (NADPH) hemoprotein beta-component [EC:1.8.1.2] (db=kegg)
7L2	D7	2	Pseudomonas_RAST_Pseudomonas_RAST.CDS.711	rank: C; sulfite reductase (NADPH) hemoprotein beta-component [EC:1.8.1.2] (db=kegg)
7L3	D7	3	Pseudomonas_RAST_Pseudomonas_RAST.CDS.711	rank: C; sulfite reductase (NADPH) hemoprotein beta-component [EC:1.8.1.2] (db=kegg)
3L2	D3	2	Pseudomonas_RAST_Pseudomonas_RAST.CDS.711	rank: C; sulfite reductase (NADPH) hemoprotein beta-component [EC:1.8.1.2] (db=kegg)
7L4	D7	4	Pseudomonas_RAST_Pseudomonas_RAST.CDS.711	rank: C; sulfite reductase (NADPH) hemoprotein beta-component [EC:1.8.1.2] (db=kegg)
3L3	D3	3	Pseudomonas_RAST_Pseudomonas_RAST.CDS.711	rank: C; sulfite reductase (NADPH) hemoprotein beta-component [EC:1.8.1.2] (db=kegg)
3L4	D3	4	Pseudomonas_RAST_Pseudomonas_RAST.CDS.711	rank: C; sulfite reductase (NADPH) hemoprotein beta-component [EC:1.8.1.2] (db=kegg)
3L1	D3	1	Pseudomonas_RAST_Pseudomonas_RAST.CDS.713	rank: C; serine protease SohB [EC:3.4.21.-] (db=kegg)
7L1	D7	1	Pseudomonas_RAST_Pseudomonas_RAST.CDS.713	rank: C; serine protease SohB [EC:3.4.21.-] (db=kegg)
7L2	D7	2	Pseudomonas_RAST_Pseudomonas_RAST.CDS.713	rank: C; serine protease SohB [EC:3.4.21.-] (db=kegg)
7L3	D7	3	Pseudomonas_RAST_Pseudomonas_RAST.CDS.713	rank: C; serine protease SohB [EC:3.4.21.-] (db=kegg)
3L2	D3	2	Pseudomonas_RAST_Pseudomonas_RAST.CDS.713	rank: C; serine protease SohB [EC:3.4.21.-] (db=kegg)
7L4	D7	4	Pseudomonas_RAST_Pseudomonas_RAST.CDS.713	rank: C; serine protease SohB [EC:3.4.21.-] (db=kegg)
3L3	D3	3	Pseudomonas_RAST_Pseudomonas_RAST.CDS.713	rank: C; serine protease SohB [EC:3.4.21.-] (db=kegg)
3L4	D3	4	Pseudomonas_RAST_Pseudomonas_RAST.CDS.713	rank: C; serine protease SohB [EC:3.4.21.-] (db=kegg)
3L1	D3	1	Pseudomonas_RAST_Pseudomonas_RAST.CDS.717	rank: D; SCP-2 sterol transfer family [PF02036.20] (db=pfam)
7L1	D7	1	Pseudomonas_RAST_Pseudomonas_RAST.CDS.717	rank: D; SCP-2 sterol transfer family [PF02036.20] (db=pfam)
7L2	D7	2	Pseudomonas_RAST_Pseudomonas_RAST.CDS.717	rank: D; SCP-2 sterol transfer family [PF02036.20] (db=pfam)
7L3	D7	3	Pseudomonas_RAST_Pseudomonas_RAST.CDS.717	rank: D; SCP-2 sterol transfer family [PF02036.20] (db=pfam)
3L2	D3	2	Pseudomonas_RAST_Pseudomonas_RAST.CDS.717	rank: D; SCP-2 sterol transfer family [PF02036.20] (db=pfam)
7L4	D7	4	Pseudomonas_RAST_Pseudomonas_RAST.CDS.717	rank: D; SCP-2 sterol transfer family [PF02036.20] (db=pfam)
3L3	D3	3	Pseudomonas_RAST_Pseudomonas_RAST.CDS.717	rank: D; SCP-2 sterol transfer family [PF02036.20] (db=pfam)
3L4	D3	4	Pseudomonas_RAST_Pseudomonas_RAST.CDS.717	rank: D; SCP-2 sterol transfer family [PF02036.20] (db=pfam)
3L1	D3	1	Pseudomonas_RAST_Pseudomonas_RAST.CDS.723	rank: C; putative two-component system protein, hydrogenase maturation factor HypX/HoxX (db=kegg)
7L1	D7	1	Pseudomonas_RAST_Pseudomonas_RAST.CDS.723	rank: C; putative two-component system protein, hydrogenase maturation factor HypX/HoxX (db=kegg)
7L2	D7	2	Pseudomonas_RAST_Pseudomonas_RAST.CDS.723	rank: C; putative two-component system protein, hydrogenase maturation factor HypX/HoxX (db=kegg)
7L3	D7	3	Pseudomonas_RAST_Pseudomonas_RAST.CDS.723	rank: C; putative two-component system protein, hydrogenase maturation factor HypX/HoxX (db=kegg)
3L2	D3	2	Pseudomonas_RAST_Pseudomonas_RAST.CDS.723	rank: C; putative two-component system protein, hydrogenase maturation factor HypX/HoxX (db=kegg)
7L4	D7	4	Pseudomonas_RAST_Pseudomonas_RAST.CDS.723	rank: C; putative two-component system protein, hydrogenase maturation factor HypX/HoxX (db=kegg)
3L3	D3	3	Pseudomonas_RAST_Pseudomonas_RAST.CDS.723	rank: C; putative two-component system protein, hydrogenase maturation factor HypX/HoxX (db=kegg)
3L4	D3	4	Pseudomonas_RAST_Pseudomonas_RAST.CDS.723	rank: C; putative two-component system protein, hydrogenase maturation factor HypX/HoxX (db=kegg)
3L1	D3	1	Pseudomonas_RAST_Pseudomonas_RAST.CDS.728	rank: C; uncharacterized protein (db=kegg)
7L1	D7	1	Pseudomonas_RAST_Pseudomonas_RAST.CDS.728	rank: C; uncharacterized protein (db=kegg)
7L2	D7	2	Pseudomonas_RAST_Pseudomonas_RAST.CDS.728	rank: C; uncharacterized protein (db=kegg)
7L3	D7	3	Pseudomonas_RAST_Pseudomonas_RAST.CDS.728	rank: C; uncharacterized protein (db=kegg)
3L2	D3	2	Pseudomonas_RAST_Pseudomonas_RAST.CDS.728	rank: C; uncharacterized protein (db=kegg)
7L4	D7	4	Pseudomonas_RAST_Pseudomonas_RAST.CDS.728	rank: C; uncharacterized protein (db=kegg)
3L3	D3	3	Pseudomonas_RAST_Pseudomonas_RAST.CDS.728	rank: C; uncharacterized protein (db=kegg)
3L4	D3	4	Pseudomonas_RAST_Pseudomonas_RAST.CDS.728	rank: C; uncharacterized protein (db=kegg)
3L1	D3	1	Pseudomonas_RAST_Pseudomonas_RAST.CDS.778	rank: D; FRG domain [PF08867.14] (db=pfam)
7L1	D7	1	Pseudomonas_RAST_Pseudomonas_RAST.CDS.778	rank: D; FRG domain [PF08867.14] (db=pfam)
7L2	D7	2	Pseudomonas_RAST_Pseudomonas_RAST.CDS.778	rank: D; FRG domain [PF08867.14] (db=pfam)
7L3	D7	3	Pseudomonas_RAST_Pseudomonas_RAST.CDS.778	rank: D; FRG domain [PF08867.14] (db=pfam)
3L2	D3	2	Pseudomonas_RAST_Pseudomonas_RAST.CDS.778	rank: D; FRG domain [PF08867.14] (db=pfam)
7L4	D7	4	Pseudomonas_RAST_Pseudomonas_RAST.CDS.778	rank: D; FRG domain [PF08867.14] (db=pfam)
3L3	D3	3	Pseudomonas_RAST_Pseudomonas_RAST.CDS.778	rank: D; FRG domain [PF08867.14] (db=pfam)
3L4	D3	4	Pseudomonas_RAST_Pseudomonas_RAST.CDS.778	rank: D; FRG domain [PF08867.14] (db=pfam)
3L1	D3	1	Pseudomonas_RAST_Pseudomonas_RAST.CDS.779	rank: E
7L1	D7	1	Pseudomonas_RAST_Pseudomonas_RAST.CDS.779	rank: E
7L2	D7	2	Pseudomonas_RAST_Pseudomonas_RAST.CDS.779	rank: E
7L3	D7	3	Pseudomonas_RAST_Pseudomonas_RAST.CDS.779	rank: E
3L2	D3	2	Pseudomonas_RAST_Pseudomonas_RAST.CDS.779	rank: E
7L4	D7	4	Pseudomonas_RAST_Pseudomonas_RAST.CDS.779	rank: E
3L3	D3	3	Pseudomonas_RAST_Pseudomonas_RAST.CDS.779	rank: E
3L4	D3	4	Pseudomonas_RAST_Pseudomonas_RAST.CDS.779	rank: E
3L1	D3	1	Pseudomonas_RAST_Pseudomonas_RAST.CDS.798	rank: C; hydrogen cyanide synthase HcnC [EC:1.4.99.5] (db=kegg)
7L1	D7	1	Pseudomonas_RAST_Pseudomonas_RAST.CDS.798	rank: C; hydrogen cyanide synthase HcnC [EC:1.4.99.5] (db=kegg)
7L2	D7	2	Pseudomonas_RAST_Pseudomonas_RAST.CDS.798	rank: C; hydrogen cyanide synthase HcnC [EC:1.4.99.5] (db=kegg)
7L3	D7	3	Pseudomonas_RAST_Pseudomonas_RAST.CDS.798	rank: C; hydrogen cyanide synthase HcnC [EC:1.4.99.5] (db=kegg)
3L2	D3	2	Pseudomonas_RAST_Pseudomonas_RAST.CDS.798	rank: C; hydrogen cyanide synthase HcnC [EC:1.4.99.5] (db=kegg)
7L4	D7	4	Pseudomonas_RAST_Pseudomonas_RAST.CDS.798	rank: C; hydrogen cyanide synthase HcnC [EC:1.4.99.5] (db=kegg)
3L3	D3	3	Pseudomonas_RAST_Pseudomonas_RAST.CDS.798	rank: C; hydrogen cyanide synthase HcnC [EC:1.4.99.5] (db=kegg)
3L4	D3	4	Pseudomonas_RAST_Pseudomonas_RAST.CDS.798	rank: C; hydrogen cyanide synthase HcnC [EC:1.4.99.5] (db=kegg)
3L1	D3	1	Pseudomonas_RAST_Pseudomonas_RAST.CDS.799	rank: C; hydrogen cyanide synthase HcnB [EC:1.4.99.5] (db=kegg)
7L1	D7	1	Pseudomonas_RAST_Pseudomonas_RAST.CDS.799	rank: C; hydrogen cyanide synthase HcnB [EC:1.4.99.5] (db=kegg)
7L2	D7	2	Pseudomonas_RAST_Pseudomonas_RAST.CDS.799	rank: C; hydrogen cyanide synthase HcnB [EC:1.4.99.5] (db=kegg)
7L3	D7	3	Pseudomonas_RAST_Pseudomonas_RAST.CDS.799	rank: C; hydrogen cyanide synthase HcnB [EC:1.4.99.5] (db=kegg)
3L2	D3	2	Pseudomonas_RAST_Pseudomonas_RAST.CDS.799	rank: C; hydrogen cyanide synthase HcnB [EC:1.4.99.5] (db=kegg)
7L4	D7	4	Pseudomonas_RAST_Pseudomonas_RAST.CDS.799	rank: C; hydrogen cyanide synthase HcnB [EC:1.4.99.5] (db=kegg)
3L3	D3	3	Pseudomonas_RAST_Pseudomonas_RAST.CDS.799	rank: C; hydrogen cyanide synthase HcnB [EC:1.4.99.5] (db=kegg)
3L4	D3	4	Pseudomonas_RAST_Pseudomonas_RAST.CDS.799	rank: C; hydrogen cyanide synthase HcnB [EC:1.4.99.5] (db=kegg)
3L1	D3	1	Pseudomonas_RAST_Pseudomonas_RAST.CDS.800	rank: C; hydrogen cyanide synthase HcnA [EC:1.4.99.5] (db=kegg)
7L1	D7	1	Pseudomonas_RAST_Pseudomonas_RAST.CDS.800	rank: C; hydrogen cyanide synthase HcnA [EC:1.4.99.5] (db=kegg)
7L2	D7	2	Pseudomonas_RAST_Pseudomonas_RAST.CDS.800	rank: C; hydrogen cyanide synthase HcnA [EC:1.4.99.5] (db=kegg)
7L3	D7	3	Pseudomonas_RAST_Pseudomonas_RAST.CDS.800	rank: C; hydrogen cyanide synthase HcnA [EC:1.4.99.5] (db=kegg)
3L2	D3	2	Pseudomonas_RAST_Pseudomonas_RAST.CDS.800	rank: C; hydrogen cyanide synthase HcnA [EC:1.4.99.5] (db=kegg)
7L4	D7	4	Pseudomonas_RAST_Pseudomonas_RAST.CDS.800	rank: C; hydrogen cyanide synthase HcnA [EC:1.4.99.5] (db=kegg)
3L3	D3	3	Pseudomonas_RAST_Pseudomonas_RAST.CDS.800	rank: C; hydrogen cyanide synthase HcnA [EC:1.4.99.5] (db=kegg)
3L4	D3	4	Pseudomonas_RAST_Pseudomonas_RAST.CDS.800	rank: C; hydrogen cyanide synthase HcnA [EC:1.4.99.5] (db=kegg)
3L1	D3	1	Pseudomonas_RAST_Pseudomonas_RAST.CDS.802	rank: E
7L1	D7	1	Pseudomonas_RAST_Pseudomonas_RAST.CDS.802	rank: E
7L2	D7	2	Pseudomonas_RAST_Pseudomonas_RAST.CDS.802	rank: E
7L3	D7	3	Pseudomonas_RAST_Pseudomonas_RAST.CDS.802	rank: E
3L2	D3	2	Pseudomonas_RAST_Pseudomonas_RAST.CDS.802	rank: E
7L4	D7	4	Pseudomonas_RAST_Pseudomonas_RAST.CDS.802	rank: E
3L3	D3	3	Pseudomonas_RAST_Pseudomonas_RAST.CDS.802	rank: E
3L4	D3	4	Pseudomonas_RAST_Pseudomonas_RAST.CDS.802	rank: E
3L1	D3	1	Pseudomonas_RAST_Pseudomonas_RAST.CDS.826	rank: E
7L1	D7	1	Pseudomonas_RAST_Pseudomonas_RAST.CDS.826	rank: E
7L2	D7	2	Pseudomonas_RAST_Pseudomonas_RAST.CDS.826	rank: E
7L3	D7	3	Pseudomonas_RAST_Pseudomonas_RAST.CDS.826	rank: E
3L2	D3	2	Pseudomonas_RAST_Pseudomonas_RAST.CDS.826	rank: E
7L4	D7	4	Pseudomonas_RAST_Pseudomonas_RAST.CDS.826	rank: E
3L3	D3	3	Pseudomonas_RAST_Pseudomonas_RAST.CDS.826	rank: E
3L4	D3	4	Pseudomonas_RAST_Pseudomonas_RAST.CDS.826	rank: E
3L1	D3	1	Pseudomonas_RAST_Pseudomonas_RAST.CDS.827	rank: E
7L1	D7	1	Pseudomonas_RAST_Pseudomonas_RAST.CDS.827	rank: E
7L2	D7	2	Pseudomonas_RAST_Pseudomonas_RAST.CDS.827	rank: E
7L3	D7	3	Pseudomonas_RAST_Pseudomonas_RAST.CDS.827	rank: E
3L2	D3	2	Pseudomonas_RAST_Pseudomonas_RAST.CDS.827	rank: E
7L4	D7	4	Pseudomonas_RAST_Pseudomonas_RAST.CDS.827	rank: E
3L3	D3	3	Pseudomonas_RAST_Pseudomonas_RAST.CDS.827	rank: E
3L4	D3	4	Pseudomonas_RAST_Pseudomonas_RAST.CDS.827	rank: E
3L1	D3	1	Pseudomonas_RAST_Pseudomonas_RAST.CDS.829	rank: D; Isochorismatase family [PF00857.23] (db=pfam)
7L1	D7	1	Pseudomonas_RAST_Pseudomonas_RAST.CDS.829	rank: D; Isochorismatase family [PF00857.23] (db=pfam)
7L2	D7	2	Pseudomonas_RAST_Pseudomonas_RAST.CDS.829	rank: D; Isochorismatase family [PF00857.23] (db=pfam)
7L3	D7	3	Pseudomonas_RAST_Pseudomonas_RAST.CDS.829	rank: D; Isochorismatase family [PF00857.23] (db=pfam)
3L2	D3	2	Pseudomonas_RAST_Pseudomonas_RAST.CDS.829	rank: D; Isochorismatase family [PF00857.23] (db=pfam)
7L4	D7	4	Pseudomonas_RAST_Pseudomonas_RAST.CDS.829	rank: D; Isochorismatase family [PF00857.23] (db=pfam)
3L3	D3	3	Pseudomonas_RAST_Pseudomonas_RAST.CDS.829	rank: D; Isochorismatase family [PF00857.23] (db=pfam)
3L4	D3	4	Pseudomonas_RAST_Pseudomonas_RAST.CDS.829	rank: D; Isochorismatase family [PF00857.23] (db=pfam)
3L1	D3	1	Pseudomonas_RAST_Pseudomonas_RAST.CDS.830	rank: C; gamma-glutamyltranspeptidase / glutathione hydrolase [EC:2.3.2.2 3.4.19.13] (db=kegg)
7L1	D7	1	Pseudomonas_RAST_Pseudomonas_RAST.CDS.830	rank: C; gamma-glutamyltranspeptidase / glutathione hydrolase [EC:2.3.2.2 3.4.19.13] (db=kegg)
7L2	D7	2	Pseudomonas_RAST_Pseudomonas_RAST.CDS.830	rank: C; gamma-glutamyltranspeptidase / glutathione hydrolase [EC:2.3.2.2 3.4.19.13] (db=kegg)
7L3	D7	3	Pseudomonas_RAST_Pseudomonas_RAST.CDS.830	rank: C; gamma-glutamyltranspeptidase / glutathione hydrolase [EC:2.3.2.2 3.4.19.13] (db=kegg)
3L2	D3	2	Pseudomonas_RAST_Pseudomonas_RAST.CDS.830	rank: C; gamma-glutamyltranspeptidase / glutathione hydrolase [EC:2.3.2.2 3.4.19.13] (db=kegg)
7L4	D7	4	Pseudomonas_RAST_Pseudomonas_RAST.CDS.830	rank: C; gamma-glutamyltranspeptidase / glutathione hydrolase [EC:2.3.2.2 3.4.19.13] (db=kegg)
3L3	D3	3	Pseudomonas_RAST_Pseudomonas_RAST.CDS.830	rank: C; gamma-glutamyltranspeptidase / glutathione hydrolase [EC:2.3.2.2 3.4.19.13] (db=kegg)
3L4	D3	4	Pseudomonas_RAST_Pseudomonas_RAST.CDS.830	rank: C; gamma-glutamyltranspeptidase / glutathione hydrolase [EC:2.3.2.2 3.4.19.13] (db=kegg)
3L1	D3	1	Pseudomonas_RAST_Pseudomonas_RAST.CDS.832	rank: D; Glycosyl hydrolases family 18 [PF00704.31] (db=pfam)
7L1	D7	1	Pseudomonas_RAST_Pseudomonas_RAST.CDS.832	rank: D; Glycosyl hydrolases family 18 [PF00704.31] (db=pfam)
7L2	D7	2	Pseudomonas_RAST_Pseudomonas_RAST.CDS.832	rank: D; Glycosyl hydrolases family 18 [PF00704.31] (db=pfam)
7L3	D7	3	Pseudomonas_RAST_Pseudomonas_RAST.CDS.832	rank: D; Glycosyl hydrolases family 18 [PF00704.31] (db=pfam)
3L2	D3	2	Pseudomonas_RAST_Pseudomonas_RAST.CDS.832	rank: D; Glycosyl hydrolases family 18 [PF00704.31] (db=pfam)
7L4	D7	4	Pseudomonas_RAST_Pseudomonas_RAST.CDS.832	rank: D; Glycosyl hydrolases family 18 [PF00704.31] (db=pfam)
3L3	D3	3	Pseudomonas_RAST_Pseudomonas_RAST.CDS.832	rank: D; Glycosyl hydrolases family 18 [PF00704.31] (db=pfam)
3L4	D3	4	Pseudomonas_RAST_Pseudomonas_RAST.CDS.832	rank: D; Glycosyl hydrolases family 18 [PF00704.31] (db=pfam)
3L1	D3	1	Pseudomonas_RAST_Pseudomonas_RAST.CDS.835	rank: D; Acetyltransferase (GNAT) family [PF00583.28]; Acetyltransferase (GNAT) domain [PF13673.10]; Acetyltransferase (GNAT) domain [PF13420.10]; Acetyltransferase (GNAT) domain [PF13508.10] (db=pfam)
7L1	D7	1	Pseudomonas_RAST_Pseudomonas_RAST.CDS.835	rank: D; Acetyltransferase (GNAT) family [PF00583.28]; Acetyltransferase (GNAT) domain [PF13673.10]; Acetyltransferase (GNAT) domain [PF13420.10]; Acetyltransferase (GNAT) domain [PF13508.10] (db=pfam)
7L2	D7	2	Pseudomonas_RAST_Pseudomonas_RAST.CDS.835	rank: D; Acetyltransferase (GNAT) family [PF00583.28]; Acetyltransferase (GNAT) domain [PF13673.10]; Acetyltransferase (GNAT) domain [PF13420.10]; Acetyltransferase (GNAT) domain [PF13508.10] (db=pfam)
7L3	D7	3	Pseudomonas_RAST_Pseudomonas_RAST.CDS.835	rank: D; Acetyltransferase (GNAT) family [PF00583.28]; Acetyltransferase (GNAT) domain [PF13673.10]; Acetyltransferase (GNAT) domain [PF13420.10]; Acetyltransferase (GNAT) domain [PF13508.10] (db=pfam)
3L2	D3	2	Pseudomonas_RAST_Pseudomonas_RAST.CDS.835	rank: D; Acetyltransferase (GNAT) family [PF00583.28]; Acetyltransferase (GNAT) domain [PF13673.10]; Acetyltransferase (GNAT) domain [PF13420.10]; Acetyltransferase (GNAT) domain [PF13508.10] (db=pfam)
7L4	D7	4	Pseudomonas_RAST_Pseudomonas_RAST.CDS.835	rank: D; Acetyltransferase (GNAT) family [PF00583.28]; Acetyltransferase (GNAT) domain [PF13673.10]; Acetyltransferase (GNAT) domain [PF13420.10]; Acetyltransferase (GNAT) domain [PF13508.10] (db=pfam)
3L3	D3	3	Pseudomonas_RAST_Pseudomonas_RAST.CDS.835	rank: D; Acetyltransferase (GNAT) family [PF00583.28]; Acetyltransferase (GNAT) domain [PF13673.10]; Acetyltransferase (GNAT) domain [PF13420.10]; Acetyltransferase (GNAT) domain [PF13508.10] (db=pfam)
3L4	D3	4	Pseudomonas_RAST_Pseudomonas_RAST.CDS.835	rank: D; Acetyltransferase (GNAT) family [PF00583.28]; Acetyltransferase (GNAT) domain [PF13673.10]; Acetyltransferase (GNAT) domain [PF13420.10]; Acetyltransferase (GNAT) domain [PF13508.10] (db=pfam)
3L1	D3	1	Pseudomonas_RAST_Pseudomonas_RAST.CDS.845	rank: C; uroporphyrin-III C-methyltransferase / precorrin-2 dehydrogenase / sirohydrochlorin ferrochelatase [EC:2.1.1.107 1.3.1.76 4.99.1.4] (db=kegg)
7L1	D7	1	Pseudomonas_RAST_Pseudomonas_RAST.CDS.845	rank: C; uroporphyrin-III C-methyltransferase / precorrin-2 dehydrogenase / sirohydrochlorin ferrochelatase [EC:2.1.1.107 1.3.1.76 4.99.1.4] (db=kegg)
7L2	D7	2	Pseudomonas_RAST_Pseudomonas_RAST.CDS.845	rank: C; uroporphyrin-III C-methyltransferase / precorrin-2 dehydrogenase / sirohydrochlorin ferrochelatase [EC:2.1.1.107 1.3.1.76 4.99.1.4] (db=kegg)
7L3	D7	3	Pseudomonas_RAST_Pseudomonas_RAST.CDS.845	rank: C; uroporphyrin-III C-methyltransferase / precorrin-2 dehydrogenase / sirohydrochlorin ferrochelatase [EC:2.1.1.107 1.3.1.76 4.99.1.4] (db=kegg)
3L2	D3	2	Pseudomonas_RAST_Pseudomonas_RAST.CDS.845	rank: C; uroporphyrin-III C-methyltransferase / precorrin-2 dehydrogenase / sirohydrochlorin ferrochelatase [EC:2.1.1.107 1.3.1.76 4.99.1.4] (db=kegg)
7L4	D7	4	Pseudomonas_RAST_Pseudomonas_RAST.CDS.845	rank: C; uroporphyrin-III C-methyltransferase / precorrin-2 dehydrogenase / sirohydrochlorin ferrochelatase [EC:2.1.1.107 1.3.1.76 4.99.1.4] (db=kegg)
3L3	D3	3	Pseudomonas_RAST_Pseudomonas_RAST.CDS.845	rank: C; uroporphyrin-III C-methyltransferase / precorrin-2 dehydrogenase / sirohydrochlorin ferrochelatase [EC:2.1.1.107 1.3.1.76 4.99.1.4] (db=kegg)
3L4	D3	4	Pseudomonas_RAST_Pseudomonas_RAST.CDS.845	rank: C; uroporphyrin-III C-methyltransferase / precorrin-2 dehydrogenase / sirohydrochlorin ferrochelatase [EC:2.1.1.107 1.3.1.76 4.99.1.4] (db=kegg)
3L1	D3	1	Pseudomonas_RAST_Pseudomonas_RAST.CDS.846	rank: C; seryl-tRNA synthetase [EC:6.1.1.11] (db=kegg)
7L1	D7	1	Pseudomonas_RAST_Pseudomonas_RAST.CDS.846	rank: C; seryl-tRNA synthetase [EC:6.1.1.11] (db=kegg)
7L2	D7	2	Pseudomonas_RAST_Pseudomonas_RAST.CDS.846	rank: C; seryl-tRNA synthetase [EC:6.1.1.11] (db=kegg)
7L3	D7	3	Pseudomonas_RAST_Pseudomonas_RAST.CDS.846	rank: C; seryl-tRNA synthetase [EC:6.1.1.11] (db=kegg)
3L2	D3	2	Pseudomonas_RAST_Pseudomonas_RAST.CDS.846	rank: C; seryl-tRNA synthetase [EC:6.1.1.11] (db=kegg)
7L4	D7	4	Pseudomonas_RAST_Pseudomonas_RAST.CDS.846	rank: C; seryl-tRNA synthetase [EC:6.1.1.11] (db=kegg)
3L3	D3	3	Pseudomonas_RAST_Pseudomonas_RAST.CDS.846	rank: C; seryl-tRNA synthetase [EC:6.1.1.11] (db=kegg)
3L4	D3	4	Pseudomonas_RAST_Pseudomonas_RAST.CDS.846	rank: C; seryl-tRNA synthetase [EC:6.1.1.11] (db=kegg)
3L1	D3	1	Pseudomonas_RAST_Pseudomonas_RAST.CDS.849	rank: C; outer membrane lipoprotein carrier protein (db=kegg)
7L1	D7	1	Pseudomonas_RAST_Pseudomonas_RAST.CDS.849	rank: C; outer membrane lipoprotein carrier protein (db=kegg)
7L2	D7	2	Pseudomonas_RAST_Pseudomonas_RAST.CDS.849	rank: C; outer membrane lipoprotein carrier protein (db=kegg)
7L3	D7	3	Pseudomonas_RAST_Pseudomonas_RAST.CDS.849	rank: C; outer membrane lipoprotein carrier protein (db=kegg)
3L2	D3	2	Pseudomonas_RAST_Pseudomonas_RAST.CDS.849	rank: C; outer membrane lipoprotein carrier protein (db=kegg)
7L4	D7	4	Pseudomonas_RAST_Pseudomonas_RAST.CDS.849	rank: C; outer membrane lipoprotein carrier protein (db=kegg)
3L3	D3	3	Pseudomonas_RAST_Pseudomonas_RAST.CDS.849	rank: C; outer membrane lipoprotein carrier protein (db=kegg)
3L4	D3	4	Pseudomonas_RAST_Pseudomonas_RAST.CDS.849	rank: C; outer membrane lipoprotein carrier protein (db=kegg)
3L1	D3	1	Pseudomonas_RAST_Pseudomonas_RAST.CDS.850	rank: C; DNA segregation ATPase FtsK/SpoIIIE, S-DNA-T family (db=kegg)
7L1	D7	1	Pseudomonas_RAST_Pseudomonas_RAST.CDS.850	rank: C; DNA segregation ATPase FtsK/SpoIIIE, S-DNA-T family (db=kegg)
7L2	D7	2	Pseudomonas_RAST_Pseudomonas_RAST.CDS.850	rank: C; DNA segregation ATPase FtsK/SpoIIIE, S-DNA-T family (db=kegg)
7L3	D7	3	Pseudomonas_RAST_Pseudomonas_RAST.CDS.850	rank: C; DNA segregation ATPase FtsK/SpoIIIE, S-DNA-T family (db=kegg)
3L2	D3	2	Pseudomonas_RAST_Pseudomonas_RAST.CDS.850	rank: C; DNA segregation ATPase FtsK/SpoIIIE, S-DNA-T family (db=kegg)
7L4	D7	4	Pseudomonas_RAST_Pseudomonas_RAST.CDS.850	rank: C; DNA segregation ATPase FtsK/SpoIIIE, S-DNA-T family (db=kegg)
3L3	D3	3	Pseudomonas_RAST_Pseudomonas_RAST.CDS.850	rank: C; DNA segregation ATPase FtsK/SpoIIIE, S-DNA-T family (db=kegg)
3L4	D3	4	Pseudomonas_RAST_Pseudomonas_RAST.CDS.850	rank: C; DNA segregation ATPase FtsK/SpoIIIE, S-DNA-T family (db=kegg)
3L1	D3	1	Pseudomonas_RAST_Pseudomonas_RAST.CDS.858	rank: C; ATP-dependent Clp protease ATP-binding subunit ClpA (db=kegg)
7L1	D7	1	Pseudomonas_RAST_Pseudomonas_RAST.CDS.858	rank: C; ATP-dependent Clp protease ATP-binding subunit ClpA (db=kegg)
7L2	D7	2	Pseudomonas_RAST_Pseudomonas_RAST.CDS.858	rank: C; ATP-dependent Clp protease ATP-binding subunit ClpA (db=kegg)
7L3	D7	3	Pseudomonas_RAST_Pseudomonas_RAST.CDS.858	rank: C; ATP-dependent Clp protease ATP-binding subunit ClpA (db=kegg)
3L2	D3	2	Pseudomonas_RAST_Pseudomonas_RAST.CDS.858	rank: C; ATP-dependent Clp protease ATP-binding subunit ClpA (db=kegg)
7L4	D7	4	Pseudomonas_RAST_Pseudomonas_RAST.CDS.858	rank: C; ATP-dependent Clp protease ATP-binding subunit ClpA (db=kegg)
3L3	D3	3	Pseudomonas_RAST_Pseudomonas_RAST.CDS.858	rank: C; ATP-dependent Clp protease ATP-binding subunit ClpA (db=kegg)
3L4	D3	4	Pseudomonas_RAST_Pseudomonas_RAST.CDS.858	rank: C; ATP-dependent Clp protease ATP-binding subunit ClpA (db=kegg)
3L1	D3	1	Pseudomonas_RAST_Pseudomonas_RAST.CDS.859	rank: C; ATP-dependent Clp protease adaptor protein ClpS (db=kegg)
7L1	D7	1	Pseudomonas_RAST_Pseudomonas_RAST.CDS.859	rank: C; ATP-dependent Clp protease adaptor protein ClpS (db=kegg)
7L2	D7	2	Pseudomonas_RAST_Pseudomonas_RAST.CDS.859	rank: C; ATP-dependent Clp protease adaptor protein ClpS (db=kegg)
7L3	D7	3	Pseudomonas_RAST_Pseudomonas_RAST.CDS.859	rank: C; ATP-dependent Clp protease adaptor protein ClpS (db=kegg)
3L2	D3	2	Pseudomonas_RAST_Pseudomonas_RAST.CDS.859	rank: C; ATP-dependent Clp protease adaptor protein ClpS (db=kegg)
7L4	D7	4	Pseudomonas_RAST_Pseudomonas_RAST.CDS.859	rank: C; ATP-dependent Clp protease adaptor protein ClpS (db=kegg)
3L3	D3	3	Pseudomonas_RAST_Pseudomonas_RAST.CDS.859	rank: C; ATP-dependent Clp protease adaptor protein ClpS (db=kegg)
3L4	D3	4	Pseudomonas_RAST_Pseudomonas_RAST.CDS.859	rank: C; ATP-dependent Clp protease adaptor protein ClpS (db=kegg)
3L1	D3	1	Pseudomonas_RAST_Pseudomonas_RAST.CDS.860	rank: C; cold shock protein (db=kegg)
7L1	D7	1	Pseudomonas_RAST_Pseudomonas_RAST.CDS.860	rank: C; cold shock protein (db=kegg)
7L2	D7	2	Pseudomonas_RAST_Pseudomonas_RAST.CDS.860	rank: C; cold shock protein (db=kegg)
7L3	D7	3	Pseudomonas_RAST_Pseudomonas_RAST.CDS.860	rank: C; cold shock protein (db=kegg)
3L2	D3	2	Pseudomonas_RAST_Pseudomonas_RAST.CDS.860	rank: C; cold shock protein (db=kegg)
7L4	D7	4	Pseudomonas_RAST_Pseudomonas_RAST.CDS.860	rank: C; cold shock protein (db=kegg)
3L3	D3	3	Pseudomonas_RAST_Pseudomonas_RAST.CDS.860	rank: C; cold shock protein (db=kegg)
3L4	D3	4	Pseudomonas_RAST_Pseudomonas_RAST.CDS.860	rank: C; cold shock protein (db=kegg)
3L1	D3	1	Pseudomonas_RAST_Pseudomonas_RAST.CDS.861	rank: C; isocitrate dehydrogenase [EC:1.1.1.42] (db=kegg)
7L1	D7	1	Pseudomonas_RAST_Pseudomonas_RAST.CDS.861	rank: C; isocitrate dehydrogenase [EC:1.1.1.42] (db=kegg)
7L2	D7	2	Pseudomonas_RAST_Pseudomonas_RAST.CDS.861	rank: C; isocitrate dehydrogenase [EC:1.1.1.42] (db=kegg)
7L3	D7	3	Pseudomonas_RAST_Pseudomonas_RAST.CDS.861	rank: C; isocitrate dehydrogenase [EC:1.1.1.42] (db=kegg)
3L2	D3	2	Pseudomonas_RAST_Pseudomonas_RAST.CDS.861	rank: C; isocitrate dehydrogenase [EC:1.1.1.42] (db=kegg)
7L4	D7	4	Pseudomonas_RAST_Pseudomonas_RAST.CDS.861	rank: C; isocitrate dehydrogenase [EC:1.1.1.42] (db=kegg)
3L3	D3	3	Pseudomonas_RAST_Pseudomonas_RAST.CDS.861	rank: C; isocitrate dehydrogenase [EC:1.1.1.42] (db=kegg)
3L4	D3	4	Pseudomonas_RAST_Pseudomonas_RAST.CDS.861	rank: C; isocitrate dehydrogenase [EC:1.1.1.42] (db=kegg)
3L1	D3	1	Pseudomonas_RAST_Pseudomonas_RAST.CDS.862	rank: D; Monomeric isocitrate dehydrogenase [PF03971.17] (db=pfam)
7L1	D7	1	Pseudomonas_RAST_Pseudomonas_RAST.CDS.862	rank: D; Monomeric isocitrate dehydrogenase [PF03971.17] (db=pfam)
7L2	D7	2	Pseudomonas_RAST_Pseudomonas_RAST.CDS.862	rank: D; Monomeric isocitrate dehydrogenase [PF03971.17] (db=pfam)
7L3	D7	3	Pseudomonas_RAST_Pseudomonas_RAST.CDS.862	rank: D; Monomeric isocitrate dehydrogenase [PF03971.17] (db=pfam)
3L2	D3	2	Pseudomonas_RAST_Pseudomonas_RAST.CDS.862	rank: D; Monomeric isocitrate dehydrogenase [PF03971.17] (db=pfam)
7L4	D7	4	Pseudomonas_RAST_Pseudomonas_RAST.CDS.862	rank: D; Monomeric isocitrate dehydrogenase [PF03971.17] (db=pfam)
3L3	D3	3	Pseudomonas_RAST_Pseudomonas_RAST.CDS.862	rank: D; Monomeric isocitrate dehydrogenase [PF03971.17] (db=pfam)
3L4	D3	4	Pseudomonas_RAST_Pseudomonas_RAST.CDS.862	rank: D; Monomeric isocitrate dehydrogenase [PF03971.17] (db=pfam)
3L1	D3	1	Pseudomonas_RAST_Pseudomonas_RAST.CDS.863	rank: D; Monomeric isocitrate dehydrogenase [PF03971.17] (db=pfam)
7L1	D7	1	Pseudomonas_RAST_Pseudomonas_RAST.CDS.863	rank: D; Monomeric isocitrate dehydrogenase [PF03971.17] (db=pfam)
7L2	D7	2	Pseudomonas_RAST_Pseudomonas_RAST.CDS.863	rank: D; Monomeric isocitrate dehydrogenase [PF03971.17] (db=pfam)
7L3	D7	3	Pseudomonas_RAST_Pseudomonas_RAST.CDS.863	rank: D; Monomeric isocitrate dehydrogenase [PF03971.17] (db=pfam)
3L2	D3	2	Pseudomonas_RAST_Pseudomonas_RAST.CDS.863	rank: D; Monomeric isocitrate dehydrogenase [PF03971.17] (db=pfam)
7L4	D7	4	Pseudomonas_RAST_Pseudomonas_RAST.CDS.863	rank: D; Monomeric isocitrate dehydrogenase [PF03971.17] (db=pfam)
3L3	D3	3	Pseudomonas_RAST_Pseudomonas_RAST.CDS.863	rank: D; Monomeric isocitrate dehydrogenase [PF03971.17] (db=pfam)
3L4	D3	4	Pseudomonas_RAST_Pseudomonas_RAST.CDS.863	rank: D; Monomeric isocitrate dehydrogenase [PF03971.17] (db=pfam)
3L1	D3	1	Pseudomonas_RAST_Pseudomonas_RAST.CDS.866	rank: D; Aminomethyltransferase beta-barrel domain [PF20258.1]; tRNA methyl transferase PRC-barrel domain [PF20259.1] (db=pfam)
7L1	D7	1	Pseudomonas_RAST_Pseudomonas_RAST.CDS.866	rank: D; Aminomethyltransferase beta-barrel domain [PF20258.1]; tRNA methyl transferase PRC-barrel domain [PF20259.1] (db=pfam)
7L2	D7	2	Pseudomonas_RAST_Pseudomonas_RAST.CDS.866	rank: D; Aminomethyltransferase beta-barrel domain [PF20258.1]; tRNA methyl transferase PRC-barrel domain [PF20259.1] (db=pfam)
7L3	D7	3	Pseudomonas_RAST_Pseudomonas_RAST.CDS.866	rank: D; Aminomethyltransferase beta-barrel domain [PF20258.1]; tRNA methyl transferase PRC-barrel domain [PF20259.1] (db=pfam)
3L2	D3	2	Pseudomonas_RAST_Pseudomonas_RAST.CDS.866	rank: D; Aminomethyltransferase beta-barrel domain [PF20258.1]; tRNA methyl transferase PRC-barrel domain [PF20259.1] (db=pfam)
7L4	D7	4	Pseudomonas_RAST_Pseudomonas_RAST.CDS.866	rank: D; Aminomethyltransferase beta-barrel domain [PF20258.1]; tRNA methyl transferase PRC-barrel domain [PF20259.1] (db=pfam)
3L3	D3	3	Pseudomonas_RAST_Pseudomonas_RAST.CDS.866	rank: D; Aminomethyltransferase beta-barrel domain [PF20258.1]; tRNA methyl transferase PRC-barrel domain [PF20259.1] (db=pfam)
3L4	D3	4	Pseudomonas_RAST_Pseudomonas_RAST.CDS.866	rank: D; Aminomethyltransferase beta-barrel domain [PF20258.1]; tRNA methyl transferase PRC-barrel domain [PF20259.1] (db=pfam)
3L1	D3	1	Pseudomonas_RAST_Pseudomonas_RAST.CDS.868	rank: C; adenylosuccinate lyase [EC:4.3.2.2] (db=kegg)
7L1	D7	1	Pseudomonas_RAST_Pseudomonas_RAST.CDS.868	rank: C; adenylosuccinate lyase [EC:4.3.2.2] (db=kegg)
7L2	D7	2	Pseudomonas_RAST_Pseudomonas_RAST.CDS.868	rank: C; adenylosuccinate lyase [EC:4.3.2.2] (db=kegg)
7L3	D7	3	Pseudomonas_RAST_Pseudomonas_RAST.CDS.868	rank: C; adenylosuccinate lyase [EC:4.3.2.2] (db=kegg)
3L2	D3	2	Pseudomonas_RAST_Pseudomonas_RAST.CDS.868	rank: C; adenylosuccinate lyase [EC:4.3.2.2] (db=kegg)
7L4	D7	4	Pseudomonas_RAST_Pseudomonas_RAST.CDS.868	rank: C; adenylosuccinate lyase [EC:4.3.2.2] (db=kegg)
3L3	D3	3	Pseudomonas_RAST_Pseudomonas_RAST.CDS.868	rank: C; adenylosuccinate lyase [EC:4.3.2.2] (db=kegg)
3L4	D3	4	Pseudomonas_RAST_Pseudomonas_RAST.CDS.868	rank: C; adenylosuccinate lyase [EC:4.3.2.2] (db=kegg)
3L1	D3	1	Pseudomonas_RAST_Pseudomonas_RAST.CDS.871	rank: D; Bacterial type II and III secretion system protein [PF00263.24] (db=pfam)
7L1	D7	1	Pseudomonas_RAST_Pseudomonas_RAST.CDS.871	rank: D; Bacterial type II and III secretion system protein [PF00263.24] (db=pfam)
7L2	D7	2	Pseudomonas_RAST_Pseudomonas_RAST.CDS.871	rank: D; Bacterial type II and III secretion system protein [PF00263.24] (db=pfam)
7L3	D7	3	Pseudomonas_RAST_Pseudomonas_RAST.CDS.871	rank: D; Bacterial type II and III secretion system protein [PF00263.24] (db=pfam)
3L2	D3	2	Pseudomonas_RAST_Pseudomonas_RAST.CDS.871	rank: D; Bacterial type II and III secretion system protein [PF00263.24] (db=pfam)
7L4	D7	4	Pseudomonas_RAST_Pseudomonas_RAST.CDS.871	rank: D; Bacterial type II and III secretion system protein [PF00263.24] (db=pfam)
3L3	D3	3	Pseudomonas_RAST_Pseudomonas_RAST.CDS.871	rank: D; Bacterial type II and III secretion system protein [PF00263.24] (db=pfam)
3L4	D3	4	Pseudomonas_RAST_Pseudomonas_RAST.CDS.871	rank: D; Bacterial type II and III secretion system protein [PF00263.24] (db=pfam)
3L1	D3	1	Pseudomonas_RAST_Pseudomonas_RAST.CDS.872	rank: C; isocitrate lyase [EC:4.1.3.1] (db=kegg)
7L1	D7	1	Pseudomonas_RAST_Pseudomonas_RAST.CDS.872	rank: C; isocitrate lyase [EC:4.1.3.1] (db=kegg)
7L2	D7	2	Pseudomonas_RAST_Pseudomonas_RAST.CDS.872	rank: C; isocitrate lyase [EC:4.1.3.1] (db=kegg)
7L3	D7	3	Pseudomonas_RAST_Pseudomonas_RAST.CDS.872	rank: C; isocitrate lyase [EC:4.1.3.1] (db=kegg)
3L2	D3	2	Pseudomonas_RAST_Pseudomonas_RAST.CDS.872	rank: C; isocitrate lyase [EC:4.1.3.1] (db=kegg)
7L4	D7	4	Pseudomonas_RAST_Pseudomonas_RAST.CDS.872	rank: C; isocitrate lyase [EC:4.1.3.1] (db=kegg)
3L3	D3	3	Pseudomonas_RAST_Pseudomonas_RAST.CDS.872	rank: C; isocitrate lyase [EC:4.1.3.1] (db=kegg)
3L4	D3	4	Pseudomonas_RAST_Pseudomonas_RAST.CDS.872	rank: C; isocitrate lyase [EC:4.1.3.1] (db=kegg)
3L1	D3	1	Pseudomonas_RAST_Pseudomonas_RAST.CDS.874	rank: C; NADH-quinone oxidoreductase subunit B [EC:7.1.1.2] (db=kegg)
7L1	D7	1	Pseudomonas_RAST_Pseudomonas_RAST.CDS.874	rank: C; NADH-quinone oxidoreductase subunit B [EC:7.1.1.2] (db=kegg)
7L2	D7	2	Pseudomonas_RAST_Pseudomonas_RAST.CDS.874	rank: C; NADH-quinone oxidoreductase subunit B [EC:7.1.1.2] (db=kegg)
7L3	D7	3	Pseudomonas_RAST_Pseudomonas_RAST.CDS.874	rank: C; NADH-quinone oxidoreductase subunit B [EC:7.1.1.2] (db=kegg)
3L2	D3	2	Pseudomonas_RAST_Pseudomonas_RAST.CDS.874	rank: C; NADH-quinone oxidoreductase subunit B [EC:7.1.1.2] (db=kegg)
7L4	D7	4	Pseudomonas_RAST_Pseudomonas_RAST.CDS.874	rank: C; NADH-quinone oxidoreductase subunit B [EC:7.1.1.2] (db=kegg)
3L3	D3	3	Pseudomonas_RAST_Pseudomonas_RAST.CDS.874	rank: C; NADH-quinone oxidoreductase subunit B [EC:7.1.1.2] (db=kegg)
3L4	D3	4	Pseudomonas_RAST_Pseudomonas_RAST.CDS.874	rank: C; NADH-quinone oxidoreductase subunit B [EC:7.1.1.2] (db=kegg)
3L1	D3	1	Pseudomonas_RAST_Pseudomonas_RAST.CDS.875	rank: C; NADH-quinone oxidoreductase subunit C/D [EC:7.1.1.2] (db=kegg)
7L1	D7	1	Pseudomonas_RAST_Pseudomonas_RAST.CDS.875	rank: C; NADH-quinone oxidoreductase subunit C/D [EC:7.1.1.2] (db=kegg)
7L2	D7	2	Pseudomonas_RAST_Pseudomonas_RAST.CDS.875	rank: C; NADH-quinone oxidoreductase subunit C/D [EC:7.1.1.2] (db=kegg)
7L3	D7	3	Pseudomonas_RAST_Pseudomonas_RAST.CDS.875	rank: C; NADH-quinone oxidoreductase subunit C/D [EC:7.1.1.2] (db=kegg)
3L2	D3	2	Pseudomonas_RAST_Pseudomonas_RAST.CDS.875	rank: C; NADH-quinone oxidoreductase subunit C/D [EC:7.1.1.2] (db=kegg)
7L4	D7	4	Pseudomonas_RAST_Pseudomonas_RAST.CDS.875	rank: C; NADH-quinone oxidoreductase subunit C/D [EC:7.1.1.2] (db=kegg)
3L3	D3	3	Pseudomonas_RAST_Pseudomonas_RAST.CDS.875	rank: C; NADH-quinone oxidoreductase subunit C/D [EC:7.1.1.2] (db=kegg)
3L4	D3	4	Pseudomonas_RAST_Pseudomonas_RAST.CDS.875	rank: C; NADH-quinone oxidoreductase subunit C/D [EC:7.1.1.2] (db=kegg)
3L1	D3	1	Pseudomonas_RAST_Pseudomonas_RAST.CDS.876	rank: C; NADH-quinone oxidoreductase subunit E [EC:7.1.1.2] (db=kegg)
7L1	D7	1	Pseudomonas_RAST_Pseudomonas_RAST.CDS.876	rank: C; NADH-quinone oxidoreductase subunit E [EC:7.1.1.2] (db=kegg)
7L2	D7	2	Pseudomonas_RAST_Pseudomonas_RAST.CDS.876	rank: C; NADH-quinone oxidoreductase subunit E [EC:7.1.1.2] (db=kegg)
7L3	D7	3	Pseudomonas_RAST_Pseudomonas_RAST.CDS.876	rank: C; NADH-quinone oxidoreductase subunit E [EC:7.1.1.2] (db=kegg)
3L2	D3	2	Pseudomonas_RAST_Pseudomonas_RAST.CDS.876	rank: C; NADH-quinone oxidoreductase subunit E [EC:7.1.1.2] (db=kegg)
7L4	D7	4	Pseudomonas_RAST_Pseudomonas_RAST.CDS.876	rank: C; NADH-quinone oxidoreductase subunit E [EC:7.1.1.2] (db=kegg)
3L3	D3	3	Pseudomonas_RAST_Pseudomonas_RAST.CDS.876	rank: C; NADH-quinone oxidoreductase subunit E [EC:7.1.1.2] (db=kegg)
3L4	D3	4	Pseudomonas_RAST_Pseudomonas_RAST.CDS.876	rank: C; NADH-quinone oxidoreductase subunit E [EC:7.1.1.2] (db=kegg)
3L1	D3	1	Pseudomonas_RAST_Pseudomonas_RAST.CDS.877	rank: C; NADH-quinone oxidoreductase subunit F [EC:7.1.1.2] (db=kegg)
7L1	D7	1	Pseudomonas_RAST_Pseudomonas_RAST.CDS.877	rank: C; NADH-quinone oxidoreductase subunit F [EC:7.1.1.2] (db=kegg)
7L2	D7	2	Pseudomonas_RAST_Pseudomonas_RAST.CDS.877	rank: C; NADH-quinone oxidoreductase subunit F [EC:7.1.1.2] (db=kegg)
7L3	D7	3	Pseudomonas_RAST_Pseudomonas_RAST.CDS.877	rank: C; NADH-quinone oxidoreductase subunit F [EC:7.1.1.2] (db=kegg)
3L2	D3	2	Pseudomonas_RAST_Pseudomonas_RAST.CDS.877	rank: C; NADH-quinone oxidoreductase subunit F [EC:7.1.1.2] (db=kegg)
7L4	D7	4	Pseudomonas_RAST_Pseudomonas_RAST.CDS.877	rank: C; NADH-quinone oxidoreductase subunit F [EC:7.1.1.2] (db=kegg)
3L3	D3	3	Pseudomonas_RAST_Pseudomonas_RAST.CDS.877	rank: C; NADH-quinone oxidoreductase subunit F [EC:7.1.1.2] (db=kegg)
3L4	D3	4	Pseudomonas_RAST_Pseudomonas_RAST.CDS.877	rank: C; NADH-quinone oxidoreductase subunit F [EC:7.1.1.2] (db=kegg)
3L1	D3	1	Pseudomonas_RAST_Pseudomonas_RAST.CDS.878	rank: C; NADH-quinone oxidoreductase subunit G [EC:7.1.1.2] (db=kegg)
7L1	D7	1	Pseudomonas_RAST_Pseudomonas_RAST.CDS.878	rank: C; NADH-quinone oxidoreductase subunit G [EC:7.1.1.2] (db=kegg)
7L2	D7	2	Pseudomonas_RAST_Pseudomonas_RAST.CDS.878	rank: C; NADH-quinone oxidoreductase subunit G [EC:7.1.1.2] (db=kegg)
7L3	D7	3	Pseudomonas_RAST_Pseudomonas_RAST.CDS.878	rank: C; NADH-quinone oxidoreductase subunit G [EC:7.1.1.2] (db=kegg)
3L2	D3	2	Pseudomonas_RAST_Pseudomonas_RAST.CDS.878	rank: C; NADH-quinone oxidoreductase subunit G [EC:7.1.1.2] (db=kegg)
7L4	D7	4	Pseudomonas_RAST_Pseudomonas_RAST.CDS.878	rank: C; NADH-quinone oxidoreductase subunit G [EC:7.1.1.2] (db=kegg)
3L3	D3	3	Pseudomonas_RAST_Pseudomonas_RAST.CDS.878	rank: C; NADH-quinone oxidoreductase subunit G [EC:7.1.1.2] (db=kegg)
3L4	D3	4	Pseudomonas_RAST_Pseudomonas_RAST.CDS.878	rank: C; NADH-quinone oxidoreductase subunit G [EC:7.1.1.2] (db=kegg)
3L1	D3	1	Pseudomonas_RAST_Pseudomonas_RAST.CDS.905	rank: C; transposase (db=kegg)
7L1	D7	1	Pseudomonas_RAST_Pseudomonas_RAST.CDS.905	rank: C; transposase (db=kegg)
7L2	D7	2	Pseudomonas_RAST_Pseudomonas_RAST.CDS.905	rank: C; transposase (db=kegg)
7L3	D7	3	Pseudomonas_RAST_Pseudomonas_RAST.CDS.905	rank: C; transposase (db=kegg)
3L2	D3	2	Pseudomonas_RAST_Pseudomonas_RAST.CDS.905	rank: C; transposase (db=kegg)
7L4	D7	4	Pseudomonas_RAST_Pseudomonas_RAST.CDS.905	rank: C; transposase (db=kegg)
3L3	D3	3	Pseudomonas_RAST_Pseudomonas_RAST.CDS.905	rank: C; transposase (db=kegg)
3L4	D3	4	Pseudomonas_RAST_Pseudomonas_RAST.CDS.905	rank: C; transposase (db=kegg)
3L1	D3	1	Pseudomonas_RAST_Pseudomonas_RAST.CDS.906	rank: C; glycerol transport system substrate-binding protein (db=kegg)
7L1	D7	1	Pseudomonas_RAST_Pseudomonas_RAST.CDS.906	rank: C; glycerol transport system substrate-binding protein (db=kegg)
7L2	D7	2	Pseudomonas_RAST_Pseudomonas_RAST.CDS.906	rank: C; glycerol transport system substrate-binding protein (db=kegg)
7L3	D7	3	Pseudomonas_RAST_Pseudomonas_RAST.CDS.906	rank: C; glycerol transport system substrate-binding protein (db=kegg)
3L2	D3	2	Pseudomonas_RAST_Pseudomonas_RAST.CDS.906	rank: C; glycerol transport system substrate-binding protein (db=kegg)
7L4	D7	4	Pseudomonas_RAST_Pseudomonas_RAST.CDS.906	rank: C; glycerol transport system substrate-binding protein (db=kegg)
3L3	D3	3	Pseudomonas_RAST_Pseudomonas_RAST.CDS.906	rank: C; glycerol transport system substrate-binding protein (db=kegg)
3L4	D3	4	Pseudomonas_RAST_Pseudomonas_RAST.CDS.906	rank: C; glycerol transport system substrate-binding protein (db=kegg)
3L1	D3	1	Pseudomonas_RAST_Pseudomonas_RAST.CDS.910	rank: C; glycerol transport system permease protein (db=kegg)
7L1	D7	1	Pseudomonas_RAST_Pseudomonas_RAST.CDS.910	rank: C; glycerol transport system permease protein (db=kegg)
7L2	D7	2	Pseudomonas_RAST_Pseudomonas_RAST.CDS.910	rank: C; glycerol transport system permease protein (db=kegg)
7L3	D7	3	Pseudomonas_RAST_Pseudomonas_RAST.CDS.910	rank: C; glycerol transport system permease protein (db=kegg)
3L2	D3	2	Pseudomonas_RAST_Pseudomonas_RAST.CDS.910	rank: C; glycerol transport system permease protein (db=kegg)
7L4	D7	4	Pseudomonas_RAST_Pseudomonas_RAST.CDS.910	rank: C; glycerol transport system permease protein (db=kegg)
3L3	D3	3	Pseudomonas_RAST_Pseudomonas_RAST.CDS.910	rank: C; glycerol transport system permease protein (db=kegg)
3L4	D3	4	Pseudomonas_RAST_Pseudomonas_RAST.CDS.910	rank: C; glycerol transport system permease protein (db=kegg)
3L1	D3	1	Pseudomonas_RAST_Pseudomonas_RAST.CDS.911	rank: C; glycerol transport system ATP-binding protein (db=kegg)
7L1	D7	1	Pseudomonas_RAST_Pseudomonas_RAST.CDS.911	rank: C; glycerol transport system ATP-binding protein (db=kegg)
7L2	D7	2	Pseudomonas_RAST_Pseudomonas_RAST.CDS.911	rank: C; glycerol transport system ATP-binding protein (db=kegg)
7L3	D7	3	Pseudomonas_RAST_Pseudomonas_RAST.CDS.911	rank: C; glycerol transport system ATP-binding protein (db=kegg)
3L2	D3	2	Pseudomonas_RAST_Pseudomonas_RAST.CDS.911	rank: C; glycerol transport system ATP-binding protein (db=kegg)
7L4	D7	4	Pseudomonas_RAST_Pseudomonas_RAST.CDS.911	rank: C; glycerol transport system ATP-binding protein (db=kegg)
3L3	D3	3	Pseudomonas_RAST_Pseudomonas_RAST.CDS.911	rank: C; glycerol transport system ATP-binding protein (db=kegg)
3L4	D3	4	Pseudomonas_RAST_Pseudomonas_RAST.CDS.911	rank: C; glycerol transport system ATP-binding protein (db=kegg)
3L1	D3	1	Pseudomonas_RAST_Pseudomonas_RAST.CDS.912	rank: C; glycerol transport system ATP-binding protein (db=kegg)
7L1	D7	1	Pseudomonas_RAST_Pseudomonas_RAST.CDS.912	rank: C; glycerol transport system ATP-binding protein (db=kegg)
7L2	D7	2	Pseudomonas_RAST_Pseudomonas_RAST.CDS.912	rank: C; glycerol transport system ATP-binding protein (db=kegg)
7L3	D7	3	Pseudomonas_RAST_Pseudomonas_RAST.CDS.912	rank: C; glycerol transport system ATP-binding protein (db=kegg)
3L2	D3	2	Pseudomonas_RAST_Pseudomonas_RAST.CDS.912	rank: C; glycerol transport system ATP-binding protein (db=kegg)
7L4	D7	4	Pseudomonas_RAST_Pseudomonas_RAST.CDS.912	rank: C; glycerol transport system ATP-binding protein (db=kegg)
3L3	D3	3	Pseudomonas_RAST_Pseudomonas_RAST.CDS.912	rank: C; glycerol transport system ATP-binding protein (db=kegg)
3L4	D3	4	Pseudomonas_RAST_Pseudomonas_RAST.CDS.912	rank: C; glycerol transport system ATP-binding protein (db=kegg)
3L1	D3	1	Pseudomonas_RAST_Pseudomonas_RAST.CDS.915	rank: C; cysteinyl-tRNA synthetase [EC:6.1.1.16] (db=kegg)
7L1	D7	1	Pseudomonas_RAST_Pseudomonas_RAST.CDS.915	rank: C; cysteinyl-tRNA synthetase [EC:6.1.1.16] (db=kegg)
7L2	D7	2	Pseudomonas_RAST_Pseudomonas_RAST.CDS.915	rank: C; cysteinyl-tRNA synthetase [EC:6.1.1.16] (db=kegg)
7L3	D7	3	Pseudomonas_RAST_Pseudomonas_RAST.CDS.915	rank: C; cysteinyl-tRNA synthetase [EC:6.1.1.16] (db=kegg)
3L2	D3	2	Pseudomonas_RAST_Pseudomonas_RAST.CDS.915	rank: C; cysteinyl-tRNA synthetase [EC:6.1.1.16] (db=kegg)
7L4	D7	4	Pseudomonas_RAST_Pseudomonas_RAST.CDS.915	rank: C; cysteinyl-tRNA synthetase [EC:6.1.1.16] (db=kegg)
3L3	D3	3	Pseudomonas_RAST_Pseudomonas_RAST.CDS.915	rank: C; cysteinyl-tRNA synthetase [EC:6.1.1.16] (db=kegg)
3L4	D3	4	Pseudomonas_RAST_Pseudomonas_RAST.CDS.915	rank: C; cysteinyl-tRNA synthetase [EC:6.1.1.16] (db=kegg)
3L1	D3	1	Pseudomonas_RAST_Pseudomonas_RAST.CDS.916	rank: C; glutaminyl-tRNA synthetase [EC:6.1.1.18] (db=kegg)
7L1	D7	1	Pseudomonas_RAST_Pseudomonas_RAST.CDS.916	rank: C; glutaminyl-tRNA synthetase [EC:6.1.1.18] (db=kegg)
7L2	D7	2	Pseudomonas_RAST_Pseudomonas_RAST.CDS.916	rank: C; glutaminyl-tRNA synthetase [EC:6.1.1.18] (db=kegg)
7L3	D7	3	Pseudomonas_RAST_Pseudomonas_RAST.CDS.916	rank: C; glutaminyl-tRNA synthetase [EC:6.1.1.18] (db=kegg)
3L2	D3	2	Pseudomonas_RAST_Pseudomonas_RAST.CDS.916	rank: C; glutaminyl-tRNA synthetase [EC:6.1.1.18] (db=kegg)
7L4	D7	4	Pseudomonas_RAST_Pseudomonas_RAST.CDS.916	rank: C; glutaminyl-tRNA synthetase [EC:6.1.1.18] (db=kegg)
3L3	D3	3	Pseudomonas_RAST_Pseudomonas_RAST.CDS.916	rank: C; glutaminyl-tRNA synthetase [EC:6.1.1.18] (db=kegg)
3L4	D3	4	Pseudomonas_RAST_Pseudomonas_RAST.CDS.916	rank: C; glutaminyl-tRNA synthetase [EC:6.1.1.18] (db=kegg)
3L1	D3	1	Pseudomonas_RAST_Pseudomonas_RAST.CDS.917	rank: C; peptidyl-prolyl cis-trans isomerase A (cyclophilin A) [EC:5.2.1.8] (db=kegg)
7L1	D7	1	Pseudomonas_RAST_Pseudomonas_RAST.CDS.917	rank: C; peptidyl-prolyl cis-trans isomerase A (cyclophilin A) [EC:5.2.1.8] (db=kegg)
7L2	D7	2	Pseudomonas_RAST_Pseudomonas_RAST.CDS.917	rank: C; peptidyl-prolyl cis-trans isomerase A (cyclophilin A) [EC:5.2.1.8] (db=kegg)
7L3	D7	3	Pseudomonas_RAST_Pseudomonas_RAST.CDS.917	rank: C; peptidyl-prolyl cis-trans isomerase A (cyclophilin A) [EC:5.2.1.8] (db=kegg)
3L2	D3	2	Pseudomonas_RAST_Pseudomonas_RAST.CDS.917	rank: C; peptidyl-prolyl cis-trans isomerase A (cyclophilin A) [EC:5.2.1.8] (db=kegg)
7L4	D7	4	Pseudomonas_RAST_Pseudomonas_RAST.CDS.917	rank: C; peptidyl-prolyl cis-trans isomerase A (cyclophilin A) [EC:5.2.1.8] (db=kegg)
3L3	D3	3	Pseudomonas_RAST_Pseudomonas_RAST.CDS.917	rank: C; peptidyl-prolyl cis-trans isomerase A (cyclophilin A) [EC:5.2.1.8] (db=kegg)
3L4	D3	4	Pseudomonas_RAST_Pseudomonas_RAST.CDS.917	rank: C; peptidyl-prolyl cis-trans isomerase A (cyclophilin A) [EC:5.2.1.8] (db=kegg)
3L1	D3	1	Pseudomonas_RAST_Pseudomonas_RAST.CDS.928	rank: C; exodeoxyribonuclease III [EC:3.1.11.2] (db=kegg)
7L1	D7	1	Pseudomonas_RAST_Pseudomonas_RAST.CDS.928	rank: C; exodeoxyribonuclease III [EC:3.1.11.2] (db=kegg)
7L2	D7	2	Pseudomonas_RAST_Pseudomonas_RAST.CDS.928	rank: C; exodeoxyribonuclease III [EC:3.1.11.2] (db=kegg)
7L3	D7	3	Pseudomonas_RAST_Pseudomonas_RAST.CDS.928	rank: C; exodeoxyribonuclease III [EC:3.1.11.2] (db=kegg)
3L2	D3	2	Pseudomonas_RAST_Pseudomonas_RAST.CDS.928	rank: C; exodeoxyribonuclease III [EC:3.1.11.2] (db=kegg)
7L4	D7	4	Pseudomonas_RAST_Pseudomonas_RAST.CDS.928	rank: C; exodeoxyribonuclease III [EC:3.1.11.2] (db=kegg)
3L3	D3	3	Pseudomonas_RAST_Pseudomonas_RAST.CDS.928	rank: C; exodeoxyribonuclease III [EC:3.1.11.2] (db=kegg)
3L4	D3	4	Pseudomonas_RAST_Pseudomonas_RAST.CDS.928	rank: C; exodeoxyribonuclease III [EC:3.1.11.2] (db=kegg)
3L1	D3	1	Pseudomonas_RAST_Pseudomonas_RAST.CDS.930	rank: C; acyl-CoA dehydrogenase [EC:1.3.8.7] (db=kegg)
7L1	D7	1	Pseudomonas_RAST_Pseudomonas_RAST.CDS.930	rank: C; acyl-CoA dehydrogenase [EC:1.3.8.7] (db=kegg)
7L2	D7	2	Pseudomonas_RAST_Pseudomonas_RAST.CDS.930	rank: C; acyl-CoA dehydrogenase [EC:1.3.8.7] (db=kegg)
7L3	D7	3	Pseudomonas_RAST_Pseudomonas_RAST.CDS.930	rank: C; acyl-CoA dehydrogenase [EC:1.3.8.7] (db=kegg)
3L2	D3	2	Pseudomonas_RAST_Pseudomonas_RAST.CDS.930	rank: C; acyl-CoA dehydrogenase [EC:1.3.8.7] (db=kegg)
7L4	D7	4	Pseudomonas_RAST_Pseudomonas_RAST.CDS.930	rank: C; acyl-CoA dehydrogenase [EC:1.3.8.7] (db=kegg)
3L3	D3	3	Pseudomonas_RAST_Pseudomonas_RAST.CDS.930	rank: C; acyl-CoA dehydrogenase [EC:1.3.8.7] (db=kegg)
3L4	D3	4	Pseudomonas_RAST_Pseudomonas_RAST.CDS.930	rank: C; acyl-CoA dehydrogenase [EC:1.3.8.7] (db=kegg)
3L1	D3	1	Pseudomonas_RAST_Pseudomonas_RAST.CDS.933	rank: C; hydroxymethylglutaryl-CoA lyase [EC:4.1.3.4] (db=kegg)
7L1	D7	1	Pseudomonas_RAST_Pseudomonas_RAST.CDS.933	rank: C; hydroxymethylglutaryl-CoA lyase [EC:4.1.3.4] (db=kegg)
7L2	D7	2	Pseudomonas_RAST_Pseudomonas_RAST.CDS.933	rank: C; hydroxymethylglutaryl-CoA lyase [EC:4.1.3.4] (db=kegg)
7L3	D7	3	Pseudomonas_RAST_Pseudomonas_RAST.CDS.933	rank: C; hydroxymethylglutaryl-CoA lyase [EC:4.1.3.4] (db=kegg)
3L2	D3	2	Pseudomonas_RAST_Pseudomonas_RAST.CDS.933	rank: C; hydroxymethylglutaryl-CoA lyase [EC:4.1.3.4] (db=kegg)
7L4	D7	4	Pseudomonas_RAST_Pseudomonas_RAST.CDS.933	rank: C; hydroxymethylglutaryl-CoA lyase [EC:4.1.3.4] (db=kegg)
3L3	D3	3	Pseudomonas_RAST_Pseudomonas_RAST.CDS.933	rank: C; hydroxymethylglutaryl-CoA lyase [EC:4.1.3.4] (db=kegg)
3L4	D3	4	Pseudomonas_RAST_Pseudomonas_RAST.CDS.933	rank: C; hydroxymethylglutaryl-CoA lyase [EC:4.1.3.4] (db=kegg)
3L1	D3	1	Pseudomonas_RAST_Pseudomonas_RAST.CDS.935	rank: C; isovaleryl-CoA dehydrogenase [EC:1.3.8.4] (db=kegg)
7L1	D7	1	Pseudomonas_RAST_Pseudomonas_RAST.CDS.935	rank: C; isovaleryl-CoA dehydrogenase [EC:1.3.8.4] (db=kegg)
7L2	D7	2	Pseudomonas_RAST_Pseudomonas_RAST.CDS.935	rank: C; isovaleryl-CoA dehydrogenase [EC:1.3.8.4] (db=kegg)
7L3	D7	3	Pseudomonas_RAST_Pseudomonas_RAST.CDS.935	rank: C; isovaleryl-CoA dehydrogenase [EC:1.3.8.4] (db=kegg)
3L2	D3	2	Pseudomonas_RAST_Pseudomonas_RAST.CDS.935	rank: C; isovaleryl-CoA dehydrogenase [EC:1.3.8.4] (db=kegg)
7L4	D7	4	Pseudomonas_RAST_Pseudomonas_RAST.CDS.935	rank: C; isovaleryl-CoA dehydrogenase [EC:1.3.8.4] (db=kegg)
3L3	D3	3	Pseudomonas_RAST_Pseudomonas_RAST.CDS.935	rank: C; isovaleryl-CoA dehydrogenase [EC:1.3.8.4] (db=kegg)
3L4	D3	4	Pseudomonas_RAST_Pseudomonas_RAST.CDS.935	rank: C; isovaleryl-CoA dehydrogenase [EC:1.3.8.4] (db=kegg)
3L1	D3	1	Pseudomonas_RAST_Pseudomonas_RAST.CDS.942	rank: D; Cytosolic carboxypeptidase N-terminal domain [PF18027.4]; Zinc carboxypeptidase [PF00246.27] (db=pfam)
7L1	D7	1	Pseudomonas_RAST_Pseudomonas_RAST.CDS.942	rank: D; Cytosolic carboxypeptidase N-terminal domain [PF18027.4]; Zinc carboxypeptidase [PF00246.27] (db=pfam)
7L2	D7	2	Pseudomonas_RAST_Pseudomonas_RAST.CDS.942	rank: D; Cytosolic carboxypeptidase N-terminal domain [PF18027.4]; Zinc carboxypeptidase [PF00246.27] (db=pfam)
7L3	D7	3	Pseudomonas_RAST_Pseudomonas_RAST.CDS.942	rank: D; Cytosolic carboxypeptidase N-terminal domain [PF18027.4]; Zinc carboxypeptidase [PF00246.27] (db=pfam)
3L2	D3	2	Pseudomonas_RAST_Pseudomonas_RAST.CDS.942	rank: D; Cytosolic carboxypeptidase N-terminal domain [PF18027.4]; Zinc carboxypeptidase [PF00246.27] (db=pfam)
7L4	D7	4	Pseudomonas_RAST_Pseudomonas_RAST.CDS.942	rank: D; Cytosolic carboxypeptidase N-terminal domain [PF18027.4]; Zinc carboxypeptidase [PF00246.27] (db=pfam)
3L3	D3	3	Pseudomonas_RAST_Pseudomonas_RAST.CDS.942	rank: D; Cytosolic carboxypeptidase N-terminal domain [PF18027.4]; Zinc carboxypeptidase [PF00246.27] (db=pfam)
3L4	D3	4	Pseudomonas_RAST_Pseudomonas_RAST.CDS.942	rank: D; Cytosolic carboxypeptidase N-terminal domain [PF18027.4]; Zinc carboxypeptidase [PF00246.27] (db=pfam)
3L1	D3	1	Pseudomonas_RAST_Pseudomonas_RAST.CDS.962	rank: C; peptidyl-prolyl cis-trans isomerase D [EC:5.2.1.8] (db=kegg)
7L1	D7	1	Pseudomonas_RAST_Pseudomonas_RAST.CDS.962	rank: C; peptidyl-prolyl cis-trans isomerase D [EC:5.2.1.8] (db=kegg)
7L2	D7	2	Pseudomonas_RAST_Pseudomonas_RAST.CDS.962	rank: C; peptidyl-prolyl cis-trans isomerase D [EC:5.2.1.8] (db=kegg)
7L3	D7	3	Pseudomonas_RAST_Pseudomonas_RAST.CDS.962	rank: C; peptidyl-prolyl cis-trans isomerase D [EC:5.2.1.8] (db=kegg)
3L2	D3	2	Pseudomonas_RAST_Pseudomonas_RAST.CDS.962	rank: C; peptidyl-prolyl cis-trans isomerase D [EC:5.2.1.8] (db=kegg)
7L4	D7	4	Pseudomonas_RAST_Pseudomonas_RAST.CDS.962	rank: C; peptidyl-prolyl cis-trans isomerase D [EC:5.2.1.8] (db=kegg)
3L3	D3	3	Pseudomonas_RAST_Pseudomonas_RAST.CDS.962	rank: C; peptidyl-prolyl cis-trans isomerase D [EC:5.2.1.8] (db=kegg)
3L4	D3	4	Pseudomonas_RAST_Pseudomonas_RAST.CDS.962	rank: C; peptidyl-prolyl cis-trans isomerase D [EC:5.2.1.8] (db=kegg)
3L1	D3	1	Pseudomonas_RAST_Pseudomonas_RAST.CDS.963	rank: C; DNA-binding protein HU-beta (db=kegg)
7L1	D7	1	Pseudomonas_RAST_Pseudomonas_RAST.CDS.963	rank: C; DNA-binding protein HU-beta (db=kegg)
7L2	D7	2	Pseudomonas_RAST_Pseudomonas_RAST.CDS.963	rank: C; DNA-binding protein HU-beta (db=kegg)
7L3	D7	3	Pseudomonas_RAST_Pseudomonas_RAST.CDS.963	rank: C; DNA-binding protein HU-beta (db=kegg)
3L2	D3	2	Pseudomonas_RAST_Pseudomonas_RAST.CDS.963	rank: C; DNA-binding protein HU-beta (db=kegg)
7L4	D7	4	Pseudomonas_RAST_Pseudomonas_RAST.CDS.963	rank: C; DNA-binding protein HU-beta (db=kegg)
3L3	D3	3	Pseudomonas_RAST_Pseudomonas_RAST.CDS.963	rank: C; DNA-binding protein HU-beta (db=kegg)
3L4	D3	4	Pseudomonas_RAST_Pseudomonas_RAST.CDS.963	rank: C; DNA-binding protein HU-beta (db=kegg)
3L1	D3	1	Pseudomonas_RAST_Pseudomonas_RAST.CDS.964	rank: D; Lon protease (S16) C-terminal proteolytic domain [PF05362.16]; Subunit ChlI of Mg-chelatase [PF13541.9] (db=pfam)
7L1	D7	1	Pseudomonas_RAST_Pseudomonas_RAST.CDS.964	rank: D; Lon protease (S16) C-terminal proteolytic domain [PF05362.16]; Subunit ChlI of Mg-chelatase [PF13541.9] (db=pfam)
7L2	D7	2	Pseudomonas_RAST_Pseudomonas_RAST.CDS.964	rank: D; Lon protease (S16) C-terminal proteolytic domain [PF05362.16]; Subunit ChlI of Mg-chelatase [PF13541.9] (db=pfam)
7L3	D7	3	Pseudomonas_RAST_Pseudomonas_RAST.CDS.964	rank: D; Lon protease (S16) C-terminal proteolytic domain [PF05362.16]; Subunit ChlI of Mg-chelatase [PF13541.9] (db=pfam)
3L2	D3	2	Pseudomonas_RAST_Pseudomonas_RAST.CDS.964	rank: D; Lon protease (S16) C-terminal proteolytic domain [PF05362.16]; Subunit ChlI of Mg-chelatase [PF13541.9] (db=pfam)
7L4	D7	4	Pseudomonas_RAST_Pseudomonas_RAST.CDS.964	rank: D; Lon protease (S16) C-terminal proteolytic domain [PF05362.16]; Subunit ChlI of Mg-chelatase [PF13541.9] (db=pfam)
3L3	D3	3	Pseudomonas_RAST_Pseudomonas_RAST.CDS.964	rank: D; Lon protease (S16) C-terminal proteolytic domain [PF05362.16]; Subunit ChlI of Mg-chelatase [PF13541.9] (db=pfam)
3L4	D3	4	Pseudomonas_RAST_Pseudomonas_RAST.CDS.964	rank: D; Lon protease (S16) C-terminal proteolytic domain [PF05362.16]; Subunit ChlI of Mg-chelatase [PF13541.9] (db=pfam)
3L1	D3	1	Pseudomonas_RAST_Pseudomonas_RAST.CDS.965	rank: D; ATP-dependent protease La (LON) substrate-binding domain [PF02190.19]; ATPase family associated with various cellular activities (AAA) [PF00004.32]; AAA domain (dynein-related subfamily) [PF07728.17]; AAA domain (Cdc48 subfamily) [PF07724.17]; ATPase family associated with various cellular activities (AAA) [PF07726.14]; Holliday junction DNA helicase RuvB P-loop domain [PF05496.15]; PrkA…
7L1	D7	1	Pseudomonas_RAST_Pseudomonas_RAST.CDS.965	rank: D; ATP-dependent protease La (LON) substrate-binding domain [PF02190.19]; ATPase family associated with various cellular activities (AAA) [PF00004.32]; AAA domain (dynein-related subfamily) [PF07728.17]; AAA domain (Cdc48 subfamily) [PF07724.17]; ATPase family associated with various cellular activities (AAA) [PF07726.14]; Holliday junction DNA helicase RuvB P-loop domain [PF05496.15]; PrkA…
7L2	D7	2	Pseudomonas_RAST_Pseudomonas_RAST.CDS.965	rank: D; ATP-dependent protease La (LON) substrate-binding domain [PF02190.19]; ATPase family associated with various cellular activities (AAA) [PF00004.32]; AAA domain (dynein-related subfamily) [PF07728.17]; AAA domain (Cdc48 subfamily) [PF07724.17]; ATPase family associated with various cellular activities (AAA) [PF07726.14]; Holliday junction DNA helicase RuvB P-loop domain [PF05496.15]; PrkA…
7L3	D7	3	Pseudomonas_RAST_Pseudomonas_RAST.CDS.965	rank: D; ATP-dependent protease La (LON) substrate-binding domain [PF02190.19]; ATPase family associated with various cellular activities (AAA) [PF00004.32]; AAA domain (dynein-related subfamily) [PF07728.17]; AAA domain (Cdc48 subfamily) [PF07724.17]; ATPase family associated with various cellular activities (AAA) [PF07726.14]; Holliday junction DNA helicase RuvB P-loop domain [PF05496.15]; PrkA…
3L2	D3	2	Pseudomonas_RAST_Pseudomonas_RAST.CDS.965	rank: D; ATP-dependent protease La (LON) substrate-binding domain [PF02190.19]; ATPase family associated with various cellular activities (AAA) [PF00004.32]; AAA domain (dynein-related subfamily) [PF07728.17]; AAA domain (Cdc48 subfamily) [PF07724.17]; ATPase family associated with various cellular activities (AAA) [PF07726.14]; Holliday junction DNA helicase RuvB P-loop domain [PF05496.15]; PrkA…
7L4	D7	4	Pseudomonas_RAST_Pseudomonas_RAST.CDS.965	rank: D; ATP-dependent protease La (LON) substrate-binding domain [PF02190.19]; ATPase family associated with various cellular activities (AAA) [PF00004.32]; AAA domain (dynein-related subfamily) [PF07728.17]; AAA domain (Cdc48 subfamily) [PF07724.17]; ATPase family associated with various cellular activities (AAA) [PF07726.14]; Holliday junction DNA helicase RuvB P-loop domain [PF05496.15]; PrkA…
3L3	D3	3	Pseudomonas_RAST_Pseudomonas_RAST.CDS.965	rank: D; ATP-dependent protease La (LON) substrate-binding domain [PF02190.19]; ATPase family associated with various cellular activities (AAA) [PF00004.32]; AAA domain (dynein-related subfamily) [PF07728.17]; AAA domain (Cdc48 subfamily) [PF07724.17]; ATPase family associated with various cellular activities (AAA) [PF07726.14]; Holliday junction DNA helicase RuvB P-loop domain [PF05496.15]; PrkA…
3L4	D3	4	Pseudomonas_RAST_Pseudomonas_RAST.CDS.965	rank: D; ATP-dependent protease La (LON) substrate-binding domain [PF02190.19]; ATPase family associated with various cellular activities (AAA) [PF00004.32]; AAA domain (dynein-related subfamily) [PF07728.17]; AAA domain (Cdc48 subfamily) [PF07724.17]; ATPase family associated with various cellular activities (AAA) [PF07726.14]; Holliday junction DNA helicase RuvB P-loop domain [PF05496.15]; PrkA…
3L1	D3	1	Pseudomonas_RAST_Pseudomonas_RAST.CDS.966	rank: C; ATP-dependent Clp protease ATP-binding subunit ClpX (db=kegg)
7L1	D7	1	Pseudomonas_RAST_Pseudomonas_RAST.CDS.966	rank: C; ATP-dependent Clp protease ATP-binding subunit ClpX (db=kegg)
7L2	D7	2	Pseudomonas_RAST_Pseudomonas_RAST.CDS.966	rank: C; ATP-dependent Clp protease ATP-binding subunit ClpX (db=kegg)
7L3	D7	3	Pseudomonas_RAST_Pseudomonas_RAST.CDS.966	rank: C; ATP-dependent Clp protease ATP-binding subunit ClpX (db=kegg)
3L2	D3	2	Pseudomonas_RAST_Pseudomonas_RAST.CDS.966	rank: C; ATP-dependent Clp protease ATP-binding subunit ClpX (db=kegg)
7L4	D7	4	Pseudomonas_RAST_Pseudomonas_RAST.CDS.966	rank: C; ATP-dependent Clp protease ATP-binding subunit ClpX (db=kegg)
3L3	D3	3	Pseudomonas_RAST_Pseudomonas_RAST.CDS.966	rank: C; ATP-dependent Clp protease ATP-binding subunit ClpX (db=kegg)
3L4	D3	4	Pseudomonas_RAST_Pseudomonas_RAST.CDS.966	rank: C; ATP-dependent Clp protease ATP-binding subunit ClpX (db=kegg)
3L1	D3	1	Pseudomonas_RAST_Pseudomonas_RAST.CDS.967	rank: C; ATP-dependent Clp protease, protease subunit [EC:3.4.21.92] (db=kegg)
7L1	D7	1	Pseudomonas_RAST_Pseudomonas_RAST.CDS.967	rank: C; ATP-dependent Clp protease, protease subunit [EC:3.4.21.92] (db=kegg)
7L2	D7	2	Pseudomonas_RAST_Pseudomonas_RAST.CDS.967	rank: C; ATP-dependent Clp protease, protease subunit [EC:3.4.21.92] (db=kegg)
7L3	D7	3	Pseudomonas_RAST_Pseudomonas_RAST.CDS.967	rank: C; ATP-dependent Clp protease, protease subunit [EC:3.4.21.92] (db=kegg)
3L2	D3	2	Pseudomonas_RAST_Pseudomonas_RAST.CDS.967	rank: C; ATP-dependent Clp protease, protease subunit [EC:3.4.21.92] (db=kegg)
7L4	D7	4	Pseudomonas_RAST_Pseudomonas_RAST.CDS.967	rank: C; ATP-dependent Clp protease, protease subunit [EC:3.4.21.92] (db=kegg)
3L3	D3	3	Pseudomonas_RAST_Pseudomonas_RAST.CDS.967	rank: C; ATP-dependent Clp protease, protease subunit [EC:3.4.21.92] (db=kegg)
3L4	D3	4	Pseudomonas_RAST_Pseudomonas_RAST.CDS.967	rank: C; ATP-dependent Clp protease, protease subunit [EC:3.4.21.92] (db=kegg)
3L1	D3	1	Pseudomonas_RAST_Pseudomonas_RAST.CDS.968	rank: C; trigger factor (db=kegg)
7L1	D7	1	Pseudomonas_RAST_Pseudomonas_RAST.CDS.968	rank: C; trigger factor (db=kegg)
7L2	D7	2	Pseudomonas_RAST_Pseudomonas_RAST.CDS.968	rank: C; trigger factor (db=kegg)
7L3	D7	3	Pseudomonas_RAST_Pseudomonas_RAST.CDS.968	rank: C; trigger factor (db=kegg)
3L2	D3	2	Pseudomonas_RAST_Pseudomonas_RAST.CDS.968	rank: C; trigger factor (db=kegg)
7L4	D7	4	Pseudomonas_RAST_Pseudomonas_RAST.CDS.968	rank: C; trigger factor (db=kegg)
3L3	D3	3	Pseudomonas_RAST_Pseudomonas_RAST.CDS.968	rank: C; trigger factor (db=kegg)
3L4	D3	4	Pseudomonas_RAST_Pseudomonas_RAST.CDS.968	rank: C; trigger factor (db=kegg)
3L1	D3	1	Pseudomonas_RAST_Pseudomonas_RAST.CDS.969	rank: C; methylenetetrahydrofolate dehydrogenase (NADP+) / methenyltetrahydrofolate cyclohydrolase [EC:1.5.1.5 3.5.4.9] (db=kegg)
7L1	D7	1	Pseudomonas_RAST_Pseudomonas_RAST.CDS.969	rank: C; methylenetetrahydrofolate dehydrogenase (NADP+) / methenyltetrahydrofolate cyclohydrolase [EC:1.5.1.5 3.5.4.9] (db=kegg)
7L2	D7	2	Pseudomonas_RAST_Pseudomonas_RAST.CDS.969	rank: C; methylenetetrahydrofolate dehydrogenase (NADP+) / methenyltetrahydrofolate cyclohydrolase [EC:1.5.1.5 3.5.4.9] (db=kegg)
7L3	D7	3	Pseudomonas_RAST_Pseudomonas_RAST.CDS.969	rank: C; methylenetetrahydrofolate dehydrogenase (NADP+) / methenyltetrahydrofolate cyclohydrolase [EC:1.5.1.5 3.5.4.9] (db=kegg)
3L2	D3	2	Pseudomonas_RAST_Pseudomonas_RAST.CDS.969	rank: C; methylenetetrahydrofolate dehydrogenase (NADP+) / methenyltetrahydrofolate cyclohydrolase [EC:1.5.1.5 3.5.4.9] (db=kegg)
7L4	D7	4	Pseudomonas_RAST_Pseudomonas_RAST.CDS.969	rank: C; methylenetetrahydrofolate dehydrogenase (NADP+) / methenyltetrahydrofolate cyclohydrolase [EC:1.5.1.5 3.5.4.9] (db=kegg)
3L3	D3	3	Pseudomonas_RAST_Pseudomonas_RAST.CDS.969	rank: C; methylenetetrahydrofolate dehydrogenase (NADP+) / methenyltetrahydrofolate cyclohydrolase [EC:1.5.1.5 3.5.4.9] (db=kegg)
3L4	D3	4	Pseudomonas_RAST_Pseudomonas_RAST.CDS.969	rank: C; methylenetetrahydrofolate dehydrogenase (NADP+) / methenyltetrahydrofolate cyclohydrolase [EC:1.5.1.5 3.5.4.9] (db=kegg)
3L1	D3	1	Pseudomonas_RAST_Pseudomonas_RAST.CDS.981	rank: C; uncharacterized protein (db=kegg)
7L1	D7	1	Pseudomonas_RAST_Pseudomonas_RAST.CDS.981	rank: C; uncharacterized protein (db=kegg)
7L2	D7	2	Pseudomonas_RAST_Pseudomonas_RAST.CDS.981	rank: C; uncharacterized protein (db=kegg)
7L3	D7	3	Pseudomonas_RAST_Pseudomonas_RAST.CDS.981	rank: C; uncharacterized protein (db=kegg)
3L2	D3	2	Pseudomonas_RAST_Pseudomonas_RAST.CDS.981	rank: C; uncharacterized protein (db=kegg)
7L4	D7	4	Pseudomonas_RAST_Pseudomonas_RAST.CDS.981	rank: C; uncharacterized protein (db=kegg)
3L3	D3	3	Pseudomonas_RAST_Pseudomonas_RAST.CDS.981	rank: C; uncharacterized protein (db=kegg)
3L4	D3	4	Pseudomonas_RAST_Pseudomonas_RAST.CDS.981	rank: C; uncharacterized protein (db=kegg)
3L1	D3	1	Pseudomonas_RAST_Pseudomonas_RAST.CDS.982	rank: C; uncharacterized protein (db=kegg)
7L1	D7	1	Pseudomonas_RAST_Pseudomonas_RAST.CDS.982	rank: C; uncharacterized protein (db=kegg)
7L2	D7	2	Pseudomonas_RAST_Pseudomonas_RAST.CDS.982	rank: C; uncharacterized protein (db=kegg)
7L3	D7	3	Pseudomonas_RAST_Pseudomonas_RAST.CDS.982	rank: C; uncharacterized protein (db=kegg)
3L2	D3	2	Pseudomonas_RAST_Pseudomonas_RAST.CDS.982	rank: C; uncharacterized protein (db=kegg)
7L4	D7	4	Pseudomonas_RAST_Pseudomonas_RAST.CDS.982	rank: C; uncharacterized protein (db=kegg)
3L3	D3	3	Pseudomonas_RAST_Pseudomonas_RAST.CDS.982	rank: C; uncharacterized protein (db=kegg)
3L4	D3	4	Pseudomonas_RAST_Pseudomonas_RAST.CDS.982	rank: C; uncharacterized protein (db=kegg)
3L1	D3	1	Pseudomonas_RAST_Pseudomonas_RAST.CDS.983	rank: D; Shikimate dehydrogenase substrate binding domain [PF08501.14] (db=pfam)
7L1	D7	1	Pseudomonas_RAST_Pseudomonas_RAST.CDS.983	rank: D; Shikimate dehydrogenase substrate binding domain [PF08501.14] (db=pfam)
7L2	D7	2	Pseudomonas_RAST_Pseudomonas_RAST.CDS.983	rank: D; Shikimate dehydrogenase substrate binding domain [PF08501.14] (db=pfam)
7L3	D7	3	Pseudomonas_RAST_Pseudomonas_RAST.CDS.983	rank: D; Shikimate dehydrogenase substrate binding domain [PF08501.14] (db=pfam)
3L2	D3	2	Pseudomonas_RAST_Pseudomonas_RAST.CDS.983	rank: D; Shikimate dehydrogenase substrate binding domain [PF08501.14] (db=pfam)
7L4	D7	4	Pseudomonas_RAST_Pseudomonas_RAST.CDS.983	rank: D; Shikimate dehydrogenase substrate binding domain [PF08501.14] (db=pfam)
3L3	D3	3	Pseudomonas_RAST_Pseudomonas_RAST.CDS.983	rank: D; Shikimate dehydrogenase substrate binding domain [PF08501.14] (db=pfam)
3L4	D3	4	Pseudomonas_RAST_Pseudomonas_RAST.CDS.983	rank: D; Shikimate dehydrogenase substrate binding domain [PF08501.14] (db=pfam)
3L1	D3	1	Pseudomonas_RAST_Pseudomonas_RAST.CDS.996	rank: D; Domain of unknown function (DUF4174) [PF13778.9] (db=pfam)
7L1	D7	1	Pseudomonas_RAST_Pseudomonas_RAST.CDS.996	rank: D; Domain of unknown function (DUF4174) [PF13778.9] (db=pfam)
7L2	D7	2	Pseudomonas_RAST_Pseudomonas_RAST.CDS.996	rank: D; Domain of unknown function (DUF4174) [PF13778.9] (db=pfam)
7L3	D7	3	Pseudomonas_RAST_Pseudomonas_RAST.CDS.996	rank: D; Domain of unknown function (DUF4174) [PF13778.9] (db=pfam)
3L2	D3	2	Pseudomonas_RAST_Pseudomonas_RAST.CDS.996	rank: D; Domain of unknown function (DUF4174) [PF13778.9] (db=pfam)
7L4	D7	4	Pseudomonas_RAST_Pseudomonas_RAST.CDS.996	rank: D; Domain of unknown function (DUF4174) [PF13778.9] (db=pfam)
3L3	D3	3	Pseudomonas_RAST_Pseudomonas_RAST.CDS.996	rank: D; Domain of unknown function (DUF4174) [PF13778.9] (db=pfam)
3L4	D3	4	Pseudomonas_RAST_Pseudomonas_RAST.CDS.996	rank: D; Domain of unknown function (DUF4174) [PF13778.9] (db=pfam)
3L1	D3	1	Pseudomonas_RAST_Pseudomonas_RAST.CDS.1004	rank: C; aldose 1-epimerase [EC:5.1.3.3] (db=kegg)
7L1	D7	1	Pseudomonas_RAST_Pseudomonas_RAST.CDS.1004	rank: C; aldose 1-epimerase [EC:5.1.3.3] (db=kegg)
7L2	D7	2	Pseudomonas_RAST_Pseudomonas_RAST.CDS.1004	rank: C; aldose 1-epimerase [EC:5.1.3.3] (db=kegg)
7L3	D7	3	Pseudomonas_RAST_Pseudomonas_RAST.CDS.1004	rank: C; aldose 1-epimerase [EC:5.1.3.3] (db=kegg)
3L2	D3	2	Pseudomonas_RAST_Pseudomonas_RAST.CDS.1004	rank: C; aldose 1-epimerase [EC:5.1.3.3] (db=kegg)
7L4	D7	4	Pseudomonas_RAST_Pseudomonas_RAST.CDS.1004	rank: C; aldose 1-epimerase [EC:5.1.3.3] (db=kegg)
3L3	D3	3	Pseudomonas_RAST_Pseudomonas_RAST.CDS.1004	rank: C; aldose 1-epimerase [EC:5.1.3.3] (db=kegg)
3L4	D3	4	Pseudomonas_RAST_Pseudomonas_RAST.CDS.1004	rank: C; aldose 1-epimerase [EC:5.1.3.3] (db=kegg)
3L1	D3	1	Pseudomonas_RAST_Pseudomonas_RAST.CDS.1005	rank: D; Aldo/keto reductase family [PF00248.24] (db=pfam)
7L1	D7	1	Pseudomonas_RAST_Pseudomonas_RAST.CDS.1005	rank: D; Aldo/keto reductase family [PF00248.24] (db=pfam)
7L2	D7	2	Pseudomonas_RAST_Pseudomonas_RAST.CDS.1005	rank: D; Aldo/keto reductase family [PF00248.24] (db=pfam)
7L3	D7	3	Pseudomonas_RAST_Pseudomonas_RAST.CDS.1005	rank: D; Aldo/keto reductase family [PF00248.24] (db=pfam)
3L2	D3	2	Pseudomonas_RAST_Pseudomonas_RAST.CDS.1005	rank: D; Aldo/keto reductase family [PF00248.24] (db=pfam)
7L4	D7	4	Pseudomonas_RAST_Pseudomonas_RAST.CDS.1005	rank: D; Aldo/keto reductase family [PF00248.24] (db=pfam)
3L3	D3	3	Pseudomonas_RAST_Pseudomonas_RAST.CDS.1005	rank: D; Aldo/keto reductase family [PF00248.24] (db=pfam)
3L4	D3	4	Pseudomonas_RAST_Pseudomonas_RAST.CDS.1005	rank: D; Aldo/keto reductase family [PF00248.24] (db=pfam)
3L1	D3	1	Pseudomonas_RAST_Pseudomonas_RAST.CDS.1008	rank: D; CBS domain [PF00571.31] (db=pfam)
7L1	D7	1	Pseudomonas_RAST_Pseudomonas_RAST.CDS.1008	rank: D; CBS domain [PF00571.31] (db=pfam)
7L2	D7	2	Pseudomonas_RAST_Pseudomonas_RAST.CDS.1008	rank: D; CBS domain [PF00571.31] (db=pfam)
7L3	D7	3	Pseudomonas_RAST_Pseudomonas_RAST.CDS.1008	rank: D; CBS domain [PF00571.31] (db=pfam)
3L2	D3	2	Pseudomonas_RAST_Pseudomonas_RAST.CDS.1008	rank: D; CBS domain [PF00571.31] (db=pfam)
7L4	D7	4	Pseudomonas_RAST_Pseudomonas_RAST.CDS.1008	rank: D; CBS domain [PF00571.31] (db=pfam)
3L3	D3	3	Pseudomonas_RAST_Pseudomonas_RAST.CDS.1008	rank: D; CBS domain [PF00571.31] (db=pfam)
3L4	D3	4	Pseudomonas_RAST_Pseudomonas_RAST.CDS.1008	rank: D; CBS domain [PF00571.31] (db=pfam)
3L1	D3	1	Pseudomonas_RAST_Pseudomonas_RAST.CDS.1014	rank: D; TonB-dependent Receptor Plug Domain [PF07715.18] (db=pfam)
7L1	D7	1	Pseudomonas_RAST_Pseudomonas_RAST.CDS.1014	rank: D; TonB-dependent Receptor Plug Domain [PF07715.18] (db=pfam)
7L2	D7	2	Pseudomonas_RAST_Pseudomonas_RAST.CDS.1014	rank: D; TonB-dependent Receptor Plug Domain [PF07715.18] (db=pfam)
7L3	D7	3	Pseudomonas_RAST_Pseudomonas_RAST.CDS.1014	rank: D; TonB-dependent Receptor Plug Domain [PF07715.18] (db=pfam)
3L2	D3	2	Pseudomonas_RAST_Pseudomonas_RAST.CDS.1014	rank: D; TonB-dependent Receptor Plug Domain [PF07715.18] (db=pfam)
7L4	D7	4	Pseudomonas_RAST_Pseudomonas_RAST.CDS.1014	rank: D; TonB-dependent Receptor Plug Domain [PF07715.18] (db=pfam)
3L3	D3	3	Pseudomonas_RAST_Pseudomonas_RAST.CDS.1014	rank: D; TonB-dependent Receptor Plug Domain [PF07715.18] (db=pfam)
3L4	D3	4	Pseudomonas_RAST_Pseudomonas_RAST.CDS.1014	rank: D; TonB-dependent Receptor Plug Domain [PF07715.18] (db=pfam)
3L1	D3	1	Pseudomonas_RAST_Pseudomonas_RAST.CDS.1015	rank: C; iron complex outermembrane recepter protein (db=kegg)
7L1	D7	1	Pseudomonas_RAST_Pseudomonas_RAST.CDS.1015	rank: C; iron complex outermembrane recepter protein (db=kegg)
7L2	D7	2	Pseudomonas_RAST_Pseudomonas_RAST.CDS.1015	rank: C; iron complex outermembrane recepter protein (db=kegg)
7L3	D7	3	Pseudomonas_RAST_Pseudomonas_RAST.CDS.1015	rank: C; iron complex outermembrane recepter protein (db=kegg)
3L2	D3	2	Pseudomonas_RAST_Pseudomonas_RAST.CDS.1015	rank: C; iron complex outermembrane recepter protein (db=kegg)
7L4	D7	4	Pseudomonas_RAST_Pseudomonas_RAST.CDS.1015	rank: C; iron complex outermembrane recepter protein (db=kegg)
3L3	D3	3	Pseudomonas_RAST_Pseudomonas_RAST.CDS.1015	rank: C; iron complex outermembrane recepter protein (db=kegg)
3L4	D3	4	Pseudomonas_RAST_Pseudomonas_RAST.CDS.1015	rank: C; iron complex outermembrane recepter protein (db=kegg)
3L1	D3	1	Pseudomonas_RAST_Pseudomonas_RAST.CDS.1028	rank: C; porphobilinogen synthase [EC:4.2.1.24] (db=kegg)
7L1	D7	1	Pseudomonas_RAST_Pseudomonas_RAST.CDS.1028	rank: C; porphobilinogen synthase [EC:4.2.1.24] (db=kegg)
7L2	D7	2	Pseudomonas_RAST_Pseudomonas_RAST.CDS.1028	rank: C; porphobilinogen synthase [EC:4.2.1.24] (db=kegg)
7L3	D7	3	Pseudomonas_RAST_Pseudomonas_RAST.CDS.1028	rank: C; porphobilinogen synthase [EC:4.2.1.24] (db=kegg)
3L2	D3	2	Pseudomonas_RAST_Pseudomonas_RAST.CDS.1028	rank: C; porphobilinogen synthase [EC:4.2.1.24] (db=kegg)
7L4	D7	4	Pseudomonas_RAST_Pseudomonas_RAST.CDS.1028	rank: C; porphobilinogen synthase [EC:4.2.1.24] (db=kegg)
3L3	D3	3	Pseudomonas_RAST_Pseudomonas_RAST.CDS.1028	rank: C; porphobilinogen synthase [EC:4.2.1.24] (db=kegg)
3L4	D3	4	Pseudomonas_RAST_Pseudomonas_RAST.CDS.1028	rank: C; porphobilinogen synthase [EC:4.2.1.24] (db=kegg)
3L1	D3	1	Pseudomonas_RAST_Pseudomonas_RAST.CDS.1036	rank: D; Purine nucleoside permease (NUP) [PF06516.14] (db=pfam)
7L1	D7	1	Pseudomonas_RAST_Pseudomonas_RAST.CDS.1036	rank: D; Purine nucleoside permease (NUP) [PF06516.14] (db=pfam)
7L2	D7	2	Pseudomonas_RAST_Pseudomonas_RAST.CDS.1036	rank: D; Purine nucleoside permease (NUP) [PF06516.14] (db=pfam)
7L3	D7	3	Pseudomonas_RAST_Pseudomonas_RAST.CDS.1036	rank: D; Purine nucleoside permease (NUP) [PF06516.14] (db=pfam)
3L2	D3	2	Pseudomonas_RAST_Pseudomonas_RAST.CDS.1036	rank: D; Purine nucleoside permease (NUP) [PF06516.14] (db=pfam)
7L4	D7	4	Pseudomonas_RAST_Pseudomonas_RAST.CDS.1036	rank: D; Purine nucleoside permease (NUP) [PF06516.14] (db=pfam)
3L3	D3	3	Pseudomonas_RAST_Pseudomonas_RAST.CDS.1036	rank: D; Purine nucleoside permease (NUP) [PF06516.14] (db=pfam)
3L4	D3	4	Pseudomonas_RAST_Pseudomonas_RAST.CDS.1036	rank: D; Purine nucleoside permease (NUP) [PF06516.14] (db=pfam)
3L1	D3	1	Pseudomonas_RAST_Pseudomonas_RAST.CDS.1054	rank: E
7L1	D7	1	Pseudomonas_RAST_Pseudomonas_RAST.CDS.1054	rank: E
7L2	D7	2	Pseudomonas_RAST_Pseudomonas_RAST.CDS.1054	rank: E
7L3	D7	3	Pseudomonas_RAST_Pseudomonas_RAST.CDS.1054	rank: E
3L2	D3	2	Pseudomonas_RAST_Pseudomonas_RAST.CDS.1054	rank: E
7L4	D7	4	Pseudomonas_RAST_Pseudomonas_RAST.CDS.1054	rank: E
3L3	D3	3	Pseudomonas_RAST_Pseudomonas_RAST.CDS.1054	rank: E
3L4	D3	4	Pseudomonas_RAST_Pseudomonas_RAST.CDS.1054	rank: E
3L1	D3	1	Pseudomonas_RAST_Pseudomonas_RAST.CDS.1058	rank: C; aerotaxis receptor (db=kegg)
7L1	D7	1	Pseudomonas_RAST_Pseudomonas_RAST.CDS.1058	rank: C; aerotaxis receptor (db=kegg)
7L2	D7	2	Pseudomonas_RAST_Pseudomonas_RAST.CDS.1058	rank: C; aerotaxis receptor (db=kegg)
7L3	D7	3	Pseudomonas_RAST_Pseudomonas_RAST.CDS.1058	rank: C; aerotaxis receptor (db=kegg)
3L2	D3	2	Pseudomonas_RAST_Pseudomonas_RAST.CDS.1058	rank: C; aerotaxis receptor (db=kegg)
7L4	D7	4	Pseudomonas_RAST_Pseudomonas_RAST.CDS.1058	rank: C; aerotaxis receptor (db=kegg)
3L3	D3	3	Pseudomonas_RAST_Pseudomonas_RAST.CDS.1058	rank: C; aerotaxis receptor (db=kegg)
3L4	D3	4	Pseudomonas_RAST_Pseudomonas_RAST.CDS.1058	rank: C; aerotaxis receptor (db=kegg)
3L1	D3	1	Pseudomonas_RAST_Pseudomonas_RAST.CDS.1064	rank: C; methyl-accepting chemotaxis protein (db=kegg)
7L1	D7	1	Pseudomonas_RAST_Pseudomonas_RAST.CDS.1064	rank: C; methyl-accepting chemotaxis protein (db=kegg)
7L2	D7	2	Pseudomonas_RAST_Pseudomonas_RAST.CDS.1064	rank: C; methyl-accepting chemotaxis protein (db=kegg)
7L3	D7	3	Pseudomonas_RAST_Pseudomonas_RAST.CDS.1064	rank: C; methyl-accepting chemotaxis protein (db=kegg)
3L2	D3	2	Pseudomonas_RAST_Pseudomonas_RAST.CDS.1064	rank: C; methyl-accepting chemotaxis protein (db=kegg)
7L4	D7	4	Pseudomonas_RAST_Pseudomonas_RAST.CDS.1064	rank: C; methyl-accepting chemotaxis protein (db=kegg)
3L3	D3	3	Pseudomonas_RAST_Pseudomonas_RAST.CDS.1064	rank: C; methyl-accepting chemotaxis protein (db=kegg)
3L4	D3	4	Pseudomonas_RAST_Pseudomonas_RAST.CDS.1064	rank: C; methyl-accepting chemotaxis protein (db=kegg)
3L1	D3	1	Pseudomonas_RAST_Pseudomonas_RAST.CDS.1066	rank: C; methyl-accepting chemotaxis protein (db=kegg)
7L1	D7	1	Pseudomonas_RAST_Pseudomonas_RAST.CDS.1066	rank: C; methyl-accepting chemotaxis protein (db=kegg)
7L2	D7	2	Pseudomonas_RAST_Pseudomonas_RAST.CDS.1066	rank: C; methyl-accepting chemotaxis protein (db=kegg)
7L3	D7	3	Pseudomonas_RAST_Pseudomonas_RAST.CDS.1066	rank: C; methyl-accepting chemotaxis protein (db=kegg)
3L2	D3	2	Pseudomonas_RAST_Pseudomonas_RAST.CDS.1066	rank: C; methyl-accepting chemotaxis protein (db=kegg)
7L4	D7	4	Pseudomonas_RAST_Pseudomonas_RAST.CDS.1066	rank: C; methyl-accepting chemotaxis protein (db=kegg)
3L3	D3	3	Pseudomonas_RAST_Pseudomonas_RAST.CDS.1066	rank: C; methyl-accepting chemotaxis protein (db=kegg)
3L4	D3	4	Pseudomonas_RAST_Pseudomonas_RAST.CDS.1066	rank: C; methyl-accepting chemotaxis protein (db=kegg)
3L1	D3	1	Pseudomonas_RAST_Pseudomonas_RAST.CDS.1083	rank: C; DNA ligase (NAD+) [EC:6.5.1.2] (db=kegg)
7L1	D7	1	Pseudomonas_RAST_Pseudomonas_RAST.CDS.1083	rank: C; DNA ligase (NAD+) [EC:6.5.1.2] (db=kegg)
7L2	D7	2	Pseudomonas_RAST_Pseudomonas_RAST.CDS.1083	rank: C; DNA ligase (NAD+) [EC:6.5.1.2] (db=kegg)
7L3	D7	3	Pseudomonas_RAST_Pseudomonas_RAST.CDS.1083	rank: C; DNA ligase (NAD+) [EC:6.5.1.2] (db=kegg)
3L2	D3	2	Pseudomonas_RAST_Pseudomonas_RAST.CDS.1083	rank: C; DNA ligase (NAD+) [EC:6.5.1.2] (db=kegg)
7L4	D7	4	Pseudomonas_RAST_Pseudomonas_RAST.CDS.1083	rank: C; DNA ligase (NAD+) [EC:6.5.1.2] (db=kegg)
3L3	D3	3	Pseudomonas_RAST_Pseudomonas_RAST.CDS.1083	rank: C; DNA ligase (NAD+) [EC:6.5.1.2] (db=kegg)
3L4	D3	4	Pseudomonas_RAST_Pseudomonas_RAST.CDS.1083	rank: C; DNA ligase (NAD+) [EC:6.5.1.2] (db=kegg)
3L1	D3	1	Pseudomonas_RAST_Pseudomonas_RAST.CDS.1084	rank: C; cell division protein ZipA (db=kegg)
7L1	D7	1	Pseudomonas_RAST_Pseudomonas_RAST.CDS.1084	rank: C; cell division protein ZipA (db=kegg)
7L2	D7	2	Pseudomonas_RAST_Pseudomonas_RAST.CDS.1084	rank: C; cell division protein ZipA (db=kegg)
7L3	D7	3	Pseudomonas_RAST_Pseudomonas_RAST.CDS.1084	rank: C; cell division protein ZipA (db=kegg)
3L2	D3	2	Pseudomonas_RAST_Pseudomonas_RAST.CDS.1084	rank: C; cell division protein ZipA (db=kegg)
7L4	D7	4	Pseudomonas_RAST_Pseudomonas_RAST.CDS.1084	rank: C; cell division protein ZipA (db=kegg)
3L3	D3	3	Pseudomonas_RAST_Pseudomonas_RAST.CDS.1084	rank: C; cell division protein ZipA (db=kegg)
3L4	D3	4	Pseudomonas_RAST_Pseudomonas_RAST.CDS.1084	rank: C; cell division protein ZipA (db=kegg)
3L1	D3	1	Pseudomonas_RAST_Pseudomonas_RAST.CDS.1085	rank: C; chromosome segregation protein (db=kegg)
7L1	D7	1	Pseudomonas_RAST_Pseudomonas_RAST.CDS.1085	rank: C; chromosome segregation protein (db=kegg)
7L2	D7	2	Pseudomonas_RAST_Pseudomonas_RAST.CDS.1085	rank: C; chromosome segregation protein (db=kegg)
7L3	D7	3	Pseudomonas_RAST_Pseudomonas_RAST.CDS.1085	rank: C; chromosome segregation protein (db=kegg)
3L2	D3	2	Pseudomonas_RAST_Pseudomonas_RAST.CDS.1085	rank: C; chromosome segregation protein (db=kegg)
7L4	D7	4	Pseudomonas_RAST_Pseudomonas_RAST.CDS.1085	rank: C; chromosome segregation protein (db=kegg)
3L3	D3	3	Pseudomonas_RAST_Pseudomonas_RAST.CDS.1085	rank: C; chromosome segregation protein (db=kegg)
3L4	D3	4	Pseudomonas_RAST_Pseudomonas_RAST.CDS.1085	rank: C; chromosome segregation protein (db=kegg)
3L1	D3	1	Pseudomonas_RAST_Pseudomonas_RAST.CDS.1086	rank: D; Bacterial regulatory proteins, gntR family [PF00392.24] (db=pfam)
7L1	D7	1	Pseudomonas_RAST_Pseudomonas_RAST.CDS.1086	rank: D; Bacterial regulatory proteins, gntR family [PF00392.24] (db=pfam)
7L2	D7	2	Pseudomonas_RAST_Pseudomonas_RAST.CDS.1086	rank: D; Bacterial regulatory proteins, gntR family [PF00392.24] (db=pfam)
7L3	D7	3	Pseudomonas_RAST_Pseudomonas_RAST.CDS.1086	rank: D; Bacterial regulatory proteins, gntR family [PF00392.24] (db=pfam)
3L2	D3	2	Pseudomonas_RAST_Pseudomonas_RAST.CDS.1086	rank: D; Bacterial regulatory proteins, gntR family [PF00392.24] (db=pfam)
7L4	D7	4	Pseudomonas_RAST_Pseudomonas_RAST.CDS.1086	rank: D; Bacterial regulatory proteins, gntR family [PF00392.24] (db=pfam)
3L3	D3	3	Pseudomonas_RAST_Pseudomonas_RAST.CDS.1086	rank: D; Bacterial regulatory proteins, gntR family [PF00392.24] (db=pfam)
3L4	D3	4	Pseudomonas_RAST_Pseudomonas_RAST.CDS.1086	rank: D; Bacterial regulatory proteins, gntR family [PF00392.24] (db=pfam)
3L1	D3	1	Pseudomonas_RAST_Pseudomonas_RAST.CDS.1089	rank: D; Molybdopterin cofactor-binding domain [PF20256.1] (db=pfam)
7L1	D7	1	Pseudomonas_RAST_Pseudomonas_RAST.CDS.1089	rank: D; Molybdopterin cofactor-binding domain [PF20256.1] (db=pfam)
7L2	D7	2	Pseudomonas_RAST_Pseudomonas_RAST.CDS.1089	rank: D; Molybdopterin cofactor-binding domain [PF20256.1] (db=pfam)
7L3	D7	3	Pseudomonas_RAST_Pseudomonas_RAST.CDS.1089	rank: D; Molybdopterin cofactor-binding domain [PF20256.1] (db=pfam)
3L2	D3	2	Pseudomonas_RAST_Pseudomonas_RAST.CDS.1089	rank: D; Molybdopterin cofactor-binding domain [PF20256.1] (db=pfam)
7L4	D7	4	Pseudomonas_RAST_Pseudomonas_RAST.CDS.1089	rank: D; Molybdopterin cofactor-binding domain [PF20256.1] (db=pfam)
3L3	D3	3	Pseudomonas_RAST_Pseudomonas_RAST.CDS.1089	rank: D; Molybdopterin cofactor-binding domain [PF20256.1] (db=pfam)
3L4	D3	4	Pseudomonas_RAST_Pseudomonas_RAST.CDS.1089	rank: D; Molybdopterin cofactor-binding domain [PF20256.1] (db=pfam)
3L1	D3	1	Pseudomonas_RAST_Pseudomonas_RAST.CDS.1093	rank: D; FCD domain [PF07729.15] (db=pfam)
7L1	D7	1	Pseudomonas_RAST_Pseudomonas_RAST.CDS.1093	rank: D; FCD domain [PF07729.15] (db=pfam)
7L2	D7	2	Pseudomonas_RAST_Pseudomonas_RAST.CDS.1093	rank: D; FCD domain [PF07729.15] (db=pfam)
7L3	D7	3	Pseudomonas_RAST_Pseudomonas_RAST.CDS.1093	rank: D; FCD domain [PF07729.15] (db=pfam)
3L2	D3	2	Pseudomonas_RAST_Pseudomonas_RAST.CDS.1093	rank: D; FCD domain [PF07729.15] (db=pfam)
7L4	D7	4	Pseudomonas_RAST_Pseudomonas_RAST.CDS.1093	rank: D; FCD domain [PF07729.15] (db=pfam)
3L3	D3	3	Pseudomonas_RAST_Pseudomonas_RAST.CDS.1093	rank: D; FCD domain [PF07729.15] (db=pfam)
3L4	D3	4	Pseudomonas_RAST_Pseudomonas_RAST.CDS.1093	rank: D; FCD domain [PF07729.15] (db=pfam)
3L1	D3	1	Pseudomonas_RAST_Pseudomonas_RAST.CDS.1097	rank: C; uncharacterized protein (db=kegg)
7L1	D7	1	Pseudomonas_RAST_Pseudomonas_RAST.CDS.1097	rank: C; uncharacterized protein (db=kegg)
7L2	D7	2	Pseudomonas_RAST_Pseudomonas_RAST.CDS.1097	rank: C; uncharacterized protein (db=kegg)
7L3	D7	3	Pseudomonas_RAST_Pseudomonas_RAST.CDS.1097	rank: C; uncharacterized protein (db=kegg)
3L2	D3	2	Pseudomonas_RAST_Pseudomonas_RAST.CDS.1097	rank: C; uncharacterized protein (db=kegg)
7L4	D7	4	Pseudomonas_RAST_Pseudomonas_RAST.CDS.1097	rank: C; uncharacterized protein (db=kegg)
3L3	D3	3	Pseudomonas_RAST_Pseudomonas_RAST.CDS.1097	rank: C; uncharacterized protein (db=kegg)
3L4	D3	4	Pseudomonas_RAST_Pseudomonas_RAST.CDS.1097	rank: C; uncharacterized protein (db=kegg)
3L1	D3	1	Pseudomonas_RAST_Pseudomonas_RAST.CDS.1108	rank: C; putative ATP-dependent endonuclease of the OLD family (db=kegg)
7L1	D7	1	Pseudomonas_RAST_Pseudomonas_RAST.CDS.1108	rank: C; putative ATP-dependent endonuclease of the OLD family (db=kegg)
7L2	D7	2	Pseudomonas_RAST_Pseudomonas_RAST.CDS.1108	rank: C; putative ATP-dependent endonuclease of the OLD family (db=kegg)
7L3	D7	3	Pseudomonas_RAST_Pseudomonas_RAST.CDS.1108	rank: C; putative ATP-dependent endonuclease of the OLD family (db=kegg)
3L2	D3	2	Pseudomonas_RAST_Pseudomonas_RAST.CDS.1108	rank: C; putative ATP-dependent endonuclease of the OLD family (db=kegg)
7L4	D7	4	Pseudomonas_RAST_Pseudomonas_RAST.CDS.1108	rank: C; putative ATP-dependent endonuclease of the OLD family (db=kegg)
3L3	D3	3	Pseudomonas_RAST_Pseudomonas_RAST.CDS.1108	rank: C; putative ATP-dependent endonuclease of the OLD family (db=kegg)
3L4	D3	4	Pseudomonas_RAST_Pseudomonas_RAST.CDS.1108	rank: C; putative ATP-dependent endonuclease of the OLD family (db=kegg)
3L1	D3	1	Pseudomonas_RAST_Pseudomonas_RAST.CDS.1126	rank: C; DNA-binding protein H-NS (db=kegg)
7L1	D7	1	Pseudomonas_RAST_Pseudomonas_RAST.CDS.1126	rank: C; DNA-binding protein H-NS (db=kegg)
7L2	D7	2	Pseudomonas_RAST_Pseudomonas_RAST.CDS.1126	rank: C; DNA-binding protein H-NS (db=kegg)
7L3	D7	3	Pseudomonas_RAST_Pseudomonas_RAST.CDS.1126	rank: C; DNA-binding protein H-NS (db=kegg)
3L2	D3	2	Pseudomonas_RAST_Pseudomonas_RAST.CDS.1126	rank: C; DNA-binding protein H-NS (db=kegg)
7L4	D7	4	Pseudomonas_RAST_Pseudomonas_RAST.CDS.1126	rank: C; DNA-binding protein H-NS (db=kegg)
3L3	D3	3	Pseudomonas_RAST_Pseudomonas_RAST.CDS.1126	rank: C; DNA-binding protein H-NS (db=kegg)
3L4	D3	4	Pseudomonas_RAST_Pseudomonas_RAST.CDS.1126	rank: C; DNA-binding protein H-NS (db=kegg)
3L1	D3	1	Pseudomonas_RAST_Pseudomonas_RAST.CDS.1200	rank: C; methyl-accepting chemotaxis protein (db=kegg)
7L1	D7	1	Pseudomonas_RAST_Pseudomonas_RAST.CDS.1200	rank: C; methyl-accepting chemotaxis protein (db=kegg)
7L2	D7	2	Pseudomonas_RAST_Pseudomonas_RAST.CDS.1200	rank: C; methyl-accepting chemotaxis protein (db=kegg)
7L3	D7	3	Pseudomonas_RAST_Pseudomonas_RAST.CDS.1200	rank: C; methyl-accepting chemotaxis protein (db=kegg)
3L2	D3	2	Pseudomonas_RAST_Pseudomonas_RAST.CDS.1200	rank: C; methyl-accepting chemotaxis protein (db=kegg)
7L4	D7	4	Pseudomonas_RAST_Pseudomonas_RAST.CDS.1200	rank: C; methyl-accepting chemotaxis protein (db=kegg)
3L3	D3	3	Pseudomonas_RAST_Pseudomonas_RAST.CDS.1200	rank: C; methyl-accepting chemotaxis protein (db=kegg)
3L4	D3	4	Pseudomonas_RAST_Pseudomonas_RAST.CDS.1200	rank: C; methyl-accepting chemotaxis protein (db=kegg)
3L1	D3	1	Pseudomonas_RAST_Pseudomonas_RAST.CDS.1238	rank: E
7L1	D7	1	Pseudomonas_RAST_Pseudomonas_RAST.CDS.1238	rank: E
7L2	D7	2	Pseudomonas_RAST_Pseudomonas_RAST.CDS.1238	rank: E
7L3	D7	3	Pseudomonas_RAST_Pseudomonas_RAST.CDS.1238	rank: E
3L2	D3	2	Pseudomonas_RAST_Pseudomonas_RAST.CDS.1238	rank: E
7L4	D7	4	Pseudomonas_RAST_Pseudomonas_RAST.CDS.1238	rank: E
3L3	D3	3	Pseudomonas_RAST_Pseudomonas_RAST.CDS.1238	rank: E
3L4	D3	4	Pseudomonas_RAST_Pseudomonas_RAST.CDS.1238	rank: E
3L1	D3	1	Pseudomonas_RAST_Pseudomonas_RAST.CDS.1248	rank: C; uncharacterized protein (db=kegg)
7L1	D7	1	Pseudomonas_RAST_Pseudomonas_RAST.CDS.1248	rank: C; uncharacterized protein (db=kegg)
7L2	D7	2	Pseudomonas_RAST_Pseudomonas_RAST.CDS.1248	rank: C; uncharacterized protein (db=kegg)
7L3	D7	3	Pseudomonas_RAST_Pseudomonas_RAST.CDS.1248	rank: C; uncharacterized protein (db=kegg)
3L2	D3	2	Pseudomonas_RAST_Pseudomonas_RAST.CDS.1248	rank: C; uncharacterized protein (db=kegg)
7L4	D7	4	Pseudomonas_RAST_Pseudomonas_RAST.CDS.1248	rank: C; uncharacterized protein (db=kegg)
3L3	D3	3	Pseudomonas_RAST_Pseudomonas_RAST.CDS.1248	rank: C; uncharacterized protein (db=kegg)
3L4	D3	4	Pseudomonas_RAST_Pseudomonas_RAST.CDS.1248	rank: C; uncharacterized protein (db=kegg)
3L1	D3	1	Pseudomonas_RAST_Pseudomonas_RAST.CDS.1251	rank: C; serine-type D-Ala-D-Ala carboxypeptidase/endopeptidase (penicillin-binding protein 4) [EC:3.4.16.4 3.4.21.-] (db=kegg)
7L1	D7	1	Pseudomonas_RAST_Pseudomonas_RAST.CDS.1251	rank: C; serine-type D-Ala-D-Ala carboxypeptidase/endopeptidase (penicillin-binding protein 4) [EC:3.4.16.4 3.4.21.-] (db=kegg)
7L2	D7	2	Pseudomonas_RAST_Pseudomonas_RAST.CDS.1251	rank: C; serine-type D-Ala-D-Ala carboxypeptidase/endopeptidase (penicillin-binding protein 4) [EC:3.4.16.4 3.4.21.-] (db=kegg)
7L3	D7	3	Pseudomonas_RAST_Pseudomonas_RAST.CDS.1251	rank: C; serine-type D-Ala-D-Ala carboxypeptidase/endopeptidase (penicillin-binding protein 4) [EC:3.4.16.4 3.4.21.-] (db=kegg)
3L2	D3	2	Pseudomonas_RAST_Pseudomonas_RAST.CDS.1251	rank: C; serine-type D-Ala-D-Ala carboxypeptidase/endopeptidase (penicillin-binding protein 4) [EC:3.4.16.4 3.4.21.-] (db=kegg)
7L4	D7	4	Pseudomonas_RAST_Pseudomonas_RAST.CDS.1251	rank: C; serine-type D-Ala-D-Ala carboxypeptidase/endopeptidase (penicillin-binding protein 4) [EC:3.4.16.4 3.4.21.-] (db=kegg)
3L3	D3	3	Pseudomonas_RAST_Pseudomonas_RAST.CDS.1251	rank: C; serine-type D-Ala-D-Ala carboxypeptidase/endopeptidase (penicillin-binding protein 4) [EC:3.4.16.4 3.4.21.-] (db=kegg)
3L4	D3	4	Pseudomonas_RAST_Pseudomonas_RAST.CDS.1251	rank: C; serine-type D-Ala-D-Ala carboxypeptidase/endopeptidase (penicillin-binding protein 4) [EC:3.4.16.4 3.4.21.-] (db=kegg)
3L1	D3	1	Pseudomonas_RAST_Pseudomonas_RAST.CDS.1255	rank: D; S-adenosylmethionine-dependent methyltransferase [PF10672.12]; Conserved hypothetical protein 95 [PF03602.18]; Met-10+ like-protein [PF02475.19] (db=pfam)
7L1	D7	1	Pseudomonas_RAST_Pseudomonas_RAST.CDS.1255	rank: D; S-adenosylmethionine-dependent methyltransferase [PF10672.12]; Conserved hypothetical protein 95 [PF03602.18]; Met-10+ like-protein [PF02475.19] (db=pfam)
7L2	D7	2	Pseudomonas_RAST_Pseudomonas_RAST.CDS.1255	rank: D; S-adenosylmethionine-dependent methyltransferase [PF10672.12]; Conserved hypothetical protein 95 [PF03602.18]; Met-10+ like-protein [PF02475.19] (db=pfam)
7L3	D7	3	Pseudomonas_RAST_Pseudomonas_RAST.CDS.1255	rank: D; S-adenosylmethionine-dependent methyltransferase [PF10672.12]; Conserved hypothetical protein 95 [PF03602.18]; Met-10+ like-protein [PF02475.19] (db=pfam)
3L2	D3	2	Pseudomonas_RAST_Pseudomonas_RAST.CDS.1255	rank: D; S-adenosylmethionine-dependent methyltransferase [PF10672.12]; Conserved hypothetical protein 95 [PF03602.18]; Met-10+ like-protein [PF02475.19] (db=pfam)
7L4	D7	4	Pseudomonas_RAST_Pseudomonas_RAST.CDS.1255	rank: D; S-adenosylmethionine-dependent methyltransferase [PF10672.12]; Conserved hypothetical protein 95 [PF03602.18]; Met-10+ like-protein [PF02475.19] (db=pfam)
3L3	D3	3	Pseudomonas_RAST_Pseudomonas_RAST.CDS.1255	rank: D; S-adenosylmethionine-dependent methyltransferase [PF10672.12]; Conserved hypothetical protein 95 [PF03602.18]; Met-10+ like-protein [PF02475.19] (db=pfam)
3L4	D3	4	Pseudomonas_RAST_Pseudomonas_RAST.CDS.1255	rank: D; S-adenosylmethionine-dependent methyltransferase [PF10672.12]; Conserved hypothetical protein 95 [PF03602.18]; Met-10+ like-protein [PF02475.19] (db=pfam)
3L1	D3	1	Pseudomonas_RAST_Pseudomonas_RAST.CDS.1256	rank: D; Putative RNA methylase family UPF0020 [PF01170.21]; THUMP domain [PF02926.20] (db=pfam)
7L1	D7	1	Pseudomonas_RAST_Pseudomonas_RAST.CDS.1256	rank: D; Putative RNA methylase family UPF0020 [PF01170.21]; THUMP domain [PF02926.20] (db=pfam)
7L2	D7	2	Pseudomonas_RAST_Pseudomonas_RAST.CDS.1256	rank: D; Putative RNA methylase family UPF0020 [PF01170.21]; THUMP domain [PF02926.20] (db=pfam)
7L3	D7	3	Pseudomonas_RAST_Pseudomonas_RAST.CDS.1256	rank: D; Putative RNA methylase family UPF0020 [PF01170.21]; THUMP domain [PF02926.20] (db=pfam)
3L2	D3	2	Pseudomonas_RAST_Pseudomonas_RAST.CDS.1256	rank: D; Putative RNA methylase family UPF0020 [PF01170.21]; THUMP domain [PF02926.20] (db=pfam)
7L4	D7	4	Pseudomonas_RAST_Pseudomonas_RAST.CDS.1256	rank: D; Putative RNA methylase family UPF0020 [PF01170.21]; THUMP domain [PF02926.20] (db=pfam)
3L3	D3	3	Pseudomonas_RAST_Pseudomonas_RAST.CDS.1256	rank: D; Putative RNA methylase family UPF0020 [PF01170.21]; THUMP domain [PF02926.20] (db=pfam)
3L4	D3	4	Pseudomonas_RAST_Pseudomonas_RAST.CDS.1256	rank: D; Putative RNA methylase family UPF0020 [PF01170.21]; THUMP domain [PF02926.20] (db=pfam)
3L1	D3	1	Pseudomonas_RAST_Pseudomonas_RAST.CDS.1259	rank: C; dihydroorotate dehydrogenase [EC:1.3.5.2] (db=kegg)
7L1	D7	1	Pseudomonas_RAST_Pseudomonas_RAST.CDS.1259	rank: C; dihydroorotate dehydrogenase [EC:1.3.5.2] (db=kegg)
7L2	D7	2	Pseudomonas_RAST_Pseudomonas_RAST.CDS.1259	rank: C; dihydroorotate dehydrogenase [EC:1.3.5.2] (db=kegg)
7L3	D7	3	Pseudomonas_RAST_Pseudomonas_RAST.CDS.1259	rank: C; dihydroorotate dehydrogenase [EC:1.3.5.2] (db=kegg)
3L2	D3	2	Pseudomonas_RAST_Pseudomonas_RAST.CDS.1259	rank: C; dihydroorotate dehydrogenase [EC:1.3.5.2] (db=kegg)
7L4	D7	4	Pseudomonas_RAST_Pseudomonas_RAST.CDS.1259	rank: C; dihydroorotate dehydrogenase [EC:1.3.5.2] (db=kegg)
3L3	D3	3	Pseudomonas_RAST_Pseudomonas_RAST.CDS.1259	rank: C; dihydroorotate dehydrogenase [EC:1.3.5.2] (db=kegg)
3L4	D3	4	Pseudomonas_RAST_Pseudomonas_RAST.CDS.1259	rank: C; dihydroorotate dehydrogenase [EC:1.3.5.2] (db=kegg)
3L1	D3	1	Pseudomonas_RAST_Pseudomonas_RAST.CDS.1260	rank: C; two-component system, oxyanion-binding sensor (db=kegg)
7L1	D7	1	Pseudomonas_RAST_Pseudomonas_RAST.CDS.1260	rank: C; two-component system, oxyanion-binding sensor (db=kegg)
7L2	D7	2	Pseudomonas_RAST_Pseudomonas_RAST.CDS.1260	rank: C; two-component system, oxyanion-binding sensor (db=kegg)
7L3	D7	3	Pseudomonas_RAST_Pseudomonas_RAST.CDS.1260	rank: C; two-component system, oxyanion-binding sensor (db=kegg)
3L2	D3	2	Pseudomonas_RAST_Pseudomonas_RAST.CDS.1260	rank: C; two-component system, oxyanion-binding sensor (db=kegg)
7L4	D7	4	Pseudomonas_RAST_Pseudomonas_RAST.CDS.1260	rank: C; two-component system, oxyanion-binding sensor (db=kegg)
3L3	D3	3	Pseudomonas_RAST_Pseudomonas_RAST.CDS.1260	rank: C; two-component system, oxyanion-binding sensor (db=kegg)
3L4	D3	4	Pseudomonas_RAST_Pseudomonas_RAST.CDS.1260	rank: C; two-component system, oxyanion-binding sensor (db=kegg)
3L1	D3	1	Pseudomonas_RAST_Pseudomonas_RAST.CDS.1261	rank: C; two-component system, response regulator / RNA-binding antiterminator (db=kegg)
7L1	D7	1	Pseudomonas_RAST_Pseudomonas_RAST.CDS.1261	rank: C; two-component system, response regulator / RNA-binding antiterminator (db=kegg)
7L2	D7	2	Pseudomonas_RAST_Pseudomonas_RAST.CDS.1261	rank: C; two-component system, response regulator / RNA-binding antiterminator (db=kegg)
7L3	D7	3	Pseudomonas_RAST_Pseudomonas_RAST.CDS.1261	rank: C; two-component system, response regulator / RNA-binding antiterminator (db=kegg)
3L2	D3	2	Pseudomonas_RAST_Pseudomonas_RAST.CDS.1261	rank: C; two-component system, response regulator / RNA-binding antiterminator (db=kegg)
7L4	D7	4	Pseudomonas_RAST_Pseudomonas_RAST.CDS.1261	rank: C; two-component system, response regulator / RNA-binding antiterminator (db=kegg)
3L3	D3	3	Pseudomonas_RAST_Pseudomonas_RAST.CDS.1261	rank: C; two-component system, response regulator / RNA-binding antiterminator (db=kegg)
3L4	D3	4	Pseudomonas_RAST_Pseudomonas_RAST.CDS.1261	rank: C; two-component system, response regulator / RNA-binding antiterminator (db=kegg)
3L1	D3	1	Pseudomonas_RAST_Pseudomonas_RAST.CDS.1262	rank: C; MFS transporter, NNP family, nitrate/nitrite transporter (db=kegg)
7L1	D7	1	Pseudomonas_RAST_Pseudomonas_RAST.CDS.1262	rank: C; MFS transporter, NNP family, nitrate/nitrite transporter (db=kegg)
7L2	D7	2	Pseudomonas_RAST_Pseudomonas_RAST.CDS.1262	rank: C; MFS transporter, NNP family, nitrate/nitrite transporter (db=kegg)
7L3	D7	3	Pseudomonas_RAST_Pseudomonas_RAST.CDS.1262	rank: C; MFS transporter, NNP family, nitrate/nitrite transporter (db=kegg)
3L2	D3	2	Pseudomonas_RAST_Pseudomonas_RAST.CDS.1262	rank: C; MFS transporter, NNP family, nitrate/nitrite transporter (db=kegg)
7L4	D7	4	Pseudomonas_RAST_Pseudomonas_RAST.CDS.1262	rank: C; MFS transporter, NNP family, nitrate/nitrite transporter (db=kegg)
3L3	D3	3	Pseudomonas_RAST_Pseudomonas_RAST.CDS.1262	rank: C; MFS transporter, NNP family, nitrate/nitrite transporter (db=kegg)
3L4	D3	4	Pseudomonas_RAST_Pseudomonas_RAST.CDS.1262	rank: C; MFS transporter, NNP family, nitrate/nitrite transporter (db=kegg)
3L1	D3	1	Pseudomonas_RAST_Pseudomonas_RAST.CDS.1265	rank: D; Protein kinase domain [PF00069.28]; Protein tyrosine and serine/threonine kinase [PF07714.20]; Kinase-like [PF14531.9]; Protein phosphatase 2C [PF13672.9]; Lipopolysaccharide kinase (Kdo/WaaP) family [PF06293.17]; Protein phosphatase 2C [PF00481.24]; Fungal protein kinase [PF17667.4] (db=pfam)
7L1	D7	1	Pseudomonas_RAST_Pseudomonas_RAST.CDS.1265	rank: D; Protein kinase domain [PF00069.28]; Protein tyrosine and serine/threonine kinase [PF07714.20]; Kinase-like [PF14531.9]; Protein phosphatase 2C [PF13672.9]; Lipopolysaccharide kinase (Kdo/WaaP) family [PF06293.17]; Protein phosphatase 2C [PF00481.24]; Fungal protein kinase [PF17667.4] (db=pfam)
7L2	D7	2	Pseudomonas_RAST_Pseudomonas_RAST.CDS.1265	rank: D; Protein kinase domain [PF00069.28]; Protein tyrosine and serine/threonine kinase [PF07714.20]; Kinase-like [PF14531.9]; Protein phosphatase 2C [PF13672.9]; Lipopolysaccharide kinase (Kdo/WaaP) family [PF06293.17]; Protein phosphatase 2C [PF00481.24]; Fungal protein kinase [PF17667.4] (db=pfam)
7L3	D7	3	Pseudomonas_RAST_Pseudomonas_RAST.CDS.1265	rank: D; Protein kinase domain [PF00069.28]; Protein tyrosine and serine/threonine kinase [PF07714.20]; Kinase-like [PF14531.9]; Protein phosphatase 2C [PF13672.9]; Lipopolysaccharide kinase (Kdo/WaaP) family [PF06293.17]; Protein phosphatase 2C [PF00481.24]; Fungal protein kinase [PF17667.4] (db=pfam)
3L2	D3	2	Pseudomonas_RAST_Pseudomonas_RAST.CDS.1265	rank: D; Protein kinase domain [PF00069.28]; Protein tyrosine and serine/threonine kinase [PF07714.20]; Kinase-like [PF14531.9]; Protein phosphatase 2C [PF13672.9]; Lipopolysaccharide kinase (Kdo/WaaP) family [PF06293.17]; Protein phosphatase 2C [PF00481.24]; Fungal protein kinase [PF17667.4] (db=pfam)
7L4	D7	4	Pseudomonas_RAST_Pseudomonas_RAST.CDS.1265	rank: D; Protein kinase domain [PF00069.28]; Protein tyrosine and serine/threonine kinase [PF07714.20]; Kinase-like [PF14531.9]; Protein phosphatase 2C [PF13672.9]; Lipopolysaccharide kinase (Kdo/WaaP) family [PF06293.17]; Protein phosphatase 2C [PF00481.24]; Fungal protein kinase [PF17667.4] (db=pfam)
3L3	D3	3	Pseudomonas_RAST_Pseudomonas_RAST.CDS.1265	rank: D; Protein kinase domain [PF00069.28]; Protein tyrosine and serine/threonine kinase [PF07714.20]; Kinase-like [PF14531.9]; Protein phosphatase 2C [PF13672.9]; Lipopolysaccharide kinase (Kdo/WaaP) family [PF06293.17]; Protein phosphatase 2C [PF00481.24]; Fungal protein kinase [PF17667.4] (db=pfam)
3L4	D3	4	Pseudomonas_RAST_Pseudomonas_RAST.CDS.1265	rank: D; Protein kinase domain [PF00069.28]; Protein tyrosine and serine/threonine kinase [PF07714.20]; Kinase-like [PF14531.9]; Protein phosphatase 2C [PF13672.9]; Lipopolysaccharide kinase (Kdo/WaaP) family [PF06293.17]; Protein phosphatase 2C [PF00481.24]; Fungal protein kinase [PF17667.4] (db=pfam)
3L1	D3	1	Pseudomonas_RAST_Pseudomonas_RAST.CDS.1266	rank: C; nitrite reductase (NADH) large subunit [EC:1.7.1.15] (db=kegg)
7L1	D7	1	Pseudomonas_RAST_Pseudomonas_RAST.CDS.1266	rank: C; nitrite reductase (NADH) large subunit [EC:1.7.1.15] (db=kegg)
7L2	D7	2	Pseudomonas_RAST_Pseudomonas_RAST.CDS.1266	rank: C; nitrite reductase (NADH) large subunit [EC:1.7.1.15] (db=kegg)
7L3	D7	3	Pseudomonas_RAST_Pseudomonas_RAST.CDS.1266	rank: C; nitrite reductase (NADH) large subunit [EC:1.7.1.15] (db=kegg)
3L2	D3	2	Pseudomonas_RAST_Pseudomonas_RAST.CDS.1266	rank: C; nitrite reductase (NADH) large subunit [EC:1.7.1.15] (db=kegg)
7L4	D7	4	Pseudomonas_RAST_Pseudomonas_RAST.CDS.1266	rank: C; nitrite reductase (NADH) large subunit [EC:1.7.1.15] (db=kegg)
3L3	D3	3	Pseudomonas_RAST_Pseudomonas_RAST.CDS.1266	rank: C; nitrite reductase (NADH) large subunit [EC:1.7.1.15] (db=kegg)
3L4	D3	4	Pseudomonas_RAST_Pseudomonas_RAST.CDS.1266	rank: C; nitrite reductase (NADH) large subunit [EC:1.7.1.15] (db=kegg)
3L1	D3	1	Pseudomonas_RAST_Pseudomonas_RAST.CDS.1267	rank: C; nitrite reductase (NADH) small subunit [EC:1.7.1.15] (db=kegg)
7L1	D7	1	Pseudomonas_RAST_Pseudomonas_RAST.CDS.1267	rank: C; nitrite reductase (NADH) small subunit [EC:1.7.1.15] (db=kegg)
7L2	D7	2	Pseudomonas_RAST_Pseudomonas_RAST.CDS.1267	rank: C; nitrite reductase (NADH) small subunit [EC:1.7.1.15] (db=kegg)
7L3	D7	3	Pseudomonas_RAST_Pseudomonas_RAST.CDS.1267	rank: C; nitrite reductase (NADH) small subunit [EC:1.7.1.15] (db=kegg)
3L2	D3	2	Pseudomonas_RAST_Pseudomonas_RAST.CDS.1267	rank: C; nitrite reductase (NADH) small subunit [EC:1.7.1.15] (db=kegg)
7L4	D7	4	Pseudomonas_RAST_Pseudomonas_RAST.CDS.1267	rank: C; nitrite reductase (NADH) small subunit [EC:1.7.1.15] (db=kegg)
3L3	D3	3	Pseudomonas_RAST_Pseudomonas_RAST.CDS.1267	rank: C; nitrite reductase (NADH) small subunit [EC:1.7.1.15] (db=kegg)
3L4	D3	4	Pseudomonas_RAST_Pseudomonas_RAST.CDS.1267	rank: C; nitrite reductase (NADH) small subunit [EC:1.7.1.15] (db=kegg)
3L1	D3	1	Pseudomonas_RAST_Pseudomonas_RAST.CDS.1268	rank: D; Molybdopterin oxidoreductase [PF00384.25]; Molybdopterin oxidoreductase Fe4S4 domain [PF04879.19] (db=pfam)
7L1	D7	1	Pseudomonas_RAST_Pseudomonas_RAST.CDS.1268	rank: D; Molybdopterin oxidoreductase [PF00384.25]; Molybdopterin oxidoreductase Fe4S4 domain [PF04879.19] (db=pfam)
7L2	D7	2	Pseudomonas_RAST_Pseudomonas_RAST.CDS.1268	rank: D; Molybdopterin oxidoreductase [PF00384.25]; Molybdopterin oxidoreductase Fe4S4 domain [PF04879.19] (db=pfam)
7L3	D7	3	Pseudomonas_RAST_Pseudomonas_RAST.CDS.1268	rank: D; Molybdopterin oxidoreductase [PF00384.25]; Molybdopterin oxidoreductase Fe4S4 domain [PF04879.19] (db=pfam)
3L2	D3	2	Pseudomonas_RAST_Pseudomonas_RAST.CDS.1268	rank: D; Molybdopterin oxidoreductase [PF00384.25]; Molybdopterin oxidoreductase Fe4S4 domain [PF04879.19] (db=pfam)
7L4	D7	4	Pseudomonas_RAST_Pseudomonas_RAST.CDS.1268	rank: D; Molybdopterin oxidoreductase [PF00384.25]; Molybdopterin oxidoreductase Fe4S4 domain [PF04879.19] (db=pfam)
3L3	D3	3	Pseudomonas_RAST_Pseudomonas_RAST.CDS.1268	rank: D; Molybdopterin oxidoreductase [PF00384.25]; Molybdopterin oxidoreductase Fe4S4 domain [PF04879.19] (db=pfam)
3L4	D3	4	Pseudomonas_RAST_Pseudomonas_RAST.CDS.1268	rank: D; Molybdopterin oxidoreductase [PF00384.25]; Molybdopterin oxidoreductase Fe4S4 domain [PF04879.19] (db=pfam)
3L1	D3	1	Pseudomonas_RAST_Pseudomonas_RAST.CDS.1269	rank: D; Molybdopterin oxidoreductase [PF00384.25]; Molydopterin dinucleotide binding domain [PF01568.24]; BFD-like [2Fe-2S] binding domain [PF04324.18] (db=pfam)
7L1	D7	1	Pseudomonas_RAST_Pseudomonas_RAST.CDS.1269	rank: D; Molybdopterin oxidoreductase [PF00384.25]; Molydopterin dinucleotide binding domain [PF01568.24]; BFD-like [2Fe-2S] binding domain [PF04324.18] (db=pfam)
7L2	D7	2	Pseudomonas_RAST_Pseudomonas_RAST.CDS.1269	rank: D; Molybdopterin oxidoreductase [PF00384.25]; Molydopterin dinucleotide binding domain [PF01568.24]; BFD-like [2Fe-2S] binding domain [PF04324.18] (db=pfam)
7L3	D7	3	Pseudomonas_RAST_Pseudomonas_RAST.CDS.1269	rank: D; Molybdopterin oxidoreductase [PF00384.25]; Molydopterin dinucleotide binding domain [PF01568.24]; BFD-like [2Fe-2S] binding domain [PF04324.18] (db=pfam)
3L2	D3	2	Pseudomonas_RAST_Pseudomonas_RAST.CDS.1269	rank: D; Molybdopterin oxidoreductase [PF00384.25]; Molydopterin dinucleotide binding domain [PF01568.24]; BFD-like [2Fe-2S] binding domain [PF04324.18] (db=pfam)
7L4	D7	4	Pseudomonas_RAST_Pseudomonas_RAST.CDS.1269	rank: D; Molybdopterin oxidoreductase [PF00384.25]; Molydopterin dinucleotide binding domain [PF01568.24]; BFD-like [2Fe-2S] binding domain [PF04324.18] (db=pfam)
3L3	D3	3	Pseudomonas_RAST_Pseudomonas_RAST.CDS.1269	rank: D; Molybdopterin oxidoreductase [PF00384.25]; Molydopterin dinucleotide binding domain [PF01568.24]; BFD-like [2Fe-2S] binding domain [PF04324.18] (db=pfam)
3L4	D3	4	Pseudomonas_RAST_Pseudomonas_RAST.CDS.1269	rank: D; Molybdopterin oxidoreductase [PF00384.25]; Molydopterin dinucleotide binding domain [PF01568.24]; BFD-like [2Fe-2S] binding domain [PF04324.18] (db=pfam)
3L1	D3	1	Pseudomonas_RAST_Pseudomonas_RAST.CDS.1271	rank: C; OmpA-OmpF porin, OOP family (db=kegg)
7L1	D7	1	Pseudomonas_RAST_Pseudomonas_RAST.CDS.1271	rank: C; OmpA-OmpF porin, OOP family (db=kegg)
7L2	D7	2	Pseudomonas_RAST_Pseudomonas_RAST.CDS.1271	rank: C; OmpA-OmpF porin, OOP family (db=kegg)
7L3	D7	3	Pseudomonas_RAST_Pseudomonas_RAST.CDS.1271	rank: C; OmpA-OmpF porin, OOP family (db=kegg)
3L2	D3	2	Pseudomonas_RAST_Pseudomonas_RAST.CDS.1271	rank: C; OmpA-OmpF porin, OOP family (db=kegg)
7L4	D7	4	Pseudomonas_RAST_Pseudomonas_RAST.CDS.1271	rank: C; OmpA-OmpF porin, OOP family (db=kegg)
3L3	D3	3	Pseudomonas_RAST_Pseudomonas_RAST.CDS.1271	rank: C; OmpA-OmpF porin, OOP family (db=kegg)
3L4	D3	4	Pseudomonas_RAST_Pseudomonas_RAST.CDS.1271	rank: C; OmpA-OmpF porin, OOP family (db=kegg)
3L1	D3	1	Pseudomonas_RAST_Pseudomonas_RAST.CDS.1273	rank: D; Mechanosensitive ion channel [PF00924.21]; Conserved TM helix [PF05552.15] (db=pfam)
7L1	D7	1	Pseudomonas_RAST_Pseudomonas_RAST.CDS.1273	rank: D; Mechanosensitive ion channel [PF00924.21]; Conserved TM helix [PF05552.15] (db=pfam)
7L2	D7	2	Pseudomonas_RAST_Pseudomonas_RAST.CDS.1273	rank: D; Mechanosensitive ion channel [PF00924.21]; Conserved TM helix [PF05552.15] (db=pfam)
7L3	D7	3	Pseudomonas_RAST_Pseudomonas_RAST.CDS.1273	rank: D; Mechanosensitive ion channel [PF00924.21]; Conserved TM helix [PF05552.15] (db=pfam)
3L2	D3	2	Pseudomonas_RAST_Pseudomonas_RAST.CDS.1273	rank: D; Mechanosensitive ion channel [PF00924.21]; Conserved TM helix [PF05552.15] (db=pfam)
7L4	D7	4	Pseudomonas_RAST_Pseudomonas_RAST.CDS.1273	rank: D; Mechanosensitive ion channel [PF00924.21]; Conserved TM helix [PF05552.15] (db=pfam)
3L3	D3	3	Pseudomonas_RAST_Pseudomonas_RAST.CDS.1273	rank: D; Mechanosensitive ion channel [PF00924.21]; Conserved TM helix [PF05552.15] (db=pfam)
3L4	D3	4	Pseudomonas_RAST_Pseudomonas_RAST.CDS.1273	rank: D; Mechanosensitive ion channel [PF00924.21]; Conserved TM helix [PF05552.15] (db=pfam)
3L1	D3	1	Pseudomonas_RAST_Pseudomonas_RAST.CDS.1276	rank: C; regulator of ribonuclease activity A (db=kegg)
7L1	D7	1	Pseudomonas_RAST_Pseudomonas_RAST.CDS.1276	rank: C; regulator of ribonuclease activity A (db=kegg)
7L2	D7	2	Pseudomonas_RAST_Pseudomonas_RAST.CDS.1276	rank: C; regulator of ribonuclease activity A (db=kegg)
7L3	D7	3	Pseudomonas_RAST_Pseudomonas_RAST.CDS.1276	rank: C; regulator of ribonuclease activity A (db=kegg)
3L2	D3	2	Pseudomonas_RAST_Pseudomonas_RAST.CDS.1276	rank: C; regulator of ribonuclease activity A (db=kegg)
7L4	D7	4	Pseudomonas_RAST_Pseudomonas_RAST.CDS.1276	rank: C; regulator of ribonuclease activity A (db=kegg)
3L3	D3	3	Pseudomonas_RAST_Pseudomonas_RAST.CDS.1276	rank: C; regulator of ribonuclease activity A (db=kegg)
3L4	D3	4	Pseudomonas_RAST_Pseudomonas_RAST.CDS.1276	rank: C; regulator of ribonuclease activity A (db=kegg)
3L1	D3	1	Pseudomonas_RAST_Pseudomonas_RAST.CDS.1278	rank: C; pyruvate, water dikinase [EC:2.7.9.2] (db=kegg)
7L1	D7	1	Pseudomonas_RAST_Pseudomonas_RAST.CDS.1278	rank: C; pyruvate, water dikinase [EC:2.7.9.2] (db=kegg)
7L2	D7	2	Pseudomonas_RAST_Pseudomonas_RAST.CDS.1278	rank: C; pyruvate, water dikinase [EC:2.7.9.2] (db=kegg)
7L3	D7	3	Pseudomonas_RAST_Pseudomonas_RAST.CDS.1278	rank: C; pyruvate, water dikinase [EC:2.7.9.2] (db=kegg)
3L2	D3	2	Pseudomonas_RAST_Pseudomonas_RAST.CDS.1278	rank: C; pyruvate, water dikinase [EC:2.7.9.2] (db=kegg)
7L4	D7	4	Pseudomonas_RAST_Pseudomonas_RAST.CDS.1278	rank: C; pyruvate, water dikinase [EC:2.7.9.2] (db=kegg)
3L3	D3	3	Pseudomonas_RAST_Pseudomonas_RAST.CDS.1278	rank: C; pyruvate, water dikinase [EC:2.7.9.2] (db=kegg)
3L4	D3	4	Pseudomonas_RAST_Pseudomonas_RAST.CDS.1278	rank: C; pyruvate, water dikinase [EC:2.7.9.2] (db=kegg)
3L1	D3	1	Pseudomonas_RAST_Pseudomonas_RAST.CDS.1280	rank: C; [pyruvate, water dikinase]-phosphate phosphotransferase / [pyruvate, water dikinase] kinase [EC:2.7.4.28 2.7.11.33] (db=kegg)
7L1	D7	1	Pseudomonas_RAST_Pseudomonas_RAST.CDS.1280	rank: C; [pyruvate, water dikinase]-phosphate phosphotransferase / [pyruvate, water dikinase] kinase [EC:2.7.4.28 2.7.11.33] (db=kegg)
7L2	D7	2	Pseudomonas_RAST_Pseudomonas_RAST.CDS.1280	rank: C; [pyruvate, water dikinase]-phosphate phosphotransferase / [pyruvate, water dikinase] kinase [EC:2.7.4.28 2.7.11.33] (db=kegg)
7L3	D7	3	Pseudomonas_RAST_Pseudomonas_RAST.CDS.1280	rank: C; [pyruvate, water dikinase]-phosphate phosphotransferase / [pyruvate, water dikinase] kinase [EC:2.7.4.28 2.7.11.33] (db=kegg)
3L2	D3	2	Pseudomonas_RAST_Pseudomonas_RAST.CDS.1280	rank: C; [pyruvate, water dikinase]-phosphate phosphotransferase / [pyruvate, water dikinase] kinase [EC:2.7.4.28 2.7.11.33] (db=kegg)
7L4	D7	4	Pseudomonas_RAST_Pseudomonas_RAST.CDS.1280	rank: C; [pyruvate, water dikinase]-phosphate phosphotransferase / [pyruvate, water dikinase] kinase [EC:2.7.4.28 2.7.11.33] (db=kegg)
3L3	D3	3	Pseudomonas_RAST_Pseudomonas_RAST.CDS.1280	rank: C; [pyruvate, water dikinase]-phosphate phosphotransferase / [pyruvate, water dikinase] kinase [EC:2.7.4.28 2.7.11.33] (db=kegg)
3L4	D3	4	Pseudomonas_RAST_Pseudomonas_RAST.CDS.1280	rank: C; [pyruvate, water dikinase]-phosphate phosphotransferase / [pyruvate, water dikinase] kinase [EC:2.7.4.28 2.7.11.33] (db=kegg)
3L1	D3	1	Pseudomonas_RAST_Pseudomonas_RAST.CDS.1286	rank: C; 2-methylaconitate isomerase [EC:5.3.3.-] (db=kegg)
7L1	D7	1	Pseudomonas_RAST_Pseudomonas_RAST.CDS.1286	rank: C; 2-methylaconitate isomerase [EC:5.3.3.-] (db=kegg)
7L2	D7	2	Pseudomonas_RAST_Pseudomonas_RAST.CDS.1286	rank: C; 2-methylaconitate isomerase [EC:5.3.3.-] (db=kegg)
7L3	D7	3	Pseudomonas_RAST_Pseudomonas_RAST.CDS.1286	rank: C; 2-methylaconitate isomerase [EC:5.3.3.-] (db=kegg)
3L2	D3	2	Pseudomonas_RAST_Pseudomonas_RAST.CDS.1286	rank: C; 2-methylaconitate isomerase [EC:5.3.3.-] (db=kegg)
7L4	D7	4	Pseudomonas_RAST_Pseudomonas_RAST.CDS.1286	rank: C; 2-methylaconitate isomerase [EC:5.3.3.-] (db=kegg)
3L3	D3	3	Pseudomonas_RAST_Pseudomonas_RAST.CDS.1286	rank: C; 2-methylaconitate isomerase [EC:5.3.3.-] (db=kegg)
3L4	D3	4	Pseudomonas_RAST_Pseudomonas_RAST.CDS.1286	rank: C; 2-methylaconitate isomerase [EC:5.3.3.-] (db=kegg)
3L1	D3	1	Pseudomonas_RAST_Pseudomonas_RAST.CDS.1288	rank: C; 2-methylcitrate dehydratase (2-methyl-trans-aconitate forming) [EC:4.2.1.117] (db=kegg)
7L1	D7	1	Pseudomonas_RAST_Pseudomonas_RAST.CDS.1288	rank: C; 2-methylcitrate dehydratase (2-methyl-trans-aconitate forming) [EC:4.2.1.117] (db=kegg)
7L2	D7	2	Pseudomonas_RAST_Pseudomonas_RAST.CDS.1288	rank: C; 2-methylcitrate dehydratase (2-methyl-trans-aconitate forming) [EC:4.2.1.117] (db=kegg)
7L3	D7	3	Pseudomonas_RAST_Pseudomonas_RAST.CDS.1288	rank: C; 2-methylcitrate dehydratase (2-methyl-trans-aconitate forming) [EC:4.2.1.117] (db=kegg)
3L2	D3	2	Pseudomonas_RAST_Pseudomonas_RAST.CDS.1288	rank: C; 2-methylcitrate dehydratase (2-methyl-trans-aconitate forming) [EC:4.2.1.117] (db=kegg)
7L4	D7	4	Pseudomonas_RAST_Pseudomonas_RAST.CDS.1288	rank: C; 2-methylcitrate dehydratase (2-methyl-trans-aconitate forming) [EC:4.2.1.117] (db=kegg)
3L3	D3	3	Pseudomonas_RAST_Pseudomonas_RAST.CDS.1288	rank: C; 2-methylcitrate dehydratase (2-methyl-trans-aconitate forming) [EC:4.2.1.117] (db=kegg)
3L4	D3	4	Pseudomonas_RAST_Pseudomonas_RAST.CDS.1288	rank: C; 2-methylcitrate dehydratase (2-methyl-trans-aconitate forming) [EC:4.2.1.117] (db=kegg)
3L1	D3	1	Pseudomonas_RAST_Pseudomonas_RAST.CDS.1289	rank: C; 2-methylcitrate synthase [EC:2.3.3.5] (db=kegg)
7L1	D7	1	Pseudomonas_RAST_Pseudomonas_RAST.CDS.1289	rank: C; 2-methylcitrate synthase [EC:2.3.3.5] (db=kegg)
7L2	D7	2	Pseudomonas_RAST_Pseudomonas_RAST.CDS.1289	rank: C; 2-methylcitrate synthase [EC:2.3.3.5] (db=kegg)
7L3	D7	3	Pseudomonas_RAST_Pseudomonas_RAST.CDS.1289	rank: C; 2-methylcitrate synthase [EC:2.3.3.5] (db=kegg)
3L2	D3	2	Pseudomonas_RAST_Pseudomonas_RAST.CDS.1289	rank: C; 2-methylcitrate synthase [EC:2.3.3.5] (db=kegg)
7L4	D7	4	Pseudomonas_RAST_Pseudomonas_RAST.CDS.1289	rank: C; 2-methylcitrate synthase [EC:2.3.3.5] (db=kegg)
3L3	D3	3	Pseudomonas_RAST_Pseudomonas_RAST.CDS.1289	rank: C; 2-methylcitrate synthase [EC:2.3.3.5] (db=kegg)
3L4	D3	4	Pseudomonas_RAST_Pseudomonas_RAST.CDS.1289	rank: C; 2-methylcitrate synthase [EC:2.3.3.5] (db=kegg)
3L1	D3	1	Pseudomonas_RAST_Pseudomonas_RAST.CDS.1290	rank: C; methylisocitrate lyase [EC:4.1.3.30] (db=kegg)
7L1	D7	1	Pseudomonas_RAST_Pseudomonas_RAST.CDS.1290	rank: C; methylisocitrate lyase [EC:4.1.3.30] (db=kegg)
7L2	D7	2	Pseudomonas_RAST_Pseudomonas_RAST.CDS.1290	rank: C; methylisocitrate lyase [EC:4.1.3.30] (db=kegg)
7L3	D7	3	Pseudomonas_RAST_Pseudomonas_RAST.CDS.1290	rank: C; methylisocitrate lyase [EC:4.1.3.30] (db=kegg)
3L2	D3	2	Pseudomonas_RAST_Pseudomonas_RAST.CDS.1290	rank: C; methylisocitrate lyase [EC:4.1.3.30] (db=kegg)
7L4	D7	4	Pseudomonas_RAST_Pseudomonas_RAST.CDS.1290	rank: C; methylisocitrate lyase [EC:4.1.3.30] (db=kegg)
3L3	D3	3	Pseudomonas_RAST_Pseudomonas_RAST.CDS.1290	rank: C; methylisocitrate lyase [EC:4.1.3.30] (db=kegg)
3L4	D3	4	Pseudomonas_RAST_Pseudomonas_RAST.CDS.1290	rank: C; methylisocitrate lyase [EC:4.1.3.30] (db=kegg)
3L1	D3	1	Pseudomonas_RAST_Pseudomonas_RAST.CDS.1295	rank: D; Sugar-transfer associated ATP-grasp [PF14397.9]; RimK-like ATP-grasp domain [PF08443.14]; Prokaryotic glutathione synthetase, ATP-grasp domain [PF02955.19]; ATP-grasp domain [PF02655.17] (db=pfam)
7L1	D7	1	Pseudomonas_RAST_Pseudomonas_RAST.CDS.1295	rank: D; Sugar-transfer associated ATP-grasp [PF14397.9]; RimK-like ATP-grasp domain [PF08443.14]; Prokaryotic glutathione synthetase, ATP-grasp domain [PF02955.19]; ATP-grasp domain [PF02655.17] (db=pfam)
7L2	D7	2	Pseudomonas_RAST_Pseudomonas_RAST.CDS.1295	rank: D; Sugar-transfer associated ATP-grasp [PF14397.9]; RimK-like ATP-grasp domain [PF08443.14]; Prokaryotic glutathione synthetase, ATP-grasp domain [PF02955.19]; ATP-grasp domain [PF02655.17] (db=pfam)
7L3	D7	3	Pseudomonas_RAST_Pseudomonas_RAST.CDS.1295	rank: D; Sugar-transfer associated ATP-grasp [PF14397.9]; RimK-like ATP-grasp domain [PF08443.14]; Prokaryotic glutathione synthetase, ATP-grasp domain [PF02955.19]; ATP-grasp domain [PF02655.17] (db=pfam)
3L2	D3	2	Pseudomonas_RAST_Pseudomonas_RAST.CDS.1295	rank: D; Sugar-transfer associated ATP-grasp [PF14397.9]; RimK-like ATP-grasp domain [PF08443.14]; Prokaryotic glutathione synthetase, ATP-grasp domain [PF02955.19]; ATP-grasp domain [PF02655.17] (db=pfam)
7L4	D7	4	Pseudomonas_RAST_Pseudomonas_RAST.CDS.1295	rank: D; Sugar-transfer associated ATP-grasp [PF14397.9]; RimK-like ATP-grasp domain [PF08443.14]; Prokaryotic glutathione synthetase, ATP-grasp domain [PF02955.19]; ATP-grasp domain [PF02655.17] (db=pfam)
3L3	D3	3	Pseudomonas_RAST_Pseudomonas_RAST.CDS.1295	rank: D; Sugar-transfer associated ATP-grasp [PF14397.9]; RimK-like ATP-grasp domain [PF08443.14]; Prokaryotic glutathione synthetase, ATP-grasp domain [PF02955.19]; ATP-grasp domain [PF02655.17] (db=pfam)
3L4	D3	4	Pseudomonas_RAST_Pseudomonas_RAST.CDS.1295	rank: D; Sugar-transfer associated ATP-grasp [PF14397.9]; RimK-like ATP-grasp domain [PF08443.14]; Prokaryotic glutathione synthetase, ATP-grasp domain [PF02955.19]; ATP-grasp domain [PF02655.17] (db=pfam)
3L1	D3	1	Pseudomonas_RAST_Pseudomonas_RAST.CDS.1297	rank: C; phosphoserine / homoserine phosphotransferase [EC:3.1.3.3 2.7.1.39] (db=kegg)
7L1	D7	1	Pseudomonas_RAST_Pseudomonas_RAST.CDS.1297	rank: C; phosphoserine / homoserine phosphotransferase [EC:3.1.3.3 2.7.1.39] (db=kegg)
7L2	D7	2	Pseudomonas_RAST_Pseudomonas_RAST.CDS.1297	rank: C; phosphoserine / homoserine phosphotransferase [EC:3.1.3.3 2.7.1.39] (db=kegg)
7L3	D7	3	Pseudomonas_RAST_Pseudomonas_RAST.CDS.1297	rank: C; phosphoserine / homoserine phosphotransferase [EC:3.1.3.3 2.7.1.39] (db=kegg)
3L2	D3	2	Pseudomonas_RAST_Pseudomonas_RAST.CDS.1297	rank: C; phosphoserine / homoserine phosphotransferase [EC:3.1.3.3 2.7.1.39] (db=kegg)
7L4	D7	4	Pseudomonas_RAST_Pseudomonas_RAST.CDS.1297	rank: C; phosphoserine / homoserine phosphotransferase [EC:3.1.3.3 2.7.1.39] (db=kegg)
3L3	D3	3	Pseudomonas_RAST_Pseudomonas_RAST.CDS.1297	rank: C; phosphoserine / homoserine phosphotransferase [EC:3.1.3.3 2.7.1.39] (db=kegg)
3L4	D3	4	Pseudomonas_RAST_Pseudomonas_RAST.CDS.1297	rank: C; phosphoserine / homoserine phosphotransferase [EC:3.1.3.3 2.7.1.39] (db=kegg)
3L1	D3	1	Pseudomonas_RAST_Pseudomonas_RAST.CDS.1298	rank: C; phosphoadenosine phosphosulfate reductase [EC:1.8.4.8 1.8.4.10] (db=kegg)
7L1	D7	1	Pseudomonas_RAST_Pseudomonas_RAST.CDS.1298	rank: C; phosphoadenosine phosphosulfate reductase [EC:1.8.4.8 1.8.4.10] (db=kegg)
7L2	D7	2	Pseudomonas_RAST_Pseudomonas_RAST.CDS.1298	rank: C; phosphoadenosine phosphosulfate reductase [EC:1.8.4.8 1.8.4.10] (db=kegg)
7L3	D7	3	Pseudomonas_RAST_Pseudomonas_RAST.CDS.1298	rank: C; phosphoadenosine phosphosulfate reductase [EC:1.8.4.8 1.8.4.10] (db=kegg)
3L2	D3	2	Pseudomonas_RAST_Pseudomonas_RAST.CDS.1298	rank: C; phosphoadenosine phosphosulfate reductase [EC:1.8.4.8 1.8.4.10] (db=kegg)
7L4	D7	4	Pseudomonas_RAST_Pseudomonas_RAST.CDS.1298	rank: C; phosphoadenosine phosphosulfate reductase [EC:1.8.4.8 1.8.4.10] (db=kegg)
3L3	D3	3	Pseudomonas_RAST_Pseudomonas_RAST.CDS.1298	rank: C; phosphoadenosine phosphosulfate reductase [EC:1.8.4.8 1.8.4.10] (db=kegg)
3L4	D3	4	Pseudomonas_RAST_Pseudomonas_RAST.CDS.1298	rank: C; phosphoadenosine phosphosulfate reductase [EC:1.8.4.8 1.8.4.10] (db=kegg)
3L1	D3	1	Pseudomonas_RAST_Pseudomonas_RAST.CDS.1302	rank: C; 3-oxoacyl-[acyl-carrier protein] reductase [EC:1.1.1.100] (db=kegg)
7L1	D7	1	Pseudomonas_RAST_Pseudomonas_RAST.CDS.1302	rank: C; 3-oxoacyl-[acyl-carrier protein] reductase [EC:1.1.1.100] (db=kegg)
7L2	D7	2	Pseudomonas_RAST_Pseudomonas_RAST.CDS.1302	rank: C; 3-oxoacyl-[acyl-carrier protein] reductase [EC:1.1.1.100] (db=kegg)
7L3	D7	3	Pseudomonas_RAST_Pseudomonas_RAST.CDS.1302	rank: C; 3-oxoacyl-[acyl-carrier protein] reductase [EC:1.1.1.100] (db=kegg)
3L2	D3	2	Pseudomonas_RAST_Pseudomonas_RAST.CDS.1302	rank: C; 3-oxoacyl-[acyl-carrier protein] reductase [EC:1.1.1.100] (db=kegg)
7L4	D7	4	Pseudomonas_RAST_Pseudomonas_RAST.CDS.1302	rank: C; 3-oxoacyl-[acyl-carrier protein] reductase [EC:1.1.1.100] (db=kegg)
3L3	D3	3	Pseudomonas_RAST_Pseudomonas_RAST.CDS.1302	rank: C; 3-oxoacyl-[acyl-carrier protein] reductase [EC:1.1.1.100] (db=kegg)
3L4	D3	4	Pseudomonas_RAST_Pseudomonas_RAST.CDS.1302	rank: C; 3-oxoacyl-[acyl-carrier protein] reductase [EC:1.1.1.100] (db=kegg)
3L1	D3	1	Pseudomonas_RAST_Pseudomonas_RAST.CDS.1303	rank: C; pseudouridine 5'-phosphatase [EC:3.1.3.96] (db=kegg)
7L1	D7	1	Pseudomonas_RAST_Pseudomonas_RAST.CDS.1303	rank: C; pseudouridine 5'-phosphatase [EC:3.1.3.96] (db=kegg)
7L2	D7	2	Pseudomonas_RAST_Pseudomonas_RAST.CDS.1303	rank: C; pseudouridine 5'-phosphatase [EC:3.1.3.96] (db=kegg)
7L3	D7	3	Pseudomonas_RAST_Pseudomonas_RAST.CDS.1303	rank: C; pseudouridine 5'-phosphatase [EC:3.1.3.96] (db=kegg)
3L2	D3	2	Pseudomonas_RAST_Pseudomonas_RAST.CDS.1303	rank: C; pseudouridine 5'-phosphatase [EC:3.1.3.96] (db=kegg)
7L4	D7	4	Pseudomonas_RAST_Pseudomonas_RAST.CDS.1303	rank: C; pseudouridine 5'-phosphatase [EC:3.1.3.96] (db=kegg)
3L3	D3	3	Pseudomonas_RAST_Pseudomonas_RAST.CDS.1303	rank: C; pseudouridine 5'-phosphatase [EC:3.1.3.96] (db=kegg)
3L4	D3	4	Pseudomonas_RAST_Pseudomonas_RAST.CDS.1303	rank: C; pseudouridine 5'-phosphatase [EC:3.1.3.96] (db=kegg)
3L1	D3	1	Pseudomonas_RAST_Pseudomonas_RAST.CDS.1329	rank: C; UTP--glucose-1-phosphate uridylyltransferase [EC:2.7.7.9] (db=kegg)
7L1	D7	1	Pseudomonas_RAST_Pseudomonas_RAST.CDS.1329	rank: C; UTP--glucose-1-phosphate uridylyltransferase [EC:2.7.7.9] (db=kegg)
7L2	D7	2	Pseudomonas_RAST_Pseudomonas_RAST.CDS.1329	rank: C; UTP--glucose-1-phosphate uridylyltransferase [EC:2.7.7.9] (db=kegg)
7L3	D7	3	Pseudomonas_RAST_Pseudomonas_RAST.CDS.1329	rank: C; UTP--glucose-1-phosphate uridylyltransferase [EC:2.7.7.9] (db=kegg)
3L2	D3	2	Pseudomonas_RAST_Pseudomonas_RAST.CDS.1329	rank: C; UTP--glucose-1-phosphate uridylyltransferase [EC:2.7.7.9] (db=kegg)
7L4	D7	4	Pseudomonas_RAST_Pseudomonas_RAST.CDS.1329	rank: C; UTP--glucose-1-phosphate uridylyltransferase [EC:2.7.7.9] (db=kegg)
3L3	D3	3	Pseudomonas_RAST_Pseudomonas_RAST.CDS.1329	rank: C; UTP--glucose-1-phosphate uridylyltransferase [EC:2.7.7.9] (db=kegg)
3L4	D3	4	Pseudomonas_RAST_Pseudomonas_RAST.CDS.1329	rank: C; UTP--glucose-1-phosphate uridylyltransferase [EC:2.7.7.9] (db=kegg)
3L1	D3	1	Pseudomonas_RAST_Pseudomonas_RAST.CDS.1342	rank: C; transaldolase [EC:2.2.1.2] (db=kegg)
7L1	D7	1	Pseudomonas_RAST_Pseudomonas_RAST.CDS.1342	rank: C; transaldolase [EC:2.2.1.2] (db=kegg)
7L2	D7	2	Pseudomonas_RAST_Pseudomonas_RAST.CDS.1342	rank: C; transaldolase [EC:2.2.1.2] (db=kegg)
7L3	D7	3	Pseudomonas_RAST_Pseudomonas_RAST.CDS.1342	rank: C; transaldolase [EC:2.2.1.2] (db=kegg)
3L2	D3	2	Pseudomonas_RAST_Pseudomonas_RAST.CDS.1342	rank: C; transaldolase [EC:2.2.1.2] (db=kegg)
7L4	D7	4	Pseudomonas_RAST_Pseudomonas_RAST.CDS.1342	rank: C; transaldolase [EC:2.2.1.2] (db=kegg)
3L3	D3	3	Pseudomonas_RAST_Pseudomonas_RAST.CDS.1342	rank: C; transaldolase [EC:2.2.1.2] (db=kegg)
3L4	D3	4	Pseudomonas_RAST_Pseudomonas_RAST.CDS.1342	rank: C; transaldolase [EC:2.2.1.2] (db=kegg)
3L1	D3	1	Pseudomonas_RAST_Pseudomonas_RAST.CDS.1344	rank: C; phosphoserine phosphatase RsbU/P [EC:3.1.3.3] (db=kegg)
7L1	D7	1	Pseudomonas_RAST_Pseudomonas_RAST.CDS.1344	rank: C; phosphoserine phosphatase RsbU/P [EC:3.1.3.3] (db=kegg)
7L2	D7	2	Pseudomonas_RAST_Pseudomonas_RAST.CDS.1344	rank: C; phosphoserine phosphatase RsbU/P [EC:3.1.3.3] (db=kegg)
7L3	D7	3	Pseudomonas_RAST_Pseudomonas_RAST.CDS.1344	rank: C; phosphoserine phosphatase RsbU/P [EC:3.1.3.3] (db=kegg)
3L2	D3	2	Pseudomonas_RAST_Pseudomonas_RAST.CDS.1344	rank: C; phosphoserine phosphatase RsbU/P [EC:3.1.3.3] (db=kegg)
7L4	D7	4	Pseudomonas_RAST_Pseudomonas_RAST.CDS.1344	rank: C; phosphoserine phosphatase RsbU/P [EC:3.1.3.3] (db=kegg)
3L3	D3	3	Pseudomonas_RAST_Pseudomonas_RAST.CDS.1344	rank: C; phosphoserine phosphatase RsbU/P [EC:3.1.3.3] (db=kegg)
3L4	D3	4	Pseudomonas_RAST_Pseudomonas_RAST.CDS.1344	rank: C; phosphoserine phosphatase RsbU/P [EC:3.1.3.3] (db=kegg)
3L1	D3	1	Pseudomonas_RAST_Pseudomonas_RAST.CDS.1346	rank: D; MlaA lipoprotein [PF04333.16] (db=pfam)
7L1	D7	1	Pseudomonas_RAST_Pseudomonas_RAST.CDS.1346	rank: D; MlaA lipoprotein [PF04333.16] (db=pfam)
7L2	D7	2	Pseudomonas_RAST_Pseudomonas_RAST.CDS.1346	rank: D; MlaA lipoprotein [PF04333.16] (db=pfam)
7L3	D7	3	Pseudomonas_RAST_Pseudomonas_RAST.CDS.1346	rank: D; MlaA lipoprotein [PF04333.16] (db=pfam)
3L2	D3	2	Pseudomonas_RAST_Pseudomonas_RAST.CDS.1346	rank: D; MlaA lipoprotein [PF04333.16] (db=pfam)
7L4	D7	4	Pseudomonas_RAST_Pseudomonas_RAST.CDS.1346	rank: D; MlaA lipoprotein [PF04333.16] (db=pfam)
3L3	D3	3	Pseudomonas_RAST_Pseudomonas_RAST.CDS.1346	rank: D; MlaA lipoprotein [PF04333.16] (db=pfam)
3L4	D3	4	Pseudomonas_RAST_Pseudomonas_RAST.CDS.1346	rank: D; MlaA lipoprotein [PF04333.16] (db=pfam)
3L1	D3	1	Pseudomonas_RAST_Pseudomonas_RAST.CDS.1351	rank: D; Copper binding proteins, plastocyanin/azurin family [PF00127.23]; Sulfocyanin (SoxE) domain [PF06525.14]; Cupredoxin-like domain [PF13473.9] (db=pfam)
7L1	D7	1	Pseudomonas_RAST_Pseudomonas_RAST.CDS.1351	rank: D; Copper binding proteins, plastocyanin/azurin family [PF00127.23]; Sulfocyanin (SoxE) domain [PF06525.14]; Cupredoxin-like domain [PF13473.9] (db=pfam)
7L2	D7	2	Pseudomonas_RAST_Pseudomonas_RAST.CDS.1351	rank: D; Copper binding proteins, plastocyanin/azurin family [PF00127.23]; Sulfocyanin (SoxE) domain [PF06525.14]; Cupredoxin-like domain [PF13473.9] (db=pfam)
7L3	D7	3	Pseudomonas_RAST_Pseudomonas_RAST.CDS.1351	rank: D; Copper binding proteins, plastocyanin/azurin family [PF00127.23]; Sulfocyanin (SoxE) domain [PF06525.14]; Cupredoxin-like domain [PF13473.9] (db=pfam)
3L2	D3	2	Pseudomonas_RAST_Pseudomonas_RAST.CDS.1351	rank: D; Copper binding proteins, plastocyanin/azurin family [PF00127.23]; Sulfocyanin (SoxE) domain [PF06525.14]; Cupredoxin-like domain [PF13473.9] (db=pfam)
7L4	D7	4	Pseudomonas_RAST_Pseudomonas_RAST.CDS.1351	rank: D; Copper binding proteins, plastocyanin/azurin family [PF00127.23]; Sulfocyanin (SoxE) domain [PF06525.14]; Cupredoxin-like domain [PF13473.9] (db=pfam)
3L3	D3	3	Pseudomonas_RAST_Pseudomonas_RAST.CDS.1351	rank: D; Copper binding proteins, plastocyanin/azurin family [PF00127.23]; Sulfocyanin (SoxE) domain [PF06525.14]; Cupredoxin-like domain [PF13473.9] (db=pfam)
3L4	D3	4	Pseudomonas_RAST_Pseudomonas_RAST.CDS.1351	rank: D; Copper binding proteins, plastocyanin/azurin family [PF00127.23]; Sulfocyanin (SoxE) domain [PF06525.14]; Cupredoxin-like domain [PF13473.9] (db=pfam)
3L1	D3	1	Pseudomonas_RAST_Pseudomonas_RAST.CDS.1357	rank: C; lipoprotein-releasing system ATP-binding protein [EC:7.6.2.-] (db=kegg)
7L1	D7	1	Pseudomonas_RAST_Pseudomonas_RAST.CDS.1357	rank: C; lipoprotein-releasing system ATP-binding protein [EC:7.6.2.-] (db=kegg)
7L2	D7	2	Pseudomonas_RAST_Pseudomonas_RAST.CDS.1357	rank: C; lipoprotein-releasing system ATP-binding protein [EC:7.6.2.-] (db=kegg)
7L3	D7	3	Pseudomonas_RAST_Pseudomonas_RAST.CDS.1357	rank: C; lipoprotein-releasing system ATP-binding protein [EC:7.6.2.-] (db=kegg)
3L2	D3	2	Pseudomonas_RAST_Pseudomonas_RAST.CDS.1357	rank: C; lipoprotein-releasing system ATP-binding protein [EC:7.6.2.-] (db=kegg)
7L4	D7	4	Pseudomonas_RAST_Pseudomonas_RAST.CDS.1357	rank: C; lipoprotein-releasing system ATP-binding protein [EC:7.6.2.-] (db=kegg)
3L3	D3	3	Pseudomonas_RAST_Pseudomonas_RAST.CDS.1357	rank: C; lipoprotein-releasing system ATP-binding protein [EC:7.6.2.-] (db=kegg)
3L4	D3	4	Pseudomonas_RAST_Pseudomonas_RAST.CDS.1357	rank: C; lipoprotein-releasing system ATP-binding protein [EC:7.6.2.-] (db=kegg)
3L1	D3	1	Pseudomonas_RAST_Pseudomonas_RAST.CDS.1360	rank: C; glycerophosphoryl diester phosphodiesterase [EC:3.1.4.46] (db=kegg)
7L1	D7	1	Pseudomonas_RAST_Pseudomonas_RAST.CDS.1360	rank: C; glycerophosphoryl diester phosphodiesterase [EC:3.1.4.46] (db=kegg)
7L2	D7	2	Pseudomonas_RAST_Pseudomonas_RAST.CDS.1360	rank: C; glycerophosphoryl diester phosphodiesterase [EC:3.1.4.46] (db=kegg)
7L3	D7	3	Pseudomonas_RAST_Pseudomonas_RAST.CDS.1360	rank: C; glycerophosphoryl diester phosphodiesterase [EC:3.1.4.46] (db=kegg)
3L2	D3	2	Pseudomonas_RAST_Pseudomonas_RAST.CDS.1360	rank: C; glycerophosphoryl diester phosphodiesterase [EC:3.1.4.46] (db=kegg)
7L4	D7	4	Pseudomonas_RAST_Pseudomonas_RAST.CDS.1360	rank: C; glycerophosphoryl diester phosphodiesterase [EC:3.1.4.46] (db=kegg)
3L3	D3	3	Pseudomonas_RAST_Pseudomonas_RAST.CDS.1360	rank: C; glycerophosphoryl diester phosphodiesterase [EC:3.1.4.46] (db=kegg)
3L4	D3	4	Pseudomonas_RAST_Pseudomonas_RAST.CDS.1360	rank: C; glycerophosphoryl diester phosphodiesterase [EC:3.1.4.46] (db=kegg)
3L1	D3	1	Pseudomonas_RAST_Pseudomonas_RAST.CDS.1361	rank: C; NAD(P) transhydrogenase [EC:1.6.1.1] (db=kegg)
7L1	D7	1	Pseudomonas_RAST_Pseudomonas_RAST.CDS.1361	rank: C; NAD(P) transhydrogenase [EC:1.6.1.1] (db=kegg)
7L2	D7	2	Pseudomonas_RAST_Pseudomonas_RAST.CDS.1361	rank: C; NAD(P) transhydrogenase [EC:1.6.1.1] (db=kegg)
7L3	D7	3	Pseudomonas_RAST_Pseudomonas_RAST.CDS.1361	rank: C; NAD(P) transhydrogenase [EC:1.6.1.1] (db=kegg)
3L2	D3	2	Pseudomonas_RAST_Pseudomonas_RAST.CDS.1361	rank: C; NAD(P) transhydrogenase [EC:1.6.1.1] (db=kegg)
7L4	D7	4	Pseudomonas_RAST_Pseudomonas_RAST.CDS.1361	rank: C; NAD(P) transhydrogenase [EC:1.6.1.1] (db=kegg)
3L3	D3	3	Pseudomonas_RAST_Pseudomonas_RAST.CDS.1361	rank: C; NAD(P) transhydrogenase [EC:1.6.1.1] (db=kegg)
3L4	D3	4	Pseudomonas_RAST_Pseudomonas_RAST.CDS.1361	rank: C; NAD(P) transhydrogenase [EC:1.6.1.1] (db=kegg)
3L1	D3	1	Pseudomonas_RAST_Pseudomonas_RAST.CDS.1366	rank: D; Glyceraldehyde 3-phosphate dehydrogenase, C-terminal domain [PF02800.23]; Glyceraldehyde 3-phosphate dehydrogenase, NAD binding domain [PF00044.27] (db=pfam)
7L1	D7	1	Pseudomonas_RAST_Pseudomonas_RAST.CDS.1366	rank: D; Glyceraldehyde 3-phosphate dehydrogenase, C-terminal domain [PF02800.23]; Glyceraldehyde 3-phosphate dehydrogenase, NAD binding domain [PF00044.27] (db=pfam)
7L2	D7	2	Pseudomonas_RAST_Pseudomonas_RAST.CDS.1366	rank: D; Glyceraldehyde 3-phosphate dehydrogenase, C-terminal domain [PF02800.23]; Glyceraldehyde 3-phosphate dehydrogenase, NAD binding domain [PF00044.27] (db=pfam)
7L3	D7	3	Pseudomonas_RAST_Pseudomonas_RAST.CDS.1366	rank: D; Glyceraldehyde 3-phosphate dehydrogenase, C-terminal domain [PF02800.23]; Glyceraldehyde 3-phosphate dehydrogenase, NAD binding domain [PF00044.27] (db=pfam)
3L2	D3	2	Pseudomonas_RAST_Pseudomonas_RAST.CDS.1366	rank: D; Glyceraldehyde 3-phosphate dehydrogenase, C-terminal domain [PF02800.23]; Glyceraldehyde 3-phosphate dehydrogenase, NAD binding domain [PF00044.27] (db=pfam)
7L4	D7	4	Pseudomonas_RAST_Pseudomonas_RAST.CDS.1366	rank: D; Glyceraldehyde 3-phosphate dehydrogenase, C-terminal domain [PF02800.23]; Glyceraldehyde 3-phosphate dehydrogenase, NAD binding domain [PF00044.27] (db=pfam)
3L3	D3	3	Pseudomonas_RAST_Pseudomonas_RAST.CDS.1366	rank: D; Glyceraldehyde 3-phosphate dehydrogenase, C-terminal domain [PF02800.23]; Glyceraldehyde 3-phosphate dehydrogenase, NAD binding domain [PF00044.27] (db=pfam)
3L4	D3	4	Pseudomonas_RAST_Pseudomonas_RAST.CDS.1366	rank: D; Glyceraldehyde 3-phosphate dehydrogenase, C-terminal domain [PF02800.23]; Glyceraldehyde 3-phosphate dehydrogenase, NAD binding domain [PF00044.27] (db=pfam)
3L1	D3	1	Pseudomonas_RAST_Pseudomonas_RAST.CDS.1367	rank: C; transcription-repair coupling factor (superfamily II helicase) [EC:5.6.2.4] (db=kegg)
7L1	D7	1	Pseudomonas_RAST_Pseudomonas_RAST.CDS.1367	rank: C; transcription-repair coupling factor (superfamily II helicase) [EC:5.6.2.4] (db=kegg)
7L2	D7	2	Pseudomonas_RAST_Pseudomonas_RAST.CDS.1367	rank: C; transcription-repair coupling factor (superfamily II helicase) [EC:5.6.2.4] (db=kegg)
7L3	D7	3	Pseudomonas_RAST_Pseudomonas_RAST.CDS.1367	rank: C; transcription-repair coupling factor (superfamily II helicase) [EC:5.6.2.4] (db=kegg)
3L2	D3	2	Pseudomonas_RAST_Pseudomonas_RAST.CDS.1367	rank: C; transcription-repair coupling factor (superfamily II helicase) [EC:5.6.2.4] (db=kegg)
7L4	D7	4	Pseudomonas_RAST_Pseudomonas_RAST.CDS.1367	rank: C; transcription-repair coupling factor (superfamily II helicase) [EC:5.6.2.4] (db=kegg)
3L3	D3	3	Pseudomonas_RAST_Pseudomonas_RAST.CDS.1367	rank: C; transcription-repair coupling factor (superfamily II helicase) [EC:5.6.2.4] (db=kegg)
3L4	D3	4	Pseudomonas_RAST_Pseudomonas_RAST.CDS.1367	rank: C; transcription-repair coupling factor (superfamily II helicase) [EC:5.6.2.4] (db=kegg)
3L1	D3	1	Pseudomonas_RAST_Pseudomonas_RAST.CDS.1368	rank: D; Peptidoglycan-binding protein, CsiV [PF10972.11] (db=pfam)
7L1	D7	1	Pseudomonas_RAST_Pseudomonas_RAST.CDS.1368	rank: D; Peptidoglycan-binding protein, CsiV [PF10972.11] (db=pfam)
7L2	D7	2	Pseudomonas_RAST_Pseudomonas_RAST.CDS.1368	rank: D; Peptidoglycan-binding protein, CsiV [PF10972.11] (db=pfam)
7L3	D7	3	Pseudomonas_RAST_Pseudomonas_RAST.CDS.1368	rank: D; Peptidoglycan-binding protein, CsiV [PF10972.11] (db=pfam)
3L2	D3	2	Pseudomonas_RAST_Pseudomonas_RAST.CDS.1368	rank: D; Peptidoglycan-binding protein, CsiV [PF10972.11] (db=pfam)
7L4	D7	4	Pseudomonas_RAST_Pseudomonas_RAST.CDS.1368	rank: D; Peptidoglycan-binding protein, CsiV [PF10972.11] (db=pfam)
3L3	D3	3	Pseudomonas_RAST_Pseudomonas_RAST.CDS.1368	rank: D; Peptidoglycan-binding protein, CsiV [PF10972.11] (db=pfam)
3L4	D3	4	Pseudomonas_RAST_Pseudomonas_RAST.CDS.1368	rank: D; Peptidoglycan-binding protein, CsiV [PF10972.11] (db=pfam)
3L1	D3	1	Pseudomonas_RAST_Pseudomonas_RAST.CDS.1371	rank: C; 5'-methylthioinosine phosphorylase [EC:2.4.2.44] (db=kegg)
7L1	D7	1	Pseudomonas_RAST_Pseudomonas_RAST.CDS.1371	rank: C; 5'-methylthioinosine phosphorylase [EC:2.4.2.44] (db=kegg)
7L2	D7	2	Pseudomonas_RAST_Pseudomonas_RAST.CDS.1371	rank: C; 5'-methylthioinosine phosphorylase [EC:2.4.2.44] (db=kegg)
7L3	D7	3	Pseudomonas_RAST_Pseudomonas_RAST.CDS.1371	rank: C; 5'-methylthioinosine phosphorylase [EC:2.4.2.44] (db=kegg)
3L2	D3	2	Pseudomonas_RAST_Pseudomonas_RAST.CDS.1371	rank: C; 5'-methylthioinosine phosphorylase [EC:2.4.2.44] (db=kegg)
7L4	D7	4	Pseudomonas_RAST_Pseudomonas_RAST.CDS.1371	rank: C; 5'-methylthioinosine phosphorylase [EC:2.4.2.44] (db=kegg)
3L3	D3	3	Pseudomonas_RAST_Pseudomonas_RAST.CDS.1371	rank: C; 5'-methylthioinosine phosphorylase [EC:2.4.2.44] (db=kegg)
3L4	D3	4	Pseudomonas_RAST_Pseudomonas_RAST.CDS.1371	rank: C; 5'-methylthioinosine phosphorylase [EC:2.4.2.44] (db=kegg)
3L1	D3	1	Pseudomonas_RAST_Pseudomonas_RAST.CDS.1372	rank: C; beta-N-acetylhexosaminidase [EC:3.2.1.52] (db=kegg)
7L1	D7	1	Pseudomonas_RAST_Pseudomonas_RAST.CDS.1372	rank: C; beta-N-acetylhexosaminidase [EC:3.2.1.52] (db=kegg)
7L2	D7	2	Pseudomonas_RAST_Pseudomonas_RAST.CDS.1372	rank: C; beta-N-acetylhexosaminidase [EC:3.2.1.52] (db=kegg)
7L3	D7	3	Pseudomonas_RAST_Pseudomonas_RAST.CDS.1372	rank: C; beta-N-acetylhexosaminidase [EC:3.2.1.52] (db=kegg)
3L2	D3	2	Pseudomonas_RAST_Pseudomonas_RAST.CDS.1372	rank: C; beta-N-acetylhexosaminidase [EC:3.2.1.52] (db=kegg)
7L4	D7	4	Pseudomonas_RAST_Pseudomonas_RAST.CDS.1372	rank: C; beta-N-acetylhexosaminidase [EC:3.2.1.52] (db=kegg)
3L3	D3	3	Pseudomonas_RAST_Pseudomonas_RAST.CDS.1372	rank: C; beta-N-acetylhexosaminidase [EC:3.2.1.52] (db=kegg)
[truncated: 11,361 more rows]

## Sheet: Marinomonas
Replicate	Time	BioReplicate	Protein	Protein Description
3L1	D3	1	PepCal
7L1	D7	1	PepCal
7L2	D7	2	PepCal
7L3	D7	3	PepCal
3L2	D3	2	PepCal
7L4	D7	4	PepCal
3L3	D3	3	PepCal
3L4	D3	4	PepCal
3L1	D3	1	Marinomonas_RAST_Marinomonas.CDS.40	rank: C; methyl-accepting chemotaxis protein (db=kegg)
7L1	D7	1	Marinomonas_RAST_Marinomonas.CDS.40	rank: C; methyl-accepting chemotaxis protein (db=kegg)
7L2	D7	2	Marinomonas_RAST_Marinomonas.CDS.40	rank: C; methyl-accepting chemotaxis protein (db=kegg)
7L3	D7	3	Marinomonas_RAST_Marinomonas.CDS.40	rank: C; methyl-accepting chemotaxis protein (db=kegg)
3L2	D3	2	Marinomonas_RAST_Marinomonas.CDS.40	rank: C; methyl-accepting chemotaxis protein (db=kegg)
7L4	D7	4	Marinomonas_RAST_Marinomonas.CDS.40	rank: C; methyl-accepting chemotaxis protein (db=kegg)
3L3	D3	3	Marinomonas_RAST_Marinomonas.CDS.40	rank: C; methyl-accepting chemotaxis protein (db=kegg)
3L4	D3	4	Marinomonas_RAST_Marinomonas.CDS.40	rank: C; methyl-accepting chemotaxis protein (db=kegg)
3L1	D3	1	Marinomonas_RAST_Marinomonas.CDS.41	rank: C; 3-isopropylmalate dehydrogenase [EC:1.1.1.85] (db=kegg)
7L1	D7	1	Marinomonas_RAST_Marinomonas.CDS.41	rank: C; 3-isopropylmalate dehydrogenase [EC:1.1.1.85] (db=kegg)
7L2	D7	2	Marinomonas_RAST_Marinomonas.CDS.41	rank: C; 3-isopropylmalate dehydrogenase [EC:1.1.1.85] (db=kegg)
7L3	D7	3	Marinomonas_RAST_Marinomonas.CDS.41	rank: C; 3-isopropylmalate dehydrogenase [EC:1.1.1.85] (db=kegg)
3L2	D3	2	Marinomonas_RAST_Marinomonas.CDS.41	rank: C; 3-isopropylmalate dehydrogenase [EC:1.1.1.85] (db=kegg)
7L4	D7	4	Marinomonas_RAST_Marinomonas.CDS.41	rank: C; 3-isopropylmalate dehydrogenase [EC:1.1.1.85] (db=kegg)
3L3	D3	3	Marinomonas_RAST_Marinomonas.CDS.41	rank: C; 3-isopropylmalate dehydrogenase [EC:1.1.1.85] (db=kegg)
3L4	D3	4	Marinomonas_RAST_Marinomonas.CDS.41	rank: C; 3-isopropylmalate dehydrogenase [EC:1.1.1.85] (db=kegg)
3L1	D3	1	Marinomonas_RAST_Marinomonas.CDS.42	rank: C; aspartate-semialdehyde dehydrogenase [EC:1.2.1.11] (db=kegg)
7L1	D7	1	Marinomonas_RAST_Marinomonas.CDS.42	rank: C; aspartate-semialdehyde dehydrogenase [EC:1.2.1.11] (db=kegg)
7L2	D7	2	Marinomonas_RAST_Marinomonas.CDS.42	rank: C; aspartate-semialdehyde dehydrogenase [EC:1.2.1.11] (db=kegg)
7L3	D7	3	Marinomonas_RAST_Marinomonas.CDS.42	rank: C; aspartate-semialdehyde dehydrogenase [EC:1.2.1.11] (db=kegg)
3L2	D3	2	Marinomonas_RAST_Marinomonas.CDS.42	rank: C; aspartate-semialdehyde dehydrogenase [EC:1.2.1.11] (db=kegg)
7L4	D7	4	Marinomonas_RAST_Marinomonas.CDS.42	rank: C; aspartate-semialdehyde dehydrogenase [EC:1.2.1.11] (db=kegg)
3L3	D3	3	Marinomonas_RAST_Marinomonas.CDS.42	rank: C; aspartate-semialdehyde dehydrogenase [EC:1.2.1.11] (db=kegg)
3L4	D3	4	Marinomonas_RAST_Marinomonas.CDS.42	rank: C; aspartate-semialdehyde dehydrogenase [EC:1.2.1.11] (db=kegg)
3L1	D3	1	Marinomonas_RAST_Marinomonas.CDS.45	rank: C; putative sigma-54 modulation protein (db=kegg)
7L1	D7	1	Marinomonas_RAST_Marinomonas.CDS.45	rank: C; putative sigma-54 modulation protein (db=kegg)
7L2	D7	2	Marinomonas_RAST_Marinomonas.CDS.45	rank: C; putative sigma-54 modulation protein (db=kegg)
7L3	D7	3	Marinomonas_RAST_Marinomonas.CDS.45	rank: C; putative sigma-54 modulation protein (db=kegg)
3L2	D3	2	Marinomonas_RAST_Marinomonas.CDS.45	rank: C; putative sigma-54 modulation protein (db=kegg)
7L4	D7	4	Marinomonas_RAST_Marinomonas.CDS.45	rank: C; putative sigma-54 modulation protein (db=kegg)
3L3	D3	3	Marinomonas_RAST_Marinomonas.CDS.45	rank: C; putative sigma-54 modulation protein (db=kegg)
3L4	D3	4	Marinomonas_RAST_Marinomonas.CDS.45	rank: C; putative sigma-54 modulation protein (db=kegg)
3L1	D3	1	Marinomonas_RAST_Marinomonas.CDS.51	rank: C; putative tricarboxylic transport membrane protein (db=kegg)
7L1	D7	1	Marinomonas_RAST_Marinomonas.CDS.51	rank: C; putative tricarboxylic transport membrane protein (db=kegg)
7L2	D7	2	Marinomonas_RAST_Marinomonas.CDS.51	rank: C; putative tricarboxylic transport membrane protein (db=kegg)
7L3	D7	3	Marinomonas_RAST_Marinomonas.CDS.51	rank: C; putative tricarboxylic transport membrane protein (db=kegg)
3L2	D3	2	Marinomonas_RAST_Marinomonas.CDS.51	rank: C; putative tricarboxylic transport membrane protein (db=kegg)
7L4	D7	4	Marinomonas_RAST_Marinomonas.CDS.51	rank: C; putative tricarboxylic transport membrane protein (db=kegg)
3L3	D3	3	Marinomonas_RAST_Marinomonas.CDS.51	rank: C; putative tricarboxylic transport membrane protein (db=kegg)
3L4	D3	4	Marinomonas_RAST_Marinomonas.CDS.51	rank: C; putative tricarboxylic transport membrane protein (db=kegg)
3L1	D3	1	Marinomonas_RAST_Marinomonas.CDS.59	rank: E
7L1	D7	1	Marinomonas_RAST_Marinomonas.CDS.59	rank: E
7L2	D7	2	Marinomonas_RAST_Marinomonas.CDS.59	rank: E
7L3	D7	3	Marinomonas_RAST_Marinomonas.CDS.59	rank: E
3L2	D3	2	Marinomonas_RAST_Marinomonas.CDS.59	rank: E
7L4	D7	4	Marinomonas_RAST_Marinomonas.CDS.59	rank: E
3L3	D3	3	Marinomonas_RAST_Marinomonas.CDS.59	rank: E
3L4	D3	4	Marinomonas_RAST_Marinomonas.CDS.59	rank: E
3L1	D3	1	Marinomonas_RAST_Marinomonas.CDS.81	rank: C; fructose-1,6-bisphosphatase I [EC:3.1.3.11] (db=kegg)
7L1	D7	1	Marinomonas_RAST_Marinomonas.CDS.81	rank: C; fructose-1,6-bisphosphatase I [EC:3.1.3.11] (db=kegg)
7L2	D7	2	Marinomonas_RAST_Marinomonas.CDS.81	rank: C; fructose-1,6-bisphosphatase I [EC:3.1.3.11] (db=kegg)
7L3	D7	3	Marinomonas_RAST_Marinomonas.CDS.81	rank: C; fructose-1,6-bisphosphatase I [EC:3.1.3.11] (db=kegg)
3L2	D3	2	Marinomonas_RAST_Marinomonas.CDS.81	rank: C; fructose-1,6-bisphosphatase I [EC:3.1.3.11] (db=kegg)
7L4	D7	4	Marinomonas_RAST_Marinomonas.CDS.81	rank: C; fructose-1,6-bisphosphatase I [EC:3.1.3.11] (db=kegg)
3L3	D3	3	Marinomonas_RAST_Marinomonas.CDS.81	rank: C; fructose-1,6-bisphosphatase I [EC:3.1.3.11] (db=kegg)
3L4	D3	4	Marinomonas_RAST_Marinomonas.CDS.81	rank: C; fructose-1,6-bisphosphatase I [EC:3.1.3.11] (db=kegg)
3L1	D3	1	Marinomonas_RAST_Marinomonas.CDS.83	rank: C; ribose 5-phosphate isomerase A [EC:5.3.1.6] (db=kegg)
7L1	D7	1	Marinomonas_RAST_Marinomonas.CDS.83	rank: C; ribose 5-phosphate isomerase A [EC:5.3.1.6] (db=kegg)
7L2	D7	2	Marinomonas_RAST_Marinomonas.CDS.83	rank: C; ribose 5-phosphate isomerase A [EC:5.3.1.6] (db=kegg)
7L3	D7	3	Marinomonas_RAST_Marinomonas.CDS.83	rank: C; ribose 5-phosphate isomerase A [EC:5.3.1.6] (db=kegg)
3L2	D3	2	Marinomonas_RAST_Marinomonas.CDS.83	rank: C; ribose 5-phosphate isomerase A [EC:5.3.1.6] (db=kegg)
7L4	D7	4	Marinomonas_RAST_Marinomonas.CDS.83	rank: C; ribose 5-phosphate isomerase A [EC:5.3.1.6] (db=kegg)
3L3	D3	3	Marinomonas_RAST_Marinomonas.CDS.83	rank: C; ribose 5-phosphate isomerase A [EC:5.3.1.6] (db=kegg)
3L4	D3	4	Marinomonas_RAST_Marinomonas.CDS.83	rank: C; ribose 5-phosphate isomerase A [EC:5.3.1.6] (db=kegg)
3L1	D3	1	Marinomonas_RAST_Marinomonas.CDS.84	rank: E
7L1	D7	1	Marinomonas_RAST_Marinomonas.CDS.84	rank: E
7L2	D7	2	Marinomonas_RAST_Marinomonas.CDS.84	rank: E
7L3	D7	3	Marinomonas_RAST_Marinomonas.CDS.84	rank: E
3L2	D3	2	Marinomonas_RAST_Marinomonas.CDS.84	rank: E
7L4	D7	4	Marinomonas_RAST_Marinomonas.CDS.84	rank: E
3L3	D3	3	Marinomonas_RAST_Marinomonas.CDS.84	rank: E
3L4	D3	4	Marinomonas_RAST_Marinomonas.CDS.84	rank: E
3L1	D3	1	Marinomonas_RAST_Marinomonas.CDS.85	rank: C; threonine dehydratase [EC:4.3.1.19] (db=kegg)
7L1	D7	1	Marinomonas_RAST_Marinomonas.CDS.85	rank: C; threonine dehydratase [EC:4.3.1.19] (db=kegg)
7L2	D7	2	Marinomonas_RAST_Marinomonas.CDS.85	rank: C; threonine dehydratase [EC:4.3.1.19] (db=kegg)
7L3	D7	3	Marinomonas_RAST_Marinomonas.CDS.85	rank: C; threonine dehydratase [EC:4.3.1.19] (db=kegg)
3L2	D3	2	Marinomonas_RAST_Marinomonas.CDS.85	rank: C; threonine dehydratase [EC:4.3.1.19] (db=kegg)
7L4	D7	4	Marinomonas_RAST_Marinomonas.CDS.85	rank: C; threonine dehydratase [EC:4.3.1.19] (db=kegg)
3L3	D3	3	Marinomonas_RAST_Marinomonas.CDS.85	rank: C; threonine dehydratase [EC:4.3.1.19] (db=kegg)
3L4	D3	4	Marinomonas_RAST_Marinomonas.CDS.85	rank: C; threonine dehydratase [EC:4.3.1.19] (db=kegg)
3L1	D3	1	Marinomonas_RAST_Marinomonas.CDS.86	rank: C; arginyl-tRNA synthetase [EC:6.1.1.19] (db=kegg)
7L1	D7	1	Marinomonas_RAST_Marinomonas.CDS.86	rank: C; arginyl-tRNA synthetase [EC:6.1.1.19] (db=kegg)
7L2	D7	2	Marinomonas_RAST_Marinomonas.CDS.86	rank: C; arginyl-tRNA synthetase [EC:6.1.1.19] (db=kegg)
7L3	D7	3	Marinomonas_RAST_Marinomonas.CDS.86	rank: C; arginyl-tRNA synthetase [EC:6.1.1.19] (db=kegg)
3L2	D3	2	Marinomonas_RAST_Marinomonas.CDS.86	rank: C; arginyl-tRNA synthetase [EC:6.1.1.19] (db=kegg)
7L4	D7	4	Marinomonas_RAST_Marinomonas.CDS.86	rank: C; arginyl-tRNA synthetase [EC:6.1.1.19] (db=kegg)
3L3	D3	3	Marinomonas_RAST_Marinomonas.CDS.86	rank: C; arginyl-tRNA synthetase [EC:6.1.1.19] (db=kegg)
3L4	D3	4	Marinomonas_RAST_Marinomonas.CDS.86	rank: C; arginyl-tRNA synthetase [EC:6.1.1.19] (db=kegg)
3L1	D3	1	Marinomonas_RAST_Marinomonas.CDS.91	rank: C; ATP-dependent HslUV protease ATP-binding subunit HslU (db=kegg)
7L1	D7	1	Marinomonas_RAST_Marinomonas.CDS.91	rank: C; ATP-dependent HslUV protease ATP-binding subunit HslU (db=kegg)
7L2	D7	2	Marinomonas_RAST_Marinomonas.CDS.91	rank: C; ATP-dependent HslUV protease ATP-binding subunit HslU (db=kegg)
7L3	D7	3	Marinomonas_RAST_Marinomonas.CDS.91	rank: C; ATP-dependent HslUV protease ATP-binding subunit HslU (db=kegg)
3L2	D3	2	Marinomonas_RAST_Marinomonas.CDS.91	rank: C; ATP-dependent HslUV protease ATP-binding subunit HslU (db=kegg)
7L4	D7	4	Marinomonas_RAST_Marinomonas.CDS.91	rank: C; ATP-dependent HslUV protease ATP-binding subunit HslU (db=kegg)
3L3	D3	3	Marinomonas_RAST_Marinomonas.CDS.91	rank: C; ATP-dependent HslUV protease ATP-binding subunit HslU (db=kegg)
3L4	D3	4	Marinomonas_RAST_Marinomonas.CDS.91	rank: C; ATP-dependent HslUV protease ATP-binding subunit HslU (db=kegg)
3L1	D3	1	Marinomonas_RAST_Marinomonas.CDS.92	rank: C; ATP-dependent HslUV protease ATP-binding subunit HslU (db=kegg)
7L1	D7	1	Marinomonas_RAST_Marinomonas.CDS.92	rank: C; ATP-dependent HslUV protease ATP-binding subunit HslU (db=kegg)
7L2	D7	2	Marinomonas_RAST_Marinomonas.CDS.92	rank: C; ATP-dependent HslUV protease ATP-binding subunit HslU (db=kegg)
7L3	D7	3	Marinomonas_RAST_Marinomonas.CDS.92	rank: C; ATP-dependent HslUV protease ATP-binding subunit HslU (db=kegg)
3L2	D3	2	Marinomonas_RAST_Marinomonas.CDS.92	rank: C; ATP-dependent HslUV protease ATP-binding subunit HslU (db=kegg)
7L4	D7	4	Marinomonas_RAST_Marinomonas.CDS.92	rank: C; ATP-dependent HslUV protease ATP-binding subunit HslU (db=kegg)
3L3	D3	3	Marinomonas_RAST_Marinomonas.CDS.92	rank: C; ATP-dependent HslUV protease ATP-binding subunit HslU (db=kegg)
3L4	D3	4	Marinomonas_RAST_Marinomonas.CDS.92	rank: C; ATP-dependent HslUV protease ATP-binding subunit HslU (db=kegg)
3L1	D3	1	Marinomonas_RAST_Marinomonas.CDS.93	rank: C; ATP-dependent HslUV protease, peptidase subunit HslV [EC:3.4.25.2] (db=kegg)
7L1	D7	1	Marinomonas_RAST_Marinomonas.CDS.93	rank: C; ATP-dependent HslUV protease, peptidase subunit HslV [EC:3.4.25.2] (db=kegg)
7L2	D7	2	Marinomonas_RAST_Marinomonas.CDS.93	rank: C; ATP-dependent HslUV protease, peptidase subunit HslV [EC:3.4.25.2] (db=kegg)
7L3	D7	3	Marinomonas_RAST_Marinomonas.CDS.93	rank: C; ATP-dependent HslUV protease, peptidase subunit HslV [EC:3.4.25.2] (db=kegg)
3L2	D3	2	Marinomonas_RAST_Marinomonas.CDS.93	rank: C; ATP-dependent HslUV protease, peptidase subunit HslV [EC:3.4.25.2] (db=kegg)
7L4	D7	4	Marinomonas_RAST_Marinomonas.CDS.93	rank: C; ATP-dependent HslUV protease, peptidase subunit HslV [EC:3.4.25.2] (db=kegg)
3L3	D3	3	Marinomonas_RAST_Marinomonas.CDS.93	rank: C; ATP-dependent HslUV protease, peptidase subunit HslV [EC:3.4.25.2] (db=kegg)
3L4	D3	4	Marinomonas_RAST_Marinomonas.CDS.93	rank: C; ATP-dependent HslUV protease, peptidase subunit HslV [EC:3.4.25.2] (db=kegg)
3L1	D3	1	Marinomonas_RAST_Marinomonas.CDS.102	rank: D; Malic enzyme, NAD binding domain [PF03949.18]; Malic enzyme, N-terminal domain [PF00390.22] (db=pfam)
7L1	D7	1	Marinomonas_RAST_Marinomonas.CDS.102	rank: D; Malic enzyme, NAD binding domain [PF03949.18]; Malic enzyme, N-terminal domain [PF00390.22] (db=pfam)
7L2	D7	2	Marinomonas_RAST_Marinomonas.CDS.102	rank: D; Malic enzyme, NAD binding domain [PF03949.18]; Malic enzyme, N-terminal domain [PF00390.22] (db=pfam)
7L3	D7	3	Marinomonas_RAST_Marinomonas.CDS.102	rank: D; Malic enzyme, NAD binding domain [PF03949.18]; Malic enzyme, N-terminal domain [PF00390.22] (db=pfam)
3L2	D3	2	Marinomonas_RAST_Marinomonas.CDS.102	rank: D; Malic enzyme, NAD binding domain [PF03949.18]; Malic enzyme, N-terminal domain [PF00390.22] (db=pfam)
7L4	D7	4	Marinomonas_RAST_Marinomonas.CDS.102	rank: D; Malic enzyme, NAD binding domain [PF03949.18]; Malic enzyme, N-terminal domain [PF00390.22] (db=pfam)
3L3	D3	3	Marinomonas_RAST_Marinomonas.CDS.102	rank: D; Malic enzyme, NAD binding domain [PF03949.18]; Malic enzyme, N-terminal domain [PF00390.22] (db=pfam)
3L4	D3	4	Marinomonas_RAST_Marinomonas.CDS.102	rank: D; Malic enzyme, NAD binding domain [PF03949.18]; Malic enzyme, N-terminal domain [PF00390.22] (db=pfam)
3L1	D3	1	Marinomonas_RAST_Marinomonas.CDS.104	rank: C; penicillin-binding protein 1A [EC:2.4.1.129 3.4.16.4] (db=kegg)
7L1	D7	1	Marinomonas_RAST_Marinomonas.CDS.104	rank: C; penicillin-binding protein 1A [EC:2.4.1.129 3.4.16.4] (db=kegg)
7L2	D7	2	Marinomonas_RAST_Marinomonas.CDS.104	rank: C; penicillin-binding protein 1A [EC:2.4.1.129 3.4.16.4] (db=kegg)
7L3	D7	3	Marinomonas_RAST_Marinomonas.CDS.104	rank: C; penicillin-binding protein 1A [EC:2.4.1.129 3.4.16.4] (db=kegg)
3L2	D3	2	Marinomonas_RAST_Marinomonas.CDS.104	rank: C; penicillin-binding protein 1A [EC:2.4.1.129 3.4.16.4] (db=kegg)
7L4	D7	4	Marinomonas_RAST_Marinomonas.CDS.104	rank: C; penicillin-binding protein 1A [EC:2.4.1.129 3.4.16.4] (db=kegg)
3L3	D3	3	Marinomonas_RAST_Marinomonas.CDS.104	rank: C; penicillin-binding protein 1A [EC:2.4.1.129 3.4.16.4] (db=kegg)
3L4	D3	4	Marinomonas_RAST_Marinomonas.CDS.104	rank: C; penicillin-binding protein 1A [EC:2.4.1.129 3.4.16.4] (db=kegg)
3L1	D3	1	Marinomonas_RAST_Marinomonas.CDS.112	rank: C; 3-dehydroquinate synthase [EC:4.2.3.4] (db=kegg)
7L1	D7	1	Marinomonas_RAST_Marinomonas.CDS.112	rank: C; 3-dehydroquinate synthase [EC:4.2.3.4] (db=kegg)
7L2	D7	2	Marinomonas_RAST_Marinomonas.CDS.112	rank: C; 3-dehydroquinate synthase [EC:4.2.3.4] (db=kegg)
7L3	D7	3	Marinomonas_RAST_Marinomonas.CDS.112	rank: C; 3-dehydroquinate synthase [EC:4.2.3.4] (db=kegg)
3L2	D3	2	Marinomonas_RAST_Marinomonas.CDS.112	rank: C; 3-dehydroquinate synthase [EC:4.2.3.4] (db=kegg)
7L4	D7	4	Marinomonas_RAST_Marinomonas.CDS.112	rank: C; 3-dehydroquinate synthase [EC:4.2.3.4] (db=kegg)
3L3	D3	3	Marinomonas_RAST_Marinomonas.CDS.112	rank: C; 3-dehydroquinate synthase [EC:4.2.3.4] (db=kegg)
3L4	D3	4	Marinomonas_RAST_Marinomonas.CDS.112	rank: C; 3-dehydroquinate synthase [EC:4.2.3.4] (db=kegg)
3L1	D3	1	Marinomonas_RAST_Marinomonas.CDS.113	rank: C; DamX protein (db=kegg)
7L1	D7	1	Marinomonas_RAST_Marinomonas.CDS.113	rank: C; DamX protein (db=kegg)
7L2	D7	2	Marinomonas_RAST_Marinomonas.CDS.113	rank: C; DamX protein (db=kegg)
7L3	D7	3	Marinomonas_RAST_Marinomonas.CDS.113	rank: C; DamX protein (db=kegg)
3L2	D3	2	Marinomonas_RAST_Marinomonas.CDS.113	rank: C; DamX protein (db=kegg)
7L4	D7	4	Marinomonas_RAST_Marinomonas.CDS.113	rank: C; DamX protein (db=kegg)
3L3	D3	3	Marinomonas_RAST_Marinomonas.CDS.113	rank: C; DamX protein (db=kegg)
3L4	D3	4	Marinomonas_RAST_Marinomonas.CDS.113	rank: C; DamX protein (db=kegg)
3L1	D3	1	Marinomonas_RAST_Marinomonas.CDS.114	rank: C; glutamate synthase (NADPH) large chain [EC:1.4.1.13] (db=kegg)
7L1	D7	1	Marinomonas_RAST_Marinomonas.CDS.114	rank: C; glutamate synthase (NADPH) large chain [EC:1.4.1.13] (db=kegg)
7L2	D7	2	Marinomonas_RAST_Marinomonas.CDS.114	rank: C; glutamate synthase (NADPH) large chain [EC:1.4.1.13] (db=kegg)
7L3	D7	3	Marinomonas_RAST_Marinomonas.CDS.114	rank: C; glutamate synthase (NADPH) large chain [EC:1.4.1.13] (db=kegg)
3L2	D3	2	Marinomonas_RAST_Marinomonas.CDS.114	rank: C; glutamate synthase (NADPH) large chain [EC:1.4.1.13] (db=kegg)
7L4	D7	4	Marinomonas_RAST_Marinomonas.CDS.114	rank: C; glutamate synthase (NADPH) large chain [EC:1.4.1.13] (db=kegg)
3L3	D3	3	Marinomonas_RAST_Marinomonas.CDS.114	rank: C; glutamate synthase (NADPH) large chain [EC:1.4.1.13] (db=kegg)
3L4	D3	4	Marinomonas_RAST_Marinomonas.CDS.114	rank: C; glutamate synthase (NADPH) large chain [EC:1.4.1.13] (db=kegg)
3L1	D3	1	Marinomonas_RAST_Marinomonas.CDS.115	rank: D; Dihydroprymidine dehydrogenase domain II, 4Fe-4S cluster [PF14691.9]; Pyridine nucleotide-disulphide oxidoreductase [PF07992.17]; Flavin-binding monooxygenase-like [PF00743.22]; NAD(P)-binding Rossmann-like domain [PF13450.9]; HI0933-like protein [PF03486.17]; FAD binding domain [PF01494.22]; FAD dependent oxidoreductase [PF12831.10] (db=pfam)
7L1	D7	1	Marinomonas_RAST_Marinomonas.CDS.115	rank: D; Dihydroprymidine dehydrogenase domain II, 4Fe-4S cluster [PF14691.9]; Pyridine nucleotide-disulphide oxidoreductase [PF07992.17]; Flavin-binding monooxygenase-like [PF00743.22]; NAD(P)-binding Rossmann-like domain [PF13450.9]; HI0933-like protein [PF03486.17]; FAD binding domain [PF01494.22]; FAD dependent oxidoreductase [PF12831.10] (db=pfam)
7L2	D7	2	Marinomonas_RAST_Marinomonas.CDS.115	rank: D; Dihydroprymidine dehydrogenase domain II, 4Fe-4S cluster [PF14691.9]; Pyridine nucleotide-disulphide oxidoreductase [PF07992.17]; Flavin-binding monooxygenase-like [PF00743.22]; NAD(P)-binding Rossmann-like domain [PF13450.9]; HI0933-like protein [PF03486.17]; FAD binding domain [PF01494.22]; FAD dependent oxidoreductase [PF12831.10] (db=pfam)
7L3	D7	3	Marinomonas_RAST_Marinomonas.CDS.115	rank: D; Dihydroprymidine dehydrogenase domain II, 4Fe-4S cluster [PF14691.9]; Pyridine nucleotide-disulphide oxidoreductase [PF07992.17]; Flavin-binding monooxygenase-like [PF00743.22]; NAD(P)-binding Rossmann-like domain [PF13450.9]; HI0933-like protein [PF03486.17]; FAD binding domain [PF01494.22]; FAD dependent oxidoreductase [PF12831.10] (db=pfam)
3L2	D3	2	Marinomonas_RAST_Marinomonas.CDS.115	rank: D; Dihydroprymidine dehydrogenase domain II, 4Fe-4S cluster [PF14691.9]; Pyridine nucleotide-disulphide oxidoreductase [PF07992.17]; Flavin-binding monooxygenase-like [PF00743.22]; NAD(P)-binding Rossmann-like domain [PF13450.9]; HI0933-like protein [PF03486.17]; FAD binding domain [PF01494.22]; FAD dependent oxidoreductase [PF12831.10] (db=pfam)
7L4	D7	4	Marinomonas_RAST_Marinomonas.CDS.115	rank: D; Dihydroprymidine dehydrogenase domain II, 4Fe-4S cluster [PF14691.9]; Pyridine nucleotide-disulphide oxidoreductase [PF07992.17]; Flavin-binding monooxygenase-like [PF00743.22]; NAD(P)-binding Rossmann-like domain [PF13450.9]; HI0933-like protein [PF03486.17]; FAD binding domain [PF01494.22]; FAD dependent oxidoreductase [PF12831.10] (db=pfam)
3L3	D3	3	Marinomonas_RAST_Marinomonas.CDS.115	rank: D; Dihydroprymidine dehydrogenase domain II, 4Fe-4S cluster [PF14691.9]; Pyridine nucleotide-disulphide oxidoreductase [PF07992.17]; Flavin-binding monooxygenase-like [PF00743.22]; NAD(P)-binding Rossmann-like domain [PF13450.9]; HI0933-like protein [PF03486.17]; FAD binding domain [PF01494.22]; FAD dependent oxidoreductase [PF12831.10] (db=pfam)
3L4	D3	4	Marinomonas_RAST_Marinomonas.CDS.115	rank: D; Dihydroprymidine dehydrogenase domain II, 4Fe-4S cluster [PF14691.9]; Pyridine nucleotide-disulphide oxidoreductase [PF07992.17]; Flavin-binding monooxygenase-like [PF00743.22]; NAD(P)-binding Rossmann-like domain [PF13450.9]; HI0933-like protein [PF03486.17]; FAD binding domain [PF01494.22]; FAD dependent oxidoreductase [PF12831.10] (db=pfam)
3L1	D3	1	Marinomonas_RAST_Marinomonas.CDS.116	rank: D; Pyridine nucleotide-disulphide oxidoreductase [PF07992.17] (db=pfam)
7L1	D7	1	Marinomonas_RAST_Marinomonas.CDS.116	rank: D; Pyridine nucleotide-disulphide oxidoreductase [PF07992.17] (db=pfam)
7L2	D7	2	Marinomonas_RAST_Marinomonas.CDS.116	rank: D; Pyridine nucleotide-disulphide oxidoreductase [PF07992.17] (db=pfam)
7L3	D7	3	Marinomonas_RAST_Marinomonas.CDS.116	rank: D; Pyridine nucleotide-disulphide oxidoreductase [PF07992.17] (db=pfam)
3L2	D3	2	Marinomonas_RAST_Marinomonas.CDS.116	rank: D; Pyridine nucleotide-disulphide oxidoreductase [PF07992.17] (db=pfam)
7L4	D7	4	Marinomonas_RAST_Marinomonas.CDS.116	rank: D; Pyridine nucleotide-disulphide oxidoreductase [PF07992.17] (db=pfam)
3L3	D3	3	Marinomonas_RAST_Marinomonas.CDS.116	rank: D; Pyridine nucleotide-disulphide oxidoreductase [PF07992.17] (db=pfam)
3L4	D3	4	Marinomonas_RAST_Marinomonas.CDS.116	rank: D; Pyridine nucleotide-disulphide oxidoreductase [PF07992.17] (db=pfam)
3L1	D3	1	Marinomonas_RAST_Marinomonas.CDS.158	rank: C; carboxynorspermidine decarboxylase [EC:4.1.1.96] (db=kegg)
7L1	D7	1	Marinomonas_RAST_Marinomonas.CDS.158	rank: C; carboxynorspermidine decarboxylase [EC:4.1.1.96] (db=kegg)
7L2	D7	2	Marinomonas_RAST_Marinomonas.CDS.158	rank: C; carboxynorspermidine decarboxylase [EC:4.1.1.96] (db=kegg)
7L3	D7	3	Marinomonas_RAST_Marinomonas.CDS.158	rank: C; carboxynorspermidine decarboxylase [EC:4.1.1.96] (db=kegg)
3L2	D3	2	Marinomonas_RAST_Marinomonas.CDS.158	rank: C; carboxynorspermidine decarboxylase [EC:4.1.1.96] (db=kegg)
7L4	D7	4	Marinomonas_RAST_Marinomonas.CDS.158	rank: C; carboxynorspermidine decarboxylase [EC:4.1.1.96] (db=kegg)
3L3	D3	3	Marinomonas_RAST_Marinomonas.CDS.158	rank: C; carboxynorspermidine decarboxylase [EC:4.1.1.96] (db=kegg)
3L4	D3	4	Marinomonas_RAST_Marinomonas.CDS.158	rank: C; carboxynorspermidine decarboxylase [EC:4.1.1.96] (db=kegg)
3L1	D3	1	Marinomonas_RAST_Marinomonas.CDS.159	rank: C; saccharopine dehydrogenase (NAD+, L-lysine forming) [EC:1.5.1.7] (db=kegg)
7L1	D7	1	Marinomonas_RAST_Marinomonas.CDS.159	rank: C; saccharopine dehydrogenase (NAD+, L-lysine forming) [EC:1.5.1.7] (db=kegg)
7L2	D7	2	Marinomonas_RAST_Marinomonas.CDS.159	rank: C; saccharopine dehydrogenase (NAD+, L-lysine forming) [EC:1.5.1.7] (db=kegg)
7L3	D7	3	Marinomonas_RAST_Marinomonas.CDS.159	rank: C; saccharopine dehydrogenase (NAD+, L-lysine forming) [EC:1.5.1.7] (db=kegg)
3L2	D3	2	Marinomonas_RAST_Marinomonas.CDS.159	rank: C; saccharopine dehydrogenase (NAD+, L-lysine forming) [EC:1.5.1.7] (db=kegg)
7L4	D7	4	Marinomonas_RAST_Marinomonas.CDS.159	rank: C; saccharopine dehydrogenase (NAD+, L-lysine forming) [EC:1.5.1.7] (db=kegg)
3L3	D3	3	Marinomonas_RAST_Marinomonas.CDS.159	rank: C; saccharopine dehydrogenase (NAD+, L-lysine forming) [EC:1.5.1.7] (db=kegg)
3L4	D3	4	Marinomonas_RAST_Marinomonas.CDS.159	rank: C; saccharopine dehydrogenase (NAD+, L-lysine forming) [EC:1.5.1.7] (db=kegg)
3L1	D3	1	Marinomonas_RAST_Marinomonas.CDS.160	rank: C; murein lipoprotein (db=kegg)
7L1	D7	1	Marinomonas_RAST_Marinomonas.CDS.160	rank: C; murein lipoprotein (db=kegg)
7L2	D7	2	Marinomonas_RAST_Marinomonas.CDS.160	rank: C; murein lipoprotein (db=kegg)
7L3	D7	3	Marinomonas_RAST_Marinomonas.CDS.160	rank: C; murein lipoprotein (db=kegg)
3L2	D3	2	Marinomonas_RAST_Marinomonas.CDS.160	rank: C; murein lipoprotein (db=kegg)
7L4	D7	4	Marinomonas_RAST_Marinomonas.CDS.160	rank: C; murein lipoprotein (db=kegg)
3L3	D3	3	Marinomonas_RAST_Marinomonas.CDS.160	rank: C; murein lipoprotein (db=kegg)
3L4	D3	4	Marinomonas_RAST_Marinomonas.CDS.160	rank: C; murein lipoprotein (db=kegg)
3L1	D3	1	Marinomonas_RAST_Marinomonas.CDS.162	rank: E
7L1	D7	1	Marinomonas_RAST_Marinomonas.CDS.162	rank: E
7L2	D7	2	Marinomonas_RAST_Marinomonas.CDS.162	rank: E
7L3	D7	3	Marinomonas_RAST_Marinomonas.CDS.162	rank: E
3L2	D3	2	Marinomonas_RAST_Marinomonas.CDS.162	rank: E
7L4	D7	4	Marinomonas_RAST_Marinomonas.CDS.162	rank: E
3L3	D3	3	Marinomonas_RAST_Marinomonas.CDS.162	rank: E
3L4	D3	4	Marinomonas_RAST_Marinomonas.CDS.162	rank: E
3L1	D3	1	Marinomonas_RAST_Marinomonas.CDS.166	rank: C; cobalamin biosynthesis protein CobW (db=kegg)
7L1	D7	1	Marinomonas_RAST_Marinomonas.CDS.166	rank: C; cobalamin biosynthesis protein CobW (db=kegg)
7L2	D7	2	Marinomonas_RAST_Marinomonas.CDS.166	rank: C; cobalamin biosynthesis protein CobW (db=kegg)
7L3	D7	3	Marinomonas_RAST_Marinomonas.CDS.166	rank: C; cobalamin biosynthesis protein CobW (db=kegg)
3L2	D3	2	Marinomonas_RAST_Marinomonas.CDS.166	rank: C; cobalamin biosynthesis protein CobW (db=kegg)
7L4	D7	4	Marinomonas_RAST_Marinomonas.CDS.166	rank: C; cobalamin biosynthesis protein CobW (db=kegg)
3L3	D3	3	Marinomonas_RAST_Marinomonas.CDS.166	rank: C; cobalamin biosynthesis protein CobW (db=kegg)
3L4	D3	4	Marinomonas_RAST_Marinomonas.CDS.166	rank: C; cobalamin biosynthesis protein CobW (db=kegg)
3L1	D3	1	Marinomonas_RAST_Marinomonas.CDS.195	rank: C; diguanylate cyclase [EC:2.7.7.65] (db=kegg)
7L1	D7	1	Marinomonas_RAST_Marinomonas.CDS.195	rank: C; diguanylate cyclase [EC:2.7.7.65] (db=kegg)
7L2	D7	2	Marinomonas_RAST_Marinomonas.CDS.195	rank: C; diguanylate cyclase [EC:2.7.7.65] (db=kegg)
7L3	D7	3	Marinomonas_RAST_Marinomonas.CDS.195	rank: C; diguanylate cyclase [EC:2.7.7.65] (db=kegg)
3L2	D3	2	Marinomonas_RAST_Marinomonas.CDS.195	rank: C; diguanylate cyclase [EC:2.7.7.65] (db=kegg)
7L4	D7	4	Marinomonas_RAST_Marinomonas.CDS.195	rank: C; diguanylate cyclase [EC:2.7.7.65] (db=kegg)
3L3	D3	3	Marinomonas_RAST_Marinomonas.CDS.195	rank: C; diguanylate cyclase [EC:2.7.7.65] (db=kegg)
3L4	D3	4	Marinomonas_RAST_Marinomonas.CDS.195	rank: C; diguanylate cyclase [EC:2.7.7.65] (db=kegg)
3L1	D3	1	Marinomonas_RAST_Marinomonas.CDS.196	rank: C; guanylate kinase [EC:2.7.4.8] (db=kegg)
7L1	D7	1	Marinomonas_RAST_Marinomonas.CDS.196	rank: C; guanylate kinase [EC:2.7.4.8] (db=kegg)
7L2	D7	2	Marinomonas_RAST_Marinomonas.CDS.196	rank: C; guanylate kinase [EC:2.7.4.8] (db=kegg)
7L3	D7	3	Marinomonas_RAST_Marinomonas.CDS.196	rank: C; guanylate kinase [EC:2.7.4.8] (db=kegg)
3L2	D3	2	Marinomonas_RAST_Marinomonas.CDS.196	rank: C; guanylate kinase [EC:2.7.4.8] (db=kegg)
7L4	D7	4	Marinomonas_RAST_Marinomonas.CDS.196	rank: C; guanylate kinase [EC:2.7.4.8] (db=kegg)
3L3	D3	3	Marinomonas_RAST_Marinomonas.CDS.196	rank: C; guanylate kinase [EC:2.7.4.8] (db=kegg)
3L4	D3	4	Marinomonas_RAST_Marinomonas.CDS.196	rank: C; guanylate kinase [EC:2.7.4.8] (db=kegg)
3L1	D3	1	Marinomonas_RAST_Marinomonas.CDS.197	rank: C; DNA-directed RNA polymerase subunit omega [EC:2.7.7.6] (db=kegg)
7L1	D7	1	Marinomonas_RAST_Marinomonas.CDS.197	rank: C; DNA-directed RNA polymerase subunit omega [EC:2.7.7.6] (db=kegg)
7L2	D7	2	Marinomonas_RAST_Marinomonas.CDS.197	rank: C; DNA-directed RNA polymerase subunit omega [EC:2.7.7.6] (db=kegg)
7L3	D7	3	Marinomonas_RAST_Marinomonas.CDS.197	rank: C; DNA-directed RNA polymerase subunit omega [EC:2.7.7.6] (db=kegg)
3L2	D3	2	Marinomonas_RAST_Marinomonas.CDS.197	rank: C; DNA-directed RNA polymerase subunit omega [EC:2.7.7.6] (db=kegg)
7L4	D7	4	Marinomonas_RAST_Marinomonas.CDS.197	rank: C; DNA-directed RNA polymerase subunit omega [EC:2.7.7.6] (db=kegg)
3L3	D3	3	Marinomonas_RAST_Marinomonas.CDS.197	rank: C; DNA-directed RNA polymerase subunit omega [EC:2.7.7.6] (db=kegg)
3L4	D3	4	Marinomonas_RAST_Marinomonas.CDS.197	rank: C; DNA-directed RNA polymerase subunit omega [EC:2.7.7.6] (db=kegg)
3L1	D3	1	Marinomonas_RAST_Marinomonas.CDS.198	rank: C; GTP diphosphokinase / guanosine-3',5'-bis(diphosphate) 3'-diphosphatase [EC:2.7.6.5 3.1.7.2] (db=kegg)
7L1	D7	1	Marinomonas_RAST_Marinomonas.CDS.198	rank: C; GTP diphosphokinase / guanosine-3',5'-bis(diphosphate) 3'-diphosphatase [EC:2.7.6.5 3.1.7.2] (db=kegg)
7L2	D7	2	Marinomonas_RAST_Marinomonas.CDS.198	rank: C; GTP diphosphokinase / guanosine-3',5'-bis(diphosphate) 3'-diphosphatase [EC:2.7.6.5 3.1.7.2] (db=kegg)
7L3	D7	3	Marinomonas_RAST_Marinomonas.CDS.198	rank: C; GTP diphosphokinase / guanosine-3',5'-bis(diphosphate) 3'-diphosphatase [EC:2.7.6.5 3.1.7.2] (db=kegg)
3L2	D3	2	Marinomonas_RAST_Marinomonas.CDS.198	rank: C; GTP diphosphokinase / guanosine-3',5'-bis(diphosphate) 3'-diphosphatase [EC:2.7.6.5 3.1.7.2] (db=kegg)
7L4	D7	4	Marinomonas_RAST_Marinomonas.CDS.198	rank: C; GTP diphosphokinase / guanosine-3',5'-bis(diphosphate) 3'-diphosphatase [EC:2.7.6.5 3.1.7.2] (db=kegg)
3L3	D3	3	Marinomonas_RAST_Marinomonas.CDS.198	rank: C; GTP diphosphokinase / guanosine-3',5'-bis(diphosphate) 3'-diphosphatase [EC:2.7.6.5 3.1.7.2] (db=kegg)
3L4	D3	4	Marinomonas_RAST_Marinomonas.CDS.198	rank: C; GTP diphosphokinase / guanosine-3',5'-bis(diphosphate) 3'-diphosphatase [EC:2.7.6.5 3.1.7.2] (db=kegg)
3L1	D3	1	Marinomonas_RAST_Marinomonas.CDS.203	rank: D; Lyase [PF00206.23] (db=pfam)
7L1	D7	1	Marinomonas_RAST_Marinomonas.CDS.203	rank: D; Lyase [PF00206.23] (db=pfam)
7L2	D7	2	Marinomonas_RAST_Marinomonas.CDS.203	rank: D; Lyase [PF00206.23] (db=pfam)
7L3	D7	3	Marinomonas_RAST_Marinomonas.CDS.203	rank: D; Lyase [PF00206.23] (db=pfam)
3L2	D3	2	Marinomonas_RAST_Marinomonas.CDS.203	rank: D; Lyase [PF00206.23] (db=pfam)
7L4	D7	4	Marinomonas_RAST_Marinomonas.CDS.203	rank: D; Lyase [PF00206.23] (db=pfam)
3L3	D3	3	Marinomonas_RAST_Marinomonas.CDS.203	rank: D; Lyase [PF00206.23] (db=pfam)
3L4	D3	4	Marinomonas_RAST_Marinomonas.CDS.203	rank: D; Lyase [PF00206.23] (db=pfam)
3L1	D3	1	Marinomonas_RAST_Marinomonas.CDS.204	rank: D; Lyase [PF00206.23] (db=pfam)
7L1	D7	1	Marinomonas_RAST_Marinomonas.CDS.204	rank: D; Lyase [PF00206.23] (db=pfam)
7L2	D7	2	Marinomonas_RAST_Marinomonas.CDS.204	rank: D; Lyase [PF00206.23] (db=pfam)
7L3	D7	3	Marinomonas_RAST_Marinomonas.CDS.204	rank: D; Lyase [PF00206.23] (db=pfam)
3L2	D3	2	Marinomonas_RAST_Marinomonas.CDS.204	rank: D; Lyase [PF00206.23] (db=pfam)
7L4	D7	4	Marinomonas_RAST_Marinomonas.CDS.204	rank: D; Lyase [PF00206.23] (db=pfam)
3L3	D3	3	Marinomonas_RAST_Marinomonas.CDS.204	rank: D; Lyase [PF00206.23] (db=pfam)
3L4	D3	4	Marinomonas_RAST_Marinomonas.CDS.204	rank: D; Lyase [PF00206.23] (db=pfam)
3L1	D3	1	Marinomonas_RAST_Marinomonas.CDS.205	rank: C; hydroxymethylbilane synthase [EC:2.5.1.61] (db=kegg)
7L1	D7	1	Marinomonas_RAST_Marinomonas.CDS.205	rank: C; hydroxymethylbilane synthase [EC:2.5.1.61] (db=kegg)
7L2	D7	2	Marinomonas_RAST_Marinomonas.CDS.205	rank: C; hydroxymethylbilane synthase [EC:2.5.1.61] (db=kegg)
7L3	D7	3	Marinomonas_RAST_Marinomonas.CDS.205	rank: C; hydroxymethylbilane synthase [EC:2.5.1.61] (db=kegg)
3L2	D3	2	Marinomonas_RAST_Marinomonas.CDS.205	rank: C; hydroxymethylbilane synthase [EC:2.5.1.61] (db=kegg)
7L4	D7	4	Marinomonas_RAST_Marinomonas.CDS.205	rank: C; hydroxymethylbilane synthase [EC:2.5.1.61] (db=kegg)
3L3	D3	3	Marinomonas_RAST_Marinomonas.CDS.205	rank: C; hydroxymethylbilane synthase [EC:2.5.1.61] (db=kegg)
3L4	D3	4	Marinomonas_RAST_Marinomonas.CDS.205	rank: C; hydroxymethylbilane synthase [EC:2.5.1.61] (db=kegg)
3L1	D3	1	Marinomonas_RAST_Marinomonas.CDS.206	rank: C; hydroxymethylbilane synthase [EC:2.5.1.61] (db=kegg)
7L1	D7	1	Marinomonas_RAST_Marinomonas.CDS.206	rank: C; hydroxymethylbilane synthase [EC:2.5.1.61] (db=kegg)
7L2	D7	2	Marinomonas_RAST_Marinomonas.CDS.206	rank: C; hydroxymethylbilane synthase [EC:2.5.1.61] (db=kegg)
7L3	D7	3	Marinomonas_RAST_Marinomonas.CDS.206	rank: C; hydroxymethylbilane synthase [EC:2.5.1.61] (db=kegg)
3L2	D3	2	Marinomonas_RAST_Marinomonas.CDS.206	rank: C; hydroxymethylbilane synthase [EC:2.5.1.61] (db=kegg)
7L4	D7	4	Marinomonas_RAST_Marinomonas.CDS.206	rank: C; hydroxymethylbilane synthase [EC:2.5.1.61] (db=kegg)
3L3	D3	3	Marinomonas_RAST_Marinomonas.CDS.206	rank: C; hydroxymethylbilane synthase [EC:2.5.1.61] (db=kegg)
3L4	D3	4	Marinomonas_RAST_Marinomonas.CDS.206	rank: C; hydroxymethylbilane synthase [EC:2.5.1.61] (db=kegg)
3L1	D3	1	Marinomonas_RAST_Marinomonas.CDS.213	rank: E
7L1	D7	1	Marinomonas_RAST_Marinomonas.CDS.213	rank: E
7L2	D7	2	Marinomonas_RAST_Marinomonas.CDS.213	rank: E
7L3	D7	3	Marinomonas_RAST_Marinomonas.CDS.213	rank: E
3L2	D3	2	Marinomonas_RAST_Marinomonas.CDS.213	rank: E
7L4	D7	4	Marinomonas_RAST_Marinomonas.CDS.213	rank: E
3L3	D3	3	Marinomonas_RAST_Marinomonas.CDS.213	rank: E
3L4	D3	4	Marinomonas_RAST_Marinomonas.CDS.213	rank: E
3L1	D3	1	Marinomonas_RAST_Marinomonas.CDS.214	rank: C; aerotaxis receptor (db=kegg)
7L1	D7	1	Marinomonas_RAST_Marinomonas.CDS.214	rank: C; aerotaxis receptor (db=kegg)
7L2	D7	2	Marinomonas_RAST_Marinomonas.CDS.214	rank: C; aerotaxis receptor (db=kegg)
7L3	D7	3	Marinomonas_RAST_Marinomonas.CDS.214	rank: C; aerotaxis receptor (db=kegg)
3L2	D3	2	Marinomonas_RAST_Marinomonas.CDS.214	rank: C; aerotaxis receptor (db=kegg)
7L4	D7	4	Marinomonas_RAST_Marinomonas.CDS.214	rank: C; aerotaxis receptor (db=kegg)
3L3	D3	3	Marinomonas_RAST_Marinomonas.CDS.214	rank: C; aerotaxis receptor (db=kegg)
3L4	D3	4	Marinomonas_RAST_Marinomonas.CDS.214	rank: C; aerotaxis receptor (db=kegg)
3L1	D3	1	Marinomonas_RAST_Marinomonas.CDS.218	rank: D; Saccharopine dehydrogenase C-terminal domain [PF16653.8] (db=pfam)
7L1	D7	1	Marinomonas_RAST_Marinomonas.CDS.218	rank: D; Saccharopine dehydrogenase C-terminal domain [PF16653.8] (db=pfam)
7L2	D7	2	Marinomonas_RAST_Marinomonas.CDS.218	rank: D; Saccharopine dehydrogenase C-terminal domain [PF16653.8] (db=pfam)
7L3	D7	3	Marinomonas_RAST_Marinomonas.CDS.218	rank: D; Saccharopine dehydrogenase C-terminal domain [PF16653.8] (db=pfam)
3L2	D3	2	Marinomonas_RAST_Marinomonas.CDS.218	rank: D; Saccharopine dehydrogenase C-terminal domain [PF16653.8] (db=pfam)
7L4	D7	4	Marinomonas_RAST_Marinomonas.CDS.218	rank: D; Saccharopine dehydrogenase C-terminal domain [PF16653.8] (db=pfam)
3L3	D3	3	Marinomonas_RAST_Marinomonas.CDS.218	rank: D; Saccharopine dehydrogenase C-terminal domain [PF16653.8] (db=pfam)
3L4	D3	4	Marinomonas_RAST_Marinomonas.CDS.218	rank: D; Saccharopine dehydrogenase C-terminal domain [PF16653.8] (db=pfam)
3L1	D3	1	Marinomonas_RAST_Marinomonas.CDS.227	rank: C; glycine betaine/proline transport system substrate-binding protein (db=kegg)
7L1	D7	1	Marinomonas_RAST_Marinomonas.CDS.227	rank: C; glycine betaine/proline transport system substrate-binding protein (db=kegg)
7L2	D7	2	Marinomonas_RAST_Marinomonas.CDS.227	rank: C; glycine betaine/proline transport system substrate-binding protein (db=kegg)
7L3	D7	3	Marinomonas_RAST_Marinomonas.CDS.227	rank: C; glycine betaine/proline transport system substrate-binding protein (db=kegg)
3L2	D3	2	Marinomonas_RAST_Marinomonas.CDS.227	rank: C; glycine betaine/proline transport system substrate-binding protein (db=kegg)
7L4	D7	4	Marinomonas_RAST_Marinomonas.CDS.227	rank: C; glycine betaine/proline transport system substrate-binding protein (db=kegg)
3L3	D3	3	Marinomonas_RAST_Marinomonas.CDS.227	rank: C; glycine betaine/proline transport system substrate-binding protein (db=kegg)
3L4	D3	4	Marinomonas_RAST_Marinomonas.CDS.227	rank: C; glycine betaine/proline transport system substrate-binding protein (db=kegg)
3L1	D3	1	Marinomonas_RAST_Marinomonas.CDS.234	rank: C; uncharacterized protein (db=kegg)
7L1	D7	1	Marinomonas_RAST_Marinomonas.CDS.234	rank: C; uncharacterized protein (db=kegg)
7L2	D7	2	Marinomonas_RAST_Marinomonas.CDS.234	rank: C; uncharacterized protein (db=kegg)
7L3	D7	3	Marinomonas_RAST_Marinomonas.CDS.234	rank: C; uncharacterized protein (db=kegg)
3L2	D3	2	Marinomonas_RAST_Marinomonas.CDS.234	rank: C; uncharacterized protein (db=kegg)
7L4	D7	4	Marinomonas_RAST_Marinomonas.CDS.234	rank: C; uncharacterized protein (db=kegg)
3L3	D3	3	Marinomonas_RAST_Marinomonas.CDS.234	rank: C; uncharacterized protein (db=kegg)
3L4	D3	4	Marinomonas_RAST_Marinomonas.CDS.234	rank: C; uncharacterized protein (db=kegg)
3L1	D3	1	Marinomonas_RAST_Marinomonas.CDS.237	rank: D; Inositol monophosphatase family [PF00459.28] (db=pfam)
7L1	D7	1	Marinomonas_RAST_Marinomonas.CDS.237	rank: D; Inositol monophosphatase family [PF00459.28] (db=pfam)
7L2	D7	2	Marinomonas_RAST_Marinomonas.CDS.237	rank: D; Inositol monophosphatase family [PF00459.28] (db=pfam)
7L3	D7	3	Marinomonas_RAST_Marinomonas.CDS.237	rank: D; Inositol monophosphatase family [PF00459.28] (db=pfam)
3L2	D3	2	Marinomonas_RAST_Marinomonas.CDS.237	rank: D; Inositol monophosphatase family [PF00459.28] (db=pfam)
7L4	D7	4	Marinomonas_RAST_Marinomonas.CDS.237	rank: D; Inositol monophosphatase family [PF00459.28] (db=pfam)
3L3	D3	3	Marinomonas_RAST_Marinomonas.CDS.237	rank: D; Inositol monophosphatase family [PF00459.28] (db=pfam)
3L4	D3	4	Marinomonas_RAST_Marinomonas.CDS.237	rank: D; Inositol monophosphatase family [PF00459.28] (db=pfam)
3L1	D3	1	Marinomonas_RAST_Marinomonas.CDS.240	rank: C; 6-phosphogluconate dehydrogenase [EC:1.1.1.44 1.1.1.343] (db=kegg)
7L1	D7	1	Marinomonas_RAST_Marinomonas.CDS.240	rank: C; 6-phosphogluconate dehydrogenase [EC:1.1.1.44 1.1.1.343] (db=kegg)
7L2	D7	2	Marinomonas_RAST_Marinomonas.CDS.240	rank: C; 6-phosphogluconate dehydrogenase [EC:1.1.1.44 1.1.1.343] (db=kegg)
7L3	D7	3	Marinomonas_RAST_Marinomonas.CDS.240	rank: C; 6-phosphogluconate dehydrogenase [EC:1.1.1.44 1.1.1.343] (db=kegg)
3L2	D3	2	Marinomonas_RAST_Marinomonas.CDS.240	rank: C; 6-phosphogluconate dehydrogenase [EC:1.1.1.44 1.1.1.343] (db=kegg)
7L4	D7	4	Marinomonas_RAST_Marinomonas.CDS.240	rank: C; 6-phosphogluconate dehydrogenase [EC:1.1.1.44 1.1.1.343] (db=kegg)
3L3	D3	3	Marinomonas_RAST_Marinomonas.CDS.240	rank: C; 6-phosphogluconate dehydrogenase [EC:1.1.1.44 1.1.1.343] (db=kegg)
3L4	D3	4	Marinomonas_RAST_Marinomonas.CDS.240	rank: C; 6-phosphogluconate dehydrogenase [EC:1.1.1.44 1.1.1.343] (db=kegg)
3L1	D3	1	Marinomonas_RAST_Marinomonas.CDS.241	rank: C; phosphoenolpyruvate carboxykinase (ATP) [EC:4.1.1.49] (db=kegg)
7L1	D7	1	Marinomonas_RAST_Marinomonas.CDS.241	rank: C; phosphoenolpyruvate carboxykinase (ATP) [EC:4.1.1.49] (db=kegg)
7L2	D7	2	Marinomonas_RAST_Marinomonas.CDS.241	rank: C; phosphoenolpyruvate carboxykinase (ATP) [EC:4.1.1.49] (db=kegg)
7L3	D7	3	Marinomonas_RAST_Marinomonas.CDS.241	rank: C; phosphoenolpyruvate carboxykinase (ATP) [EC:4.1.1.49] (db=kegg)
3L2	D3	2	Marinomonas_RAST_Marinomonas.CDS.241	rank: C; phosphoenolpyruvate carboxykinase (ATP) [EC:4.1.1.49] (db=kegg)
7L4	D7	4	Marinomonas_RAST_Marinomonas.CDS.241	rank: C; phosphoenolpyruvate carboxykinase (ATP) [EC:4.1.1.49] (db=kegg)
3L3	D3	3	Marinomonas_RAST_Marinomonas.CDS.241	rank: C; phosphoenolpyruvate carboxykinase (ATP) [EC:4.1.1.49] (db=kegg)
3L4	D3	4	Marinomonas_RAST_Marinomonas.CDS.241	rank: C; phosphoenolpyruvate carboxykinase (ATP) [EC:4.1.1.49] (db=kegg)
3L1	D3	1	Marinomonas_RAST_Marinomonas.CDS.243	rank: D; RmlD substrate binding domain [PF04321.20] (db=pfam)
7L1	D7	1	Marinomonas_RAST_Marinomonas.CDS.243	rank: D; RmlD substrate binding domain [PF04321.20] (db=pfam)
7L2	D7	2	Marinomonas_RAST_Marinomonas.CDS.243	rank: D; RmlD substrate binding domain [PF04321.20] (db=pfam)
7L3	D7	3	Marinomonas_RAST_Marinomonas.CDS.243	rank: D; RmlD substrate binding domain [PF04321.20] (db=pfam)
3L2	D3	2	Marinomonas_RAST_Marinomonas.CDS.243	rank: D; RmlD substrate binding domain [PF04321.20] (db=pfam)
7L4	D7	4	Marinomonas_RAST_Marinomonas.CDS.243	rank: D; RmlD substrate binding domain [PF04321.20] (db=pfam)
3L3	D3	3	Marinomonas_RAST_Marinomonas.CDS.243	rank: D; RmlD substrate binding domain [PF04321.20] (db=pfam)
3L4	D3	4	Marinomonas_RAST_Marinomonas.CDS.243	rank: D; RmlD substrate binding domain [PF04321.20] (db=pfam)
3L1	D3	1	Marinomonas_RAST_Marinomonas.CDS.246	rank: D; Aconitase family (aconitate hydratase) [PF00330.23] (db=pfam)
7L1	D7	1	Marinomonas_RAST_Marinomonas.CDS.246	rank: D; Aconitase family (aconitate hydratase) [PF00330.23] (db=pfam)
7L2	D7	2	Marinomonas_RAST_Marinomonas.CDS.246	rank: D; Aconitase family (aconitate hydratase) [PF00330.23] (db=pfam)
7L3	D7	3	Marinomonas_RAST_Marinomonas.CDS.246	rank: D; Aconitase family (aconitate hydratase) [PF00330.23] (db=pfam)
3L2	D3	2	Marinomonas_RAST_Marinomonas.CDS.246	rank: D; Aconitase family (aconitate hydratase) [PF00330.23] (db=pfam)
7L4	D7	4	Marinomonas_RAST_Marinomonas.CDS.246	rank: D; Aconitase family (aconitate hydratase) [PF00330.23] (db=pfam)
3L3	D3	3	Marinomonas_RAST_Marinomonas.CDS.246	rank: D; Aconitase family (aconitate hydratase) [PF00330.23] (db=pfam)
3L4	D3	4	Marinomonas_RAST_Marinomonas.CDS.246	rank: D; Aconitase family (aconitate hydratase) [PF00330.23] (db=pfam)
3L1	D3	1	Marinomonas_RAST_Marinomonas.CDS.247	rank: D; Aconitase family (aconitate hydratase) [PF00330.23] (db=pfam)
7L1	D7	1	Marinomonas_RAST_Marinomonas.CDS.247	rank: D; Aconitase family (aconitate hydratase) [PF00330.23] (db=pfam)
7L2	D7	2	Marinomonas_RAST_Marinomonas.CDS.247	rank: D; Aconitase family (aconitate hydratase) [PF00330.23] (db=pfam)
7L3	D7	3	Marinomonas_RAST_Marinomonas.CDS.247	rank: D; Aconitase family (aconitate hydratase) [PF00330.23] (db=pfam)
3L2	D3	2	Marinomonas_RAST_Marinomonas.CDS.247	rank: D; Aconitase family (aconitate hydratase) [PF00330.23] (db=pfam)
7L4	D7	4	Marinomonas_RAST_Marinomonas.CDS.247	rank: D; Aconitase family (aconitate hydratase) [PF00330.23] (db=pfam)
3L3	D3	3	Marinomonas_RAST_Marinomonas.CDS.247	rank: D; Aconitase family (aconitate hydratase) [PF00330.23] (db=pfam)
3L4	D3	4	Marinomonas_RAST_Marinomonas.CDS.247	rank: D; Aconitase family (aconitate hydratase) [PF00330.23] (db=pfam)
3L1	D3	1	Marinomonas_RAST_Marinomonas.CDS.248	rank: D; Aconitate hydratase 2 N-terminus [PF06434.16]; Aconitate B N-terminal domain [PF11791.11] (db=pfam)
7L1	D7	1	Marinomonas_RAST_Marinomonas.CDS.248	rank: D; Aconitate hydratase 2 N-terminus [PF06434.16]; Aconitate B N-terminal domain [PF11791.11] (db=pfam)
7L2	D7	2	Marinomonas_RAST_Marinomonas.CDS.248	rank: D; Aconitate hydratase 2 N-terminus [PF06434.16]; Aconitate B N-terminal domain [PF11791.11] (db=pfam)
7L3	D7	3	Marinomonas_RAST_Marinomonas.CDS.248	rank: D; Aconitate hydratase 2 N-terminus [PF06434.16]; Aconitate B N-terminal domain [PF11791.11] (db=pfam)
3L2	D3	2	Marinomonas_RAST_Marinomonas.CDS.248	rank: D; Aconitate hydratase 2 N-terminus [PF06434.16]; Aconitate B N-terminal domain [PF11791.11] (db=pfam)
7L4	D7	4	Marinomonas_RAST_Marinomonas.CDS.248	rank: D; Aconitate hydratase 2 N-terminus [PF06434.16]; Aconitate B N-terminal domain [PF11791.11] (db=pfam)
3L3	D3	3	Marinomonas_RAST_Marinomonas.CDS.248	rank: D; Aconitate hydratase 2 N-terminus [PF06434.16]; Aconitate B N-terminal domain [PF11791.11] (db=pfam)
3L4	D3	4	Marinomonas_RAST_Marinomonas.CDS.248	rank: D; Aconitate hydratase 2 N-terminus [PF06434.16]; Aconitate B N-terminal domain [PF11791.11] (db=pfam)
3L1	D3	1	Marinomonas_RAST_Marinomonas.CDS.250	rank: C; peptidyl-prolyl cis-trans isomerase A (cyclophilin A) [EC:5.2.1.8] (db=kegg)
7L1	D7	1	Marinomonas_RAST_Marinomonas.CDS.250	rank: C; peptidyl-prolyl cis-trans isomerase A (cyclophilin A) [EC:5.2.1.8] (db=kegg)
7L2	D7	2	Marinomonas_RAST_Marinomonas.CDS.250	rank: C; peptidyl-prolyl cis-trans isomerase A (cyclophilin A) [EC:5.2.1.8] (db=kegg)
7L3	D7	3	Marinomonas_RAST_Marinomonas.CDS.250	rank: C; peptidyl-prolyl cis-trans isomerase A (cyclophilin A) [EC:5.2.1.8] (db=kegg)
3L2	D3	2	Marinomonas_RAST_Marinomonas.CDS.250	rank: C; peptidyl-prolyl cis-trans isomerase A (cyclophilin A) [EC:5.2.1.8] (db=kegg)
7L4	D7	4	Marinomonas_RAST_Marinomonas.CDS.250	rank: C; peptidyl-prolyl cis-trans isomerase A (cyclophilin A) [EC:5.2.1.8] (db=kegg)
3L3	D3	3	Marinomonas_RAST_Marinomonas.CDS.250	rank: C; peptidyl-prolyl cis-trans isomerase A (cyclophilin A) [EC:5.2.1.8] (db=kegg)
3L4	D3	4	Marinomonas_RAST_Marinomonas.CDS.250	rank: C; peptidyl-prolyl cis-trans isomerase A (cyclophilin A) [EC:5.2.1.8] (db=kegg)
3L1	D3	1	Marinomonas_RAST_Marinomonas.CDS.261	rank: C; acetyl-CoA carboxylase, biotin carboxylase subunit [EC:6.4.1.2 6.3.4.14] (db=kegg)
7L1	D7	1	Marinomonas_RAST_Marinomonas.CDS.261	rank: C; acetyl-CoA carboxylase, biotin carboxylase subunit [EC:6.4.1.2 6.3.4.14] (db=kegg)
7L2	D7	2	Marinomonas_RAST_Marinomonas.CDS.261	rank: C; acetyl-CoA carboxylase, biotin carboxylase subunit [EC:6.4.1.2 6.3.4.14] (db=kegg)
7L3	D7	3	Marinomonas_RAST_Marinomonas.CDS.261	rank: C; acetyl-CoA carboxylase, biotin carboxylase subunit [EC:6.4.1.2 6.3.4.14] (db=kegg)
3L2	D3	2	Marinomonas_RAST_Marinomonas.CDS.261	rank: C; acetyl-CoA carboxylase, biotin carboxylase subunit [EC:6.4.1.2 6.3.4.14] (db=kegg)
7L4	D7	4	Marinomonas_RAST_Marinomonas.CDS.261	rank: C; acetyl-CoA carboxylase, biotin carboxylase subunit [EC:6.4.1.2 6.3.4.14] (db=kegg)
3L3	D3	3	Marinomonas_RAST_Marinomonas.CDS.261	rank: C; acetyl-CoA carboxylase, biotin carboxylase subunit [EC:6.4.1.2 6.3.4.14] (db=kegg)
3L4	D3	4	Marinomonas_RAST_Marinomonas.CDS.261	rank: C; acetyl-CoA carboxylase, biotin carboxylase subunit [EC:6.4.1.2 6.3.4.14] (db=kegg)
3L1	D3	1	Marinomonas_RAST_Marinomonas.CDS.262	rank: C; ribosomal protein L11 methyltransferase [EC:2.1.1.-] (db=kegg)
7L1	D7	1	Marinomonas_RAST_Marinomonas.CDS.262	rank: C; ribosomal protein L11 methyltransferase [EC:2.1.1.-] (db=kegg)
7L2	D7	2	Marinomonas_RAST_Marinomonas.CDS.262	rank: C; ribosomal protein L11 methyltransferase [EC:2.1.1.-] (db=kegg)
7L3	D7	3	Marinomonas_RAST_Marinomonas.CDS.262	rank: C; ribosomal protein L11 methyltransferase [EC:2.1.1.-] (db=kegg)
3L2	D3	2	Marinomonas_RAST_Marinomonas.CDS.262	rank: C; ribosomal protein L11 methyltransferase [EC:2.1.1.-] (db=kegg)
7L4	D7	4	Marinomonas_RAST_Marinomonas.CDS.262	rank: C; ribosomal protein L11 methyltransferase [EC:2.1.1.-] (db=kegg)
3L3	D3	3	Marinomonas_RAST_Marinomonas.CDS.262	rank: C; ribosomal protein L11 methyltransferase [EC:2.1.1.-] (db=kegg)
3L4	D3	4	Marinomonas_RAST_Marinomonas.CDS.262	rank: C; ribosomal protein L11 methyltransferase [EC:2.1.1.-] (db=kegg)
3L1	D3	1	Marinomonas_RAST_Marinomonas.CDS.269	rank: E
7L1	D7	1	Marinomonas_RAST_Marinomonas.CDS.269	rank: E
7L2	D7	2	Marinomonas_RAST_Marinomonas.CDS.269	rank: E
7L3	D7	3	Marinomonas_RAST_Marinomonas.CDS.269	rank: E
3L2	D3	2	Marinomonas_RAST_Marinomonas.CDS.269	rank: E
7L4	D7	4	Marinomonas_RAST_Marinomonas.CDS.269	rank: E
3L3	D3	3	Marinomonas_RAST_Marinomonas.CDS.269	rank: E
3L4	D3	4	Marinomonas_RAST_Marinomonas.CDS.269	rank: E
3L1	D3	1	Marinomonas_RAST_Marinomonas.CDS.271	rank: C; rod shape-determining protein MreB and related proteins (db=kegg)
7L1	D7	1	Marinomonas_RAST_Marinomonas.CDS.271	rank: C; rod shape-determining protein MreB and related proteins (db=kegg)
7L2	D7	2	Marinomonas_RAST_Marinomonas.CDS.271	rank: C; rod shape-determining protein MreB and related proteins (db=kegg)
7L3	D7	3	Marinomonas_RAST_Marinomonas.CDS.271	rank: C; rod shape-determining protein MreB and related proteins (db=kegg)
3L2	D3	2	Marinomonas_RAST_Marinomonas.CDS.271	rank: C; rod shape-determining protein MreB and related proteins (db=kegg)
7L4	D7	4	Marinomonas_RAST_Marinomonas.CDS.271	rank: C; rod shape-determining protein MreB and related proteins (db=kegg)
3L3	D3	3	Marinomonas_RAST_Marinomonas.CDS.271	rank: C; rod shape-determining protein MreB and related proteins (db=kegg)
3L4	D3	4	Marinomonas_RAST_Marinomonas.CDS.271	rank: C; rod shape-determining protein MreB and related proteins (db=kegg)
3L1	D3	1	Marinomonas_RAST_Marinomonas.CDS.277	rank: C; ribonuclease G [EC:3.1.26.-] (db=kegg)
7L1	D7	1	Marinomonas_RAST_Marinomonas.CDS.277	rank: C; ribonuclease G [EC:3.1.26.-] (db=kegg)
7L2	D7	2	Marinomonas_RAST_Marinomonas.CDS.277	rank: C; ribonuclease G [EC:3.1.26.-] (db=kegg)
7L3	D7	3	Marinomonas_RAST_Marinomonas.CDS.277	rank: C; ribonuclease G [EC:3.1.26.-] (db=kegg)
3L2	D3	2	Marinomonas_RAST_Marinomonas.CDS.277	rank: C; ribonuclease G [EC:3.1.26.-] (db=kegg)
7L4	D7	4	Marinomonas_RAST_Marinomonas.CDS.277	rank: C; ribonuclease G [EC:3.1.26.-] (db=kegg)
3L3	D3	3	Marinomonas_RAST_Marinomonas.CDS.277	rank: C; ribonuclease G [EC:3.1.26.-] (db=kegg)
3L4	D3	4	Marinomonas_RAST_Marinomonas.CDS.277	rank: C; ribonuclease G [EC:3.1.26.-] (db=kegg)
3L1	D3	1	Marinomonas_RAST_Marinomonas.CDS.289	rank: C; ATP-dependent RNA helicase DbpA [EC:3.6.4.13] (db=kegg)
7L1	D7	1	Marinomonas_RAST_Marinomonas.CDS.289	rank: C; ATP-dependent RNA helicase DbpA [EC:3.6.4.13] (db=kegg)
7L2	D7	2	Marinomonas_RAST_Marinomonas.CDS.289	rank: C; ATP-dependent RNA helicase DbpA [EC:3.6.4.13] (db=kegg)
7L3	D7	3	Marinomonas_RAST_Marinomonas.CDS.289	rank: C; ATP-dependent RNA helicase DbpA [EC:3.6.4.13] (db=kegg)
3L2	D3	2	Marinomonas_RAST_Marinomonas.CDS.289	rank: C; ATP-dependent RNA helicase DbpA [EC:3.6.4.13] (db=kegg)
7L4	D7	4	Marinomonas_RAST_Marinomonas.CDS.289	rank: C; ATP-dependent RNA helicase DbpA [EC:3.6.4.13] (db=kegg)
3L3	D3	3	Marinomonas_RAST_Marinomonas.CDS.289	rank: C; ATP-dependent RNA helicase DbpA [EC:3.6.4.13] (db=kegg)
3L4	D3	4	Marinomonas_RAST_Marinomonas.CDS.289	rank: C; ATP-dependent RNA helicase DbpA [EC:3.6.4.13] (db=kegg)
3L1	D3	1	Marinomonas_RAST_Marinomonas.CDS.301	rank: C; phosphoserine aminotransferase [EC:2.6.1.52] (db=kegg)
7L1	D7	1	Marinomonas_RAST_Marinomonas.CDS.301	rank: C; phosphoserine aminotransferase [EC:2.6.1.52] (db=kegg)
7L2	D7	2	Marinomonas_RAST_Marinomonas.CDS.301	rank: C; phosphoserine aminotransferase [EC:2.6.1.52] (db=kegg)
7L3	D7	3	Marinomonas_RAST_Marinomonas.CDS.301	rank: C; phosphoserine aminotransferase [EC:2.6.1.52] (db=kegg)
3L2	D3	2	Marinomonas_RAST_Marinomonas.CDS.301	rank: C; phosphoserine aminotransferase [EC:2.6.1.52] (db=kegg)
7L4	D7	4	Marinomonas_RAST_Marinomonas.CDS.301	rank: C; phosphoserine aminotransferase [EC:2.6.1.52] (db=kegg)
3L3	D3	3	Marinomonas_RAST_Marinomonas.CDS.301	rank: C; phosphoserine aminotransferase [EC:2.6.1.52] (db=kegg)
3L4	D3	4	Marinomonas_RAST_Marinomonas.CDS.301	rank: C; phosphoserine aminotransferase [EC:2.6.1.52] (db=kegg)
3L1	D3	1	Marinomonas_RAST_Marinomonas.CDS.302	rank: C; DNA gyrase subunit A [EC:5.6.2.2] (db=kegg)
7L1	D7	1	Marinomonas_RAST_Marinomonas.CDS.302	rank: C; DNA gyrase subunit A [EC:5.6.2.2] (db=kegg)
7L2	D7	2	Marinomonas_RAST_Marinomonas.CDS.302	rank: C; DNA gyrase subunit A [EC:5.6.2.2] (db=kegg)
7L3	D7	3	Marinomonas_RAST_Marinomonas.CDS.302	rank: C; DNA gyrase subunit A [EC:5.6.2.2] (db=kegg)
3L2	D3	2	Marinomonas_RAST_Marinomonas.CDS.302	rank: C; DNA gyrase subunit A [EC:5.6.2.2] (db=kegg)
7L4	D7	4	Marinomonas_RAST_Marinomonas.CDS.302	rank: C; DNA gyrase subunit A [EC:5.6.2.2] (db=kegg)
3L3	D3	3	Marinomonas_RAST_Marinomonas.CDS.302	rank: C; DNA gyrase subunit A [EC:5.6.2.2] (db=kegg)
3L4	D3	4	Marinomonas_RAST_Marinomonas.CDS.302	rank: C; DNA gyrase subunit A [EC:5.6.2.2] (db=kegg)
3L1	D3	1	Marinomonas_RAST_Marinomonas.CDS.303	rank: C; 2-polyprenyl-6-hydroxyphenyl methylase / 3-demethylubiquinone-9 3-methyltransferase [EC:2.1.1.222 2.1.1.64] (db=kegg)
7L1	D7	1	Marinomonas_RAST_Marinomonas.CDS.303	rank: C; 2-polyprenyl-6-hydroxyphenyl methylase / 3-demethylubiquinone-9 3-methyltransferase [EC:2.1.1.222 2.1.1.64] (db=kegg)
7L2	D7	2	Marinomonas_RAST_Marinomonas.CDS.303	rank: C; 2-polyprenyl-6-hydroxyphenyl methylase / 3-demethylubiquinone-9 3-methyltransferase [EC:2.1.1.222 2.1.1.64] (db=kegg)
7L3	D7	3	Marinomonas_RAST_Marinomonas.CDS.303	rank: C; 2-polyprenyl-6-hydroxyphenyl methylase / 3-demethylubiquinone-9 3-methyltransferase [EC:2.1.1.222 2.1.1.64] (db=kegg)
3L2	D3	2	Marinomonas_RAST_Marinomonas.CDS.303	rank: C; 2-polyprenyl-6-hydroxyphenyl methylase / 3-demethylubiquinone-9 3-methyltransferase [EC:2.1.1.222 2.1.1.64] (db=kegg)
7L4	D7	4	Marinomonas_RAST_Marinomonas.CDS.303	rank: C; 2-polyprenyl-6-hydroxyphenyl methylase / 3-demethylubiquinone-9 3-methyltransferase [EC:2.1.1.222 2.1.1.64] (db=kegg)
3L3	D3	3	Marinomonas_RAST_Marinomonas.CDS.303	rank: C; 2-polyprenyl-6-hydroxyphenyl methylase / 3-demethylubiquinone-9 3-methyltransferase [EC:2.1.1.222 2.1.1.64] (db=kegg)
3L4	D3	4	Marinomonas_RAST_Marinomonas.CDS.303	rank: C; 2-polyprenyl-6-hydroxyphenyl methylase / 3-demethylubiquinone-9 3-methyltransferase [EC:2.1.1.222 2.1.1.64] (db=kegg)
3L1	D3	1	Marinomonas_RAST_Marinomonas.CDS.304	rank: E
7L1	D7	1	Marinomonas_RAST_Marinomonas.CDS.304	rank: E
7L2	D7	2	Marinomonas_RAST_Marinomonas.CDS.304	rank: E
7L3	D7	3	Marinomonas_RAST_Marinomonas.CDS.304	rank: E
3L2	D3	2	Marinomonas_RAST_Marinomonas.CDS.304	rank: E
7L4	D7	4	Marinomonas_RAST_Marinomonas.CDS.304	rank: E
3L3	D3	3	Marinomonas_RAST_Marinomonas.CDS.304	rank: E
3L4	D3	4	Marinomonas_RAST_Marinomonas.CDS.304	rank: E
3L1	D3	1	Marinomonas_RAST_Marinomonas.CDS.305	rank: D; Enoyl-(Acyl carrier protein) reductase [PF13561.9]; short chain dehydrogenase [PF00106.28] (db=pfam)
7L1	D7	1	Marinomonas_RAST_Marinomonas.CDS.305	rank: D; Enoyl-(Acyl carrier protein) reductase [PF13561.9]; short chain dehydrogenase [PF00106.28] (db=pfam)
7L2	D7	2	Marinomonas_RAST_Marinomonas.CDS.305	rank: D; Enoyl-(Acyl carrier protein) reductase [PF13561.9]; short chain dehydrogenase [PF00106.28] (db=pfam)
7L3	D7	3	Marinomonas_RAST_Marinomonas.CDS.305	rank: D; Enoyl-(Acyl carrier protein) reductase [PF13561.9]; short chain dehydrogenase [PF00106.28] (db=pfam)
3L2	D3	2	Marinomonas_RAST_Marinomonas.CDS.305	rank: D; Enoyl-(Acyl carrier protein) reductase [PF13561.9]; short chain dehydrogenase [PF00106.28] (db=pfam)
7L4	D7	4	Marinomonas_RAST_Marinomonas.CDS.305	rank: D; Enoyl-(Acyl carrier protein) reductase [PF13561.9]; short chain dehydrogenase [PF00106.28] (db=pfam)
3L3	D3	3	Marinomonas_RAST_Marinomonas.CDS.305	rank: D; Enoyl-(Acyl carrier protein) reductase [PF13561.9]; short chain dehydrogenase [PF00106.28] (db=pfam)
3L4	D3	4	Marinomonas_RAST_Marinomonas.CDS.305	rank: D; Enoyl-(Acyl carrier protein) reductase [PF13561.9]; short chain dehydrogenase [PF00106.28] (db=pfam)
3L1	D3	1	Marinomonas_RAST_Marinomonas.CDS.311	rank: C; enoyl-[acyl-carrier protein] reductase / trans-2-enoyl-CoA reductase (NAD+) [EC:1.3.1.9 1.3.1.44] (db=kegg)
7L1	D7	1	Marinomonas_RAST_Marinomonas.CDS.311	rank: C; enoyl-[acyl-carrier protein] reductase / trans-2-enoyl-CoA reductase (NAD+) [EC:1.3.1.9 1.3.1.44] (db=kegg)
7L2	D7	2	Marinomonas_RAST_Marinomonas.CDS.311	rank: C; enoyl-[acyl-carrier protein] reductase / trans-2-enoyl-CoA reductase (NAD+) [EC:1.3.1.9 1.3.1.44] (db=kegg)
7L3	D7	3	Marinomonas_RAST_Marinomonas.CDS.311	rank: C; enoyl-[acyl-carrier protein] reductase / trans-2-enoyl-CoA reductase (NAD+) [EC:1.3.1.9 1.3.1.44] (db=kegg)
3L2	D3	2	Marinomonas_RAST_Marinomonas.CDS.311	rank: C; enoyl-[acyl-carrier protein] reductase / trans-2-enoyl-CoA reductase (NAD+) [EC:1.3.1.9 1.3.1.44] (db=kegg)
7L4	D7	4	Marinomonas_RAST_Marinomonas.CDS.311	rank: C; enoyl-[acyl-carrier protein] reductase / trans-2-enoyl-CoA reductase (NAD+) [EC:1.3.1.9 1.3.1.44] (db=kegg)
3L3	D3	3	Marinomonas_RAST_Marinomonas.CDS.311	rank: C; enoyl-[acyl-carrier protein] reductase / trans-2-enoyl-CoA reductase (NAD+) [EC:1.3.1.9 1.3.1.44] (db=kegg)
3L4	D3	4	Marinomonas_RAST_Marinomonas.CDS.311	rank: C; enoyl-[acyl-carrier protein] reductase / trans-2-enoyl-CoA reductase (NAD+) [EC:1.3.1.9 1.3.1.44] (db=kegg)
3L1	D3	1	Marinomonas_RAST_Marinomonas.CDS.318	rank: C; translational activator of cytochrome c oxidase 1 (db=kegg)
7L1	D7	1	Marinomonas_RAST_Marinomonas.CDS.318	rank: C; translational activator of cytochrome c oxidase 1 (db=kegg)
7L2	D7	2	Marinomonas_RAST_Marinomonas.CDS.318	rank: C; translational activator of cytochrome c oxidase 1 (db=kegg)
7L3	D7	3	Marinomonas_RAST_Marinomonas.CDS.318	rank: C; translational activator of cytochrome c oxidase 1 (db=kegg)
3L2	D3	2	Marinomonas_RAST_Marinomonas.CDS.318	rank: C; translational activator of cytochrome c oxidase 1 (db=kegg)
7L4	D7	4	Marinomonas_RAST_Marinomonas.CDS.318	rank: C; translational activator of cytochrome c oxidase 1 (db=kegg)
3L3	D3	3	Marinomonas_RAST_Marinomonas.CDS.318	rank: C; translational activator of cytochrome c oxidase 1 (db=kegg)
3L4	D3	4	Marinomonas_RAST_Marinomonas.CDS.318	rank: C; translational activator of cytochrome c oxidase 1 (db=kegg)
3L1	D3	1	Marinomonas_RAST_Marinomonas.CDS.324	rank: C; two-component system, OmpR family, response regulator BaeR (db=kegg)
7L1	D7	1	Marinomonas_RAST_Marinomonas.CDS.324	rank: C; two-component system, OmpR family, response regulator BaeR (db=kegg)
7L2	D7	2	Marinomonas_RAST_Marinomonas.CDS.324	rank: C; two-component system, OmpR family, response regulator BaeR (db=kegg)
7L3	D7	3	Marinomonas_RAST_Marinomonas.CDS.324	rank: C; two-component system, OmpR family, response regulator BaeR (db=kegg)
3L2	D3	2	Marinomonas_RAST_Marinomonas.CDS.324	rank: C; two-component system, OmpR family, response regulator BaeR (db=kegg)
7L4	D7	4	Marinomonas_RAST_Marinomonas.CDS.324	rank: C; two-component system, OmpR family, response regulator BaeR (db=kegg)
3L3	D3	3	Marinomonas_RAST_Marinomonas.CDS.324	rank: C; two-component system, OmpR family, response regulator BaeR (db=kegg)
3L4	D3	4	Marinomonas_RAST_Marinomonas.CDS.324	rank: C; two-component system, OmpR family, response regulator BaeR (db=kegg)
3L1	D3	1	Marinomonas_RAST_Marinomonas.CDS.326	rank: D; RNA polymerase Rpb2, domain 6 [PF00562.31]; RNA polymerase beta subunit external 1 domain [PF10385.12] (db=pfam)
7L1	D7	1	Marinomonas_RAST_Marinomonas.CDS.326	rank: D; RNA polymerase Rpb2, domain 6 [PF00562.31]; RNA polymerase beta subunit external 1 domain [PF10385.12] (db=pfam)
7L2	D7	2	Marinomonas_RAST_Marinomonas.CDS.326	rank: D; RNA polymerase Rpb2, domain 6 [PF00562.31]; RNA polymerase beta subunit external 1 domain [PF10385.12] (db=pfam)
7L3	D7	3	Marinomonas_RAST_Marinomonas.CDS.326	rank: D; RNA polymerase Rpb2, domain 6 [PF00562.31]; RNA polymerase beta subunit external 1 domain [PF10385.12] (db=pfam)
3L2	D3	2	Marinomonas_RAST_Marinomonas.CDS.326	rank: D; RNA polymerase Rpb2, domain 6 [PF00562.31]; RNA polymerase beta subunit external 1 domain [PF10385.12] (db=pfam)
7L4	D7	4	Marinomonas_RAST_Marinomonas.CDS.326	rank: D; RNA polymerase Rpb2, domain 6 [PF00562.31]; RNA polymerase beta subunit external 1 domain [PF10385.12] (db=pfam)
3L3	D3	3	Marinomonas_RAST_Marinomonas.CDS.326	rank: D; RNA polymerase Rpb2, domain 6 [PF00562.31]; RNA polymerase beta subunit external 1 domain [PF10385.12] (db=pfam)
3L4	D3	4	Marinomonas_RAST_Marinomonas.CDS.326	rank: D; RNA polymerase Rpb2, domain 6 [PF00562.31]; RNA polymerase beta subunit external 1 domain [PF10385.12] (db=pfam)
3L1	D3	1	Marinomonas_RAST_Marinomonas.CDS.327	rank: E
7L1	D7	1	Marinomonas_RAST_Marinomonas.CDS.327	rank: E
7L2	D7	2	Marinomonas_RAST_Marinomonas.CDS.327	rank: E
7L3	D7	3	Marinomonas_RAST_Marinomonas.CDS.327	rank: E
3L2	D3	2	Marinomonas_RAST_Marinomonas.CDS.327	rank: E
7L4	D7	4	Marinomonas_RAST_Marinomonas.CDS.327	rank: E
3L3	D3	3	Marinomonas_RAST_Marinomonas.CDS.327	rank: E
3L4	D3	4	Marinomonas_RAST_Marinomonas.CDS.327	rank: E
3L1	D3	1	Marinomonas_RAST_Marinomonas.CDS.333	rank: D; Aldo/keto reductase family [PF00248.24] (db=pfam)
7L1	D7	1	Marinomonas_RAST_Marinomonas.CDS.333	rank: D; Aldo/keto reductase family [PF00248.24] (db=pfam)
7L2	D7	2	Marinomonas_RAST_Marinomonas.CDS.333	rank: D; Aldo/keto reductase family [PF00248.24] (db=pfam)
7L3	D7	3	Marinomonas_RAST_Marinomonas.CDS.333	rank: D; Aldo/keto reductase family [PF00248.24] (db=pfam)
3L2	D3	2	Marinomonas_RAST_Marinomonas.CDS.333	rank: D; Aldo/keto reductase family [PF00248.24] (db=pfam)
7L4	D7	4	Marinomonas_RAST_Marinomonas.CDS.333	rank: D; Aldo/keto reductase family [PF00248.24] (db=pfam)
3L3	D3	3	Marinomonas_RAST_Marinomonas.CDS.333	rank: D; Aldo/keto reductase family [PF00248.24] (db=pfam)
3L4	D3	4	Marinomonas_RAST_Marinomonas.CDS.333	rank: D; Aldo/keto reductase family [PF00248.24] (db=pfam)
3L1	D3	1	Marinomonas_RAST_Marinomonas.CDS.334	rank: D; Biotin-requiring enzyme [PF00364.25]; Conserved carboxylase domain [PF02436.21] (db=pfam)
7L1	D7	1	Marinomonas_RAST_Marinomonas.CDS.334	rank: D; Biotin-requiring enzyme [PF00364.25]; Conserved carboxylase domain [PF02436.21] (db=pfam)
7L2	D7	2	Marinomonas_RAST_Marinomonas.CDS.334	rank: D; Biotin-requiring enzyme [PF00364.25]; Conserved carboxylase domain [PF02436.21] (db=pfam)
7L3	D7	3	Marinomonas_RAST_Marinomonas.CDS.334	rank: D; Biotin-requiring enzyme [PF00364.25]; Conserved carboxylase domain [PF02436.21] (db=pfam)
3L2	D3	2	Marinomonas_RAST_Marinomonas.CDS.334	rank: D; Biotin-requiring enzyme [PF00364.25]; Conserved carboxylase domain [PF02436.21] (db=pfam)
7L4	D7	4	Marinomonas_RAST_Marinomonas.CDS.334	rank: D; Biotin-requiring enzyme [PF00364.25]; Conserved carboxylase domain [PF02436.21] (db=pfam)
3L3	D3	3	Marinomonas_RAST_Marinomonas.CDS.334	rank: D; Biotin-requiring enzyme [PF00364.25]; Conserved carboxylase domain [PF02436.21] (db=pfam)
3L4	D3	4	Marinomonas_RAST_Marinomonas.CDS.334	rank: D; Biotin-requiring enzyme [PF00364.25]; Conserved carboxylase domain [PF02436.21] (db=pfam)
3L1	D3	1	Marinomonas_RAST_Marinomonas.CDS.335	rank: D; Conserved carboxylase domain [PF02436.21]; HMGL-like [PF00682.22] (db=pfam)
7L1	D7	1	Marinomonas_RAST_Marinomonas.CDS.335	rank: D; Conserved carboxylase domain [PF02436.21]; HMGL-like [PF00682.22] (db=pfam)
7L2	D7	2	Marinomonas_RAST_Marinomonas.CDS.335	rank: D; Conserved carboxylase domain [PF02436.21]; HMGL-like [PF00682.22] (db=pfam)
7L3	D7	3	Marinomonas_RAST_Marinomonas.CDS.335	rank: D; Conserved carboxylase domain [PF02436.21]; HMGL-like [PF00682.22] (db=pfam)
3L2	D3	2	Marinomonas_RAST_Marinomonas.CDS.335	rank: D; Conserved carboxylase domain [PF02436.21]; HMGL-like [PF00682.22] (db=pfam)
7L4	D7	4	Marinomonas_RAST_Marinomonas.CDS.335	rank: D; Conserved carboxylase domain [PF02436.21]; HMGL-like [PF00682.22] (db=pfam)
3L3	D3	3	Marinomonas_RAST_Marinomonas.CDS.335	rank: D; Conserved carboxylase domain [PF02436.21]; HMGL-like [PF00682.22] (db=pfam)
3L4	D3	4	Marinomonas_RAST_Marinomonas.CDS.335	rank: D; Conserved carboxylase domain [PF02436.21]; HMGL-like [PF00682.22] (db=pfam)
3L1	D3	1	Marinomonas_RAST_Marinomonas.CDS.336	rank: D; HMGL-like [PF00682.22] (db=pfam)
7L1	D7	1	Marinomonas_RAST_Marinomonas.CDS.336	rank: D; HMGL-like [PF00682.22] (db=pfam)
7L2	D7	2	Marinomonas_RAST_Marinomonas.CDS.336	rank: D; HMGL-like [PF00682.22] (db=pfam)
7L3	D7	3	Marinomonas_RAST_Marinomonas.CDS.336	rank: D; HMGL-like [PF00682.22] (db=pfam)
3L2	D3	2	Marinomonas_RAST_Marinomonas.CDS.336	rank: D; HMGL-like [PF00682.22] (db=pfam)
7L4	D7	4	Marinomonas_RAST_Marinomonas.CDS.336	rank: D; HMGL-like [PF00682.22] (db=pfam)
3L3	D3	3	Marinomonas_RAST_Marinomonas.CDS.336	rank: D; HMGL-like [PF00682.22] (db=pfam)
3L4	D3	4	Marinomonas_RAST_Marinomonas.CDS.336	rank: D; HMGL-like [PF00682.22] (db=pfam)
3L1	D3	1	Marinomonas_RAST_Marinomonas.CDS.338	rank: D; Carbamoyl-phosphate synthase L chain, ATP binding domain [PF02786.20]; Biotin carboxylase, N-terminal domain [PF00289.25]; ATP-grasp domain [PF02222.25]; ATP-grasp domain [PF02655.17]; RimK-like ATP-grasp domain [PF08443.14]; Biotin carboxylase C-terminal domain [PF02785.22]; ATP-grasp domain [PF13535.9]; D-ala D-ala ligase C-terminus [PF07478.16]; Phosphoribosylglycinamide synthetase, A…
7L1	D7	1	Marinomonas_RAST_Marinomonas.CDS.338	rank: D; Carbamoyl-phosphate synthase L chain, ATP binding domain [PF02786.20]; Biotin carboxylase, N-terminal domain [PF00289.25]; ATP-grasp domain [PF02222.25]; ATP-grasp domain [PF02655.17]; RimK-like ATP-grasp domain [PF08443.14]; Biotin carboxylase C-terminal domain [PF02785.22]; ATP-grasp domain [PF13535.9]; D-ala D-ala ligase C-terminus [PF07478.16]; Phosphoribosylglycinamide synthetase, A…
7L2	D7	2	Marinomonas_RAST_Marinomonas.CDS.338	rank: D; Carbamoyl-phosphate synthase L chain, ATP binding domain [PF02786.20]; Biotin carboxylase, N-terminal domain [PF00289.25]; ATP-grasp domain [PF02222.25]; ATP-grasp domain [PF02655.17]; RimK-like ATP-grasp domain [PF08443.14]; Biotin carboxylase C-terminal domain [PF02785.22]; ATP-grasp domain [PF13535.9]; D-ala D-ala ligase C-terminus [PF07478.16]; Phosphoribosylglycinamide synthetase, A…
7L3	D7	3	Marinomonas_RAST_Marinomonas.CDS.338	rank: D; Carbamoyl-phosphate synthase L chain, ATP binding domain [PF02786.20]; Biotin carboxylase, N-terminal domain [PF00289.25]; ATP-grasp domain [PF02222.25]; ATP-grasp domain [PF02655.17]; RimK-like ATP-grasp domain [PF08443.14]; Biotin carboxylase C-terminal domain [PF02785.22]; ATP-grasp domain [PF13535.9]; D-ala D-ala ligase C-terminus [PF07478.16]; Phosphoribosylglycinamide synthetase, A…
3L2	D3	2	Marinomonas_RAST_Marinomonas.CDS.338	rank: D; Carbamoyl-phosphate synthase L chain, ATP binding domain [PF02786.20]; Biotin carboxylase, N-terminal domain [PF00289.25]; ATP-grasp domain [PF02222.25]; ATP-grasp domain [PF02655.17]; RimK-like ATP-grasp domain [PF08443.14]; Biotin carboxylase C-terminal domain [PF02785.22]; ATP-grasp domain [PF13535.9]; D-ala D-ala ligase C-terminus [PF07478.16]; Phosphoribosylglycinamide synthetase, A…
7L4	D7	4	Marinomonas_RAST_Marinomonas.CDS.338	rank: D; Carbamoyl-phosphate synthase L chain, ATP binding domain [PF02786.20]; Biotin carboxylase, N-terminal domain [PF00289.25]; ATP-grasp domain [PF02222.25]; ATP-grasp domain [PF02655.17]; RimK-like ATP-grasp domain [PF08443.14]; Biotin carboxylase C-terminal domain [PF02785.22]; ATP-grasp domain [PF13535.9]; D-ala D-ala ligase C-terminus [PF07478.16]; Phosphoribosylglycinamide synthetase, A…
3L3	D3	3	Marinomonas_RAST_Marinomonas.CDS.338	rank: D; Carbamoyl-phosphate synthase L chain, ATP binding domain [PF02786.20]; Biotin carboxylase, N-terminal domain [PF00289.25]; ATP-grasp domain [PF02222.25]; ATP-grasp domain [PF02655.17]; RimK-like ATP-grasp domain [PF08443.14]; Biotin carboxylase C-terminal domain [PF02785.22]; ATP-grasp domain [PF13535.9]; D-ala D-ala ligase C-terminus [PF07478.16]; Phosphoribosylglycinamide synthetase, A…
3L4	D3	4	Marinomonas_RAST_Marinomonas.CDS.338	rank: D; Carbamoyl-phosphate synthase L chain, ATP binding domain [PF02786.20]; Biotin carboxylase, N-terminal domain [PF00289.25]; ATP-grasp domain [PF02222.25]; ATP-grasp domain [PF02655.17]; RimK-like ATP-grasp domain [PF08443.14]; Biotin carboxylase C-terminal domain [PF02785.22]; ATP-grasp domain [PF13535.9]; D-ala D-ala ligase C-terminus [PF07478.16]; Phosphoribosylglycinamide synthetase, A…
3L1	D3	1	Marinomonas_RAST_Marinomonas.CDS.341	rank: C; methyl-accepting chemotaxis protein (db=kegg)
7L1	D7	1	Marinomonas_RAST_Marinomonas.CDS.341	rank: C; methyl-accepting chemotaxis protein (db=kegg)
7L2	D7	2	Marinomonas_RAST_Marinomonas.CDS.341	rank: C; methyl-accepting chemotaxis protein (db=kegg)
7L3	D7	3	Marinomonas_RAST_Marinomonas.CDS.341	rank: C; methyl-accepting chemotaxis protein (db=kegg)
3L2	D3	2	Marinomonas_RAST_Marinomonas.CDS.341	rank: C; methyl-accepting chemotaxis protein (db=kegg)
7L4	D7	4	Marinomonas_RAST_Marinomonas.CDS.341	rank: C; methyl-accepting chemotaxis protein (db=kegg)
3L3	D3	3	Marinomonas_RAST_Marinomonas.CDS.341	rank: C; methyl-accepting chemotaxis protein (db=kegg)
3L4	D3	4	Marinomonas_RAST_Marinomonas.CDS.341	rank: C; methyl-accepting chemotaxis protein (db=kegg)
3L1	D3	1	Marinomonas_RAST_Marinomonas.CDS.342	rank: D; PAS domain [PF13426.10]; PAS fold [PF08448.13]; PAS fold [PF00989.28] (db=pfam)
7L1	D7	1	Marinomonas_RAST_Marinomonas.CDS.342	rank: D; PAS domain [PF13426.10]; PAS fold [PF08448.13]; PAS fold [PF00989.28] (db=pfam)
7L2	D7	2	Marinomonas_RAST_Marinomonas.CDS.342	rank: D; PAS domain [PF13426.10]; PAS fold [PF08448.13]; PAS fold [PF00989.28] (db=pfam)
7L3	D7	3	Marinomonas_RAST_Marinomonas.CDS.342	rank: D; PAS domain [PF13426.10]; PAS fold [PF08448.13]; PAS fold [PF00989.28] (db=pfam)
3L2	D3	2	Marinomonas_RAST_Marinomonas.CDS.342	rank: D; PAS domain [PF13426.10]; PAS fold [PF08448.13]; PAS fold [PF00989.28] (db=pfam)
7L4	D7	4	Marinomonas_RAST_Marinomonas.CDS.342	rank: D; PAS domain [PF13426.10]; PAS fold [PF08448.13]; PAS fold [PF00989.28] (db=pfam)
3L3	D3	3	Marinomonas_RAST_Marinomonas.CDS.342	rank: D; PAS domain [PF13426.10]; PAS fold [PF08448.13]; PAS fold [PF00989.28] (db=pfam)
3L4	D3	4	Marinomonas_RAST_Marinomonas.CDS.342	rank: D; PAS domain [PF13426.10]; PAS fold [PF08448.13]; PAS fold [PF00989.28] (db=pfam)
3L1	D3	1	Marinomonas_RAST_Marinomonas.CDS.352	rank: C; TRAP-type transport system periplasmic protein (db=kegg)
7L1	D7	1	Marinomonas_RAST_Marinomonas.CDS.352	rank: C; TRAP-type transport system periplasmic protein (db=kegg)
7L2	D7	2	Marinomonas_RAST_Marinomonas.CDS.352	rank: C; TRAP-type transport system periplasmic protein (db=kegg)
7L3	D7	3	Marinomonas_RAST_Marinomonas.CDS.352	rank: C; TRAP-type transport system periplasmic protein (db=kegg)
3L2	D3	2	Marinomonas_RAST_Marinomonas.CDS.352	rank: C; TRAP-type transport system periplasmic protein (db=kegg)
7L4	D7	4	Marinomonas_RAST_Marinomonas.CDS.352	rank: C; TRAP-type transport system periplasmic protein (db=kegg)
3L3	D3	3	Marinomonas_RAST_Marinomonas.CDS.352	rank: C; TRAP-type transport system periplasmic protein (db=kegg)
3L4	D3	4	Marinomonas_RAST_Marinomonas.CDS.352	rank: C; TRAP-type transport system periplasmic protein (db=kegg)
3L1	D3	1	Marinomonas_RAST_Marinomonas.CDS.364	rank: E
7L1	D7	1	Marinomonas_RAST_Marinomonas.CDS.364	rank: E
7L2	D7	2	Marinomonas_RAST_Marinomonas.CDS.364	rank: E
7L3	D7	3	Marinomonas_RAST_Marinomonas.CDS.364	rank: E
3L2	D3	2	Marinomonas_RAST_Marinomonas.CDS.364	rank: E
7L4	D7	4	Marinomonas_RAST_Marinomonas.CDS.364	rank: E
3L3	D3	3	Marinomonas_RAST_Marinomonas.CDS.364	rank: E
3L4	D3	4	Marinomonas_RAST_Marinomonas.CDS.364	rank: E
3L1	D3	1	Marinomonas_RAST_Marinomonas.CDS.365	rank: C; glycerol kinase [EC:2.7.1.30] (db=kegg)
7L1	D7	1	Marinomonas_RAST_Marinomonas.CDS.365	rank: C; glycerol kinase [EC:2.7.1.30] (db=kegg)
7L2	D7	2	Marinomonas_RAST_Marinomonas.CDS.365	rank: C; glycerol kinase [EC:2.7.1.30] (db=kegg)
7L3	D7	3	Marinomonas_RAST_Marinomonas.CDS.365	rank: C; glycerol kinase [EC:2.7.1.30] (db=kegg)
3L2	D3	2	Marinomonas_RAST_Marinomonas.CDS.365	rank: C; glycerol kinase [EC:2.7.1.30] (db=kegg)
7L4	D7	4	Marinomonas_RAST_Marinomonas.CDS.365	rank: C; glycerol kinase [EC:2.7.1.30] (db=kegg)
3L3	D3	3	Marinomonas_RAST_Marinomonas.CDS.365	rank: C; glycerol kinase [EC:2.7.1.30] (db=kegg)
3L4	D3	4	Marinomonas_RAST_Marinomonas.CDS.365	rank: C; glycerol kinase [EC:2.7.1.30] (db=kegg)
3L1	D3	1	Marinomonas_RAST_Marinomonas.CDS.367	rank: C; glycerol-3-phosphate dehydrogenase [EC:1.1.5.3] (db=kegg)
7L1	D7	1	Marinomonas_RAST_Marinomonas.CDS.367	rank: C; glycerol-3-phosphate dehydrogenase [EC:1.1.5.3] (db=kegg)
7L2	D7	2	Marinomonas_RAST_Marinomonas.CDS.367	rank: C; glycerol-3-phosphate dehydrogenase [EC:1.1.5.3] (db=kegg)
7L3	D7	3	Marinomonas_RAST_Marinomonas.CDS.367	rank: C; glycerol-3-phosphate dehydrogenase [EC:1.1.5.3] (db=kegg)
3L2	D3	2	Marinomonas_RAST_Marinomonas.CDS.367	rank: C; glycerol-3-phosphate dehydrogenase [EC:1.1.5.3] (db=kegg)
7L4	D7	4	Marinomonas_RAST_Marinomonas.CDS.367	rank: C; glycerol-3-phosphate dehydrogenase [EC:1.1.5.3] (db=kegg)
3L3	D3	3	Marinomonas_RAST_Marinomonas.CDS.367	rank: C; glycerol-3-phosphate dehydrogenase [EC:1.1.5.3] (db=kegg)
3L4	D3	4	Marinomonas_RAST_Marinomonas.CDS.367	rank: C; glycerol-3-phosphate dehydrogenase [EC:1.1.5.3] (db=kegg)
3L1	D3	1	Marinomonas_RAST_Marinomonas.CDS.375	rank: C; molecular chaperone DnaJ (db=kegg)
7L1	D7	1	Marinomonas_RAST_Marinomonas.CDS.375	rank: C; molecular chaperone DnaJ (db=kegg)
7L2	D7	2	Marinomonas_RAST_Marinomonas.CDS.375	rank: C; molecular chaperone DnaJ (db=kegg)
7L3	D7	3	Marinomonas_RAST_Marinomonas.CDS.375	rank: C; molecular chaperone DnaJ (db=kegg)
3L2	D3	2	Marinomonas_RAST_Marinomonas.CDS.375	rank: C; molecular chaperone DnaJ (db=kegg)
7L4	D7	4	Marinomonas_RAST_Marinomonas.CDS.375	rank: C; molecular chaperone DnaJ (db=kegg)
3L3	D3	3	Marinomonas_RAST_Marinomonas.CDS.375	rank: C; molecular chaperone DnaJ (db=kegg)
3L4	D3	4	Marinomonas_RAST_Marinomonas.CDS.375	rank: C; molecular chaperone DnaJ (db=kegg)
3L1	D3	1	Marinomonas_RAST_Marinomonas.CDS.376	rank: C; molecular chaperone DnaK (db=kegg)
7L1	D7	1	Marinomonas_RAST_Marinomonas.CDS.376	rank: C; molecular chaperone DnaK (db=kegg)
7L2	D7	2	Marinomonas_RAST_Marinomonas.CDS.376	rank: C; molecular chaperone DnaK (db=kegg)
7L3	D7	3	Marinomonas_RAST_Marinomonas.CDS.376	rank: C; molecular chaperone DnaK (db=kegg)
3L2	D3	2	Marinomonas_RAST_Marinomonas.CDS.376	rank: C; molecular chaperone DnaK (db=kegg)
7L4	D7	4	Marinomonas_RAST_Marinomonas.CDS.376	rank: C; molecular chaperone DnaK (db=kegg)
3L3	D3	3	Marinomonas_RAST_Marinomonas.CDS.376	rank: C; molecular chaperone DnaK (db=kegg)
3L4	D3	4	Marinomonas_RAST_Marinomonas.CDS.376	rank: C; molecular chaperone DnaK (db=kegg)
3L1	D3	1	Marinomonas_RAST_Marinomonas.CDS.377	rank: C; molecular chaperone GrpE (db=kegg)
7L1	D7	1	Marinomonas_RAST_Marinomonas.CDS.377	rank: C; molecular chaperone GrpE (db=kegg)
7L2	D7	2	Marinomonas_RAST_Marinomonas.CDS.377	rank: C; molecular chaperone GrpE (db=kegg)
7L3	D7	3	Marinomonas_RAST_Marinomonas.CDS.377	rank: C; molecular chaperone GrpE (db=kegg)
3L2	D3	2	Marinomonas_RAST_Marinomonas.CDS.377	rank: C; molecular chaperone GrpE (db=kegg)
7L4	D7	4	Marinomonas_RAST_Marinomonas.CDS.377	rank: C; molecular chaperone GrpE (db=kegg)
3L3	D3	3	Marinomonas_RAST_Marinomonas.CDS.377	rank: C; molecular chaperone GrpE (db=kegg)
3L4	D3	4	Marinomonas_RAST_Marinomonas.CDS.377	rank: C; molecular chaperone GrpE (db=kegg)
3L1	D3	1	Marinomonas_RAST_Marinomonas.CDS.381	rank: C; Fur family transcriptional regulator, ferric uptake regulator (db=kegg)
7L1	D7	1	Marinomonas_RAST_Marinomonas.CDS.381	rank: C; Fur family transcriptional regulator, ferric uptake regulator (db=kegg)
7L2	D7	2	Marinomonas_RAST_Marinomonas.CDS.381	rank: C; Fur family transcriptional regulator, ferric uptake regulator (db=kegg)
7L3	D7	3	Marinomonas_RAST_Marinomonas.CDS.381	rank: C; Fur family transcriptional regulator, ferric uptake regulator (db=kegg)
3L2	D3	2	Marinomonas_RAST_Marinomonas.CDS.381	rank: C; Fur family transcriptional regulator, ferric uptake regulator (db=kegg)
7L4	D7	4	Marinomonas_RAST_Marinomonas.CDS.381	rank: C; Fur family transcriptional regulator, ferric uptake regulator (db=kegg)
3L3	D3	3	Marinomonas_RAST_Marinomonas.CDS.381	rank: C; Fur family transcriptional regulator, ferric uptake regulator (db=kegg)
3L4	D3	4	Marinomonas_RAST_Marinomonas.CDS.381	rank: C; Fur family transcriptional regulator, ferric uptake regulator (db=kegg)
3L1	D3	1	Marinomonas_RAST_Marinomonas.CDS.393	rank: E
7L1	D7	1	Marinomonas_RAST_Marinomonas.CDS.393	rank: E
7L2	D7	2	Marinomonas_RAST_Marinomonas.CDS.393	rank: E
7L3	D7	3	Marinomonas_RAST_Marinomonas.CDS.393	rank: E
3L2	D3	2	Marinomonas_RAST_Marinomonas.CDS.393	rank: E
7L4	D7	4	Marinomonas_RAST_Marinomonas.CDS.393	rank: E
3L3	D3	3	Marinomonas_RAST_Marinomonas.CDS.393	rank: E
3L4	D3	4	Marinomonas_RAST_Marinomonas.CDS.393	rank: E
3L1	D3	1	Marinomonas_RAST_Marinomonas.CDS.394	rank: E
7L1	D7	1	Marinomonas_RAST_Marinomonas.CDS.394	rank: E
7L2	D7	2	Marinomonas_RAST_Marinomonas.CDS.394	rank: E
7L3	D7	3	Marinomonas_RAST_Marinomonas.CDS.394	rank: E
3L2	D3	2	Marinomonas_RAST_Marinomonas.CDS.394	rank: E
7L4	D7	4	Marinomonas_RAST_Marinomonas.CDS.394	rank: E
3L3	D3	3	Marinomonas_RAST_Marinomonas.CDS.394	rank: E
3L4	D3	4	Marinomonas_RAST_Marinomonas.CDS.394	rank: E
3L1	D3	1	Marinomonas_RAST_Marinomonas.CDS.403	rank: C; fructose transport system substrate-binding protein (db=kegg)
7L1	D7	1	Marinomonas_RAST_Marinomonas.CDS.403	rank: C; fructose transport system substrate-binding protein (db=kegg)
7L2	D7	2	Marinomonas_RAST_Marinomonas.CDS.403	rank: C; fructose transport system substrate-binding protein (db=kegg)
7L3	D7	3	Marinomonas_RAST_Marinomonas.CDS.403	rank: C; fructose transport system substrate-binding protein (db=kegg)
3L2	D3	2	Marinomonas_RAST_Marinomonas.CDS.403	rank: C; fructose transport system substrate-binding protein (db=kegg)
7L4	D7	4	Marinomonas_RAST_Marinomonas.CDS.403	rank: C; fructose transport system substrate-binding protein (db=kegg)
3L3	D3	3	Marinomonas_RAST_Marinomonas.CDS.403	rank: C; fructose transport system substrate-binding protein (db=kegg)
3L4	D3	4	Marinomonas_RAST_Marinomonas.CDS.403	rank: C; fructose transport system substrate-binding protein (db=kegg)
3L1	D3	1	Marinomonas_RAST_Marinomonas.CDS.419	rank: C; large subunit ribosomal protein L28 (db=kegg)
7L1	D7	1	Marinomonas_RAST_Marinomonas.CDS.419	rank: C; large subunit ribosomal protein L28 (db=kegg)
7L2	D7	2	Marinomonas_RAST_Marinomonas.CDS.419	rank: C; large subunit ribosomal protein L28 (db=kegg)
7L3	D7	3	Marinomonas_RAST_Marinomonas.CDS.419	rank: C; large subunit ribosomal protein L28 (db=kegg)
3L2	D3	2	Marinomonas_RAST_Marinomonas.CDS.419	rank: C; large subunit ribosomal protein L28 (db=kegg)
7L4	D7	4	Marinomonas_RAST_Marinomonas.CDS.419	rank: C; large subunit ribosomal protein L28 (db=kegg)
3L3	D3	3	Marinomonas_RAST_Marinomonas.CDS.419	rank: C; large subunit ribosomal protein L28 (db=kegg)
3L4	D3	4	Marinomonas_RAST_Marinomonas.CDS.419	rank: C; large subunit ribosomal protein L28 (db=kegg)
3L1	D3	1	Marinomonas_RAST_Marinomonas.CDS.422	rank: C; basic membrane protein A and related proteins (db=kegg)
7L1	D7	1	Marinomonas_RAST_Marinomonas.CDS.422	rank: C; basic membrane protein A and related proteins (db=kegg)
7L2	D7	2	Marinomonas_RAST_Marinomonas.CDS.422	rank: C; basic membrane protein A and related proteins (db=kegg)
7L3	D7	3	Marinomonas_RAST_Marinomonas.CDS.422	rank: C; basic membrane protein A and related proteins (db=kegg)
3L2	D3	2	Marinomonas_RAST_Marinomonas.CDS.422	rank: C; basic membrane protein A and related proteins (db=kegg)
7L4	D7	4	Marinomonas_RAST_Marinomonas.CDS.422	rank: C; basic membrane protein A and related proteins (db=kegg)
3L3	D3	3	Marinomonas_RAST_Marinomonas.CDS.422	rank: C; basic membrane protein A and related proteins (db=kegg)
3L4	D3	4	Marinomonas_RAST_Marinomonas.CDS.422	rank: C; basic membrane protein A and related proteins (db=kegg)
3L1	D3	1	Marinomonas_RAST_Marinomonas.CDS.423	rank: C; general nucleoside transport system ATP-binding protein (db=kegg)
7L1	D7	1	Marinomonas_RAST_Marinomonas.CDS.423	rank: C; general nucleoside transport system ATP-binding protein (db=kegg)
7L2	D7	2	Marinomonas_RAST_Marinomonas.CDS.423	rank: C; general nucleoside transport system ATP-binding protein (db=kegg)
7L3	D7	3	Marinomonas_RAST_Marinomonas.CDS.423	rank: C; general nucleoside transport system ATP-binding protein (db=kegg)
3L2	D3	2	Marinomonas_RAST_Marinomonas.CDS.423	rank: C; general nucleoside transport system ATP-binding protein (db=kegg)
7L4	D7	4	Marinomonas_RAST_Marinomonas.CDS.423	rank: C; general nucleoside transport system ATP-binding protein (db=kegg)
3L3	D3	3	Marinomonas_RAST_Marinomonas.CDS.423	rank: C; general nucleoside transport system ATP-binding protein (db=kegg)
3L4	D3	4	Marinomonas_RAST_Marinomonas.CDS.423	rank: C; general nucleoside transport system ATP-binding protein (db=kegg)
3L1	D3	1	Marinomonas_RAST_Marinomonas.CDS.446	rank: C; ADP-L-glycero-D-manno-heptose 6-epimerase [EC:5.1.3.20] (db=kegg)
7L1	D7	1	Marinomonas_RAST_Marinomonas.CDS.446	rank: C; ADP-L-glycero-D-manno-heptose 6-epimerase [EC:5.1.3.20] (db=kegg)
7L2	D7	2	Marinomonas_RAST_Marinomonas.CDS.446	rank: C; ADP-L-glycero-D-manno-heptose 6-epimerase [EC:5.1.3.20] (db=kegg)
7L3	D7	3	Marinomonas_RAST_Marinomonas.CDS.446	rank: C; ADP-L-glycero-D-manno-heptose 6-epimerase [EC:5.1.3.20] (db=kegg)
3L2	D3	2	Marinomonas_RAST_Marinomonas.CDS.446	rank: C; ADP-L-glycero-D-manno-heptose 6-epimerase [EC:5.1.3.20] (db=kegg)
7L4	D7	4	Marinomonas_RAST_Marinomonas.CDS.446	rank: C; ADP-L-glycero-D-manno-heptose 6-epimerase [EC:5.1.3.20] (db=kegg)
3L3	D3	3	Marinomonas_RAST_Marinomonas.CDS.446	rank: C; ADP-L-glycero-D-manno-heptose 6-epimerase [EC:5.1.3.20] (db=kegg)
3L4	D3	4	Marinomonas_RAST_Marinomonas.CDS.446	rank: C; ADP-L-glycero-D-manno-heptose 6-epimerase [EC:5.1.3.20] (db=kegg)
3L1	D3	1	Marinomonas_RAST_Marinomonas.CDS.448	rank: C; D-beta-D-heptose 7-phosphate kinase / D-beta-D-heptose 1-phosphate adenosyltransferase [EC:2.7.1.167 2.7.7.70] (db=kegg)
7L1	D7	1	Marinomonas_RAST_Marinomonas.CDS.448	rank: C; D-beta-D-heptose 7-phosphate kinase / D-beta-D-heptose 1-phosphate adenosyltransferase [EC:2.7.1.167 2.7.7.70] (db=kegg)
7L2	D7	2	Marinomonas_RAST_Marinomonas.CDS.448	rank: C; D-beta-D-heptose 7-phosphate kinase / D-beta-D-heptose 1-phosphate adenosyltransferase [EC:2.7.1.167 2.7.7.70] (db=kegg)
7L3	D7	3	Marinomonas_RAST_Marinomonas.CDS.448	rank: C; D-beta-D-heptose 7-phosphate kinase / D-beta-D-heptose 1-phosphate adenosyltransferase [EC:2.7.1.167 2.7.7.70] (db=kegg)
3L2	D3	2	Marinomonas_RAST_Marinomonas.CDS.448	rank: C; D-beta-D-heptose 7-phosphate kinase / D-beta-D-heptose 1-phosphate adenosyltransferase [EC:2.7.1.167 2.7.7.70] (db=kegg)
7L4	D7	4	Marinomonas_RAST_Marinomonas.CDS.448	rank: C; D-beta-D-heptose 7-phosphate kinase / D-beta-D-heptose 1-phosphate adenosyltransferase [EC:2.7.1.167 2.7.7.70] (db=kegg)
3L3	D3	3	Marinomonas_RAST_Marinomonas.CDS.448	rank: C; D-beta-D-heptose 7-phosphate kinase / D-beta-D-heptose 1-phosphate adenosyltransferase [EC:2.7.1.167 2.7.7.70] (db=kegg)
3L4	D3	4	Marinomonas_RAST_Marinomonas.CDS.448	rank: C; D-beta-D-heptose 7-phosphate kinase / D-beta-D-heptose 1-phosphate adenosyltransferase [EC:2.7.1.167 2.7.7.70] (db=kegg)
3L1	D3	1	Marinomonas_RAST_Marinomonas.CDS.449	rank: C; ATP-binding cassette, subfamily B, bacterial MsbA [EC:7.5.2.6] (db=kegg)
7L1	D7	1	Marinomonas_RAST_Marinomonas.CDS.449	rank: C; ATP-binding cassette, subfamily B, bacterial MsbA [EC:7.5.2.6] (db=kegg)
7L2	D7	2	Marinomonas_RAST_Marinomonas.CDS.449	rank: C; ATP-binding cassette, subfamily B, bacterial MsbA [EC:7.5.2.6] (db=kegg)
7L3	D7	3	Marinomonas_RAST_Marinomonas.CDS.449	rank: C; ATP-binding cassette, subfamily B, bacterial MsbA [EC:7.5.2.6] (db=kegg)
3L2	D3	2	Marinomonas_RAST_Marinomonas.CDS.449	rank: C; ATP-binding cassette, subfamily B, bacterial MsbA [EC:7.5.2.6] (db=kegg)
7L4	D7	4	Marinomonas_RAST_Marinomonas.CDS.449	rank: C; ATP-binding cassette, subfamily B, bacterial MsbA [EC:7.5.2.6] (db=kegg)
3L3	D3	3	Marinomonas_RAST_Marinomonas.CDS.449	rank: C; ATP-binding cassette, subfamily B, bacterial MsbA [EC:7.5.2.6] (db=kegg)
3L4	D3	4	Marinomonas_RAST_Marinomonas.CDS.449	rank: C; ATP-binding cassette, subfamily B, bacterial MsbA [EC:7.5.2.6] (db=kegg)
3L1	D3	1	Marinomonas_RAST_Marinomonas.CDS.452	rank: C; thiamine transport system substrate-binding protein (db=kegg)
7L1	D7	1	Marinomonas_RAST_Marinomonas.CDS.452	rank: C; thiamine transport system substrate-binding protein (db=kegg)
7L2	D7	2	Marinomonas_RAST_Marinomonas.CDS.452	rank: C; thiamine transport system substrate-binding protein (db=kegg)
7L3	D7	3	Marinomonas_RAST_Marinomonas.CDS.452	rank: C; thiamine transport system substrate-binding protein (db=kegg)
3L2	D3	2	Marinomonas_RAST_Marinomonas.CDS.452	rank: C; thiamine transport system substrate-binding protein (db=kegg)
7L4	D7	4	Marinomonas_RAST_Marinomonas.CDS.452	rank: C; thiamine transport system substrate-binding protein (db=kegg)
3L3	D3	3	Marinomonas_RAST_Marinomonas.CDS.452	rank: C; thiamine transport system substrate-binding protein (db=kegg)
3L4	D3	4	Marinomonas_RAST_Marinomonas.CDS.452	rank: C; thiamine transport system substrate-binding protein (db=kegg)
3L1	D3	1	Marinomonas_RAST_Marinomonas.CDS.463	rank: D; RimK-like ATP-grasp domain [PF08443.14]; D-ala D-ala ligase C-terminus [PF07478.16]; ATP-grasp domain [PF02655.17]; Carbamoyl-phosphate synthase L chain, ATP binding domain [PF02786.20] (db=pfam)
7L1	D7	1	Marinomonas_RAST_Marinomonas.CDS.463	rank: D; RimK-like ATP-grasp domain [PF08443.14]; D-ala D-ala ligase C-terminus [PF07478.16]; ATP-grasp domain [PF02655.17]; Carbamoyl-phosphate synthase L chain, ATP binding domain [PF02786.20] (db=pfam)
7L2	D7	2	Marinomonas_RAST_Marinomonas.CDS.463	rank: D; RimK-like ATP-grasp domain [PF08443.14]; D-ala D-ala ligase C-terminus [PF07478.16]; ATP-grasp domain [PF02655.17]; Carbamoyl-phosphate synthase L chain, ATP binding domain [PF02786.20] (db=pfam)
7L3	D7	3	Marinomonas_RAST_Marinomonas.CDS.463	rank: D; RimK-like ATP-grasp domain [PF08443.14]; D-ala D-ala ligase C-terminus [PF07478.16]; ATP-grasp domain [PF02655.17]; Carbamoyl-phosphate synthase L chain, ATP binding domain [PF02786.20] (db=pfam)
3L2	D3	2	Marinomonas_RAST_Marinomonas.CDS.463	rank: D; RimK-like ATP-grasp domain [PF08443.14]; D-ala D-ala ligase C-terminus [PF07478.16]; ATP-grasp domain [PF02655.17]; Carbamoyl-phosphate synthase L chain, ATP binding domain [PF02786.20] (db=pfam)
7L4	D7	4	Marinomonas_RAST_Marinomonas.CDS.463	rank: D; RimK-like ATP-grasp domain [PF08443.14]; D-ala D-ala ligase C-terminus [PF07478.16]; ATP-grasp domain [PF02655.17]; Carbamoyl-phosphate synthase L chain, ATP binding domain [PF02786.20] (db=pfam)
3L3	D3	3	Marinomonas_RAST_Marinomonas.CDS.463	rank: D; RimK-like ATP-grasp domain [PF08443.14]; D-ala D-ala ligase C-terminus [PF07478.16]; ATP-grasp domain [PF02655.17]; Carbamoyl-phosphate synthase L chain, ATP binding domain [PF02786.20] (db=pfam)
3L4	D3	4	Marinomonas_RAST_Marinomonas.CDS.463	rank: D; RimK-like ATP-grasp domain [PF08443.14]; D-ala D-ala ligase C-terminus [PF07478.16]; ATP-grasp domain [PF02655.17]; Carbamoyl-phosphate synthase L chain, ATP binding domain [PF02786.20] (db=pfam)
3L1	D3	1	Marinomonas_RAST_Marinomonas.CDS.464	rank: D; RimK-like ATPgrasp N-terminal domain [PF14401.9] (db=pfam)
7L1	D7	1	Marinomonas_RAST_Marinomonas.CDS.464	rank: D; RimK-like ATPgrasp N-terminal domain [PF14401.9] (db=pfam)
7L2	D7	2	Marinomonas_RAST_Marinomonas.CDS.464	rank: D; RimK-like ATPgrasp N-terminal domain [PF14401.9] (db=pfam)
7L3	D7	3	Marinomonas_RAST_Marinomonas.CDS.464	rank: D; RimK-like ATPgrasp N-terminal domain [PF14401.9] (db=pfam)
3L2	D3	2	Marinomonas_RAST_Marinomonas.CDS.464	rank: D; RimK-like ATPgrasp N-terminal domain [PF14401.9] (db=pfam)
7L4	D7	4	Marinomonas_RAST_Marinomonas.CDS.464	rank: D; RimK-like ATPgrasp N-terminal domain [PF14401.9] (db=pfam)
3L3	D3	3	Marinomonas_RAST_Marinomonas.CDS.464	rank: D; RimK-like ATPgrasp N-terminal domain [PF14401.9] (db=pfam)
3L4	D3	4	Marinomonas_RAST_Marinomonas.CDS.464	rank: D; RimK-like ATPgrasp N-terminal domain [PF14401.9] (db=pfam)
3L1	D3	1	Marinomonas_RAST_Marinomonas.CDS.465	rank: D; RimK-like ATPgrasp N-terminal domain [PF14401.9] (db=pfam)
7L1	D7	1	Marinomonas_RAST_Marinomonas.CDS.465	rank: D; RimK-like ATPgrasp N-terminal domain [PF14401.9] (db=pfam)
7L2	D7	2	Marinomonas_RAST_Marinomonas.CDS.465	rank: D; RimK-like ATPgrasp N-terminal domain [PF14401.9] (db=pfam)
7L3	D7	3	Marinomonas_RAST_Marinomonas.CDS.465	rank: D; RimK-like ATPgrasp N-terminal domain [PF14401.9] (db=pfam)
3L2	D3	2	Marinomonas_RAST_Marinomonas.CDS.465	rank: D; RimK-like ATPgrasp N-terminal domain [PF14401.9] (db=pfam)
7L4	D7	4	Marinomonas_RAST_Marinomonas.CDS.465	rank: D; RimK-like ATPgrasp N-terminal domain [PF14401.9] (db=pfam)
3L3	D3	3	Marinomonas_RAST_Marinomonas.CDS.465	rank: D; RimK-like ATPgrasp N-terminal domain [PF14401.9] (db=pfam)
3L4	D3	4	Marinomonas_RAST_Marinomonas.CDS.465	rank: D; RimK-like ATPgrasp N-terminal domain [PF14401.9] (db=pfam)
3L1	D3	1	Marinomonas_RAST_Marinomonas.CDS.470	rank: C; glycerol kinase [EC:2.7.1.30] (db=kegg)
7L1	D7	1	Marinomonas_RAST_Marinomonas.CDS.470	rank: C; glycerol kinase [EC:2.7.1.30] (db=kegg)
7L2	D7	2	Marinomonas_RAST_Marinomonas.CDS.470	rank: C; glycerol kinase [EC:2.7.1.30] (db=kegg)
7L3	D7	3	Marinomonas_RAST_Marinomonas.CDS.470	rank: C; glycerol kinase [EC:2.7.1.30] (db=kegg)
3L2	D3	2	Marinomonas_RAST_Marinomonas.CDS.470	rank: C; glycerol kinase [EC:2.7.1.30] (db=kegg)
7L4	D7	4	Marinomonas_RAST_Marinomonas.CDS.470	rank: C; glycerol kinase [EC:2.7.1.30] (db=kegg)
3L3	D3	3	Marinomonas_RAST_Marinomonas.CDS.470	rank: C; glycerol kinase [EC:2.7.1.30] (db=kegg)
3L4	D3	4	Marinomonas_RAST_Marinomonas.CDS.470	rank: C; glycerol kinase [EC:2.7.1.30] (db=kegg)
3L1	D3	1	Marinomonas_RAST_Marinomonas.CDS.471	rank: D; FGGY family of carbohydrate kinases, C-terminal domain [PF02782.19] (db=pfam)
7L1	D7	1	Marinomonas_RAST_Marinomonas.CDS.471	rank: D; FGGY family of carbohydrate kinases, C-terminal domain [PF02782.19] (db=pfam)
7L2	D7	2	Marinomonas_RAST_Marinomonas.CDS.471	rank: D; FGGY family of carbohydrate kinases, C-terminal domain [PF02782.19] (db=pfam)
7L3	D7	3	Marinomonas_RAST_Marinomonas.CDS.471	rank: D; FGGY family of carbohydrate kinases, C-terminal domain [PF02782.19] (db=pfam)
3L2	D3	2	Marinomonas_RAST_Marinomonas.CDS.471	rank: D; FGGY family of carbohydrate kinases, C-terminal domain [PF02782.19] (db=pfam)
7L4	D7	4	Marinomonas_RAST_Marinomonas.CDS.471	rank: D; FGGY family of carbohydrate kinases, C-terminal domain [PF02782.19] (db=pfam)
3L3	D3	3	Marinomonas_RAST_Marinomonas.CDS.471	rank: D; FGGY family of carbohydrate kinases, C-terminal domain [PF02782.19] (db=pfam)
3L4	D3	4	Marinomonas_RAST_Marinomonas.CDS.471	rank: D; FGGY family of carbohydrate kinases, C-terminal domain [PF02782.19] (db=pfam)
3L1	D3	1	Marinomonas_RAST_Marinomonas.CDS.475	rank: D; SPFH domain / Band 7 family [PF01145.28]; C-terminal region of band_7 [PF16200.8] (db=pfam)
7L1	D7	1	Marinomonas_RAST_Marinomonas.CDS.475	rank: D; SPFH domain / Band 7 family [PF01145.28]; C-terminal region of band_7 [PF16200.8] (db=pfam)
7L2	D7	2	Marinomonas_RAST_Marinomonas.CDS.475	rank: D; SPFH domain / Band 7 family [PF01145.28]; C-terminal region of band_7 [PF16200.8] (db=pfam)
7L3	D7	3	Marinomonas_RAST_Marinomonas.CDS.475	rank: D; SPFH domain / Band 7 family [PF01145.28]; C-terminal region of band_7 [PF16200.8] (db=pfam)
3L2	D3	2	Marinomonas_RAST_Marinomonas.CDS.475	rank: D; SPFH domain / Band 7 family [PF01145.28]; C-terminal region of band_7 [PF16200.8] (db=pfam)
7L4	D7	4	Marinomonas_RAST_Marinomonas.CDS.475	rank: D; SPFH domain / Band 7 family [PF01145.28]; C-terminal region of band_7 [PF16200.8] (db=pfam)
3L3	D3	3	Marinomonas_RAST_Marinomonas.CDS.475	rank: D; SPFH domain / Band 7 family [PF01145.28]; C-terminal region of band_7 [PF16200.8] (db=pfam)
3L4	D3	4	Marinomonas_RAST_Marinomonas.CDS.475	rank: D; SPFH domain / Band 7 family [PF01145.28]; C-terminal region of band_7 [PF16200.8] (db=pfam)
3L1	D3	1	Marinomonas_RAST_Marinomonas.CDS.507	rank: C; urocanate hydratase [EC:4.2.1.49] (db=kegg)
7L1	D7	1	Marinomonas_RAST_Marinomonas.CDS.507	rank: C; urocanate hydratase [EC:4.2.1.49] (db=kegg)
7L2	D7	2	Marinomonas_RAST_Marinomonas.CDS.507	rank: C; urocanate hydratase [EC:4.2.1.49] (db=kegg)
7L3	D7	3	Marinomonas_RAST_Marinomonas.CDS.507	rank: C; urocanate hydratase [EC:4.2.1.49] (db=kegg)
3L2	D3	2	Marinomonas_RAST_Marinomonas.CDS.507	rank: C; urocanate hydratase [EC:4.2.1.49] (db=kegg)
7L4	D7	4	Marinomonas_RAST_Marinomonas.CDS.507	rank: C; urocanate hydratase [EC:4.2.1.49] (db=kegg)
3L3	D3	3	Marinomonas_RAST_Marinomonas.CDS.507	rank: C; urocanate hydratase [EC:4.2.1.49] (db=kegg)
3L4	D3	4	Marinomonas_RAST_Marinomonas.CDS.507	rank: C; urocanate hydratase [EC:4.2.1.49] (db=kegg)
3L1	D3	1	Marinomonas_RAST_Marinomonas.CDS.514	rank: C; glycine betaine/proline transport system substrate-binding protein (db=kegg)
7L1	D7	1	Marinomonas_RAST_Marinomonas.CDS.514	rank: C; glycine betaine/proline transport system substrate-binding protein (db=kegg)
7L2	D7	2	Marinomonas_RAST_Marinomonas.CDS.514	rank: C; glycine betaine/proline transport system substrate-binding protein (db=kegg)
7L3	D7	3	Marinomonas_RAST_Marinomonas.CDS.514	rank: C; glycine betaine/proline transport system substrate-binding protein (db=kegg)
3L2	D3	2	Marinomonas_RAST_Marinomonas.CDS.514	rank: C; glycine betaine/proline transport system substrate-binding protein (db=kegg)
7L4	D7	4	Marinomonas_RAST_Marinomonas.CDS.514	rank: C; glycine betaine/proline transport system substrate-binding protein (db=kegg)
3L3	D3	3	Marinomonas_RAST_Marinomonas.CDS.514	rank: C; glycine betaine/proline transport system substrate-binding protein (db=kegg)
3L4	D3	4	Marinomonas_RAST_Marinomonas.CDS.514	rank: C; glycine betaine/proline transport system substrate-binding protein (db=kegg)
3L1	D3	1	Marinomonas_RAST_Marinomonas.CDS.521	rank: C; putative tricarboxylic transport membrane protein (db=kegg)
7L1	D7	1	Marinomonas_RAST_Marinomonas.CDS.521	rank: C; putative tricarboxylic transport membrane protein (db=kegg)
7L2	D7	2	Marinomonas_RAST_Marinomonas.CDS.521	rank: C; putative tricarboxylic transport membrane protein (db=kegg)
7L3	D7	3	Marinomonas_RAST_Marinomonas.CDS.521	rank: C; putative tricarboxylic transport membrane protein (db=kegg)
3L2	D3	2	Marinomonas_RAST_Marinomonas.CDS.521	rank: C; putative tricarboxylic transport membrane protein (db=kegg)
7L4	D7	4	Marinomonas_RAST_Marinomonas.CDS.521	rank: C; putative tricarboxylic transport membrane protein (db=kegg)
3L3	D3	3	Marinomonas_RAST_Marinomonas.CDS.521	rank: C; putative tricarboxylic transport membrane protein (db=kegg)
3L4	D3	4	Marinomonas_RAST_Marinomonas.CDS.521	rank: C; putative tricarboxylic transport membrane protein (db=kegg)
3L1	D3	1	Marinomonas_RAST_Marinomonas.CDS.537	rank: C; thioredoxin-dependent peroxiredoxin [EC:1.11.1.24] (db=kegg)
7L1	D7	1	Marinomonas_RAST_Marinomonas.CDS.537	rank: C; thioredoxin-dependent peroxiredoxin [EC:1.11.1.24] (db=kegg)
7L2	D7	2	Marinomonas_RAST_Marinomonas.CDS.537	rank: C; thioredoxin-dependent peroxiredoxin [EC:1.11.1.24] (db=kegg)
7L3	D7	3	Marinomonas_RAST_Marinomonas.CDS.537	rank: C; thioredoxin-dependent peroxiredoxin [EC:1.11.1.24] (db=kegg)
3L2	D3	2	Marinomonas_RAST_Marinomonas.CDS.537	rank: C; thioredoxin-dependent peroxiredoxin [EC:1.11.1.24] (db=kegg)
7L4	D7	4	Marinomonas_RAST_Marinomonas.CDS.537	rank: C; thioredoxin-dependent peroxiredoxin [EC:1.11.1.24] (db=kegg)
3L3	D3	3	Marinomonas_RAST_Marinomonas.CDS.537	rank: C; thioredoxin-dependent peroxiredoxin [EC:1.11.1.24] (db=kegg)
3L4	D3	4	Marinomonas_RAST_Marinomonas.CDS.537	rank: C; thioredoxin-dependent peroxiredoxin [EC:1.11.1.24] (db=kegg)
3L1	D3	1	Marinomonas_RAST_Marinomonas.CDS.538	rank: C; FMN reductase (NADPH) [EC:1.5.1.38] (db=kegg)
7L1	D7	1	Marinomonas_RAST_Marinomonas.CDS.538	rank: C; FMN reductase (NADPH) [EC:1.5.1.38] (db=kegg)
7L2	D7	2	Marinomonas_RAST_Marinomonas.CDS.538	rank: C; FMN reductase (NADPH) [EC:1.5.1.38] (db=kegg)
7L3	D7	3	Marinomonas_RAST_Marinomonas.CDS.538	rank: C; FMN reductase (NADPH) [EC:1.5.1.38] (db=kegg)
3L2	D3	2	Marinomonas_RAST_Marinomonas.CDS.538	rank: C; FMN reductase (NADPH) [EC:1.5.1.38] (db=kegg)
7L4	D7	4	Marinomonas_RAST_Marinomonas.CDS.538	rank: C; FMN reductase (NADPH) [EC:1.5.1.38] (db=kegg)
3L3	D3	3	Marinomonas_RAST_Marinomonas.CDS.538	rank: C; FMN reductase (NADPH) [EC:1.5.1.38] (db=kegg)
3L4	D3	4	Marinomonas_RAST_Marinomonas.CDS.538	rank: C; FMN reductase (NADPH) [EC:1.5.1.38] (db=kegg)
3L1	D3	1	Marinomonas_RAST_Marinomonas.CDS.546	rank: C; acyl-CoA thioesterase YciA [EC:3.1.2.-] (db=kegg)
7L1	D7	1	Marinomonas_RAST_Marinomonas.CDS.546	rank: C; acyl-CoA thioesterase YciA [EC:3.1.2.-] (db=kegg)
7L2	D7	2	Marinomonas_RAST_Marinomonas.CDS.546	rank: C; acyl-CoA thioesterase YciA [EC:3.1.2.-] (db=kegg)
7L3	D7	3	Marinomonas_RAST_Marinomonas.CDS.546	rank: C; acyl-CoA thioesterase YciA [EC:3.1.2.-] (db=kegg)
3L2	D3	2	Marinomonas_RAST_Marinomonas.CDS.546	rank: C; acyl-CoA thioesterase YciA [EC:3.1.2.-] (db=kegg)
7L4	D7	4	Marinomonas_RAST_Marinomonas.CDS.546	rank: C; acyl-CoA thioesterase YciA [EC:3.1.2.-] (db=kegg)
3L3	D3	3	Marinomonas_RAST_Marinomonas.CDS.546	rank: C; acyl-CoA thioesterase YciA [EC:3.1.2.-] (db=kegg)
3L4	D3	4	Marinomonas_RAST_Marinomonas.CDS.546	rank: C; acyl-CoA thioesterase YciA [EC:3.1.2.-] (db=kegg)
3L1	D3	1	Marinomonas_RAST_Marinomonas.CDS.555	rank: C; protein PhnA (db=kegg)
7L1	D7	1	Marinomonas_RAST_Marinomonas.CDS.555	rank: C; protein PhnA (db=kegg)
7L2	D7	2	Marinomonas_RAST_Marinomonas.CDS.555	rank: C; protein PhnA (db=kegg)
7L3	D7	3	Marinomonas_RAST_Marinomonas.CDS.555	rank: C; protein PhnA (db=kegg)
3L2	D3	2	Marinomonas_RAST_Marinomonas.CDS.555	rank: C; protein PhnA (db=kegg)
7L4	D7	4	Marinomonas_RAST_Marinomonas.CDS.555	rank: C; protein PhnA (db=kegg)
3L3	D3	3	Marinomonas_RAST_Marinomonas.CDS.555	rank: C; protein PhnA (db=kegg)
3L4	D3	4	Marinomonas_RAST_Marinomonas.CDS.555	rank: C; protein PhnA (db=kegg)
3L1	D3	1	Marinomonas_RAST_Marinomonas.CDS.561	rank: C; malate dehydrogenase (quinone) [EC:1.1.5.4] (db=kegg)
7L1	D7	1	Marinomonas_RAST_Marinomonas.CDS.561	rank: C; malate dehydrogenase (quinone) [EC:1.1.5.4] (db=kegg)
7L2	D7	2	Marinomonas_RAST_Marinomonas.CDS.561	rank: C; malate dehydrogenase (quinone) [EC:1.1.5.4] (db=kegg)
7L3	D7	3	Marinomonas_RAST_Marinomonas.CDS.561	rank: C; malate dehydrogenase (quinone) [EC:1.1.5.4] (db=kegg)
3L2	D3	2	Marinomonas_RAST_Marinomonas.CDS.561	rank: C; malate dehydrogenase (quinone) [EC:1.1.5.4] (db=kegg)
7L4	D7	4	Marinomonas_RAST_Marinomonas.CDS.561	rank: C; malate dehydrogenase (quinone) [EC:1.1.5.4] (db=kegg)
3L3	D3	3	Marinomonas_RAST_Marinomonas.CDS.561	rank: C; malate dehydrogenase (quinone) [EC:1.1.5.4] (db=kegg)
3L4	D3	4	Marinomonas_RAST_Marinomonas.CDS.561	rank: C; malate dehydrogenase (quinone) [EC:1.1.5.4] (db=kegg)
3L1	D3	1	Marinomonas_RAST_Marinomonas.CDS.562	rank: C; malate dehydrogenase (quinone) [EC:1.1.5.4] (db=kegg)
7L1	D7	1	Marinomonas_RAST_Marinomonas.CDS.562	rank: C; malate dehydrogenase (quinone) [EC:1.1.5.4] (db=kegg)
7L2	D7	2	Marinomonas_RAST_Marinomonas.CDS.562	rank: C; malate dehydrogenase (quinone) [EC:1.1.5.4] (db=kegg)
7L3	D7	3	Marinomonas_RAST_Marinomonas.CDS.562	rank: C; malate dehydrogenase (quinone) [EC:1.1.5.4] (db=kegg)
3L2	D3	2	Marinomonas_RAST_Marinomonas.CDS.562	rank: C; malate dehydrogenase (quinone) [EC:1.1.5.4] (db=kegg)
7L4	D7	4	Marinomonas_RAST_Marinomonas.CDS.562	rank: C; malate dehydrogenase (quinone) [EC:1.1.5.4] (db=kegg)
3L3	D3	3	Marinomonas_RAST_Marinomonas.CDS.562	rank: C; malate dehydrogenase (quinone) [EC:1.1.5.4] (db=kegg)
3L4	D3	4	Marinomonas_RAST_Marinomonas.CDS.562	rank: C; malate dehydrogenase (quinone) [EC:1.1.5.4] (db=kegg)
3L1	D3	1	Marinomonas_RAST_Marinomonas.CDS.563	rank: D; CBS domain [PF00571.31] (db=pfam)
7L1	D7	1	Marinomonas_RAST_Marinomonas.CDS.563	rank: D; CBS domain [PF00571.31] (db=pfam)
7L2	D7	2	Marinomonas_RAST_Marinomonas.CDS.563	rank: D; CBS domain [PF00571.31] (db=pfam)
7L3	D7	3	Marinomonas_RAST_Marinomonas.CDS.563	rank: D; CBS domain [PF00571.31] (db=pfam)
3L2	D3	2	Marinomonas_RAST_Marinomonas.CDS.563	rank: D; CBS domain [PF00571.31] (db=pfam)
7L4	D7	4	Marinomonas_RAST_Marinomonas.CDS.563	rank: D; CBS domain [PF00571.31] (db=pfam)
3L3	D3	3	Marinomonas_RAST_Marinomonas.CDS.563	rank: D; CBS domain [PF00571.31] (db=pfam)
3L4	D3	4	Marinomonas_RAST_Marinomonas.CDS.563	rank: D; CBS domain [PF00571.31] (db=pfam)
3L1	D3	1	Marinomonas_RAST_Marinomonas.CDS.564	rank: C; molecular chaperone Hsp33 (db=kegg)
7L1	D7	1	Marinomonas_RAST_Marinomonas.CDS.564	rank: C; molecular chaperone Hsp33 (db=kegg)
7L2	D7	2	Marinomonas_RAST_Marinomonas.CDS.564	rank: C; molecular chaperone Hsp33 (db=kegg)
7L3	D7	3	Marinomonas_RAST_Marinomonas.CDS.564	rank: C; molecular chaperone Hsp33 (db=kegg)
3L2	D3	2	Marinomonas_RAST_Marinomonas.CDS.564	rank: C; molecular chaperone Hsp33 (db=kegg)
7L4	D7	4	Marinomonas_RAST_Marinomonas.CDS.564	rank: C; molecular chaperone Hsp33 (db=kegg)
3L3	D3	3	Marinomonas_RAST_Marinomonas.CDS.564	rank: C; molecular chaperone Hsp33 (db=kegg)
3L4	D3	4	Marinomonas_RAST_Marinomonas.CDS.564	rank: C; molecular chaperone Hsp33 (db=kegg)
3L1	D3	1	Marinomonas_RAST_Marinomonas.CDS.565	rank: C; ATP-binding cassette, subfamily F, member 3 (db=kegg)
7L1	D7	1	Marinomonas_RAST_Marinomonas.CDS.565	rank: C; ATP-binding cassette, subfamily F, member 3 (db=kegg)
7L2	D7	2	Marinomonas_RAST_Marinomonas.CDS.565	rank: C; ATP-binding cassette, subfamily F, member 3 (db=kegg)
7L3	D7	3	Marinomonas_RAST_Marinomonas.CDS.565	rank: C; ATP-binding cassette, subfamily F, member 3 (db=kegg)
3L2	D3	2	Marinomonas_RAST_Marinomonas.CDS.565	rank: C; ATP-binding cassette, subfamily F, member 3 (db=kegg)
7L4	D7	4	Marinomonas_RAST_Marinomonas.CDS.565	rank: C; ATP-binding cassette, subfamily F, member 3 (db=kegg)
3L3	D3	3	Marinomonas_RAST_Marinomonas.CDS.565	rank: C; ATP-binding cassette, subfamily F, member 3 (db=kegg)
3L4	D3	4	Marinomonas_RAST_Marinomonas.CDS.565	rank: C; ATP-binding cassette, subfamily F, member 3 (db=kegg)
3L1	D3	1	Marinomonas_RAST_Marinomonas.CDS.566	rank: C; porphobilinogen synthase [EC:4.2.1.24] (db=kegg)
7L1	D7	1	Marinomonas_RAST_Marinomonas.CDS.566	rank: C; porphobilinogen synthase [EC:4.2.1.24] (db=kegg)
7L2	D7	2	Marinomonas_RAST_Marinomonas.CDS.566	rank: C; porphobilinogen synthase [EC:4.2.1.24] (db=kegg)
7L3	D7	3	Marinomonas_RAST_Marinomonas.CDS.566	rank: C; porphobilinogen synthase [EC:4.2.1.24] (db=kegg)
3L2	D3	2	Marinomonas_RAST_Marinomonas.CDS.566	rank: C; porphobilinogen synthase [EC:4.2.1.24] (db=kegg)
7L4	D7	4	Marinomonas_RAST_Marinomonas.CDS.566	rank: C; porphobilinogen synthase [EC:4.2.1.24] (db=kegg)
3L3	D3	3	Marinomonas_RAST_Marinomonas.CDS.566	rank: C; porphobilinogen synthase [EC:4.2.1.24] (db=kegg)
3L4	D3	4	Marinomonas_RAST_Marinomonas.CDS.566	rank: C; porphobilinogen synthase [EC:4.2.1.24] (db=kegg)
3L1	D3	1	Marinomonas_RAST_Marinomonas.CDS.567	rank: C; polyphosphate kinase [EC:2.7.4.1] (db=kegg)
7L1	D7	1	Marinomonas_RAST_Marinomonas.CDS.567	rank: C; polyphosphate kinase [EC:2.7.4.1] (db=kegg)
7L2	D7	2	Marinomonas_RAST_Marinomonas.CDS.567	rank: C; polyphosphate kinase [EC:2.7.4.1] (db=kegg)
7L3	D7	3	Marinomonas_RAST_Marinomonas.CDS.567	rank: C; polyphosphate kinase [EC:2.7.4.1] (db=kegg)
3L2	D3	2	Marinomonas_RAST_Marinomonas.CDS.567	rank: C; polyphosphate kinase [EC:2.7.4.1] (db=kegg)
7L4	D7	4	Marinomonas_RAST_Marinomonas.CDS.567	rank: C; polyphosphate kinase [EC:2.7.4.1] (db=kegg)
3L3	D3	3	Marinomonas_RAST_Marinomonas.CDS.567	rank: C; polyphosphate kinase [EC:2.7.4.1] (db=kegg)
3L4	D3	4	Marinomonas_RAST_Marinomonas.CDS.567	rank: C; polyphosphate kinase [EC:2.7.4.1] (db=kegg)
3L1	D3	1	Marinomonas_RAST_Marinomonas.CDS.569	rank: C; bacterioferritin [EC:1.16.3.1] (db=kegg)
7L1	D7	1	Marinomonas_RAST_Marinomonas.CDS.569	rank: C; bacterioferritin [EC:1.16.3.1] (db=kegg)
7L2	D7	2	Marinomonas_RAST_Marinomonas.CDS.569	rank: C; bacterioferritin [EC:1.16.3.1] (db=kegg)
7L3	D7	3	Marinomonas_RAST_Marinomonas.CDS.569	rank: C; bacterioferritin [EC:1.16.3.1] (db=kegg)
3L2	D3	2	Marinomonas_RAST_Marinomonas.CDS.569	rank: C; bacterioferritin [EC:1.16.3.1] (db=kegg)
7L4	D7	4	Marinomonas_RAST_Marinomonas.CDS.569	rank: C; bacterioferritin [EC:1.16.3.1] (db=kegg)
3L3	D3	3	Marinomonas_RAST_Marinomonas.CDS.569	rank: C; bacterioferritin [EC:1.16.3.1] (db=kegg)
3L4	D3	4	Marinomonas_RAST_Marinomonas.CDS.569	rank: C; bacterioferritin [EC:1.16.3.1] (db=kegg)
3L1	D3	1	Marinomonas_RAST_Marinomonas.CDS.570	rank: C; topoisomerase IV subunit A [EC:5.6.2.2] (db=kegg)
7L1	D7	1	Marinomonas_RAST_Marinomonas.CDS.570	rank: C; topoisomerase IV subunit A [EC:5.6.2.2] (db=kegg)
7L2	D7	2	Marinomonas_RAST_Marinomonas.CDS.570	rank: C; topoisomerase IV subunit A [EC:5.6.2.2] (db=kegg)
7L3	D7	3	Marinomonas_RAST_Marinomonas.CDS.570	rank: C; topoisomerase IV subunit A [EC:5.6.2.2] (db=kegg)
3L2	D3	2	Marinomonas_RAST_Marinomonas.CDS.570	rank: C; topoisomerase IV subunit A [EC:5.6.2.2] (db=kegg)
7L4	D7	4	Marinomonas_RAST_Marinomonas.CDS.570	rank: C; topoisomerase IV subunit A [EC:5.6.2.2] (db=kegg)
3L3	D3	3	Marinomonas_RAST_Marinomonas.CDS.570	rank: C; topoisomerase IV subunit A [EC:5.6.2.2] (db=kegg)
3L4	D3	4	Marinomonas_RAST_Marinomonas.CDS.570	rank: C; topoisomerase IV subunit A [EC:5.6.2.2] (db=kegg)
3L1	D3	1	Marinomonas_RAST_Marinomonas.CDS.573	rank: C; N-carbamoylputrescine amidase [EC:3.5.1.53] (db=kegg)
7L1	D7	1	Marinomonas_RAST_Marinomonas.CDS.573	rank: C; N-carbamoylputrescine amidase [EC:3.5.1.53] (db=kegg)
7L2	D7	2	Marinomonas_RAST_Marinomonas.CDS.573	rank: C; N-carbamoylputrescine amidase [EC:3.5.1.53] (db=kegg)
7L3	D7	3	Marinomonas_RAST_Marinomonas.CDS.573	rank: C; N-carbamoylputrescine amidase [EC:3.5.1.53] (db=kegg)
3L2	D3	2	Marinomonas_RAST_Marinomonas.CDS.573	rank: C; N-carbamoylputrescine amidase [EC:3.5.1.53] (db=kegg)
7L4	D7	4	Marinomonas_RAST_Marinomonas.CDS.573	rank: C; N-carbamoylputrescine amidase [EC:3.5.1.53] (db=kegg)
3L3	D3	3	Marinomonas_RAST_Marinomonas.CDS.573	rank: C; N-carbamoylputrescine amidase [EC:3.5.1.53] (db=kegg)
3L4	D3	4	Marinomonas_RAST_Marinomonas.CDS.573	rank: C; N-carbamoylputrescine amidase [EC:3.5.1.53] (db=kegg)
3L1	D3	1	Marinomonas_RAST_Marinomonas.CDS.591	rank: E
7L1	D7	1	Marinomonas_RAST_Marinomonas.CDS.591	rank: E
7L2	D7	2	Marinomonas_RAST_Marinomonas.CDS.591	rank: E
7L3	D7	3	Marinomonas_RAST_Marinomonas.CDS.591	rank: E
3L2	D3	2	Marinomonas_RAST_Marinomonas.CDS.591	rank: E
7L4	D7	4	Marinomonas_RAST_Marinomonas.CDS.591	rank: E
3L3	D3	3	Marinomonas_RAST_Marinomonas.CDS.591	rank: E
3L4	D3	4	Marinomonas_RAST_Marinomonas.CDS.591	rank: E
3L1	D3	1	Marinomonas_RAST_Marinomonas.CDS.603	rank: E
7L1	D7	1	Marinomonas_RAST_Marinomonas.CDS.603	rank: E
7L2	D7	2	Marinomonas_RAST_Marinomonas.CDS.603	rank: E
7L3	D7	3	Marinomonas_RAST_Marinomonas.CDS.603	rank: E
3L2	D3	2	Marinomonas_RAST_Marinomonas.CDS.603	rank: E
7L4	D7	4	Marinomonas_RAST_Marinomonas.CDS.603	rank: E
3L3	D3	3	Marinomonas_RAST_Marinomonas.CDS.603	rank: E
3L4	D3	4	Marinomonas_RAST_Marinomonas.CDS.603	rank: E
3L1	D3	1	Marinomonas_RAST_Marinomonas.CDS.604	rank: E
7L1	D7	1	Marinomonas_RAST_Marinomonas.CDS.604	rank: E
7L2	D7	2	Marinomonas_RAST_Marinomonas.CDS.604	rank: E
7L3	D7	3	Marinomonas_RAST_Marinomonas.CDS.604	rank: E
3L2	D3	2	Marinomonas_RAST_Marinomonas.CDS.604	rank: E
7L4	D7	4	Marinomonas_RAST_Marinomonas.CDS.604	rank: E
3L3	D3	3	Marinomonas_RAST_Marinomonas.CDS.604	rank: E
3L4	D3	4	Marinomonas_RAST_Marinomonas.CDS.604	rank: E
3L1	D3	1	Marinomonas_RAST_Marinomonas.CDS.606	rank: C; exopolyphosphatase / guanosine-5'-triphosphate,3'-diphosphate pyrophosphatase [EC:3.6.1.11 3.6.1.40] (db=kegg)
7L1	D7	1	Marinomonas_RAST_Marinomonas.CDS.606	rank: C; exopolyphosphatase / guanosine-5'-triphosphate,3'-diphosphate pyrophosphatase [EC:3.6.1.11 3.6.1.40] (db=kegg)
7L2	D7	2	Marinomonas_RAST_Marinomonas.CDS.606	rank: C; exopolyphosphatase / guanosine-5'-triphosphate,3'-diphosphate pyrophosphatase [EC:3.6.1.11 3.6.1.40] (db=kegg)
7L3	D7	3	Marinomonas_RAST_Marinomonas.CDS.606	rank: C; exopolyphosphatase / guanosine-5'-triphosphate,3'-diphosphate pyrophosphatase [EC:3.6.1.11 3.6.1.40] (db=kegg)
3L2	D3	2	Marinomonas_RAST_Marinomonas.CDS.606	rank: C; exopolyphosphatase / guanosine-5'-triphosphate,3'-diphosphate pyrophosphatase [EC:3.6.1.11 3.6.1.40] (db=kegg)
7L4	D7	4	Marinomonas_RAST_Marinomonas.CDS.606	rank: C; exopolyphosphatase / guanosine-5'-triphosphate,3'-diphosphate pyrophosphatase [EC:3.6.1.11 3.6.1.40] (db=kegg)
3L3	D3	3	Marinomonas_RAST_Marinomonas.CDS.606	rank: C; exopolyphosphatase / guanosine-5'-triphosphate,3'-diphosphate pyrophosphatase [EC:3.6.1.11 3.6.1.40] (db=kegg)
3L4	D3	4	Marinomonas_RAST_Marinomonas.CDS.606	rank: C; exopolyphosphatase / guanosine-5'-triphosphate,3'-diphosphate pyrophosphatase [EC:3.6.1.11 3.6.1.40] (db=kegg)
3L1	D3	1	Marinomonas_RAST_Marinomonas.CDS.607	rank: C; transcription termination factor Rho (db=kegg)
7L1	D7	1	Marinomonas_RAST_Marinomonas.CDS.607	rank: C; transcription termination factor Rho (db=kegg)
7L2	D7	2	Marinomonas_RAST_Marinomonas.CDS.607	rank: C; transcription termination factor Rho (db=kegg)
7L3	D7	3	Marinomonas_RAST_Marinomonas.CDS.607	rank: C; transcription termination factor Rho (db=kegg)
3L2	D3	2	Marinomonas_RAST_Marinomonas.CDS.607	rank: C; transcription termination factor Rho (db=kegg)
7L4	D7	4	Marinomonas_RAST_Marinomonas.CDS.607	rank: C; transcription termination factor Rho (db=kegg)
3L3	D3	3	Marinomonas_RAST_Marinomonas.CDS.607	rank: C; transcription termination factor Rho (db=kegg)
3L4	D3	4	Marinomonas_RAST_Marinomonas.CDS.607	rank: C; transcription termination factor Rho (db=kegg)
3L1	D3	1	Marinomonas_RAST_Marinomonas.CDS.628	rank: C; alanine-synthesizing transaminase [EC:2.6.1.66 2.6.1.2] (db=kegg)
7L1	D7	1	Marinomonas_RAST_Marinomonas.CDS.628	rank: C; alanine-synthesizing transaminase [EC:2.6.1.66 2.6.1.2] (db=kegg)
7L2	D7	2	Marinomonas_RAST_Marinomonas.CDS.628	rank: C; alanine-synthesizing transaminase [EC:2.6.1.66 2.6.1.2] (db=kegg)
7L3	D7	3	Marinomonas_RAST_Marinomonas.CDS.628	rank: C; alanine-synthesizing transaminase [EC:2.6.1.66 2.6.1.2] (db=kegg)
3L2	D3	2	Marinomonas_RAST_Marinomonas.CDS.628	rank: C; alanine-synthesizing transaminase [EC:2.6.1.66 2.6.1.2] (db=kegg)
7L4	D7	4	Marinomonas_RAST_Marinomonas.CDS.628	rank: C; alanine-synthesizing transaminase [EC:2.6.1.66 2.6.1.2] (db=kegg)
3L3	D3	3	Marinomonas_RAST_Marinomonas.CDS.628	rank: C; alanine-synthesizing transaminase [EC:2.6.1.66 2.6.1.2] (db=kegg)
3L4	D3	4	Marinomonas_RAST_Marinomonas.CDS.628	rank: C; alanine-synthesizing transaminase [EC:2.6.1.66 2.6.1.2] (db=kegg)
3L1	D3	1	Marinomonas_RAST_Marinomonas.CDS.629	rank: C; heat shock protein HtpX [EC:3.4.24.-] (db=kegg)
7L1	D7	1	Marinomonas_RAST_Marinomonas.CDS.629	rank: C; heat shock protein HtpX [EC:3.4.24.-] (db=kegg)
7L2	D7	2	Marinomonas_RAST_Marinomonas.CDS.629	rank: C; heat shock protein HtpX [EC:3.4.24.-] (db=kegg)
7L3	D7	3	Marinomonas_RAST_Marinomonas.CDS.629	rank: C; heat shock protein HtpX [EC:3.4.24.-] (db=kegg)
3L2	D3	2	Marinomonas_RAST_Marinomonas.CDS.629	rank: C; heat shock protein HtpX [EC:3.4.24.-] (db=kegg)
7L4	D7	4	Marinomonas_RAST_Marinomonas.CDS.629	rank: C; heat shock protein HtpX [EC:3.4.24.-] (db=kegg)
3L3	D3	3	Marinomonas_RAST_Marinomonas.CDS.629	rank: C; heat shock protein HtpX [EC:3.4.24.-] (db=kegg)
3L4	D3	4	Marinomonas_RAST_Marinomonas.CDS.629	rank: C; heat shock protein HtpX [EC:3.4.24.-] (db=kegg)
3L1	D3	1	Marinomonas_RAST_Marinomonas.CDS.631	rank: C; erythronate-4-phosphate dehydrogenase [EC:1.1.1.290] (db=kegg)
7L1	D7	1	Marinomonas_RAST_Marinomonas.CDS.631	rank: C; erythronate-4-phosphate dehydrogenase [EC:1.1.1.290] (db=kegg)
7L2	D7	2	Marinomonas_RAST_Marinomonas.CDS.631	rank: C; erythronate-4-phosphate dehydrogenase [EC:1.1.1.290] (db=kegg)
7L3	D7	3	Marinomonas_RAST_Marinomonas.CDS.631	rank: C; erythronate-4-phosphate dehydrogenase [EC:1.1.1.290] (db=kegg)
3L2	D3	2	Marinomonas_RAST_Marinomonas.CDS.631	rank: C; erythronate-4-phosphate dehydrogenase [EC:1.1.1.290] (db=kegg)
7L4	D7	4	Marinomonas_RAST_Marinomonas.CDS.631	rank: C; erythronate-4-phosphate dehydrogenase [EC:1.1.1.290] (db=kegg)
3L3	D3	3	Marinomonas_RAST_Marinomonas.CDS.631	rank: C; erythronate-4-phosphate dehydrogenase [EC:1.1.1.290] (db=kegg)
3L4	D3	4	Marinomonas_RAST_Marinomonas.CDS.631	rank: C; erythronate-4-phosphate dehydrogenase [EC:1.1.1.290] (db=kegg)
3L1	D3	1	Marinomonas_RAST_Marinomonas.CDS.633	rank: C; aminomethyltransferase [EC:2.1.2.10] (db=kegg)
7L1	D7	1	Marinomonas_RAST_Marinomonas.CDS.633	rank: C; aminomethyltransferase [EC:2.1.2.10] (db=kegg)
7L2	D7	2	Marinomonas_RAST_Marinomonas.CDS.633	rank: C; aminomethyltransferase [EC:2.1.2.10] (db=kegg)
7L3	D7	3	Marinomonas_RAST_Marinomonas.CDS.633	rank: C; aminomethyltransferase [EC:2.1.2.10] (db=kegg)
3L2	D3	2	Marinomonas_RAST_Marinomonas.CDS.633	rank: C; aminomethyltransferase [EC:2.1.2.10] (db=kegg)
7L4	D7	4	Marinomonas_RAST_Marinomonas.CDS.633	rank: C; aminomethyltransferase [EC:2.1.2.10] (db=kegg)
3L3	D3	3	Marinomonas_RAST_Marinomonas.CDS.633	rank: C; aminomethyltransferase [EC:2.1.2.10] (db=kegg)
3L4	D3	4	Marinomonas_RAST_Marinomonas.CDS.633	rank: C; aminomethyltransferase [EC:2.1.2.10] (db=kegg)
3L1	D3	1	Marinomonas_RAST_Marinomonas.CDS.635	rank: D; AMP-binding enzyme [PF00501.31]; Acetyl-coenzyme A synthetase N-terminus [PF16177.8] (db=pfam)
7L1	D7	1	Marinomonas_RAST_Marinomonas.CDS.635	rank: D; AMP-binding enzyme [PF00501.31]; Acetyl-coenzyme A synthetase N-terminus [PF16177.8] (db=pfam)
7L2	D7	2	Marinomonas_RAST_Marinomonas.CDS.635	rank: D; AMP-binding enzyme [PF00501.31]; Acetyl-coenzyme A synthetase N-terminus [PF16177.8] (db=pfam)
7L3	D7	3	Marinomonas_RAST_Marinomonas.CDS.635	rank: D; AMP-binding enzyme [PF00501.31]; Acetyl-coenzyme A synthetase N-terminus [PF16177.8] (db=pfam)
3L2	D3	2	Marinomonas_RAST_Marinomonas.CDS.635	rank: D; AMP-binding enzyme [PF00501.31]; Acetyl-coenzyme A synthetase N-terminus [PF16177.8] (db=pfam)
7L4	D7	4	Marinomonas_RAST_Marinomonas.CDS.635	rank: D; AMP-binding enzyme [PF00501.31]; Acetyl-coenzyme A synthetase N-terminus [PF16177.8] (db=pfam)
3L3	D3	3	Marinomonas_RAST_Marinomonas.CDS.635	rank: D; AMP-binding enzyme [PF00501.31]; Acetyl-coenzyme A synthetase N-terminus [PF16177.8] (db=pfam)
3L4	D3	4	Marinomonas_RAST_Marinomonas.CDS.635	rank: D; AMP-binding enzyme [PF00501.31]; Acetyl-coenzyme A synthetase N-terminus [PF16177.8] (db=pfam)
3L1	D3	1	Marinomonas_RAST_Marinomonas.CDS.638	rank: C; uncharacterized protein (db=kegg)
7L1	D7	1	Marinomonas_RAST_Marinomonas.CDS.638	rank: C; uncharacterized protein (db=kegg)
7L2	D7	2	Marinomonas_RAST_Marinomonas.CDS.638	rank: C; uncharacterized protein (db=kegg)
7L3	D7	3	Marinomonas_RAST_Marinomonas.CDS.638	rank: C; uncharacterized protein (db=kegg)
3L2	D3	2	Marinomonas_RAST_Marinomonas.CDS.638	rank: C; uncharacterized protein (db=kegg)
7L4	D7	4	Marinomonas_RAST_Marinomonas.CDS.638	rank: C; uncharacterized protein (db=kegg)
3L3	D3	3	Marinomonas_RAST_Marinomonas.CDS.638	rank: C; uncharacterized protein (db=kegg)
3L4	D3	4	Marinomonas_RAST_Marinomonas.CDS.638	rank: C; uncharacterized protein (db=kegg)
3L1	D3	1	Marinomonas_RAST_Marinomonas.CDS.645	rank: D; Molybdopterin oxidoreductase [PF00384.25] (db=pfam)
7L1	D7	1	Marinomonas_RAST_Marinomonas.CDS.645	rank: D; Molybdopterin oxidoreductase [PF00384.25] (db=pfam)
7L2	D7	2	Marinomonas_RAST_Marinomonas.CDS.645	rank: D; Molybdopterin oxidoreductase [PF00384.25] (db=pfam)
7L3	D7	3	Marinomonas_RAST_Marinomonas.CDS.645	rank: D; Molybdopterin oxidoreductase [PF00384.25] (db=pfam)
3L2	D3	2	Marinomonas_RAST_Marinomonas.CDS.645	rank: D; Molybdopterin oxidoreductase [PF00384.25] (db=pfam)
7L4	D7	4	Marinomonas_RAST_Marinomonas.CDS.645	rank: D; Molybdopterin oxidoreductase [PF00384.25] (db=pfam)
3L3	D3	3	Marinomonas_RAST_Marinomonas.CDS.645	rank: D; Molybdopterin oxidoreductase [PF00384.25] (db=pfam)
3L4	D3	4	Marinomonas_RAST_Marinomonas.CDS.645	rank: D; Molybdopterin oxidoreductase [PF00384.25] (db=pfam)
3L1	D3	1	Marinomonas_RAST_Marinomonas.CDS.651	rank: D; Glyceraldehyde 3-phosphate dehydrogenase, C-terminal domain [PF02800.23]; Glyceraldehyde 3-phosphate dehydrogenase, NAD binding domain [PF00044.27] (db=pfam)
7L1	D7	1	Marinomonas_RAST_Marinomonas.CDS.651	rank: D; Glyceraldehyde 3-phosphate dehydrogenase, C-terminal domain [PF02800.23]; Glyceraldehyde 3-phosphate dehydrogenase, NAD binding domain [PF00044.27] (db=pfam)
7L2	D7	2	Marinomonas_RAST_Marinomonas.CDS.651	rank: D; Glyceraldehyde 3-phosphate dehydrogenase, C-terminal domain [PF02800.23]; Glyceraldehyde 3-phosphate dehydrogenase, NAD binding domain [PF00044.27] (db=pfam)
7L3	D7	3	Marinomonas_RAST_Marinomonas.CDS.651	rank: D; Glyceraldehyde 3-phosphate dehydrogenase, C-terminal domain [PF02800.23]; Glyceraldehyde 3-phosphate dehydrogenase, NAD binding domain [PF00044.27] (db=pfam)
3L2	D3	2	Marinomonas_RAST_Marinomonas.CDS.651	rank: D; Glyceraldehyde 3-phosphate dehydrogenase, C-terminal domain [PF02800.23]; Glyceraldehyde 3-phosphate dehydrogenase, NAD binding domain [PF00044.27] (db=pfam)
7L4	D7	4	Marinomonas_RAST_Marinomonas.CDS.651	rank: D; Glyceraldehyde 3-phosphate dehydrogenase, C-terminal domain [PF02800.23]; Glyceraldehyde 3-phosphate dehydrogenase, NAD binding domain [PF00044.27] (db=pfam)
3L3	D3	3	Marinomonas_RAST_Marinomonas.CDS.651	rank: D; Glyceraldehyde 3-phosphate dehydrogenase, C-terminal domain [PF02800.23]; Glyceraldehyde 3-phosphate dehydrogenase, NAD binding domain [PF00044.27] (db=pfam)
3L4	D3	4	Marinomonas_RAST_Marinomonas.CDS.651	rank: D; Glyceraldehyde 3-phosphate dehydrogenase, C-terminal domain [PF02800.23]; Glyceraldehyde 3-phosphate dehydrogenase, NAD binding domain [PF00044.27] (db=pfam)
3L1	D3	1	Marinomonas_RAST_Marinomonas.CDS.653	rank: D; Universal stress protein family [PF00582.29] (db=pfam)
7L1	D7	1	Marinomonas_RAST_Marinomonas.CDS.653	rank: D; Universal stress protein family [PF00582.29] (db=pfam)
7L2	D7	2	Marinomonas_RAST_Marinomonas.CDS.653	rank: D; Universal stress protein family [PF00582.29] (db=pfam)
7L3	D7	3	Marinomonas_RAST_Marinomonas.CDS.653	rank: D; Universal stress protein family [PF00582.29] (db=pfam)
3L2	D3	2	Marinomonas_RAST_Marinomonas.CDS.653	rank: D; Universal stress protein family [PF00582.29] (db=pfam)
7L4	D7	4	Marinomonas_RAST_Marinomonas.CDS.653	rank: D; Universal stress protein family [PF00582.29] (db=pfam)
3L3	D3	3	Marinomonas_RAST_Marinomonas.CDS.653	rank: D; Universal stress protein family [PF00582.29] (db=pfam)
3L4	D3	4	Marinomonas_RAST_Marinomonas.CDS.653	rank: D; Universal stress protein family [PF00582.29] (db=pfam)
3L1	D3	1	Marinomonas_RAST_Marinomonas.CDS.662	rank: C; peptide chain release factor 1 (db=kegg)
7L1	D7	1	Marinomonas_RAST_Marinomonas.CDS.662	rank: C; peptide chain release factor 1 (db=kegg)
7L2	D7	2	Marinomonas_RAST_Marinomonas.CDS.662	rank: C; peptide chain release factor 1 (db=kegg)
7L3	D7	3	Marinomonas_RAST_Marinomonas.CDS.662	rank: C; peptide chain release factor 1 (db=kegg)
3L2	D3	2	Marinomonas_RAST_Marinomonas.CDS.662	rank: C; peptide chain release factor 1 (db=kegg)
7L4	D7	4	Marinomonas_RAST_Marinomonas.CDS.662	rank: C; peptide chain release factor 1 (db=kegg)
3L3	D3	3	Marinomonas_RAST_Marinomonas.CDS.662	rank: C; peptide chain release factor 1 (db=kegg)
3L4	D3	4	Marinomonas_RAST_Marinomonas.CDS.662	rank: C; peptide chain release factor 1 (db=kegg)
3L1	D3	1	Marinomonas_RAST_Marinomonas.CDS.668	rank: C; ribose-phosphate pyrophosphokinase [EC:2.7.6.1] (db=kegg)
7L1	D7	1	Marinomonas_RAST_Marinomonas.CDS.668	rank: C; ribose-phosphate pyrophosphokinase [EC:2.7.6.1] (db=kegg)
7L2	D7	2	Marinomonas_RAST_Marinomonas.CDS.668	rank: C; ribose-phosphate pyrophosphokinase [EC:2.7.6.1] (db=kegg)
7L3	D7	3	Marinomonas_RAST_Marinomonas.CDS.668	rank: C; ribose-phosphate pyrophosphokinase [EC:2.7.6.1] (db=kegg)
3L2	D3	2	Marinomonas_RAST_Marinomonas.CDS.668	rank: C; ribose-phosphate pyrophosphokinase [EC:2.7.6.1] (db=kegg)
7L4	D7	4	Marinomonas_RAST_Marinomonas.CDS.668	rank: C; ribose-phosphate pyrophosphokinase [EC:2.7.6.1] (db=kegg)
3L3	D3	3	Marinomonas_RAST_Marinomonas.CDS.668	rank: C; ribose-phosphate pyrophosphokinase [EC:2.7.6.1] (db=kegg)
3L4	D3	4	Marinomonas_RAST_Marinomonas.CDS.668	rank: C; ribose-phosphate pyrophosphokinase [EC:2.7.6.1] (db=kegg)
3L1	D3	1	Marinomonas_RAST_Marinomonas.CDS.669	rank: C; large subunit ribosomal protein L25 (db=kegg)
7L1	D7	1	Marinomonas_RAST_Marinomonas.CDS.669	rank: C; large subunit ribosomal protein L25 (db=kegg)
7L2	D7	2	Marinomonas_RAST_Marinomonas.CDS.669	rank: C; large subunit ribosomal protein L25 (db=kegg)
7L3	D7	3	Marinomonas_RAST_Marinomonas.CDS.669	rank: C; large subunit ribosomal protein L25 (db=kegg)
3L2	D3	2	Marinomonas_RAST_Marinomonas.CDS.669	rank: C; large subunit ribosomal protein L25 (db=kegg)
7L4	D7	4	Marinomonas_RAST_Marinomonas.CDS.669	rank: C; large subunit ribosomal protein L25 (db=kegg)
3L3	D3	3	Marinomonas_RAST_Marinomonas.CDS.669	rank: C; large subunit ribosomal protein L25 (db=kegg)
3L4	D3	4	Marinomonas_RAST_Marinomonas.CDS.669	rank: C; large subunit ribosomal protein L25 (db=kegg)
3L1	D3	1	Marinomonas_RAST_Marinomonas.CDS.671	rank: D; 50S ribosome-binding GTPase [PF01926.26]; Ferrous iron transport protein B [PF02421.21] (db=pfam)
7L1	D7	1	Marinomonas_RAST_Marinomonas.CDS.671	rank: D; 50S ribosome-binding GTPase [PF01926.26]; Ferrous iron transport protein B [PF02421.21] (db=pfam)
7L2	D7	2	Marinomonas_RAST_Marinomonas.CDS.671	rank: D; 50S ribosome-binding GTPase [PF01926.26]; Ferrous iron transport protein B [PF02421.21] (db=pfam)
7L3	D7	3	Marinomonas_RAST_Marinomonas.CDS.671	rank: D; 50S ribosome-binding GTPase [PF01926.26]; Ferrous iron transport protein B [PF02421.21] (db=pfam)
3L2	D3	2	Marinomonas_RAST_Marinomonas.CDS.671	rank: D; 50S ribosome-binding GTPase [PF01926.26]; Ferrous iron transport protein B [PF02421.21] (db=pfam)
7L4	D7	4	Marinomonas_RAST_Marinomonas.CDS.671	rank: D; 50S ribosome-binding GTPase [PF01926.26]; Ferrous iron transport protein B [PF02421.21] (db=pfam)
3L3	D3	3	Marinomonas_RAST_Marinomonas.CDS.671	rank: D; 50S ribosome-binding GTPase [PF01926.26]; Ferrous iron transport protein B [PF02421.21] (db=pfam)
3L4	D3	4	Marinomonas_RAST_Marinomonas.CDS.671	rank: D; 50S ribosome-binding GTPase [PF01926.26]; Ferrous iron transport protein B [PF02421.21] (db=pfam)
3L1	D3	1	Marinomonas_RAST_Marinomonas.CDS.672	rank: D; Protein of unknown function (DUF933) [PF06071.16] (db=pfam)
7L1	D7	1	Marinomonas_RAST_Marinomonas.CDS.672	rank: D; Protein of unknown function (DUF933) [PF06071.16] (db=pfam)
7L2	D7	2	Marinomonas_RAST_Marinomonas.CDS.672	rank: D; Protein of unknown function (DUF933) [PF06071.16] (db=pfam)
7L3	D7	3	Marinomonas_RAST_Marinomonas.CDS.672	rank: D; Protein of unknown function (DUF933) [PF06071.16] (db=pfam)
3L2	D3	2	Marinomonas_RAST_Marinomonas.CDS.672	rank: D; Protein of unknown function (DUF933) [PF06071.16] (db=pfam)
7L4	D7	4	Marinomonas_RAST_Marinomonas.CDS.672	rank: D; Protein of unknown function (DUF933) [PF06071.16] (db=pfam)
3L3	D3	3	Marinomonas_RAST_Marinomonas.CDS.672	rank: D; Protein of unknown function (DUF933) [PF06071.16] (db=pfam)
3L4	D3	4	Marinomonas_RAST_Marinomonas.CDS.672	rank: D; Protein of unknown function (DUF933) [PF06071.16] (db=pfam)
3L1	D3	1	Marinomonas_RAST_Marinomonas.CDS.673	rank: E
7L1	D7	1	Marinomonas_RAST_Marinomonas.CDS.673	rank: E
7L2	D7	2	Marinomonas_RAST_Marinomonas.CDS.673	rank: E
7L3	D7	3	Marinomonas_RAST_Marinomonas.CDS.673	rank: E
3L2	D3	2	Marinomonas_RAST_Marinomonas.CDS.673	rank: E
7L4	D7	4	Marinomonas_RAST_Marinomonas.CDS.673	rank: E
3L3	D3	3	Marinomonas_RAST_Marinomonas.CDS.673	rank: E
3L4	D3	4	Marinomonas_RAST_Marinomonas.CDS.673	rank: E
3L1	D3	1	Marinomonas_RAST_Marinomonas.CDS.674	rank: C; ATP-dependent Clp protease ATP-binding subunit ClpB (db=kegg)
7L1	D7	1	Marinomonas_RAST_Marinomonas.CDS.674	rank: C; ATP-dependent Clp protease ATP-binding subunit ClpB (db=kegg)
7L2	D7	2	Marinomonas_RAST_Marinomonas.CDS.674	rank: C; ATP-dependent Clp protease ATP-binding subunit ClpB (db=kegg)
7L3	D7	3	Marinomonas_RAST_Marinomonas.CDS.674	rank: C; ATP-dependent Clp protease ATP-binding subunit ClpB (db=kegg)
3L2	D3	2	Marinomonas_RAST_Marinomonas.CDS.674	rank: C; ATP-dependent Clp protease ATP-binding subunit ClpB (db=kegg)
7L4	D7	4	Marinomonas_RAST_Marinomonas.CDS.674	rank: C; ATP-dependent Clp protease ATP-binding subunit ClpB (db=kegg)
3L3	D3	3	Marinomonas_RAST_Marinomonas.CDS.674	rank: C; ATP-dependent Clp protease ATP-binding subunit ClpB (db=kegg)
3L4	D3	4	Marinomonas_RAST_Marinomonas.CDS.674	rank: C; ATP-dependent Clp protease ATP-binding subunit ClpB (db=kegg)
3L1	D3	1	Marinomonas_RAST_Marinomonas.CDS.677	rank: C; outer membrane protein assembly factor BamD (db=kegg)
7L1	D7	1	Marinomonas_RAST_Marinomonas.CDS.677	rank: C; outer membrane protein assembly factor BamD (db=kegg)
7L2	D7	2	Marinomonas_RAST_Marinomonas.CDS.677	rank: C; outer membrane protein assembly factor BamD (db=kegg)
7L3	D7	3	Marinomonas_RAST_Marinomonas.CDS.677	rank: C; outer membrane protein assembly factor BamD (db=kegg)
3L2	D3	2	Marinomonas_RAST_Marinomonas.CDS.677	rank: C; outer membrane protein assembly factor BamD (db=kegg)
7L4	D7	4	Marinomonas_RAST_Marinomonas.CDS.677	rank: C; outer membrane protein assembly factor BamD (db=kegg)
3L3	D3	3	Marinomonas_RAST_Marinomonas.CDS.677	rank: C; outer membrane protein assembly factor BamD (db=kegg)
3L4	D3	4	Marinomonas_RAST_Marinomonas.CDS.677	rank: C; outer membrane protein assembly factor BamD (db=kegg)
3L1	D3	1	Marinomonas_RAST_Marinomonas.CDS.680	rank: C; cold shock protein (db=kegg)
7L1	D7	1	Marinomonas_RAST_Marinomonas.CDS.680	rank: C; cold shock protein (db=kegg)
7L2	D7	2	Marinomonas_RAST_Marinomonas.CDS.680	rank: C; cold shock protein (db=kegg)
7L3	D7	3	Marinomonas_RAST_Marinomonas.CDS.680	rank: C; cold shock protein (db=kegg)
3L2	D3	2	Marinomonas_RAST_Marinomonas.CDS.680	rank: C; cold shock protein (db=kegg)
7L4	D7	4	Marinomonas_RAST_Marinomonas.CDS.680	rank: C; cold shock protein (db=kegg)
3L3	D3	3	Marinomonas_RAST_Marinomonas.CDS.680	rank: C; cold shock protein (db=kegg)
3L4	D3	4	Marinomonas_RAST_Marinomonas.CDS.680	rank: C; cold shock protein (db=kegg)
3L1	D3	1	Marinomonas_RAST_Marinomonas.CDS.686	rank: D; Fumarylacetoacetate (FAA) hydrolase family [PF01557.21] (db=pfam)
7L1	D7	1	Marinomonas_RAST_Marinomonas.CDS.686	rank: D; Fumarylacetoacetate (FAA) hydrolase family [PF01557.21] (db=pfam)
7L2	D7	2	Marinomonas_RAST_Marinomonas.CDS.686	rank: D; Fumarylacetoacetate (FAA) hydrolase family [PF01557.21] (db=pfam)
7L3	D7	3	Marinomonas_RAST_Marinomonas.CDS.686	rank: D; Fumarylacetoacetate (FAA) hydrolase family [PF01557.21] (db=pfam)
3L2	D3	2	Marinomonas_RAST_Marinomonas.CDS.686	rank: D; Fumarylacetoacetate (FAA) hydrolase family [PF01557.21] (db=pfam)
7L4	D7	4	Marinomonas_RAST_Marinomonas.CDS.686	rank: D; Fumarylacetoacetate (FAA) hydrolase family [PF01557.21] (db=pfam)
3L3	D3	3	Marinomonas_RAST_Marinomonas.CDS.686	rank: D; Fumarylacetoacetate (FAA) hydrolase family [PF01557.21] (db=pfam)
3L4	D3	4	Marinomonas_RAST_Marinomonas.CDS.686	rank: D; Fumarylacetoacetate (FAA) hydrolase family [PF01557.21] (db=pfam)
3L1	D3	1	Marinomonas_RAST_Marinomonas.CDS.688	rank: D; Gram-negative porin [PF13609.9]; Gram-negative porin [PF00267.24] (db=pfam)
7L1	D7	1	Marinomonas_RAST_Marinomonas.CDS.688	rank: D; Gram-negative porin [PF13609.9]; Gram-negative porin [PF00267.24] (db=pfam)
7L2	D7	2	Marinomonas_RAST_Marinomonas.CDS.688	rank: D; Gram-negative porin [PF13609.9]; Gram-negative porin [PF00267.24] (db=pfam)
7L3	D7	3	Marinomonas_RAST_Marinomonas.CDS.688	rank: D; Gram-negative porin [PF13609.9]; Gram-negative porin [PF00267.24] (db=pfam)
3L2	D3	2	Marinomonas_RAST_Marinomonas.CDS.688	rank: D; Gram-negative porin [PF13609.9]; Gram-negative porin [PF00267.24] (db=pfam)
7L4	D7	4	Marinomonas_RAST_Marinomonas.CDS.688	rank: D; Gram-negative porin [PF13609.9]; Gram-negative porin [PF00267.24] (db=pfam)
3L3	D3	3	Marinomonas_RAST_Marinomonas.CDS.688	rank: D; Gram-negative porin [PF13609.9]; Gram-negative porin [PF00267.24] (db=pfam)
3L4	D3	4	Marinomonas_RAST_Marinomonas.CDS.688	rank: D; Gram-negative porin [PF13609.9]; Gram-negative porin [PF00267.24] (db=pfam)
3L1	D3	1	Marinomonas_RAST_Marinomonas.CDS.690	rank: C; cold shock protein (db=kegg)
7L1	D7	1	Marinomonas_RAST_Marinomonas.CDS.690	rank: C; cold shock protein (db=kegg)
7L2	D7	2	Marinomonas_RAST_Marinomonas.CDS.690	rank: C; cold shock protein (db=kegg)
7L3	D7	3	Marinomonas_RAST_Marinomonas.CDS.690	rank: C; cold shock protein (db=kegg)
3L2	D3	2	Marinomonas_RAST_Marinomonas.CDS.690	rank: C; cold shock protein (db=kegg)
7L4	D7	4	Marinomonas_RAST_Marinomonas.CDS.690	rank: C; cold shock protein (db=kegg)
3L3	D3	3	Marinomonas_RAST_Marinomonas.CDS.690	rank: C; cold shock protein (db=kegg)
3L4	D3	4	Marinomonas_RAST_Marinomonas.CDS.690	rank: C; cold shock protein (db=kegg)
3L1	D3	1	Marinomonas_RAST_Marinomonas.CDS.697	rank: C; D-lactate dehydrogenase [EC:1.1.1.28] (db=kegg)
7L1	D7	1	Marinomonas_RAST_Marinomonas.CDS.697	rank: C; D-lactate dehydrogenase [EC:1.1.1.28] (db=kegg)
7L2	D7	2	Marinomonas_RAST_Marinomonas.CDS.697	rank: C; D-lactate dehydrogenase [EC:1.1.1.28] (db=kegg)
7L3	D7	3	Marinomonas_RAST_Marinomonas.CDS.697	rank: C; D-lactate dehydrogenase [EC:1.1.1.28] (db=kegg)
3L2	D3	2	Marinomonas_RAST_Marinomonas.CDS.697	rank: C; D-lactate dehydrogenase [EC:1.1.1.28] (db=kegg)
7L4	D7	4	Marinomonas_RAST_Marinomonas.CDS.697	rank: C; D-lactate dehydrogenase [EC:1.1.1.28] (db=kegg)
3L3	D3	3	Marinomonas_RAST_Marinomonas.CDS.697	rank: C; D-lactate dehydrogenase [EC:1.1.1.28] (db=kegg)
3L4	D3	4	Marinomonas_RAST_Marinomonas.CDS.697	rank: C; D-lactate dehydrogenase [EC:1.1.1.28] (db=kegg)
3L1	D3	1	Marinomonas_RAST_Marinomonas.CDS.700	rank: E
7L1	D7	1	Marinomonas_RAST_Marinomonas.CDS.700	rank: E
7L2	D7	2	Marinomonas_RAST_Marinomonas.CDS.700	rank: E
7L3	D7	3	Marinomonas_RAST_Marinomonas.CDS.700	rank: E
3L2	D3	2	Marinomonas_RAST_Marinomonas.CDS.700	rank: E
7L4	D7	4	Marinomonas_RAST_Marinomonas.CDS.700	rank: E
3L3	D3	3	Marinomonas_RAST_Marinomonas.CDS.700	rank: E
3L4	D3	4	Marinomonas_RAST_Marinomonas.CDS.700	rank: E
3L1	D3	1	Marinomonas_RAST_Marinomonas.CDS.701	rank: C; methyl-accepting chemotaxis protein (db=kegg)
7L1	D7	1	Marinomonas_RAST_Marinomonas.CDS.701	rank: C; methyl-accepting chemotaxis protein (db=kegg)
7L2	D7	2	Marinomonas_RAST_Marinomonas.CDS.701	rank: C; methyl-accepting chemotaxis protein (db=kegg)
7L3	D7	3	Marinomonas_RAST_Marinomonas.CDS.701	rank: C; methyl-accepting chemotaxis protein (db=kegg)
3L2	D3	2	Marinomonas_RAST_Marinomonas.CDS.701	rank: C; methyl-accepting chemotaxis protein (db=kegg)
7L4	D7	4	Marinomonas_RAST_Marinomonas.CDS.701	rank: C; methyl-accepting chemotaxis protein (db=kegg)
3L3	D3	3	Marinomonas_RAST_Marinomonas.CDS.701	rank: C; methyl-accepting chemotaxis protein (db=kegg)
3L4	D3	4	Marinomonas_RAST_Marinomonas.CDS.701	rank: C; methyl-accepting chemotaxis protein (db=kegg)
3L1	D3	1	Marinomonas_RAST_Marinomonas.CDS.709	rank: C; catalase-peroxidase [EC:1.11.1.21] (db=kegg)
7L1	D7	1	Marinomonas_RAST_Marinomonas.CDS.709	rank: C; catalase-peroxidase [EC:1.11.1.21] (db=kegg)
7L2	D7	2	Marinomonas_RAST_Marinomonas.CDS.709	rank: C; catalase-peroxidase [EC:1.11.1.21] (db=kegg)
7L3	D7	3	Marinomonas_RAST_Marinomonas.CDS.709	rank: C; catalase-peroxidase [EC:1.11.1.21] (db=kegg)
3L2	D3	2	Marinomonas_RAST_Marinomonas.CDS.709	rank: C; catalase-peroxidase [EC:1.11.1.21] (db=kegg)
7L4	D7	4	Marinomonas_RAST_Marinomonas.CDS.709	rank: C; catalase-peroxidase [EC:1.11.1.21] (db=kegg)
3L3	D3	3	Marinomonas_RAST_Marinomonas.CDS.709	rank: C; catalase-peroxidase [EC:1.11.1.21] (db=kegg)
3L4	D3	4	Marinomonas_RAST_Marinomonas.CDS.709	rank: C; catalase-peroxidase [EC:1.11.1.21] (db=kegg)
3L1	D3	1	Marinomonas_RAST_Marinomonas.CDS.735	rank: C; GMP synthase (glutamine-hydrolysing) [EC:6.3.5.2] (db=kegg)
7L1	D7	1	Marinomonas_RAST_Marinomonas.CDS.735	rank: C; GMP synthase (glutamine-hydrolysing) [EC:6.3.5.2] (db=kegg)
7L2	D7	2	Marinomonas_RAST_Marinomonas.CDS.735	rank: C; GMP synthase (glutamine-hydrolysing) [EC:6.3.5.2] (db=kegg)
7L3	D7	3	Marinomonas_RAST_Marinomonas.CDS.735	rank: C; GMP synthase (glutamine-hydrolysing) [EC:6.3.5.2] (db=kegg)
3L2	D3	2	Marinomonas_RAST_Marinomonas.CDS.735	rank: C; GMP synthase (glutamine-hydrolysing) [EC:6.3.5.2] (db=kegg)
7L4	D7	4	Marinomonas_RAST_Marinomonas.CDS.735	rank: C; GMP synthase (glutamine-hydrolysing) [EC:6.3.5.2] (db=kegg)
3L3	D3	3	Marinomonas_RAST_Marinomonas.CDS.735	rank: C; GMP synthase (glutamine-hydrolysing) [EC:6.3.5.2] (db=kegg)
3L4	D3	4	Marinomonas_RAST_Marinomonas.CDS.735	rank: C; GMP synthase (glutamine-hydrolysing) [EC:6.3.5.2] (db=kegg)
3L1	D3	1	Marinomonas_RAST_Marinomonas.CDS.736	rank: C; GMP synthase (glutamine-hydrolysing) [EC:6.3.5.2] (db=kegg)
7L1	D7	1	Marinomonas_RAST_Marinomonas.CDS.736	rank: C; GMP synthase (glutamine-hydrolysing) [EC:6.3.5.2] (db=kegg)
7L2	D7	2	Marinomonas_RAST_Marinomonas.CDS.736	rank: C; GMP synthase (glutamine-hydrolysing) [EC:6.3.5.2] (db=kegg)
7L3	D7	3	Marinomonas_RAST_Marinomonas.CDS.736	rank: C; GMP synthase (glutamine-hydrolysing) [EC:6.3.5.2] (db=kegg)
3L2	D3	2	Marinomonas_RAST_Marinomonas.CDS.736	rank: C; GMP synthase (glutamine-hydrolysing) [EC:6.3.5.2] (db=kegg)
7L4	D7	4	Marinomonas_RAST_Marinomonas.CDS.736	rank: C; GMP synthase (glutamine-hydrolysing) [EC:6.3.5.2] (db=kegg)
3L3	D3	3	Marinomonas_RAST_Marinomonas.CDS.736	rank: C; GMP synthase (glutamine-hydrolysing) [EC:6.3.5.2] (db=kegg)
3L4	D3	4	Marinomonas_RAST_Marinomonas.CDS.736	rank: C; GMP synthase (glutamine-hydrolysing) [EC:6.3.5.2] (db=kegg)
3L1	D3	1	Marinomonas_RAST_Marinomonas.CDS.737	rank: C; IMP dehydrogenase [EC:1.1.1.205] (db=kegg)
7L1	D7	1	Marinomonas_RAST_Marinomonas.CDS.737	rank: C; IMP dehydrogenase [EC:1.1.1.205] (db=kegg)
7L2	D7	2	Marinomonas_RAST_Marinomonas.CDS.737	rank: C; IMP dehydrogenase [EC:1.1.1.205] (db=kegg)
7L3	D7	3	Marinomonas_RAST_Marinomonas.CDS.737	rank: C; IMP dehydrogenase [EC:1.1.1.205] (db=kegg)
3L2	D3	2	Marinomonas_RAST_Marinomonas.CDS.737	rank: C; IMP dehydrogenase [EC:1.1.1.205] (db=kegg)
7L4	D7	4	Marinomonas_RAST_Marinomonas.CDS.737	rank: C; IMP dehydrogenase [EC:1.1.1.205] (db=kegg)
3L3	D3	3	Marinomonas_RAST_Marinomonas.CDS.737	rank: C; IMP dehydrogenase [EC:1.1.1.205] (db=kegg)
3L4	D3	4	Marinomonas_RAST_Marinomonas.CDS.737	rank: C; IMP dehydrogenase [EC:1.1.1.205] (db=kegg)
3L1	D3	1	Marinomonas_RAST_Marinomonas.CDS.754	rank: C; acetoacetyl-[acyl-carrier protein] synthase [EC:2.3.1.180] (db=kegg)
7L1	D7	1	Marinomonas_RAST_Marinomonas.CDS.754	rank: C; acetoacetyl-[acyl-carrier protein] synthase [EC:2.3.1.180] (db=kegg)
7L2	D7	2	Marinomonas_RAST_Marinomonas.CDS.754	rank: C; acetoacetyl-[acyl-carrier protein] synthase [EC:2.3.1.180] (db=kegg)
7L3	D7	3	Marinomonas_RAST_Marinomonas.CDS.754	rank: C; acetoacetyl-[acyl-carrier protein] synthase [EC:2.3.1.180] (db=kegg)
3L2	D3	2	Marinomonas_RAST_Marinomonas.CDS.754	rank: C; acetoacetyl-[acyl-carrier protein] synthase [EC:2.3.1.180] (db=kegg)
7L4	D7	4	Marinomonas_RAST_Marinomonas.CDS.754	rank: C; acetoacetyl-[acyl-carrier protein] synthase [EC:2.3.1.180] (db=kegg)
3L3	D3	3	Marinomonas_RAST_Marinomonas.CDS.754	rank: C; acetoacetyl-[acyl-carrier protein] synthase [EC:2.3.1.180] (db=kegg)
3L4	D3	4	Marinomonas_RAST_Marinomonas.CDS.754	rank: C; acetoacetyl-[acyl-carrier protein] synthase [EC:2.3.1.180] (db=kegg)
3L1	D3	1	Marinomonas_RAST_Marinomonas.CDS.758	rank: C; carboxyl-terminal processing protease [EC:3.4.21.102] (db=kegg)
7L1	D7	1	Marinomonas_RAST_Marinomonas.CDS.758	rank: C; carboxyl-terminal processing protease [EC:3.4.21.102] (db=kegg)
7L2	D7	2	Marinomonas_RAST_Marinomonas.CDS.758	rank: C; carboxyl-terminal processing protease [EC:3.4.21.102] (db=kegg)
7L3	D7	3	Marinomonas_RAST_Marinomonas.CDS.758	rank: C; carboxyl-terminal processing protease [EC:3.4.21.102] (db=kegg)
3L2	D3	2	Marinomonas_RAST_Marinomonas.CDS.758	rank: C; carboxyl-terminal processing protease [EC:3.4.21.102] (db=kegg)
7L4	D7	4	Marinomonas_RAST_Marinomonas.CDS.758	rank: C; carboxyl-terminal processing protease [EC:3.4.21.102] (db=kegg)
3L3	D3	3	Marinomonas_RAST_Marinomonas.CDS.758	rank: C; carboxyl-terminal processing protease [EC:3.4.21.102] (db=kegg)
3L4	D3	4	Marinomonas_RAST_Marinomonas.CDS.758	rank: C; carboxyl-terminal processing protease [EC:3.4.21.102] (db=kegg)
3L1	D3	1	Marinomonas_RAST_Marinomonas.CDS.761	rank: C; 2,3-bisphosphoglycerate-independent phosphoglycerate mutase [EC:5.4.2.12] (db=kegg)
7L1	D7	1	Marinomonas_RAST_Marinomonas.CDS.761	rank: C; 2,3-bisphosphoglycerate-independent phosphoglycerate mutase [EC:5.4.2.12] (db=kegg)
7L2	D7	2	Marinomonas_RAST_Marinomonas.CDS.761	rank: C; 2,3-bisphosphoglycerate-independent phosphoglycerate mutase [EC:5.4.2.12] (db=kegg)
7L3	D7	3	Marinomonas_RAST_Marinomonas.CDS.761	rank: C; 2,3-bisphosphoglycerate-independent phosphoglycerate mutase [EC:5.4.2.12] (db=kegg)
3L2	D3	2	Marinomonas_RAST_Marinomonas.CDS.761	rank: C; 2,3-bisphosphoglycerate-independent phosphoglycerate mutase [EC:5.4.2.12] (db=kegg)
7L4	D7	4	Marinomonas_RAST_Marinomonas.CDS.761	rank: C; 2,3-bisphosphoglycerate-independent phosphoglycerate mutase [EC:5.4.2.12] (db=kegg)
3L3	D3	3	Marinomonas_RAST_Marinomonas.CDS.761	rank: C; 2,3-bisphosphoglycerate-independent phosphoglycerate mutase [EC:5.4.2.12] (db=kegg)
3L4	D3	4	Marinomonas_RAST_Marinomonas.CDS.761	rank: C; 2,3-bisphosphoglycerate-independent phosphoglycerate mutase [EC:5.4.2.12] (db=kegg)
3L1	D3	1	Marinomonas_RAST_Marinomonas.CDS.770	rank: D; Domain of unknown function (DUF1338) [PF07063.16] (db=pfam)
7L1	D7	1	Marinomonas_RAST_Marinomonas.CDS.770	rank: D; Domain of unknown function (DUF1338) [PF07063.16] (db=pfam)
7L2	D7	2	Marinomonas_RAST_Marinomonas.CDS.770	rank: D; Domain of unknown function (DUF1338) [PF07063.16] (db=pfam)
7L3	D7	3	Marinomonas_RAST_Marinomonas.CDS.770	rank: D; Domain of unknown function (DUF1338) [PF07063.16] (db=pfam)
3L2	D3	2	Marinomonas_RAST_Marinomonas.CDS.770	rank: D; Domain of unknown function (DUF1338) [PF07063.16] (db=pfam)
7L4	D7	4	Marinomonas_RAST_Marinomonas.CDS.770	rank: D; Domain of unknown function (DUF1338) [PF07063.16] (db=pfam)
3L3	D3	3	Marinomonas_RAST_Marinomonas.CDS.770	rank: D; Domain of unknown function (DUF1338) [PF07063.16] (db=pfam)
3L4	D3	4	Marinomonas_RAST_Marinomonas.CDS.770	rank: D; Domain of unknown function (DUF1338) [PF07063.16] (db=pfam)
3L1	D3	1	Marinomonas_RAST_Marinomonas.CDS.771	rank: D; Rhodanese-like domain [PF00581.23] (db=pfam)
7L1	D7	1	Marinomonas_RAST_Marinomonas.CDS.771	rank: D; Rhodanese-like domain [PF00581.23] (db=pfam)
7L2	D7	2	Marinomonas_RAST_Marinomonas.CDS.771	rank: D; Rhodanese-like domain [PF00581.23] (db=pfam)
7L3	D7	3	Marinomonas_RAST_Marinomonas.CDS.771	rank: D; Rhodanese-like domain [PF00581.23] (db=pfam)
3L2	D3	2	Marinomonas_RAST_Marinomonas.CDS.771	rank: D; Rhodanese-like domain [PF00581.23] (db=pfam)
7L4	D7	4	Marinomonas_RAST_Marinomonas.CDS.771	rank: D; Rhodanese-like domain [PF00581.23] (db=pfam)
3L3	D3	3	Marinomonas_RAST_Marinomonas.CDS.771	rank: D; Rhodanese-like domain [PF00581.23] (db=pfam)
3L4	D3	4	Marinomonas_RAST_Marinomonas.CDS.771	rank: D; Rhodanese-like domain [PF00581.23] (db=pfam)
3L1	D3	1	Marinomonas_RAST_Marinomonas.CDS.773	rank: C; preprotein translocase subunit SecB (db=kegg)
7L1	D7	1	Marinomonas_RAST_Marinomonas.CDS.773	rank: C; preprotein translocase subunit SecB (db=kegg)
7L2	D7	2	Marinomonas_RAST_Marinomonas.CDS.773	rank: C; preprotein translocase subunit SecB (db=kegg)
7L3	D7	3	Marinomonas_RAST_Marinomonas.CDS.773	rank: C; preprotein translocase subunit SecB (db=kegg)
3L2	D3	2	Marinomonas_RAST_Marinomonas.CDS.773	rank: C; preprotein translocase subunit SecB (db=kegg)
7L4	D7	4	Marinomonas_RAST_Marinomonas.CDS.773	rank: C; preprotein translocase subunit SecB (db=kegg)
3L3	D3	3	Marinomonas_RAST_Marinomonas.CDS.773	rank: C; preprotein translocase subunit SecB (db=kegg)
3L4	D3	4	Marinomonas_RAST_Marinomonas.CDS.773	rank: C; preprotein translocase subunit SecB (db=kegg)
3L1	D3	1	Marinomonas_RAST_Marinomonas.CDS.775	rank: C; penicillin-binding protein activator (db=kegg)
7L1	D7	1	Marinomonas_RAST_Marinomonas.CDS.775	rank: C; penicillin-binding protein activator (db=kegg)
7L2	D7	2	Marinomonas_RAST_Marinomonas.CDS.775	rank: C; penicillin-binding protein activator (db=kegg)
7L3	D7	3	Marinomonas_RAST_Marinomonas.CDS.775	rank: C; penicillin-binding protein activator (db=kegg)
3L2	D3	2	Marinomonas_RAST_Marinomonas.CDS.775	rank: C; penicillin-binding protein activator (db=kegg)
7L4	D7	4	Marinomonas_RAST_Marinomonas.CDS.775	rank: C; penicillin-binding protein activator (db=kegg)
3L3	D3	3	Marinomonas_RAST_Marinomonas.CDS.775	rank: C; penicillin-binding protein activator (db=kegg)
3L4	D3	4	Marinomonas_RAST_Marinomonas.CDS.775	rank: C; penicillin-binding protein activator (db=kegg)
3L1	D3	1	Marinomonas_RAST_Marinomonas.CDS.793	rank: D; Bacterial extracellular solute-binding protein [PF13416.9]; Bacterial extracellular solute-binding protein [PF13343.9]; Bacterial extracellular solute-binding protein [PF01547.28] (db=pfam)
7L1	D7	1	Marinomonas_RAST_Marinomonas.CDS.793	rank: D; Bacterial extracellular solute-binding protein [PF13416.9]; Bacterial extracellular solute-binding protein [PF13343.9]; Bacterial extracellular solute-binding protein [PF01547.28] (db=pfam)
7L2	D7	2	Marinomonas_RAST_Marinomonas.CDS.793	rank: D; Bacterial extracellular solute-binding protein [PF13416.9]; Bacterial extracellular solute-binding protein [PF13343.9]; Bacterial extracellular solute-binding protein [PF01547.28] (db=pfam)
7L3	D7	3	Marinomonas_RAST_Marinomonas.CDS.793	rank: D; Bacterial extracellular solute-binding protein [PF13416.9]; Bacterial extracellular solute-binding protein [PF13343.9]; Bacterial extracellular solute-binding protein [PF01547.28] (db=pfam)
3L2	D3	2	Marinomonas_RAST_Marinomonas.CDS.793	rank: D; Bacterial extracellular solute-binding protein [PF13416.9]; Bacterial extracellular solute-binding protein [PF13343.9]; Bacterial extracellular solute-binding protein [PF01547.28] (db=pfam)
7L4	D7	4	Marinomonas_RAST_Marinomonas.CDS.793	rank: D; Bacterial extracellular solute-binding protein [PF13416.9]; Bacterial extracellular solute-binding protein [PF13343.9]; Bacterial extracellular solute-binding protein [PF01547.28] (db=pfam)
3L3	D3	3	Marinomonas_RAST_Marinomonas.CDS.793	rank: D; Bacterial extracellular solute-binding protein [PF13416.9]; Bacterial extracellular solute-binding protein [PF13343.9]; Bacterial extracellular solute-binding protein [PF01547.28] (db=pfam)
3L4	D3	4	Marinomonas_RAST_Marinomonas.CDS.793	rank: D; Bacterial extracellular solute-binding protein [PF13416.9]; Bacterial extracellular solute-binding protein [PF13343.9]; Bacterial extracellular solute-binding protein [PF01547.28] (db=pfam)
3L1	D3	1	Marinomonas_RAST_Marinomonas.CDS.800	rank: C; pyruvate, water dikinase [EC:2.7.9.2] (db=kegg)
7L1	D7	1	Marinomonas_RAST_Marinomonas.CDS.800	rank: C; pyruvate, water dikinase [EC:2.7.9.2] (db=kegg)
7L2	D7	2	Marinomonas_RAST_Marinomonas.CDS.800	rank: C; pyruvate, water dikinase [EC:2.7.9.2] (db=kegg)
7L3	D7	3	Marinomonas_RAST_Marinomonas.CDS.800	rank: C; pyruvate, water dikinase [EC:2.7.9.2] (db=kegg)
3L2	D3	2	Marinomonas_RAST_Marinomonas.CDS.800	rank: C; pyruvate, water dikinase [EC:2.7.9.2] (db=kegg)
7L4	D7	4	Marinomonas_RAST_Marinomonas.CDS.800	rank: C; pyruvate, water dikinase [EC:2.7.9.2] (db=kegg)
3L3	D3	3	Marinomonas_RAST_Marinomonas.CDS.800	rank: C; pyruvate, water dikinase [EC:2.7.9.2] (db=kegg)
3L4	D3	4	Marinomonas_RAST_Marinomonas.CDS.800	rank: C; pyruvate, water dikinase [EC:2.7.9.2] (db=kegg)
3L1	D3	1	Marinomonas_RAST_Marinomonas.CDS.829	rank: C; small subunit ribosomal protein S2 (db=kegg)
7L1	D7	1	Marinomonas_RAST_Marinomonas.CDS.829	rank: C; small subunit ribosomal protein S2 (db=kegg)
7L2	D7	2	Marinomonas_RAST_Marinomonas.CDS.829	rank: C; small subunit ribosomal protein S2 (db=kegg)
7L3	D7	3	Marinomonas_RAST_Marinomonas.CDS.829	rank: C; small subunit ribosomal protein S2 (db=kegg)
3L2	D3	2	Marinomonas_RAST_Marinomonas.CDS.829	rank: C; small subunit ribosomal protein S2 (db=kegg)
7L4	D7	4	Marinomonas_RAST_Marinomonas.CDS.829	rank: C; small subunit ribosomal protein S2 (db=kegg)
3L3	D3	3	Marinomonas_RAST_Marinomonas.CDS.829	rank: C; small subunit ribosomal protein S2 (db=kegg)
3L4	D3	4	Marinomonas_RAST_Marinomonas.CDS.829	rank: C; small subunit ribosomal protein S2 (db=kegg)
3L1	D3	1	Marinomonas_RAST_Marinomonas.CDS.830	rank: C; methionyl aminopeptidase [EC:3.4.11.18] (db=kegg)
7L1	D7	1	Marinomonas_RAST_Marinomonas.CDS.830	rank: C; methionyl aminopeptidase [EC:3.4.11.18] (db=kegg)
7L2	D7	2	Marinomonas_RAST_Marinomonas.CDS.830	rank: C; methionyl aminopeptidase [EC:3.4.11.18] (db=kegg)
7L3	D7	3	Marinomonas_RAST_Marinomonas.CDS.830	rank: C; methionyl aminopeptidase [EC:3.4.11.18] (db=kegg)
3L2	D3	2	Marinomonas_RAST_Marinomonas.CDS.830	rank: C; methionyl aminopeptidase [EC:3.4.11.18] (db=kegg)
7L4	D7	4	Marinomonas_RAST_Marinomonas.CDS.830	rank: C; methionyl aminopeptidase [EC:3.4.11.18] (db=kegg)
3L3	D3	3	Marinomonas_RAST_Marinomonas.CDS.830	rank: C; methionyl aminopeptidase [EC:3.4.11.18] (db=kegg)
3L4	D3	4	Marinomonas_RAST_Marinomonas.CDS.830	rank: C; methionyl aminopeptidase [EC:3.4.11.18] (db=kegg)
3L1	D3	1	Marinomonas_RAST_Marinomonas.CDS.834	rank: D; Aminotransferase class I and II [PF00155.24] (db=pfam)
7L1	D7	1	Marinomonas_RAST_Marinomonas.CDS.834	rank: D; Aminotransferase class I and II [PF00155.24] (db=pfam)
7L2	D7	2	Marinomonas_RAST_Marinomonas.CDS.834	rank: D; Aminotransferase class I and II [PF00155.24] (db=pfam)
7L3	D7	3	Marinomonas_RAST_Marinomonas.CDS.834	rank: D; Aminotransferase class I and II [PF00155.24] (db=pfam)
3L2	D3	2	Marinomonas_RAST_Marinomonas.CDS.834	rank: D; Aminotransferase class I and II [PF00155.24] (db=pfam)
7L4	D7	4	Marinomonas_RAST_Marinomonas.CDS.834	rank: D; Aminotransferase class I and II [PF00155.24] (db=pfam)
3L3	D3	3	Marinomonas_RAST_Marinomonas.CDS.834	rank: D; Aminotransferase class I and II [PF00155.24] (db=pfam)
3L4	D3	4	Marinomonas_RAST_Marinomonas.CDS.834	rank: D; Aminotransferase class I and II [PF00155.24] (db=pfam)
3L1	D3	1	Marinomonas_RAST_Marinomonas.CDS.860	rank: C; 2-isopropylmalate synthase [EC:2.3.3.13] (db=kegg)
7L1	D7	1	Marinomonas_RAST_Marinomonas.CDS.860	rank: C; 2-isopropylmalate synthase [EC:2.3.3.13] (db=kegg)
7L2	D7	2	Marinomonas_RAST_Marinomonas.CDS.860	rank: C; 2-isopropylmalate synthase [EC:2.3.3.13] (db=kegg)
7L3	D7	3	Marinomonas_RAST_Marinomonas.CDS.860	rank: C; 2-isopropylmalate synthase [EC:2.3.3.13] (db=kegg)
3L2	D3	2	Marinomonas_RAST_Marinomonas.CDS.860	rank: C; 2-isopropylmalate synthase [EC:2.3.3.13] (db=kegg)
7L4	D7	4	Marinomonas_RAST_Marinomonas.CDS.860	rank: C; 2-isopropylmalate synthase [EC:2.3.3.13] (db=kegg)
3L3	D3	3	Marinomonas_RAST_Marinomonas.CDS.860	rank: C; 2-isopropylmalate synthase [EC:2.3.3.13] (db=kegg)
3L4	D3	4	Marinomonas_RAST_Marinomonas.CDS.860	rank: C; 2-isopropylmalate synthase [EC:2.3.3.13] (db=kegg)
3L1	D3	1	Marinomonas_RAST_Marinomonas.CDS.862	rank: C; ATP-dependent RNA helicase SrmB [EC:3.6.4.13] (db=kegg)
7L1	D7	1	Marinomonas_RAST_Marinomonas.CDS.862	rank: C; ATP-dependent RNA helicase SrmB [EC:3.6.4.13] (db=kegg)
7L2	D7	2	Marinomonas_RAST_Marinomonas.CDS.862	rank: C; ATP-dependent RNA helicase SrmB [EC:3.6.4.13] (db=kegg)
7L3	D7	3	Marinomonas_RAST_Marinomonas.CDS.862	rank: C; ATP-dependent RNA helicase SrmB [EC:3.6.4.13] (db=kegg)
3L2	D3	2	Marinomonas_RAST_Marinomonas.CDS.862	rank: C; ATP-dependent RNA helicase SrmB [EC:3.6.4.13] (db=kegg)
7L4	D7	4	Marinomonas_RAST_Marinomonas.CDS.862	rank: C; ATP-dependent RNA helicase SrmB [EC:3.6.4.13] (db=kegg)
3L3	D3	3	Marinomonas_RAST_Marinomonas.CDS.862	rank: C; ATP-dependent RNA helicase SrmB [EC:3.6.4.13] (db=kegg)
3L4	D3	4	Marinomonas_RAST_Marinomonas.CDS.862	rank: C; ATP-dependent RNA helicase SrmB [EC:3.6.4.13] (db=kegg)
3L1	D3	1	Marinomonas_RAST_Marinomonas.CDS.864	rank: C; uncharacterized protein (db=kegg)
7L1	D7	1	Marinomonas_RAST_Marinomonas.CDS.864	rank: C; uncharacterized protein (db=kegg)
7L2	D7	2	Marinomonas_RAST_Marinomonas.CDS.864	rank: C; uncharacterized protein (db=kegg)
7L3	D7	3	Marinomonas_RAST_Marinomonas.CDS.864	rank: C; uncharacterized protein (db=kegg)
3L2	D3	2	Marinomonas_RAST_Marinomonas.CDS.864	rank: C; uncharacterized protein (db=kegg)
7L4	D7	4	Marinomonas_RAST_Marinomonas.CDS.864	rank: C; uncharacterized protein (db=kegg)
3L3	D3	3	Marinomonas_RAST_Marinomonas.CDS.864	rank: C; uncharacterized protein (db=kegg)
3L4	D3	4	Marinomonas_RAST_Marinomonas.CDS.864	rank: C; uncharacterized protein (db=kegg)
3L1	D3	1	Marinomonas_RAST_Marinomonas.CDS.869	rank: C; cyclic-di-GMP-binding protein (db=kegg)
7L1	D7	1	Marinomonas_RAST_Marinomonas.CDS.869	rank: C; cyclic-di-GMP-binding protein (db=kegg)
7L2	D7	2	Marinomonas_RAST_Marinomonas.CDS.869	rank: C; cyclic-di-GMP-binding protein (db=kegg)
7L3	D7	3	Marinomonas_RAST_Marinomonas.CDS.869	rank: C; cyclic-di-GMP-binding protein (db=kegg)
3L2	D3	2	Marinomonas_RAST_Marinomonas.CDS.869	rank: C; cyclic-di-GMP-binding protein (db=kegg)
7L4	D7	4	Marinomonas_RAST_Marinomonas.CDS.869	rank: C; cyclic-di-GMP-binding protein (db=kegg)
3L3	D3	3	Marinomonas_RAST_Marinomonas.CDS.869	rank: C; cyclic-di-GMP-binding protein (db=kegg)
3L4	D3	4	Marinomonas_RAST_Marinomonas.CDS.869	rank: C; cyclic-di-GMP-binding protein (db=kegg)
3L1	D3	1	Marinomonas_RAST_Marinomonas.CDS.872	rank: C; chaperonin GroES (db=kegg)
7L1	D7	1	Marinomonas_RAST_Marinomonas.CDS.872	rank: C; chaperonin GroES (db=kegg)
7L2	D7	2	Marinomonas_RAST_Marinomonas.CDS.872	rank: C; chaperonin GroES (db=kegg)
7L3	D7	3	Marinomonas_RAST_Marinomonas.CDS.872	rank: C; chaperonin GroES (db=kegg)
3L2	D3	2	Marinomonas_RAST_Marinomonas.CDS.872	rank: C; chaperonin GroES (db=kegg)
7L4	D7	4	Marinomonas_RAST_Marinomonas.CDS.872	rank: C; chaperonin GroES (db=kegg)
3L3	D3	3	Marinomonas_RAST_Marinomonas.CDS.872	rank: C; chaperonin GroES (db=kegg)
3L4	D3	4	Marinomonas_RAST_Marinomonas.CDS.872	rank: C; chaperonin GroES (db=kegg)
3L1	D3	1	Marinomonas_RAST_Marinomonas.CDS.873	rank: C; chaperonin GroEL (db=kegg)
7L1	D7	1	Marinomonas_RAST_Marinomonas.CDS.873	rank: C; chaperonin GroEL (db=kegg)
7L2	D7	2	Marinomonas_RAST_Marinomonas.CDS.873	rank: C; chaperonin GroEL (db=kegg)
7L3	D7	3	Marinomonas_RAST_Marinomonas.CDS.873	rank: C; chaperonin GroEL (db=kegg)
3L2	D3	2	Marinomonas_RAST_Marinomonas.CDS.873	rank: C; chaperonin GroEL (db=kegg)
7L4	D7	4	Marinomonas_RAST_Marinomonas.CDS.873	rank: C; chaperonin GroEL (db=kegg)
3L3	D3	3	Marinomonas_RAST_Marinomonas.CDS.873	rank: C; chaperonin GroEL (db=kegg)
3L4	D3	4	Marinomonas_RAST_Marinomonas.CDS.873	rank: C; chaperonin GroEL (db=kegg)
3L1	D3	1	Marinomonas_RAST_Marinomonas.CDS.876	rank: C; pilus assembly protein FimV (db=kegg)
7L1	D7	1	Marinomonas_RAST_Marinomonas.CDS.876	rank: C; pilus assembly protein FimV (db=kegg)
7L2	D7	2	Marinomonas_RAST_Marinomonas.CDS.876	rank: C; pilus assembly protein FimV (db=kegg)
7L3	D7	3	Marinomonas_RAST_Marinomonas.CDS.876	rank: C; pilus assembly protein FimV (db=kegg)
3L2	D3	2	Marinomonas_RAST_Marinomonas.CDS.876	rank: C; pilus assembly protein FimV (db=kegg)
7L4	D7	4	Marinomonas_RAST_Marinomonas.CDS.876	rank: C; pilus assembly protein FimV (db=kegg)
3L3	D3	3	Marinomonas_RAST_Marinomonas.CDS.876	rank: C; pilus assembly protein FimV (db=kegg)
3L4	D3	4	Marinomonas_RAST_Marinomonas.CDS.876	rank: C; pilus assembly protein FimV (db=kegg)
3L1	D3	1	Marinomonas_RAST_Marinomonas.CDS.881	rank: C; tryptophan synthase beta chain [EC:4.2.1.20] (db=kegg)
7L1	D7	1	Marinomonas_RAST_Marinomonas.CDS.881	rank: C; tryptophan synthase beta chain [EC:4.2.1.20] (db=kegg)
7L2	D7	2	Marinomonas_RAST_Marinomonas.CDS.881	rank: C; tryptophan synthase beta chain [EC:4.2.1.20] (db=kegg)
7L3	D7	3	Marinomonas_RAST_Marinomonas.CDS.881	rank: C; tryptophan synthase beta chain [EC:4.2.1.20] (db=kegg)
3L2	D3	2	Marinomonas_RAST_Marinomonas.CDS.881	rank: C; tryptophan synthase beta chain [EC:4.2.1.20] (db=kegg)
7L4	D7	4	Marinomonas_RAST_Marinomonas.CDS.881	rank: C; tryptophan synthase beta chain [EC:4.2.1.20] (db=kegg)
3L3	D3	3	Marinomonas_RAST_Marinomonas.CDS.881	rank: C; tryptophan synthase beta chain [EC:4.2.1.20] (db=kegg)
3L4	D3	4	Marinomonas_RAST_Marinomonas.CDS.881	rank: C; tryptophan synthase beta chain [EC:4.2.1.20] (db=kegg)
3L1	D3	1	Marinomonas_RAST_Marinomonas.CDS.882	rank: C; tryptophan synthase alpha chain [EC:4.2.1.20] (db=kegg)
7L1	D7	1	Marinomonas_RAST_Marinomonas.CDS.882	rank: C; tryptophan synthase alpha chain [EC:4.2.1.20] (db=kegg)
7L2	D7	2	Marinomonas_RAST_Marinomonas.CDS.882	rank: C; tryptophan synthase alpha chain [EC:4.2.1.20] (db=kegg)
7L3	D7	3	Marinomonas_RAST_Marinomonas.CDS.882	rank: C; tryptophan synthase alpha chain [EC:4.2.1.20] (db=kegg)
3L2	D3	2	Marinomonas_RAST_Marinomonas.CDS.882	rank: C; tryptophan synthase alpha chain [EC:4.2.1.20] (db=kegg)
7L4	D7	4	Marinomonas_RAST_Marinomonas.CDS.882	rank: C; tryptophan synthase alpha chain [EC:4.2.1.20] (db=kegg)
3L3	D3	3	Marinomonas_RAST_Marinomonas.CDS.882	rank: C; tryptophan synthase alpha chain [EC:4.2.1.20] (db=kegg)
3L4	D3	4	Marinomonas_RAST_Marinomonas.CDS.882	rank: C; tryptophan synthase alpha chain [EC:4.2.1.20] (db=kegg)
3L1	D3	1	Marinomonas_RAST_Marinomonas.CDS.884	rank: C; acetyl-CoA carboxylase carboxyl transferase subunit beta [EC:6.4.1.2 2.1.3.15] (db=kegg)
7L1	D7	1	Marinomonas_RAST_Marinomonas.CDS.884	rank: C; acetyl-CoA carboxylase carboxyl transferase subunit beta [EC:6.4.1.2 2.1.3.15] (db=kegg)
7L2	D7	2	Marinomonas_RAST_Marinomonas.CDS.884	rank: C; acetyl-CoA carboxylase carboxyl transferase subunit beta [EC:6.4.1.2 2.1.3.15] (db=kegg)
7L3	D7	3	Marinomonas_RAST_Marinomonas.CDS.884	rank: C; acetyl-CoA carboxylase carboxyl transferase subunit beta [EC:6.4.1.2 2.1.3.15] (db=kegg)
3L2	D3	2	Marinomonas_RAST_Marinomonas.CDS.884	rank: C; acetyl-CoA carboxylase carboxyl transferase subunit beta [EC:6.4.1.2 2.1.3.15] (db=kegg)
7L4	D7	4	Marinomonas_RAST_Marinomonas.CDS.884	rank: C; acetyl-CoA carboxylase carboxyl transferase subunit beta [EC:6.4.1.2 2.1.3.15] (db=kegg)
3L3	D3	3	Marinomonas_RAST_Marinomonas.CDS.884	rank: C; acetyl-CoA carboxylase carboxyl transferase subunit beta [EC:6.4.1.2 2.1.3.15] (db=kegg)
3L4	D3	4	Marinomonas_RAST_Marinomonas.CDS.884	rank: C; acetyl-CoA carboxylase carboxyl transferase subunit beta [EC:6.4.1.2 2.1.3.15] (db=kegg)
3L1	D3	1	Marinomonas_RAST_Marinomonas.CDS.915	rank: C; NitT/TauT family transport system substrate-binding protein (db=kegg)
7L1	D7	1	Marinomonas_RAST_Marinomonas.CDS.915	rank: C; NitT/TauT family transport system substrate-binding protein (db=kegg)
7L2	D7	2	Marinomonas_RAST_Marinomonas.CDS.915	rank: C; NitT/TauT family transport system substrate-binding protein (db=kegg)
7L3	D7	3	Marinomonas_RAST_Marinomonas.CDS.915	rank: C; NitT/TauT family transport system substrate-binding protein (db=kegg)
3L2	D3	2	Marinomonas_RAST_Marinomonas.CDS.915	rank: C; NitT/TauT family transport system substrate-binding protein (db=kegg)
7L4	D7	4	Marinomonas_RAST_Marinomonas.CDS.915	rank: C; NitT/TauT family transport system substrate-binding protein (db=kegg)
3L3	D3	3	Marinomonas_RAST_Marinomonas.CDS.915	rank: C; NitT/TauT family transport system substrate-binding protein (db=kegg)
3L4	D3	4	Marinomonas_RAST_Marinomonas.CDS.915	rank: C; NitT/TauT family transport system substrate-binding protein (db=kegg)
3L1	D3	1	Marinomonas_RAST_Marinomonas.CDS.924	rank: D; Phosphoribosyl transferase domain [PF00156.30] (db=pfam)
7L1	D7	1	Marinomonas_RAST_Marinomonas.CDS.924	rank: D; Phosphoribosyl transferase domain [PF00156.30] (db=pfam)
7L2	D7	2	Marinomonas_RAST_Marinomonas.CDS.924	rank: D; Phosphoribosyl transferase domain [PF00156.30] (db=pfam)
7L3	D7	3	Marinomonas_RAST_Marinomonas.CDS.924	rank: D; Phosphoribosyl transferase domain [PF00156.30] (db=pfam)
3L2	D3	2	Marinomonas_RAST_Marinomonas.CDS.924	rank: D; Phosphoribosyl transferase domain [PF00156.30] (db=pfam)
7L4	D7	4	Marinomonas_RAST_Marinomonas.CDS.924	rank: D; Phosphoribosyl transferase domain [PF00156.30] (db=pfam)
3L3	D3	3	Marinomonas_RAST_Marinomonas.CDS.924	rank: D; Phosphoribosyl transferase domain [PF00156.30] (db=pfam)
3L4	D3	4	Marinomonas_RAST_Marinomonas.CDS.924	rank: D; Phosphoribosyl transferase domain [PF00156.30] (db=pfam)
3L1	D3	1	Marinomonas_RAST_Marinomonas.CDS.925	rank: C; O-succinylhomoserine sulfhydrylase [EC:2.5.1.-] (db=kegg)
7L1	D7	1	Marinomonas_RAST_Marinomonas.CDS.925	rank: C; O-succinylhomoserine sulfhydrylase [EC:2.5.1.-] (db=kegg)
7L2	D7	2	Marinomonas_RAST_Marinomonas.CDS.925	rank: C; O-succinylhomoserine sulfhydrylase [EC:2.5.1.-] (db=kegg)
7L3	D7	3	Marinomonas_RAST_Marinomonas.CDS.925	rank: C; O-succinylhomoserine sulfhydrylase [EC:2.5.1.-] (db=kegg)
3L2	D3	2	Marinomonas_RAST_Marinomonas.CDS.925	rank: C; O-succinylhomoserine sulfhydrylase [EC:2.5.1.-] (db=kegg)
7L4	D7	4	Marinomonas_RAST_Marinomonas.CDS.925	rank: C; O-succinylhomoserine sulfhydrylase [EC:2.5.1.-] (db=kegg)
3L3	D3	3	Marinomonas_RAST_Marinomonas.CDS.925	rank: C; O-succinylhomoserine sulfhydrylase [EC:2.5.1.-] (db=kegg)
3L4	D3	4	Marinomonas_RAST_Marinomonas.CDS.925	rank: C; O-succinylhomoserine sulfhydrylase [EC:2.5.1.-] (db=kegg)
3L1	D3	1	Marinomonas_RAST_Marinomonas.CDS.927	rank: D; AcrB/AcrD/AcrF family [PF00873.22] (db=pfam)
7L1	D7	1	Marinomonas_RAST_Marinomonas.CDS.927	rank: D; AcrB/AcrD/AcrF family [PF00873.22] (db=pfam)
7L2	D7	2	Marinomonas_RAST_Marinomonas.CDS.927	rank: D; AcrB/AcrD/AcrF family [PF00873.22] (db=pfam)
7L3	D7	3	Marinomonas_RAST_Marinomonas.CDS.927	rank: D; AcrB/AcrD/AcrF family [PF00873.22] (db=pfam)
3L2	D3	2	Marinomonas_RAST_Marinomonas.CDS.927	rank: D; AcrB/AcrD/AcrF family [PF00873.22] (db=pfam)
7L4	D7	4	Marinomonas_RAST_Marinomonas.CDS.927	rank: D; AcrB/AcrD/AcrF family [PF00873.22] (db=pfam)
3L3	D3	3	Marinomonas_RAST_Marinomonas.CDS.927	rank: D; AcrB/AcrD/AcrF family [PF00873.22] (db=pfam)
3L4	D3	4	Marinomonas_RAST_Marinomonas.CDS.927	rank: D; AcrB/AcrD/AcrF family [PF00873.22] (db=pfam)
3L1	D3	1	Marinomonas_RAST_Marinomonas.CDS.928	rank: D; Barrel-sandwich domain of CusB or HlyD membrane-fusion [PF16576.8]; HlyD family secretion protein [PF13437.9] (db=pfam)
7L1	D7	1	Marinomonas_RAST_Marinomonas.CDS.928	rank: D; Barrel-sandwich domain of CusB or HlyD membrane-fusion [PF16576.8]; HlyD family secretion protein [PF13437.9] (db=pfam)
7L2	D7	2	Marinomonas_RAST_Marinomonas.CDS.928	rank: D; Barrel-sandwich domain of CusB or HlyD membrane-fusion [PF16576.8]; HlyD family secretion protein [PF13437.9] (db=pfam)
7L3	D7	3	Marinomonas_RAST_Marinomonas.CDS.928	rank: D; Barrel-sandwich domain of CusB or HlyD membrane-fusion [PF16576.8]; HlyD family secretion protein [PF13437.9] (db=pfam)
3L2	D3	2	Marinomonas_RAST_Marinomonas.CDS.928	rank: D; Barrel-sandwich domain of CusB or HlyD membrane-fusion [PF16576.8]; HlyD family secretion protein [PF13437.9] (db=pfam)
7L4	D7	4	Marinomonas_RAST_Marinomonas.CDS.928	rank: D; Barrel-sandwich domain of CusB or HlyD membrane-fusion [PF16576.8]; HlyD family secretion protein [PF13437.9] (db=pfam)
3L3	D3	3	Marinomonas_RAST_Marinomonas.CDS.928	rank: D; Barrel-sandwich domain of CusB or HlyD membrane-fusion [PF16576.8]; HlyD family secretion protein [PF13437.9] (db=pfam)
3L4	D3	4	Marinomonas_RAST_Marinomonas.CDS.928	rank: D; Barrel-sandwich domain of CusB or HlyD membrane-fusion [PF16576.8]; HlyD family secretion protein [PF13437.9] (db=pfam)
3L1	D3	1	Marinomonas_RAST_Marinomonas.CDS.930	rank: C; ABC transport system ATP-binding/permease protein (db=kegg)
7L1	D7	1	Marinomonas_RAST_Marinomonas.CDS.930	rank: C; ABC transport system ATP-binding/permease protein (db=kegg)
7L2	D7	2	Marinomonas_RAST_Marinomonas.CDS.930	rank: C; ABC transport system ATP-binding/permease protein (db=kegg)
7L3	D7	3	Marinomonas_RAST_Marinomonas.CDS.930	rank: C; ABC transport system ATP-binding/permease protein (db=kegg)
3L2	D3	2	Marinomonas_RAST_Marinomonas.CDS.930	rank: C; ABC transport system ATP-binding/permease protein (db=kegg)
7L4	D7	4	Marinomonas_RAST_Marinomonas.CDS.930	rank: C; ABC transport system ATP-binding/permease protein (db=kegg)
3L3	D3	3	Marinomonas_RAST_Marinomonas.CDS.930	rank: C; ABC transport system ATP-binding/permease protein (db=kegg)
3L4	D3	4	Marinomonas_RAST_Marinomonas.CDS.930	rank: C; ABC transport system ATP-binding/permease protein (db=kegg)
[truncated: 6,464 more rows]
