# Supplementary material for: Decoding Microbial Plastic Colonisation: Multi‐Omic Insights Into the Fast‐Evolving Dynamics of Early‐Stage Biofilms
Source: Proteomics. 2025 Jan 6;25(7):e202400208. doi: 10.1002/pmic.202400208 (PMC11962581; doi:10.1002/pmic.202400208)
Supplement: Supplementary file 4 — Supplementary File_S4 Fold‐change analysis summary using Skyline when comparing protein abundance ratio at D7 and D3. [file PMIC-25-e202400208-s002.xlsx]

## Sheet: FC (D7 D3)
accession	N	protein_name	functional_name	Fold.Change.Result	Adjusted.P.Value	Log.2.Fold.Change	X3L1.Replicate.Abundance	X7L1.Replicate.Abundance	X7L2.Replicate.Abundance	X7L3.Replicate.Abundance	X3L2.Replicate.Abundance	X7L4.Replicate.Abundance	X3L3.Replicate.Abundance	X3L4.Replicate.Abundance	Peptides.95..	phylum	class	order	family	genus	species
5beb37dc819db0d8b4bce6a6c3e73be3	799	1-(5-phosphoribosyl)-5-[(5-phosphoribosylamino)methylideneamino] imidazole-4-carboxamide isomerase	Amino acid transport and metabolism	0.04 (95% CI:0.01 to 0.1)	0.0141	-4.8157	3L1 7.9873E+4	7L1 5.5971E+3	7L2 2.3909E+3	7L3 9.8629E+3	3L2 1.1596E+5	7L4 2.3685E+3	3L3 2.1559E+5	3L4 9.8473E+4	4	Proteobacteria	Gammaproteobacteria	Pseudomonadales	Pseudomonadaceae	Pseudomonas	Pseudomonas syringae group
7e4b92779bf123b46bac05b62a524ce5	3495	16S rRNA (cytosine(967)-C(5))-methyltransferase	Translation, ribosomal structure and biogenesis	8.29 (95% CI:2.72 to 25.25)	0.0391	3.051	3L1 1.0929E+4	7L1 2.0888E+5	7L2 1.6550E+5	7L3 1.2563E+5	3L2 3.3472E+4	7L4 4.2778E+4	3L3 9.5596E+3	3L4 1.1259E+4	2	Proteobacteria	Gammaproteobacteria
93660ddd7c29815af4f230fcc5adcbda	3495	16S rRNA (cytosine(967)-C(5))-methyltransferase	Translation, ribosomal structure and biogenesis	8.29 (95% CI:2.72 to 25.25)	0.0391	3.051	3L1 1.0929E+4	7L1 2.0888E+5	7L2 1.6550E+5	7L3 1.2563E+5	3L2 3.3472E+4	7L4 4.2778E+4	3L3 9.5596E+3	3L4 1.1259E+4	2	Proteobacteria	Gammaproteobacteria
b0022804b48d29a43d31bebec6dad2ad	3495	16S rRNA (cytosine(967)-C(5))-methyltransferase	Translation, ribosomal structure and biogenesis	8.29 (95% CI:2.72 to 25.25)	0.0391	3.051	3L1 1.0929E+4	7L1 2.0888E+5	7L2 1.6550E+5	7L3 1.2563E+5	3L2 3.3472E+4	7L4 4.2778E+4	3L3 9.5596E+3	3L4 1.1259E+4	2	Proteobacteria	Gammaproteobacteria
d97a3ae61fdf86c1d2fe5b78c76d8eb0	3495	16S rRNA (cytosine(967)-C(5))-methyltransferase	Translation, ribosomal structure and biogenesis	8.29 (95% CI:2.72 to 25.25)	0.0391	3.051	3L1 1.0929E+4	7L1 2.0888E+5	7L2 1.6550E+5	7L3 1.2563E+5	3L2 3.3472E+4	7L4 4.2778E+4	3L3 9.5596E+3	3L4 1.1259E+4	2	Proteobacteria	Gammaproteobacteria
3931043c66831ab46501960def182458	1352	2,3,4,5-tetrahydropyridine-2,6-dicarboxylate N-succinyltransferase	Amino acid transport and metabolism	18.7 (95% CI:7.57 to 46.19)	0.0141	4.2246	3L1 4.5263E+3	7L1 6.2000E+4	7L2 5.9371E+4	7L3 8.3993E+4	3L2 2.3390E+3	7L4 2.1447E+4	3L3 3.1781E+3	3L4 1.6133E+3	4	Proteobacteria	Gammaproteobacteria	Pseudomonadales	Moraxellaceae	Acinetobacter
5b03d3ffbe9f9745889ab730e6fc3965	1144	23S rRNA m2G2445 methyltransferase	Translation, ribosomal structure and biogenesis	7.12 (95% CI:2.31 to 21.88)	0.047	2.8311	3L1 2.0000E+4	7L1 2.4544E+5	7L2 1.3178E+5	7L3 2.0932E+5	3L2 1.7568E+4	7L4 4.6225E+4	3L3 3.5388E+4	3L4 9.8147E+3	3	Proteobacteria	Gammaproteobacteria	Pseudomonadales	Pseudomonadaceae	Pseudomonas	Pseudomonas syringae group
3e5627b7dad6898436ba16511530e049	276	2-dehydro-3-deoxy-phosphogluconate aldolase	Carbohydrate transport and metabolism	0.13 (95% CI:0.07 to 0.23)	0.0134	-2.9479	3L1 2.3234E+5	7L1 5.2160E+4	7L2 4.3073E+4	7L3 2.1061E+4	3L2 3.4604E+5	7L4 2.8314E+4	3L3 2.1806E+5	3L4 2.7094E+5	11	Proteobacteria	Gammaproteobacteria	Pseudomonadales	Pseudomonadaceae	Pseudomonas
2bbb986893ad7bd520c77bec44845aca	2704	2-dehydro-3-deoxy-phosphogluconate aldolase	Carbohydrate transport and metabolism	0.03 (95% CI:0 to 0.19)	0.0397	-5.1421	3L1 1.7182E+5	7L1 7.4204E+3	7L2 2.6772E+4	7L3 2.0574E+3	3L2 1.7563E+5	7L4 7.5544E+2	3L3 1.2496E+5	3L4 1.2730E+5	3	Proteobacteria	Gammaproteobacteria	Pseudomonadales	Pseudomonadaceae	Pseudomonas
e195f08f76de447b7ddfe67b1fecec16	515	2-oxoglutarate dehydrogenase E1 component	Energy production and conversion	3.21 (95% CI:1.73 to 5.98)	0.0391	1.6844	3L1 1.0441E+5	7L1 2.6878E+5	7L2 2.4554E+5	7L3 2.4299E+5	3L2 6.7635E+4	7L4 1.4117E+5	3L3 7.7373E+4	3L4 3.8829E+4	9	Proteobacteria	Alphaproteobacteria	Rhodobacterales	Rhodobacteraceae	Thioclava
6d426d1bf004b1c670b839871824d3aa	2352	3'(2'),5'-bisphosphate nucleotidase CysQ	Inorganic ion transport and metabolism	5.46 (95% CI:2.07 to 14.45)	0.047	2.4496	3L1 7.4016E+4	7L1 4.5477E+5	7L2 7.3211E+5	7L3 3.8307E+5	3L2 9.8179E+4	7L4 1.3675E+5	3L3 6.5686E+4	3L4 4.1032E+4	3	Proteobacteria	Gammaproteobacteria	Oceanospirillales	Oceanospirillaceae	Marinomonas
4138a0a5da9f11b6e85c5fd227869ab8	794	30S ribosomal protein S1	Translation, ribosomal structure and biogenesis	7.01 (95% CI:3.14 to 15.66)	0.0219	2.8087	3L1 1.1415E+5	7L1 4.0367E+5	7L2 3.9141E+5	7L3 3.4866E+5	3L2 4.3989E+4	7L4 2.5628E+5	3L3 4.6079E+4	3L4 2.5317E+4	4	Proteobacteria	Alphaproteobacteria	Rhodobacterales	Rhodobacteraceae	Paracoccus
4099fa1530148407a0ff282071f8ab6d	2075	30S ribosomal protein S17	Translation, ribosomal structure and biogenesis	0.1 (95% CI:0.02 to 0.37)	0.0488	-3.3791	3L1 4.1241E+5	7L1 2.1172E+4	7L2 1.9250E+4	7L3 6.2360E+4	3L2 4.8690E+5	7L4 1.2366E+4	3L3 7.1381E+4	3L4 2.5689E+5	3	Proteobacteria	Gammaproteobacteria	Pseudomonadales	Pseudomonadaceae	Pseudomonas	Pseudomonas avellanae
65abc8504311d28270931099b1f54611	826	30S ribosomal protein S2	Translation, ribosomal structure and biogenesis	11.62 (95% CI:5.95 to 22.71)	0.0134	3.5387	3L1 7.8877E+4	7L1 1.0189E+6	7L2 8.7822E+5	7L3 6.3567E+5	3L2 9.8973E+4	7L4 5.7775E+5	3L3 7.0225E+4	3L4 3.2867E+4	4	Proteobacteria	Alphaproteobacteria	Rhodobacterales	Rhodobacteraceae
14bc3d9835096df58300db7156c338f7	92	30S ribosomal protein S3	Translation, ribosomal structure and biogenesis	7.52 (95% CI:2.92 to 19.41)	0.0294	2.9117	3L1 6.2965E+4	7L1 1.0716E+6	7L2 7.3551E+5	7L3 4.3914E+5	3L2 1.1042E+5	7L4 2.1835E+5	3L3 7.1834E+4	3L4 4.7199E+4	17	Proteobacteria	Gammaproteobacteria	Oceanospirillales	Oceanospirillaceae	Marinomonas
536286e720a2594ab4329ace65b06ecc	1288	30S ribosomal protein S4	Translation, ribosomal structure and biogenesis	26.71 (95% CI:6.66 to 107.06)	0.0236	4.7394	3L1 3.9250E+3	7L1 2.5709E+5	7L2 6.0219E+5	7L3 6.3345E+4	3L2 1.8430E+4	7L4 1.7856E+5	3L3 7.4578E+3	3L4 6.3756E+3	5	Proteobacteria	Alphaproteobacteria	Rhodobacterales	Rhodobacteraceae	Paracoccus
9b30f2fbc869d7732e8b4c9a0c98b6da	596	30S ribosomal protein S6	Translation, ribosomal structure and biogenesis	28.2 (95% CI:7.55 to 105.29)	0.0206	4.8178	3L1 5.0331E+4	7L1 2.4288E+6	7L2 1.7536E+6	7L3 1.4000E+6	3L2 1.4023E+5	7L4 5.3824E+5	3L3 1.7255E+4	3L4 4.1657E+4	13	Proteobacteria	Gammaproteobacteria	Oceanospirillales	Oceanospirillaceae	Marinomonas
fb6f7db3e1476231e032c533fdfd5f7b	2954	30S ribosomal protein S6	Translation, ribosomal structure and biogenesis	17.06 (95% CI:4.47 to 65.18)	0.0301	4.0926	3L1 7.5960E+4	7L1 2.1044E+6	7L2 1.6746E+6	7L3 1.1631E+6	3L2 2.1157E+5	7L4 4.6835E+5	3L3 2.5762E+4	3L4 5.4725E+4	2	Proteobacteria	Gammaproteobacteria	Oceanospirillales	Oceanospirillaceae	Marinomonas
df9370dd8f51a2c86b75c791f0532f8f	1017	30S ribosomal protein S8	Translation, ribosomal structure and biogenesis	7.51 (95% CI:2.79 to 20.24)	0.0337	2.909	3L1 8.7193E+4	7L1 9.4221E+5	7L2 6.0535E+5	7L3 7.0569E+5	3L2 5.8172E+4	7L4 1.9341E+5	3L3 1.1100E+5	3L4 4.3453E+4	9	Proteobacteria	Gammaproteobacteria	Oceanospirillales	Oceanospirillaceae	Marinomonas	Marinomonas sp. MED121
19574ccd5508dd58ab91cdd29e8e84f0	1694	33 kDa chaperonin	Posttranslational modification, protein turnover, chaperones	0.16 (95% CI:0.07 to 0.33)	0.0212	-2.6715	3L1 6.1340E+4	7L1 1.1622E+4	7L2 7.2687E+3	7L3 1.5052E+4	3L2 6.6512E+4	7L4 4.7369E+3	3L3 7.1508E+4	3L4 3.4010E+4	2	Proteobacteria	Gammaproteobacteria	Pseudomonadales	Pseudomonadaceae	Pseudomonas
a12e03c3d81d2ef66688bd55ea1e1a99	568	3-isopropylmalate dehydratase small subunit	Amino acid transport and metabolism	0.13 (95% CI:0.04 to 0.38)	0.0396	-2.9725	3L1 1.3921E+5	7L1 4.6282E+4	7L2 1.6432E+4	7L3 2.2876E+4	3L2 2.0300E+5	7L4 5.8805E+3	3L3 1.3157E+5	3L4 1.0443E+5	5	Proteobacteria	Gammaproteobacteria	Pseudomonadales	Pseudomonadaceae	Pseudomonas
a51d5a9ccdd0eaadd1558a1825cea7d8	3576	3-isopropylmalate dehydratase small subunit	Amino acid transport and metabolism	0.03 (95% CI:0.01 to 0.09)	0.0141	-5.0139	3L1 2.0368E+5	7L1 6.6416E+3	7L2 1.9545E+4	7L3 7.2005E+3	3L2 4.8255E+5	7L4 3.2143E+3	3L3 1.5430E+5	3L4 2.1590E+5	3	Proteobacteria	Gammaproteobacteria	Pseudomonadales	Pseudomonadaceae	Pseudomonas
52cdd261f4eb25cb7b3a914f67be937a	NA	3-isopropylmalate dehydratase small subunit, putative	Amino acid transport and metabolism	0.13 (95% CI:0.05 to 0.34)	0.0294	-2.9127	3L1 1.5276E+5	7L1 1.9297E+4	7L2 1.5936E+4	7L3 3.4329E+4	3L2 1.2869E+5	7L4 6.6148E+3	3L3 1.5910E+5	3L4 7.1799E+4	NA	NA	NA	NA	NA	NA	NA
ce13186ffbed6360c8df2abb538ca5cb	NA	3-isopropylmalate dehydratase small subunit, putative	Amino acid transport and metabolism	0.13 (95% CI:0.05 to 0.34)	0.0294	-2.9127	3L1 1.5276E+5	7L1 1.9297E+4	7L2 1.5936E+4	7L3 3.4329E+4	3L2 1.2869E+5	7L4 6.6148E+3	3L3 1.5910E+5	3L4 7.1799E+4	NA	NA	NA	NA	NA	NA	NA
ad7183caf7124945c624ee57266d833d	1508	3-isopropylmalate dehydrogenase	Energy production and conversion	14.03 (95% CI:4.66 to 42.21)	0.0224	3.8103	3L1 1.4178E+4	7L1 3.4082E+5	7L2 3.4165E+5	7L3 1.2704E+5	3L2 3.7746E+4	7L4 1.3313E+5	3L3 1.4112E+4	3L4 6.7322E+3	4	Proteobacteria	Gammaproteobacteria
c7e78b6fcc9cd6781c1988c41dbe13b0	181	50S ribosomal protein L1	Translation, ribosomal structure and biogenesis	10.6 (95% CI:3.63 to 30.98)	0.0269	3.4062	3L1 7.8970E+4	7L1 1.3100E+6	7L2 6.9674E+5	7L3 3.9399E+5	3L2 3.3708E+4	7L4 2.1112E+5	3L3 5.9849E+4	3L4 3.7724E+4	20	Proteobacteria	Gammaproteobacteria	Oceanospirillales	Oceanospirillaceae	Marinomonas
e97352c3fed0175609b00625280cf62d	287	50S ribosomal protein L10	Translation, ribosomal structure and biogenesis	15.88 (95% CI:6.92 to 36.43)	0.0141	3.9895	3L1 1.0304E+5	7L1 2.9533E+6	7L2 2.3516E+6	7L3 1.2601E+6	3L2 7.5443E+4	7L4 8.5668E+5	3L3 8.6143E+4	3L4 1.7589E+5	14	Proteobacteria	Gammaproteobacteria	Oceanospirillales	Oceanospirillaceae	Marinomonas
68a6b477dade889b34ec629419493fc6	NA	50S ribosomal protein L11	Translation, ribosomal structure and biogenesis	0.26 (95% CI:0.13 to 0.56)	0.0439	-1.9174	3L1 1.0348E+6	7L1 3.1376E+5	7L2 3.4399E+5	7L3 1.7272E+5	3L2 1.2881E+6	7L4 1.4568E+5	3L3 8.7644E+5	3L4 4.7327E+5	NA	NA	NA	NA	NA	NA	NA
05d9d51341f2fc11bc6c0a9b7eeae4c5	261	50S ribosomal protein L19	Translation, ribosomal structure and biogenesis	0.14 (95% CI:0.05 to 0.35)	0.0294	-2.8477	3L1 8.8744E+5	7L1 6.7451E+4	7L2 2.2327E+5	7L3 2.5279E+5	3L2 1.2148E+6	7L4 7.3252E+4	3L3 1.0781E+6	3L4 6.4421E+5	23	Proteobacteria	Gammaproteobacteria	Pseudomonadales	Pseudomonadaceae	Pseudomonas
d61bcc5f20cc0d20b87b1af1aea999e3	473	50S ribosomal protein L19	Translation, ribosomal structure and biogenesis	35.41 (95% CI:8.13 to 154.25)	0.0219	5.1459	3L1 1.6063E+4	7L1 1.3059E+6	7L2 1.4804E+6	7L3 9.2707E+5	3L2 9.6332E+4	7L4 4.5296E+5	3L3 8.1555E+3	3L4 4.0942E+4	13	Proteobacteria	Gammaproteobacteria	Oceanospirillales	Oceanospirillaceae	Marinomonas
606554f5232df5e450df35ecc5748f31	1746	50S ribosomal protein L21	Translation, ribosomal structure and biogenesis	162.76 (95% CI:8.45 to 3135.3)	0.049	7.3466	3L1 2.9422E+2	7L1 1.6520E+6	7L2 1.3677E+6	7L3 5.8170E+5	3L2 5.0688E+4	7L4 2.8745E+5	3L3 1.6848E+4	3L4 2.1429E+3	2	Proteobacteria	Gammaproteobacteria	Oceanospirillales	Oceanospirillaceae	Marinomonas
05589f1635e86a229aa7919e695be73e	334	50S ribosomal protein L23	Translation, ribosomal structure and biogenesis	0.06 (95% CI:0.02 to 0.19)	0.022	-4.0552	3L1 4.6102E+5	7L1 1.3118E+4	7L2 5.3460E+4	7L3 4.0099E+4	3L2 6.0153E+5	7L4 9.2180E+3	3L3 3.1458E+5	3L4 2.2692E+5	11	Proteobacteria	Gammaproteobacteria	Pseudomonadales	Pseudomonadaceae	Pseudomonas	Pseudomonas syringae
6a5d1d45caa2d5948e5e69ea6c11071e	780	50S ribosomal protein L23	Translation, ribosomal structure and biogenesis	12.26 (95% CI:3.3 to 45.46)	0.0391	3.6154	3L1 1.6955E+4	7L1 4.0455E+5	7L2 4.2505E+5	7L3 6.4492E+4	3L2 2.5073E+4	7L4 9.6814E+4	3L3 1.3079E+4	3L4 8.5591E+3	5	Proteobacteria	Gammaproteobacteria	Oceanospirillales	Oceanospirillaceae	Marinomonas
d22d69a196f4f8315c1082f623348c0b	1421	50S ribosomal protein L24	Translation, ribosomal structure and biogenesis	29.78 (95% CI:5.34 to 165.92)	0.0366	4.8962	3L1 8.7106E+3	7L1 9.8653E+5	7L2 5.4496E+5	7L3 4.7585E+5	3L2 4.1058E+4	7L4 1.7432E+5	3L3 4.2793E+4	3L4 3.7055E+3	6	Proteobacteria	Gammaproteobacteria	Oceanospirillales	Oceanospirillaceae	Marinomonas
afd03b7d34c072eacdc89f8c401d7955	220	50S ribosomal protein L25	Translation, ribosomal structure and biogenesis	16.41 (95% CI:3.86 to 69.87)	0.0391	4.0369	3L1 7.4302E+3	7L1 4.6542E+5	7L2 8.8298E+5	7L3 2.8501E+5	3L2 7.8331E+4	7L4 2.1630E+5	3L3 1.6757E+4	3L4 3.5778E+4	13	Proteobacteria	Gammaproteobacteria	Oceanospirillales	Oceanospirillaceae	Marinomonas
8e84d3f72155e9f9297a28730f2ce44e	567	50S ribosomal protein L25	Translation, ribosomal structure and biogenesis	18.79 (95% CI:9.69 to 36.46)	0.0108	4.2321	3L1 3.1513E+4	7L1 3.5177E+5	7L2 5.8820E+5	7L3 2.7847E+5	3L2 1.2311E+4	7L4 2.5579E+5	3L3 1.8258E+4	3L4 1.6682E+4	6	Proteobacteria	Alphaproteobacteria	Rhodobacterales	Rhodobacteraceae
cca37c8f8749636dde6279a2ad2b31cb	757	50S ribosomal protein L25	Translation, ribosomal structure and biogenesis	0.05 (95% CI:0.03 to 0.11)	0.0125	-4.2326	3L1 5.9111E+5	7L1 2.8369E+4	7L2 2.6133E+4	7L3 1.7598E+4	3L2 3.3427E+5	7L4 1.1115E+4	3L3 4.0674E+5	3L4 2.2538E+5	14	Proteobacteria	Gammaproteobacteria	Pseudomonadales	Pseudomonadaceae	Pseudomonas	Pseudomonas syringae group genomosp. 3
251c2c80d208bede3b89e26a4bf89ef3	298	50S ribosomal protein L3	Translation, ribosomal structure and biogenesis	27.13 (95% CI:8.07 to 91.26)	0.0169	4.7618	3L1 5.9714E+3	7L1 1.5754E+5	7L2 3.7606E+5	7L3 2.9471E+5	3L2 2.7412E+4	7L4 1.3088E+5	3L3 6.8491E+3	3L4 3.7624E+3	25	Proteobacteria	Gammaproteobacteria	Oceanospirillales	Oceanospirillaceae	Marinomonas
fb5aee9e5c7569d6666522caeabc197d	266	50S ribosomal protein L4	Translation, ribosomal structure and biogenesis	16.82 (95% CI:8.28 to 34.16)	0.0125	4.072	3L1 7.3102E+4	7L1 1.6601E+6	7L2 1.4468E+6	7L3 1.2594E+6	3L2 6.5261E+4	7L4 5.0498E+5	3L3 4.9350E+4	3L4 8.1090E+4	12	Proteobacteria	Gammaproteobacteria	Oceanospirillales	Oceanospirillaceae	Marinomonas
2ab1edf135814001b60433a699aa14b6	398	50S ribosomal protein L4	Translation, ribosomal structure and biogenesis	0.11 (95% CI:0.03 to 0.35)	0.0391	-3.199	3L1 1.0440E+6	7L1 9.1389E+4	7L2 3.0311E+5	7L3 1.7756E+5	3L2 1.6923E+6	7L4 4.0550E+4	3L3 1.1612E+6	3L4 6.9151E+5	11	Proteobacteria	Gammaproteobacteria	Pseudomonadales	Pseudomonadaceae	Pseudomonas
8a15f9efa45c5156025d2460e59b7e29	2765	50S ribosomal protein L4	Translation, ribosomal structure and biogenesis	0.11 (95% CI:0.04 to 0.37)	0.04	-3.1255	3L1 8.5408E+5	7L1 9.9184E+4	7L2 2.7284E+5	7L3 1.4439E+5	3L2 1.5420E+6	7L4 3.3973E+4	3L3 9.4818E+5	3L4 6.1656E+5	14	Proteobacteria	Gammaproteobacteria	Pseudomonadales	Pseudomonadaceae	Pseudomonas	Pseudomonas syringae
5d5cedb01ce3eb24c9b1135c0f6b6efd	700	50S ribosomal protein L5	Translation, ribosomal structure and biogenesis	12.18 (95% CI:3.43 to 43.33)	0.0367	3.6069	3L1 2.7777E+4	7L1 8.4318E+5	7L2 1.5257E+5	7L3 8.2747E+5	3L2 5.0245E+4	7L4 1.6422E+5	3L3 2.9077E+4	3L4 1.9550E+4	6	Proteobacteria	Alphaproteobacteria	Rhodobacterales	Rhodobacteraceae	Paracoccus
39960b7d32f6d9addfb54a3c77b3c038	275	50S ribosomal protein L6	Translation, ribosomal structure and biogenesis	18.79 (95% CI:7.77 to 45.46)	0.0141	4.2319	3L1 6.3344E+4	7L1 1.3053E+6	7L2 1.4135E+6	7L3 1.2442E+6	3L2 6.5046E+4	7L4 3.8434E+5	3L3 2.9665E+4	3L4 5.7910E+4	12	Proteobacteria	Gammaproteobacteria	Oceanospirillales	Oceanospirillaceae	Marinomonas
5ffa7ff2f0360961e6e698e4aeeb7ee2	905	50S ribosomal protein L6	Translation, ribosomal structure and biogenesis	13.77 (95% CI:3.15 to 60.22)	0.0451	3.7834	3L1 5.0858E+4	7L1 3.0566E+5	7L2 4.5327E+5	7L3 1.5381E+5	3L2 2.2168E+4	7L4 1.3331E+5	3L3 4.0019E+3	3L4 1.7515E+4	4	Proteobacteria	Gammaproteobacteria	Alteromonadales	Psychromonadaceae	Psychromonas
9e11e9332fc88577d501c70bf1309106	1345	50S ribosomal protein L7/L12	Translation, ribosomal structure and biogenesis	0.12 (95% CI:0.04 to 0.4)	0.0436	-3.0205	3L1 1.7033E+5	7L1 4.0032E+4	7L2 4.7550E+4	7L3 9.4595E+3	3L2 3.4048E+5	7L4 1.5343E+4	3L3 2.2826E+5	3L4 9.0490E+4	12	Proteobacteria	Gammaproteobacteria	Pseudomonadales	Pseudomonadaceae	Pseudomonas
99a729c301fb8d2e59108dece4c0b69d	343	50S ribosomal protein L9	Translation, ribosomal structure and biogenesis	36.19 (95% CI:11.51 to 113.79)	0.0141	5.1776	3L1 5.0230E+4	7L1 1.7237E+6	7L2 1.4982E+6	7L3 1.5526E+6	3L2 3.3196E+4	7L4 4.3133E+5	3L3 4.9885E+4	3L4 1.2117E+4	13	Proteobacteria	Gammaproteobacteria	Oceanospirillales	Oceanospirillaceae	Marinomonas
87b4a0bbf47dd9d13615477bf4fd5947	1238	50S ribosomal protein L9	Translation, ribosomal structure and biogenesis	10.42 (95% CI:4.74 to 22.91)	0.0141	3.382	3L1 2.9322E+4	7L1 4.2379E+5	7L2 4.9595E+5	7L3 4.0880E+5	3L2 5.7294E+4	7L4 1.7156E+5	3L3 3.6198E+4	3L4 2.0522E+4	5	NA	NA	NA	NA	NA	NA
c53b4d07faca65d1088513d79d27f4ca	45	50S ribosomal subunit assembly factor BipA	Signal transduction mechanisms	0.11 (95% CI:0.04 to 0.31)	0.0274	-3.1221	3L1 2.5037E+5	7L1 3.2666E+4	7L2 4.4633E+4	7L3 4.2778E+4	3L2 3.3184E+5	7L4 9.0306E+3	3L3 2.4000E+5	3L4 1.6230E+5	33	Proteobacteria	Gammaproteobacteria	Pseudomonadales	Pseudomonadaceae	Pseudomonas	Pseudomonas syringae group
fd837031c46ec3ec0f6e7fc03cadc23c	236	50S ribosomal subunit assembly factor BipA	Signal transduction mechanisms	6.89 (95% CI:2.65 to 17.9)	0.0343	2.7852	3L1 1.5270E+4	7L1 2.5035E+5	7L2 8.9518E+4	7L3 5.3905E+4	3L2 2.5367E+4	7L4 8.0117E+4	3L3 1.1609E+4	3L4 9.5316E+3	24	Proteobacteria	Gammaproteobacteria	Oceanospirillales	Oceanospirillaceae	Marinomonas
acdfc9b940961295777a8585ed22b1dd	439	6,7-dimethyl-8-ribityllumazine synthase	Coenzyme transport and metabolism	0.18 (95% CI:0.07 to 0.44)	0.0391	-2.4944	3L1 2.8036E+5	7L1 8.8656E+4	7L2 1.7785E+4	7L3 7.8803E+4	3L2 2.7781E+5	7L4 3.8863E+4	3L3 2.3149E+5	3L4 2.7006E+5	8	Proteobacteria	Gammaproteobacteria	Pseudomonadales	Pseudomonadaceae	Pseudomonas
57245c9752826ff57d6a66ec8e936b79	21	ABC transporter substrate-binding protein	Carbohydrate transport and metabolism	0.2 (95% CI:0.1 to 0.37)	0.0202	-2.3556	3L1 5.6969E+5	7L1 1.0835E+5	7L2 9.2906E+4	7L3 5.9508E+4	3L2 2.6723E+5	7L4 4.9961E+4	3L3 2.8837E+5	3L4 4.6778E+5	38	Proteobacteria	Gammaproteobacteria	Pseudomonadales	Pseudomonadaceae	Pseudomonas
24ada558d9622f33dc99d68f51673f1d	139	ABC transporter substrate-binding protein	Carbohydrate transport and metabolism	0.22 (95% CI:0.1 to 0.5)	0.0404	-2.1646	3L1 5.1658E+5	7L1 1.3857E+5	7L2 1.0972E+5	7L3 5.2758E+4	3L2 2.2462E+5	7L4 4.8456E+4	3L3 2.8322E+5	3L4 4.7797E+5	27	Proteobacteria	Gammaproteobacteria	Pseudomonadales	Pseudomonadaceae	Pseudomonas
83c7e5400c2e2b8f69e4f0095882e5f8	768	ABC transporter substrate-binding protein	Amino acid transport and metabolism	0.08 (95% CI:0.02 to 0.32)	0.0407	-3.5643	3L1 2.4912E+5	7L1 1.4915E+4	7L2 1.3531E+5	7L3 1.5502E+4	3L2 4.9367E+5	7L4 3.2331E+4	3L3 5.2565E+5	3L4 3.0638E+5	16	Proteobacteria	Gammaproteobacteria	Pseudomonadales	Pseudomonadaceae	Pseudomonas
2031f929e7e4b09da9eec0570c1d1466	1374	ABC transporter substrate-binding protein	Carbohydrate transport and metabolism	0.18 (95% CI:0.07 to 0.45)	0.0393	-2.4871	3L1 8.1225E+5	7L1 1.8668E+5	7L2 1.2292E+5	7L3 4.5168E+4	3L2 3.5079E+5	7L4 6.6882E+4	3L3 3.7575E+5	3L4 6.3965E+5	17	Proteobacteria	Gammaproteobacteria	Oceanospirillales	Oceanospirillaceae	Marinomonas
cbb619660e2cf9d250b6cb0b3013881e	3004	ABC transporter substrate-binding protein	Amino acid transport and metabolism	24.09 (95% CI:4.88 to 118.93)	0.0359	4.5903	3L1 1.8001E+4	7L1 8.7822E+5	7L2 1.8828E+6	7L3 8.1848E+5	3L2 1.9372E+5	7L4 6.2187E+5	3L3 1.3267E+4	3L4 5.4028E+4	4	NA	NA	NA	NA	NA	NA
3d78e1c54cfefddc69db6f27d9fd9e93	3458	ABC transporter substrate-binding protein	Amino acid transport and metabolism	5.37 (95% CI:2.82 to 10.24)	0.0198	2.4251	3L1 9.9981E+4	7L1 5.6578E+5	7L2 4.0576E+5	7L3 2.7169E+5	3L2 5.6451E+4	7L4 2.1799E+5	3L3 4.8529E+4	3L4 5.9673E+4	3	Proteobacteria	Gammaproteobacteria	Vibrionales	Vibrionaceae	Vibrio	NA
59a620786c14212e85a256b724a99935	NA	ABC transporter substrate-binding protein, putative	Amino acid transport and metabolism	0.1 (95% CI:0.04 to 0.25)	0.0206	-3.2947	3L1 2.3426E+5	7L1 1.7369E+4	7L2 8.8142E+3	7L3 1.4047E+4	3L2 1.0245E+5	7L4 2.0058E+4	3L3 2.4980E+5	3L4 6.6718E+4	NA	NA	NA	NA	NA	NA	NA
e1698ff2ad8bbb1438cf0a483720449f	2194	Acetohydroxy-acid isomeroreductase	Amino acid transport and metabolism	30.9 (95% CI:9.14 to 104.43)	0.0162	4.9494	3L1 8.3500E+3	7L1 3.7502E+5	7L2 1.3930E+5	7L3 2.1418E+5	3L2 5.4494E+3	7L4 5.6429E+4	3L3 6.9488E+3	3L4 2.1909E+3	3	Bacteroidetes	Flavobacteriia	Flavobacteriales	Flavobacteriaceae	Flavobacterium
46f3ee4a6055b692806c808d404d9f77	478	Acetyl-CoA acetyltransferase	Lipid transport and metabolism	22.73 (95% CI:11.95 to 43.22)	0.0088	4.5065	3L1 8.3634E+3	7L1 1.5057E+5	7L2 3.2774E+5	7L3 1.2268E+5	3L2 1.1101E+4	7L4 1.5380E+5	3L3 6.8346E+3	3L4 5.4976E+3	11	Proteobacteria	Alphaproteobacteria	Rhodobacterales	Rhodobacteraceae
78e044b86a2d9dd8878a4f7192d6f0ff	977	Acetyl-coenzyme A synthetase	Lipid transport and metabolism	5.72 (95% CI:2.59 to 12.6)	0.0269	2.515	3L1 7.6695E+4	7L1 3.5010E+5	7L2 4.1486E+5	7L3 2.1446E+5	3L2 3.6547E+4	7L4 1.5685E+5	3L3 2.7313E+4	3L4 5.9790E+4	7	Proteobacteria	Gammaproteobacteria	Alteromonadales	Psychromonadaceae	Psychromonas
4cfee9762bb73dbc75a8c276b6acd182	358	Acetylornithine aminotransferase	Amino acid transport and metabolism	13.85 (95% CI:3.4 to 56.37)	0.0393	3.792	3L1 1.3268E+4	7L1 1.9133E+5	7L2 4.1539E+5	7L3 1.1194E+5	3L2 4.8369E+4	7L4 1.0705E+5	3L3 6.3006E+3	3L4 6.3977E+3	13	Proteobacteria	Gammaproteobacteria	Oceanospirillales	Oceanospirillaceae	Marinomonas
86b4285e44316b108e8ac5a68f6e9cbe	194	Acetyltransferase component of pyruvate dehydrogenase complex	Energy production and conversion	15.54 (95% CI:4.46 to 54.19)	0.033	3.9579		7L1 5.0445E+5	7L2 8.4140E+5	7L3 4.5990E+5	3L2 6.1399E+4	7L4 2.0945E+5	3L3 1.4656E+4	3L4 2.6924E+4	12	Proteobacteria	Gammaproteobacteria	Oceanospirillales	Oceanospirillaceae	Marinomonas
4610b52b6786a9e29cc3af809ea17aee	2332	Acetyltransferase component of pyruvate dehydrogenase complex	Energy production and conversion	0.3 (95% CI:0.24 to 0.39)	0.0103	-1.714	3L1 2.6054E+5	7L1 6.2104E+4	7L2 6.8001E+4	7L3 7.7195E+4	3L2 2.5837E+5	7L4 6.8225E+4	3L3 2.2048E+5	3L4 1.7359E+5	17	Proteobacteria	Gammaproteobacteria	Pseudomonadales	Pseudomonadaceae	Pseudomonas
4690a8e2cd6921d8dbdcf37476b02c1f	2880	Acetyltransferase component of pyruvate dehydrogenase complex	Energy production and conversion	9.77 (95% CI:2.95 to 32.31)	0.0391	3.2883	3L1 1.3977E+4	7L1 2.3408E+5	7L2 2.0789E+5	7L3 1.0098E+5	3L2 9.5099E+3	7L4 1.3097E+5	3L3 6.0286E+4	3L4 8.8163E+3	5	Proteobacteria	Alphaproteobacteria	Rhodobacterales	Rhodobacteraceae	Rhodobacter	Rhodobacter sp. SW2
b8863a445d45ff0f433b8a13f435dd7d	2881	Acetyltransferase component of pyruvate dehydrogenase complex	Energy production and conversion	14.14 (95% CI:3.29 to 60.86)	0.0423	3.8222	3L1 4.5576E+3	7L1 2.1599E+5	7L2 3.1685E+5	7L3 1.0237E+5	3L2 1.4257E+4	7L4 1.9488E+5	3L3 6.0183E+4	3L4 8.7221E+3	4	Proteobacteria	Alphaproteobacteria	Rhodobacterales	Rhodobacteraceae	Thioclava
a5ff891ef6ce0f9b75034549283e80b0	4615	Acetyltransferase component of pyruvate dehydrogenase complex	Energy production and conversion	0.1 (95% CI:0.04 to 0.25)	0.0206	-3.3138	3L1 2.9442E+5	7L1 8.2478E+3	7L2 1.9079E+4	7L3 3.1021E+4	3L2 1.5569E+5	7L4 3.3457E+4	3L3 2.5786E+5	3L4 1.3510E+5	5	Proteobacteria	Gammaproteobacteria	Pseudomonadales	Pseudomonadaceae	Pseudomonas
62ea5618759deafc6390f083e24af333	2505	Aconitate hydratase	Energy production and conversion	30.2 (95% CI:6.57 to 138.9)	0.026	4.9166	3L1 4.6536E+4	7L1 7.1103E+5	7L2 3.5217E+5	7L3 5.7785E+5	3L2 1.1868E+4	7L4 1.1928E+5	3L3 5.5644E+3	3L4 6.7498E+3	11	Bacteroidetes	Flavobacteriia	Flavobacteriales	Flavobacteriaceae	Flavobacterium
211cdd17e6aef7192d21930300ad4cb6	NA	Aconitate hydratase	Energy production and conversion	4.8 (95% CI:2.67 to 8.63)	0.018	2.2641	3L1 2.1084E+5	7L1 6.0704E+5	7L2 9.2355E+5	7L3 5.5473E+5	3L2 1.6913E+5	7L4 5.4411E+5	3L3 9.4478E+4	3L4 9.4336E+4	NA	NA	NA	NA	NA	NA	NA
331a92f62111aa47a261a8bf2486dc9b	NA	Aconitate hydratase	Energy production and conversion	3.27 (95% CI:1.91 to 5.58)	0.0268	1.7072	3L1 1.9561E+5	7L1 4.5198E+5	7L2 6.4355E+5	7L3 4.4878E+5	3L2 1.9051E+5	7L4 3.8650E+5	3L3 1.3793E+5	3L4 8.6342E+4	NA	NA	NA	NA	NA	NA	NA
b66f5514845d3ec6b2c17b1237771457	NA	Aconitate hydratase	Energy production and conversion	3.2 (95% CI:1.88 to 5.44)	0.0272	1.6787	3L1 2.6503E+5	7L1 6.3258E+5	7L2 9.5276E+5	7L3 7.0465E+5	3L2 3.1585E+5	7L4 5.6230E+5	3L3 2.0072E+5	3L4 1.3531E+5	NA	NA	NA	NA	NA	NA	NA
cc6c74bc8274c92bd6c5b45717ea1f49	NA	Aconitate hydratase	Energy production and conversion	5.11 (95% CI:2.91 to 8.95)	0.0145	2.3522	3L1 1.6486E+5	7L1 5.3229E+5	7L2 7.6448E+5	7L3 4.4750E+5	3L2 1.2759E+5	7L4 4.5909E+5	3L3 8.0442E+4	3L4 7.2688E+4	NA	NA	NA	NA	NA	NA	NA
d36869a7184e09aa59d6b18c7019eaab	NA	Aconitate hydratase	Energy production and conversion	3.03 (95% CI:1.75 to 5.22)	0.034	1.5979	3L1 2.3778E+5	7L1 4.8796E+5	7L2 7.3263E+5	7L3 5.2953E+5	3L2 2.3740E+5	7L4 4.3211E+5	3L3 1.6283E+5	3L4 1.0599E+5	NA	NA	NA	NA	NA	NA	NA
0cac2cb856deb18cc8e135c3e9ff5a15	136	Aconitate hydratase	Energy production and conversion	7.1 (95% CI:4.16 to 12.15)	0.0134	2.8287	3L1 1.2663E+5	7L1 1.0793E+6	7L2 8.6799E+5	7L3 8.8129E+5	3L2 1.9434E+5	7L4 6.0941E+5	3L3 8.7105E+4	3L4 9.2145E+4	24	Proteobacteria	Alphaproteobacteria	Rhodobacterales	Rhodobacteraceae
9b5fc2e5ae40662d94489fa7817362fe	632	Aconitate hydratase	Energy production and conversion	6.85 (95% CI:4.18 to 11.23)	0.0128	2.7759	3L1 9.6292E+4	7L1 7.1192E+5	7L2 7.8068E+5	7L3 5.4480E+5	3L2 1.3463E+5	7L4 4.5388E+5	3L3 6.6296E+4	3L4 7.2669E+4	13	Proteobacteria	Alphaproteobacteria	Rhodobacterales	Rhodobacteraceae	Pseudorhodobacter
a0897dd3a7e1de73b658e5be678b6c7a	898	Aconitate hydratase	Energy production and conversion	4.99 (95% CI:2.86 to 8.7)	0.0149	2.3178	3L1 1.6332E+5	7L1 5.2131E+5	7L2 7.6288E+5	7L3 4.6214E+5	3L2 1.2854E+5	7L4 4.2447E+5	3L3 7.7853E+4	3L4 7.7240E+4	9	NA	NA	NA	NA	NA	NA
83e405b54f9c4cd85a4f3544f5ff165f	1589	Aconitate hydratase	Energy production and conversion	6.22 (95% CI:3.75 to 10.32)	0.0134	2.6374	3L1 1.5971E+5	7L1 1.0133E+6	7L2 8.7607E+5	7L3 8.9438E+5	3L2 1.7977E+5	7L4 5.4471E+5	3L3 1.0682E+5	3L4 9.4096E+4	12	Proteobacteria	Alphaproteobacteria	Rhodobacterales	Rhodobacteraceae	Paracoccus	Paracoccus suum
69fd0032d11ff5538f5304233d33c732	4538	Aconitate hydratase	Energy production and conversion	7.06 (95% CI:4.37 to 11.41)	0.0125	2.8199	3L1 1.2714E+5	7L1 9.8987E+5	7L2 1.1202E+6	7L3 8.0719E+5	3L2 1.9370E+5	7L4 6.7173E+5	3L3 9.2710E+4	3L4 1.0592E+5	9	Proteobacteria	Alphaproteobacteria	Rhodobacterales	Rhodobacteraceae
129ede4a22b1623862a87c5f8b0f212d	4914	Aconitate hydratase	Energy production and conversion	5.68 (95% CI:3.36 to 9.63)	0.0141	2.5069	3L1 1.6779E+5	7L1 6.9168E+5	7L2 9.9523E+5	7L3 5.9527E+5	3L2 1.6944E+5	7L4 5.9828E+5	3L3 9.0871E+4	3L4 9.0909E+4	5	Proteobacteria	Gammaproteobacteria	Pseudomonadales
6650c75cf3816dfd8d8c1c8179abf857	5	Aconitate hydratase B	Energy production and conversion	0.26 (95% CI:0.12 to 0.57)	0.0493	-1.9294	3L1 5.3760E+5	7L1 1.4743E+5	7L2 1.8444E+5	7L3 1.0244E+5	3L2 4.5494E+5	7L4 5.3303E+4	3L3 4.9504E+5	3L4 2.5809E+5	71	Proteobacteria	Gammaproteobacteria	Pseudomonadales	Pseudomonadaceae	Pseudomonas
79eb45af300539c9a3e5976ed98a5f37	1139	Aconitate hydratase B	Energy production and conversion	0.31 (95% CI:0.16 to 0.6)	0.0439	-1.6941	3L1 5.9712E+5	7L1 1.4245E+5	7L2 2.2828E+5	7L3 1.4481E+5	3L2 4.7153E+5	7L4 7.9404E+4	3L3 5.0810E+5	3L4 2.8653E+5	65	Proteobacteria	Gammaproteobacteria	Pseudomonadales	Pseudomonadaceae	Pseudomonas
44ea75f5eb21fde45db02f98d35e2441	840	Acyl carrier protein	Lipid transport and metabolism	0.37 (95% CI:0.21 to 0.64)	0.0439	-1.4328	3L1 1.0534E+6	7L1 3.5608E+5	7L2 5.5910E+5	7L3 3.3277E+5	3L2 1.1765E+6	7L4 2.2686E+5	3L3 9.9462E+5	3L4 6.4766E+5	9	Proteobacteria	Gammaproteobacteria	Pseudomonadales	Pseudomonadaceae	Pseudomonas
27eac147090e5a2a492a34d4d09fe620	NA	Acyl-CoA dehydrogenase family protein	Lipid transport and metabolism	5.8 (95% CI:2.83 to 11.87)	0.0212	2.5352	3L1 3.4888E+4	7L1 2.9034E+5	7L2 1.7913E+5	7L3 9.7977E+4	3L2 2.0429E+4	7L4 9.3341E+4	3L3 2.3192E+4	3L4 2.5488E+4	NA	NA	NA	NA	NA	NA	NA
645689cde99cf0656b81fb84a5a04691	NA	Acyl-CoA dehydrogenase-like protein	Lipid transport and metabolism	5.8 (95% CI:2.83 to 11.87)	0.0212	2.5352	3L1 3.4888E+4	7L1 2.9034E+5	7L2 1.7913E+5	7L3 9.7977E+4	3L2 2.0429E+4	7L4 9.3341E+4	3L3 2.3192E+4	3L4 2.5488E+4	NA	NA	NA	NA	NA	NA	NA
3ced3ee46c36b8d8bd104529e1be9b13	1169	Adenylate kinase	Nucleotide transport and metabolism	19.64 (95% CI:3.55 to 108.68)	0.0475	4.2957	3L1 1.7593E+4	7L1 1.5981E+5	7L2 3.5942E+5	7L3 1.7236E+5	3L2 1.8696E+4	7L4 5.3356E+4	3L3 1.5698E+3	3L4 6.8759E+3	5	Proteobacteria	Gammaproteobacteria	Alteromonadales	Pseudoalteromonadaceae	Pseudoalteromonas
c269b6cbe486baf6aa5f03329774e5d1	1220	Adenylate kinase	Nucleotide transport and metabolism	6.09 (95% CI:2.12 to 17.49)	0.0497	2.607	3L1 2.4906E+4	7L1 8.7612E+4	7L2 6.0917E+4	7L3 1.7922E+5	3L2 1.9698E+4	7L4 5.7645E+4	3L3 1.5464E+4	3L4 5.2745E+3	3	Proteobacteria	Gammaproteobacteria	Pseudomonadales	Moraxellaceae	Acinetobacter
e543889a9ab1f1d495867d26aacc51d4	4842	Adenylate kinase	Nucleotide transport and metabolism	8.5 (95% CI:2.76 to 26.13)	0.0391	3.0871	3L1 2.4590E+4	7L1 2.4160E+5	7L2 4.7251E+5	7L3 8.9553E+4	3L2 3.1326E+4	7L4 1.0715E+5	3L3 2.6608E+4	3L4 1.0249E+4	5	Proteobacteria	Gammaproteobacteria	Alteromonadales	Psychromonadaceae	Psychromonas
58417fd194fd8ddc59c89fea46b5495d	542	Adenylyl-sulfate kinase	Inorganic ion transport and metabolism	37.79 (95% CI:12.56 to 113.66)	0.0141	5.2399	3L1 2.4498E+3	7L1 2.0160E+5	7L2 1.8685E+5	7L3 7.1502E+4	3L2 1.1504E+4	7L4 1.4339E+5	3L3 2.2054E+3	3L4 3.0472E+3	6	Proteobacteria	Alphaproteobacteria	Rhodobacterales	Rhodobacteraceae
8a36ea842ec7fda8cef045c8a4938308	NA	Adenylyl-sulfate kinase, putative	Inorganic ion transport and metabolism	24.37 (95% CI:7.08 to 83.9)	0.0201	4.6072	3L1 3.2760E+3	7L1 7.8373E+4	7L2 2.5521E+5	7L3 6.9483E+4	3L2 1.6369E+4	7L4 1.3689E+5	3L3 3.3081E+3	3L4 3.0396E+3	NA	NA	NA	NA	NA	NA	NA
5581fcf6c2086a3f5f777f3c76f2a2af	211	Alanine--tRNA ligase	Translation, ribosomal structure and biogenesis	7.98 (95% CI:2.53 to 25.2)	0.0431	2.9966	3L1 1.1470E+4	7L1 1.1462E+5	7L2 8.9749E+4	7L3 1.8012E+5	3L2 1.5018E+4	7L4 3.2264E+4	3L3 1.8096E+4	3L4 4.7262E+3	20	Proteobacteria	Gammaproteobacteria	Oceanospirillales	Oceanospirillaceae	Marinomonas	Marinomonas hwangdonensis
db42d66438608253529cf2f3c97cf5b7	206	Alkyl hydroperoxide reductase C	Defense mechanisms	19.96 (95% CI:6.1 to 65.29)	0.0206	4.3188	3L1 6.1538E+4	7L1 1.2198E+6	7L2 1.4263E+6	7L3 2.0954E+6	3L2 2.7652E+4	7L4 3.5321E+5	3L3 4.2977E+4	3L4 1.1099E+5	36	Proteobacteria	Gammaproteobacteria	Oceanospirillales	Oceanospirillaceae	Marinomonas
fa630a851e6f035bf63a3008e5265277	565	Alkyl hydroperoxide reductase C	Defense mechanisms	0.1 (95% CI:0.04 to 0.23)	0.0169	-3.338	3L1 8.6998E+5	7L1 3.8114E+4	7L2 9.3239E+4	7L3 1.1044E+5	3L2 6.8538E+5	7L4 3.5986E+4	3L3 6.6349E+5	3L4 3.7330E+5	8	Proteobacteria	Gammaproteobacteria	Pseudomonadales
2f55be3b8925e1da025988ce6bc10623	1147	Alkyl hydroperoxide reductase C	Defense mechanisms	56.71 (95% CI:12.62 to 254.93)	0.0179	5.8255	3L1 3.1209E+3	7L1 7.8155E+5	7L2 7.7296E+5	7L3 3.1740E+5	3L2 1.1647E+4	7L4 1.9623E+5	3L3 2.7180E+4	3L4 3.6823E+3	4	Proteobacteria	Gammaproteobacteria	Pseudomonadales	Moraxellaceae	Acinetobacter
696b6848bee02b7bc40fb441ce61cbec	2419	Alpha-glucoside ABC transporter substrate-binding protein	Carbohydrate transport and metabolism	8.51 (95% CI:2.72 to 26.6)	0.0391	3.0887	3L1 3.5603E+4	7L1 1.9652E+5	7L2 1.7819E+5	7L3 1.4931E+5	3L2 4.3070E+4	7L4 1.0820E+5	3L3 7.9052E+3	3L4 8.9102E+3	3	Proteobacteria
bdbd9ab45b58690eab7b287c5eddd329	2419	Alpha-glucoside ABC transporter substrate-binding protein	Carbohydrate transport and metabolism	13 (95% CI:3.72 to 45.38)	0.0329	3.7001	3L1 3.2452E+4	7L1 7.0044E+5	7L2 3.3768E+5	7L3 6.7444E+5	3L2 2.3889E+4	7L4 8.6688E+4	3L3 3.4721E+4	3L4 1.8002E+4	3	Proteobacteria
dedd805e35eb9705b4b0a4119bc0e15f	NA	Amidohydrolase 3 domain-containing protein	Function unknown	0.11 (95% CI:0.03 to 0.37)	0.0421	-3.1807	3L1 5.6726E+4	7L1 6.2203E+3	7L2 1.5673E+4	7L3 2.9351E+3	3L2 2.3806E+4	7L4 2.2129E+3	3L3 6.8533E+4	3L4 4.6247E+4	NA	Proteobacteria	Gammaproteobacteria	Pseudomonadales	Pseudomonadaceae	Pseudomonas	NA
e07f15712f3eb0937b4ac6867c4758ae	249	Amino acid ABC transporter	Amino acid transport and metabolism	15.46 (95% CI:6.07 to 39.37)	0.0142	3.9505	3L1 8.1281E+4	7L1 1.2004E+6	7L2 1.5671E+6	7L3 1.0919E+6	3L2 8.0498E+4	7L4 3.5876E+5	3L3 5.6781E+4	3L4 3.4713E+4	14	Proteobacteria	Gammaproteobacteria	Oceanospirillales	Oceanospirillaceae	Marinomonas
24e94bcee06bce0e7a536148f14bc78e	2255	Amino acid ABC transporter ATP-binding protein	Amino acid transport and metabolism	5.76 (95% CI:2.17 to 15.34)	0.0439	2.5271	3L1 9.7503E+4	7L1 2.9286E+5	7L2 2.7958E+5	7L3 2.8963E+5	3L2 2.3174E+4	7L4 1.2377E+5	3L3 4.8783E+4	3L4 2.4121E+4	5	Proteobacteria
25ed4e0a9ebb028cb6ea5fd02810e7ce	37	Amino acid ABC transporter substrate-binding protein	Amino acid transport and metabolism	5.47 (95% CI:2.03 to 14.72)	0.0495	2.4514	3L1 3.0458E+5	7L1 2.3300E+6	7L2 1.5523E+6	7L3 1.2277E+6	3L2 2.8079E+5	7L4 4.4911E+5	3L3 2.0920E+5	3L4 1.2455E+5	42	Proteobacteria	Gammaproteobacteria	Oceanospirillales	Oceanospirillaceae	Marinomonas
f5e5a254ac75e46b1092fbe04fbccfb0	2855	Amino acid ABC transporter substrate-binding protein, putative	Amino acid transport and metabolism	66.46 (95% CI:30.64 to 144.16)	0.0079	6.0545	3L1 1.6511E+4	7L1 1.3625E+6	7L2 1.9709E+6	7L3 1.1850E+6	3L2 4.4365E+4	7L4 1.1986E+6	3L3 1.1173E+4	3L4 2.3885E+4	3	NA	NA	NA	NA	NA	NA
49fe6b502c21d6906f792e47eb63b2d0	865	Amino acid permease/ SLC12A domain-containing protein	Inorganic ion transport and metabolism	45.5 (95% CI:14.55 to 142.24)	0.0141	5.5077	3L1 2.9493E+4	7L1 3.2142E+5	7L2 8.2751E+5	7L3 6.3840E+5	3L2 6.3867E+3	7L4 4.5531E+5	3L3 1.8520E+4	3L4 5.1727E+3	4	Proteobacteria	Gammaproteobacteria	Pseudomonadales	Pseudomonadaceae	Pseudomonas	Pseudomonas sp. J237
0a6fe8b6569bc043a5de743fbbf52bf6	3798	Aminotransferase	Amino acid transport and metabolism	0.07 (95% CI:0.02 to 0.24)	0.0268	-3.8001	3L1 7.2135E+4	7L1 2.3850E+4	7L2 5.2404E+3	7L3 4.9124E+3	3L2 1.2830E+5	7L4 2.6025E+3	3L3 8.2475E+4	3L4 7.8813E+4	4	Proteobacteria	Gammaproteobacteria	Pseudomonadales	Pseudomonadaceae	Pseudomonas	Pseudomonas aeruginosa group
ee8bf8e31b35021ca6fae8592778675d	1162	AMP nucleosidase	General function prediction only	8.59 (95% CI:3.63 to 20.33)	0.0208	3.103	3L1 1.2288E+4	7L1 1.8179E+5	7L2 1.6730E+5	7L3 4.5653E+4	3L2 1.0493E+4	7L4 9.1552E+4	3L3 1.8681E+4	3L4 9.6845E+3	4	Proteobacteria	Gammaproteobacteria	Oceanospirillales	Oceanospirillaceae	Marinomonas
2a07f46ec719f340f093d80dd6a67338	1023	Ancillary SecYEG translocon subunit	Signal transduction mechanisms	0.06 (95% CI:0.01 to 0.25)	0.0391	-4.1627	3L1 8.1290E+4	7L1 3.2683E+3	7L2 1.8179E+4	7L3 2.1943E+3	3L2 1.6703E+5	7L4 1.8100E+3	3L3 3.9628E+4	3L4 4.5127E+4	4	Proteobacteria	Gammaproteobacteria	Pseudomonadales	Pseudomonadaceae	Pseudomonas
0f8ab616f5bfcdfec159c9c1c07ebe85	1215	Arginine deiminase	Amino acid transport and metabolism	0.1 (95% CI:0.03 to 0.3)	0.033	-3.368	3L1 1.2055E+5	7L1 1.3795E+4	7L2 4.1365E+4	7L3 5.7943E+3	3L2 3.0889E+5	7L4 1.5260E+4	3L3 1.3988E+5	3L4 1.1005E+5	5	NA	NA	NA	NA	NA	NA
390b1307cbaa45e65f95e421f440f763	1215	Arginine deiminase, putative	Amino acid transport and metabolism	0.1 (95% CI:0.03 to 0.3)	0.033	-3.368	3L1 1.2055E+5	7L1 1.3795E+4	7L2 4.1365E+4	7L3 5.7943E+3	3L2 3.0889E+5	7L4 1.5260E+4	3L3 1.3988E+5	3L4 1.1005E+5	7	NA	NA	NA	NA	NA	NA
c00603c8f8cbabad7bd9a9bb2fa28c1f	1711	Aromatic-amino-acid aminotransferase	Amino acid transport and metabolism	7.14 (95% CI:2.47 to 20.65)	0.0404	2.8367	3L1 1.9901E+4	7L1 1.9311E+5	7L2 1.0363E+5	7L3 3.9430E+5	3L2 2.2569E+4	7L4 5.2285E+4	3L3 1.9067E+4	3L4 1.8497E+4	5	Proteobacteria	Alphaproteobacteria	Rhodobacterales	Rhodobacteraceae	Rhodobacter
25153676a11b6b22a4d016abbd8d8a45	1186	ATP synthase epsilon chain	Energy production and conversion	126.12 (95% CI:27.95 to 569.11)	0.0141	6.9787	3L1 5.4249E+3	7L1 3.9518E+5	7L2 5.8229E+5	7L3 4.4284E+5	3L2 8.4309E+2	7L4 1.6747E+5	3L3 9.4099E+3	3L4 1.5671E+3	3	Proteobacteria	Gammaproteobacteria	Oceanospirillales	Oceanospirillaceae	Marinomonas
71e70b77395f791f77cbed11b5538c70	1553	ATP synthase gamma chain	Energy production and conversion	25.28 (95% CI:6.24 to 102.38)	0.0239	4.66	3L1 9.3057E+3	7L1 2.8691E+5	7L2 1.5443E+6	7L3 2.8698E+5	3L2 1.9703E+4	7L4 3.4624E+5	3L3 5.4419E+4	3L4 1.0802E+4	2	Proteobacteria	Gammaproteobacteria
d4558172ba75bfd3d71ed2a69dbd36bb	10	ATP synthase subunit alpha	Energy production and conversion	11.3 (95% CI:4.13 to 30.92)	0.0221	3.4979	3L1 1.4624E+5	7L1 2.8817E+6	7L2 2.8729E+6	7L3 2.7998E+6	3L2 1.8745E+5	7L4 6.2003E+5	3L3 2.5507E+5	3L4 1.2619E+5	55	Proteobacteria	Gammaproteobacteria	Oceanospirillales	Oceanospirillaceae	Marinomonas
013906bababdd259d158379fb31150f7	2856	ATP synthase subunit alpha	Energy production and conversion	9.52 (95% CI:4.46 to 20.35)	0.0141	3.2514	3L1 1.3630E+5	7L1 8.7650E+5	7L2 1.3059E+6	7L3 1.2434E+6	3L2 9.0562E+4	7L4 4.1763E+5	3L3 6.1071E+4	3L4 9.5876E+4	4	Candidatus Melainabacteria	unknown	Candidatus Gastranaerophilales
65baf936e583360a6ca9348ba36c7e88	202	ATP synthase subunit beta	Energy production and conversion	8.84 (95% CI:4.98 to 15.7)	0.0128	3.144	3L1 6.3544E+4	7L1 8.7130E+5	7L2 1.1377E+6	7L3 6.1607E+5	3L2 1.5203E+5	7L4 6.4844E+5	3L3 8.5631E+4	3L4 7.8403E+4	21	Proteobacteria	Alphaproteobacteria	Rhodobacterales	Rhodobacteraceae	Paracoccus
6acd465e30e587cc7c6fa997f184c050	3025	ATP synthase subunit beta	Energy production and conversion	7.96 (95% CI:3.25 to 19.49)	0.0239	2.9919	3L1 6.0251E+4	7L1 4.5699E+5	7L2 1.6451E+6	7L3 3.2307E+5	3L2 9.3779E+4	7L4 5.9204E+5	3L3 6.9722E+4	3L4 9.1133E+4	5	NA	NA	NA	NA	NA	NA
cd14f68e33d2715e729ed0929f5de781	238	ATP-dependent zinc metalloprotease FtsH	Posttranslational modification, protein turnover, chaperones	5.49 (95% CI:2.14 to 14.05)	0.0427	2.4561	3L1 2.5314E+4	7L1 1.7505E+5	7L2 1.9087E+5	7L3 1.2430E+5	3L2 1.0102E+4	7L4 6.3344E+4	3L3 3.8845E+4	3L4 2.9215E+4	13	Proteobacteria	Gammaproteobacteria	Oceanospirillales	Oceanospirillaceae	Marinomonas
bc1a670a9e6f9c6b5dcc74a43f4e911e	1248	Beta sliding clamp	Replication, recombination and repair	5.21 (95% CI:2.21 to 12.27)	0.0391	2.3802	3L1 6.0522E+4	7L1 2.6543E+5	7L2 3.7125E+5	7L3 3.1563E+5	3L2 6.0711E+4	7L4 1.1243E+5	3L3 5.4766E+4	3L4 2.3659E+4	3	Proteobacteria	Alphaproteobacteria	Rhodobacterales	Rhodobacteraceae
eaca0e0300aa311cd92bbe778f453a16	571	Bifunctional chorismate mutase/prephenate dehydratase	Amino acid transport and metabolism	10.46 (95% CI:4.34 to 25.24)	0.0182	3.3872	3L1 6.8732E+3	7L1 3.3728E+4	7L2 8.8132E+4	7L3 3.9143E+4	3L2 5.4991E+3	7L4 2.7149E+4	3L3 2.9346E+3	3L4 2.3764E+3	8	Proteobacteria	Gammaproteobacteria	Oceanospirillales	Oceanospirillaceae	Marinomonas
05a22bd88e392fdf92762648ee6c15f2	3493	Bifunctional protein HldE	Cell wall/membrane/envelope biogenesis	0.22 (95% CI:0.11 to 0.43)	0.0254	-2.188	3L1 4.7042E+5	7L1 1.1689E+5	7L2 1.3063E+5	7L3 5.4616E+4	3L2 3.3050E+5	7L4 5.5519E+4	3L3 4.8299E+5	3L4 2.6585E+5	15	Proteobacteria	Gammaproteobacteria	Pseudomonadales	Pseudomonadaceae	Pseudomonas	Pseudomonas savastanoi
498c65c4e754563f05004977dce2c3ac	46	Bifunctional purine biosynthesis protein PurH	Nucleotide transport and metabolism	7.01 (95% CI:2.51 to 19.51)	0.0391	2.8085	3L1 4.7692E+4	7L1 3.3822E+5	7L2 3.4102E+5	7L3 2.2926E+5	3L2 3.4421E+4	7L4 7.7919E+4	3L3 3.2951E+4	3L4 1.5817E+4	21	Proteobacteria	Gammaproteobacteria	Oceanospirillales	Oceanospirillaceae	Marinomonas
93e0cb222fe22af3f59a826718c954f1	386	Bifunctional purine biosynthesis protein PurH	Nucleotide transport and metabolism	15.17 (95% CI:4.33 to 53.14)	0.028	3.9231	3L1 4.4298E+4	7L1 1.1666E+5	7L2 3.5651E+5	7L3 1.8316E+5	3L2 9.9522E+3	7L4 1.6101E+5	3L3 1.0264E+4	3L4 5.1192E+3	7	Proteobacteria	Alphaproteobacteria	Rhodobacterales	Rhodobacteraceae	Thioclava
8b1bbba5551b6a50a2ccf0cbd681f801	1936	Biotin carboxylase	Lipid transport and metabolism	6.63 (95% CI:2.75 to 15.97)	0.0287	2.7288	3L1 4.9544E+3	7L1 6.9862E+4	7L2 1.0766E+5	7L3 1.1806E+5	3L2 1.7223E+4	7L4 5.8187E+4	3L3 1.6898E+4	3L4 1.8559E+4	3	Proteobacteria	Gammaproteobacteria	Pseudomonadales	Moraxellaceae	Acinetobacter	Acinetobacter baumannii
a41eb3695962e1bf3a490b3371d93908	2417	Bmp domain-containing protein	Cell wall/membrane/envelope biogenesis	10.74 (95% CI:3.6 to 32)	0.0279	3.4247	3L1 1.1384E+4	7L1 7.2164E+4	7L2 5.3464E+4	7L3 6.1914E+4	3L2 4.5002E+3	7L4 2.7437E+4	3L3 5.6394E+3	3L4 1.7060E+3	5	Proteobacteria	Alphaproteobacteria	Rhodobacterales	Rhodobacteraceae	Paracoccus
97a83f5246a95b456f8fd1d9f229b3f8	350	Branched chain amino acid ABC transporter substrate-binding protein	Amino acid transport and metabolism	0.17 (95% CI:0.08 to 0.36)	0.0239	-2.5689	3L1 6.4161E+5	7L1 1.0016E+5	7L2 1.6574E+5	7L3 7.6814E+4	3L2 3.8488E+5	7L4 4.3047E+4	3L3 6.2907E+5	3L4 4.3794E+5	35	Proteobacteria	Gammaproteobacteria	Pseudomonadales	Pseudomonadaceae	Pseudomonas
987b27655862713baf6a2450ee217e8b	5322	Branched-chain amino acid ABC transporter substrate-binding protein	Amino acid transport and metabolism	11.97 (95% CI:5.51 to 26)	0.0141	3.5816	3L1 2.6601E+4	7L1 1.0060E+5	7L2 2.6111E+5	7L3 1.9255E+5	3L2 1.3628E+4	7L4 1.5636E+5	3L3 1.3211E+4	3L4 8.0360E+3	3	Proteobacteria	Alphaproteobacteria	Rhodobacterales	Rhodobacteraceae	Paracoccus	Paracoccus sanguinis
4cfca0dc69180c4736ada97b1be31010	765	C4-dicarboxylate ABC transporter	General function prediction only	4.93 (95% CI:2.75 to 8.85)	0.0169	2.3014	3L1 6.0656E+4	7L1 2.6412E+5	7L2 4.5249E+5	7L3 2.0130E+5	3L2 5.4855E+4	7L4 1.8675E+5	3L3 6.3669E+4	3L4 3.5914E+4	9	Proteobacteria	Alphaproteobacteria	Rhodobacterales	Rhodobacteraceae	Paracoccus	Paracoccus halophilus
535946b8c082e6587a34ecb9790060ca	2097	C4-dicarboxylate ABC transporter	Carbohydrate transport and metabolism	61.09 (95% CI:13.68 to 272.75)	0.0169	5.9328	3L1 6.9935E+3	7L1 1.6347E+6	7L2 4.5773E+6	7L3 2.0478E+6	3L2 4.8414E+4	7L4 1.6412E+6	3L3 7.2462E+4	3L4 7.3598E+4	9	Proteobacteria	Alphaproteobacteria	Rhodobacterales	Rhodobacteraceae	Thioclava	Thioclava sp. SK-1
68646e5d693baa3813d89f25bf218b3a	2281	C4-dicarboxylate ABC transporter	General function prediction only	3.96 (95% CI:2.13 to 7.35)	0.0265	1.9838	3L1 8.0299E+4	7L1 4.6179E+5	7L2 5.0111E+5	7L3 2.3132E+5	3L2 9.2689E+4	7L4 1.9778E+5	3L3 9.2136E+4	3L4 6.3083E+4	4	Proteobacteria	Alphaproteobacteria	Rhodobacterales	Rhodobacteraceae	Thioclava
510c9b97e9112bb4bd19cf0d3265c377	124	C4-dicarboxylate ABC transporter substrate-binding protein	Energy production and conversion	48.44 (95% CI:8.33 to 281.86)	0.0269	5.5982	3L1 8.1091E+4	7L1 2.8869E+6	7L2 3.1326E+6	7L3 2.9124E+6	3L2 7.2130E+3	7L4 7.1860E+5	3L3 1.2249E+5	3L4 4.7969E+4	42	Proteobacteria	Gammaproteobacteria	Oceanospirillales	Oceanospirillaceae	Marinomonas
36c214f85528500af29bb6267a400dcb	1223	Capsular biosynthesis protein	Cell wall/membrane/envelope biogenesis	15.06 (95% CI:7.38 to 30.73)	0.0128	3.9127	3L1 5.5395E+3	7L1 1.1947E+5	7L2 1.2253E+5	7L3 1.9909E+5	3L2 9.8703E+3	7L4 6.0961E+4	3L3 1.0338E+4	3L4 6.1104E+3	4	Proteobacteria	Gammaproteobacteria	Pseudomonadales	Pseudomonadaceae	Pseudomonas
9c587030c6e67ac5b7e239c007c579dd	1879	Catalase-peroxidase	Inorganic ion transport and metabolism	6.62 (95% CI:2.26 to 19.41)	0.047	2.7266	3L1 6.9240E+4	7L1 2.8154E+5	7L2 3.6601E+5	7L3 2.3801E+5	3L2 5.6861E+4	7L4 1.3245E+5	3L3 1.2475E+4	3L4 3.4456E+4	2	NA	NA	NA	NA	NA	NA
2f85186d6990fe110b3d249e7e1478a7	2446	Catalase-peroxidase	Inorganic ion transport and metabolism	7.8 (95% CI:2.55 to 23.87)	0.0414	2.9633	3L1 7.0768E+4	7L1 4.7619E+5	7L2 2.4302E+5	7L3 4.0629E+5	3L2 2.3325E+4	7L4 9.4344E+4	3L3 2.0965E+4	3L4 3.4647E+4	2	Proteobacteria	Gammaproteobacteria	Oceanospirillales	Oceanospirillaceae	Marinomonas	Marinomonas ushuaiensis
b1728b6fba032afa16998b2b84dd6407	942	CBS domain-containing protein	Signal transduction mechanisms	34.57 (95% CI:8.12 to 147.13)	0.0213	5.1114	3L1 6.3751E+3	7L1 1.0338E+6	7L2 1.0427E+6	7L3 7.1085E+5	3L2 4.3114E+4	7L4 2.3670E+5	3L3 4.1144E+4	3L4 1.1231E+4	4	Proteobacteria	Gammaproteobacteria	Oceanospirillales	Oceanospirillaceae	Marinomonas
db4eb45782641b168cca5cc66534ec99	620	Cell division protein FtsZ	Cell cycle control, cell division, chromosome partitioning	7.52 (95% CI:3.66 to 15.46)	0.0165	2.9109	3L1 1.3400E+4	7L1 1.1084E+5	7L2 4.6816E+4	7L3 8.7360E+4	3L2 7.3758E+3	7L4 4.6305E+4	3L3 5.7825E+3	3L4 1.1480E+4	6	Proteobacteria	Gammaproteobacteria	Oceanospirillales	Oceanospirillaceae	Marinomonas	Marinomonas hwangdonensis
3c975ec9eb85736750b0374bc1404bd4	NA	Chaperone protein DnaK	Posttranslational modification, protein turnover, chaperones	11.55 (95% CI:4.8 to 27.78)	0.0166	3.5299	3L1 4.0441E+4	7L1 3.0799E+5	7L2 1.1661E+6	7L3 7.2998E+5	3L2 6.4644E+4	7L4 3.0135E+5	3L3 4.8239E+4	3L4 3.5194E+4	NA	NA	NA	NA	NA	NA	NA
98c16d5a4acb2b72924f26142ecb9fac	NA	Chaperone protein DnaK	Posttranslational modification, protein turnover, chaperones	24.47 (95% CI:9.17 to 65.31)	0.0141	4.6128	3L1 1.8462E+4	7L1 2.7968E+5	7L2 1.2246E+6	7L3 7.9835E+5	3L2 2.7652E+4	7L4 2.5558E+5	3L3 2.1767E+4	3L4 1.7549E+4	NA	NA	NA	NA	NA	NA	NA
226abad81ae6812899202a533e93c51f	59	Chaperone protein DnaK	Posttranslational modification, protein turnover, chaperones	10.36 (95% CI:3.7 to 29)	0.0247	3.3728	3L1 1.5990E+4	7L1 2.6108E+5	7L2 5.9073E+5	7L3 4.6134E+5	3L2 3.2660E+4	7L4 1.1844E+5	3L3 2.9970E+4	3L4 4.6759E+4	38	Proteobacteria	Gammaproteobacteria	Oceanospirillales	Oceanospirillaceae	Marinomonas
bee98556c071a37421d9da191024c029	1816	Chaperone SurA	Posttranslational modification, protein turnover, chaperones	0.01 (95% CI:0.01 to 0.04)	0.0106	-6.0863	3L1 1.0747E+5	7L1 2.4398E+3	7L2 6.6749E+2	7L3 2.2623E+3	3L2 1.3143E+5	7L4 8.6311E+2	3L3 8.6096E+4	3L4 5.5727E+4	2	Proteobacteria	Gammaproteobacteria	Pseudomonadales	Pseudomonadaceae	Pseudomonas
10b420910ca102bc38454e78c0f0b461	1997	Chaperone SurA	Posttranslational modification, protein turnover, chaperones	0.09 (95% CI:0.04 to 0.21)	0.0141	-3.4038	3L1 1.1884E+5	7L1 1.8071E+4	7L2 1.4143E+4	7L3 8.9857E+3	3L2 1.3725E+5	7L4 4.8629E+3	3L3 1.2074E+5	3L4 7.1145E+4	2	Proteobacteria	Gammaproteobacteria	Pseudomonadales	Pseudomonadaceae	Pseudomonas	Pseudomonas sp. PGPPP3
20e5dda761fd14409896591b4ff84039	2956	Chaperone SurA	Posttranslational modification, protein turnover, chaperones	0.22 (95% CI:0.09 to 0.53)	0.0472	-2.1702	3L1 1.3258E+5	7L1 4.6560E+4	7L2 1.0136E+4	7L3 2.4792E+4	3L2 1.1913E+5	7L4 2.5340E+4	3L3 1.1796E+5	3L4 6.5300E+4	2	Proteobacteria	Gammaproteobacteria	Pseudomonadales	Pseudomonadaceae	Pseudomonas
ff608119213f3b027e32541b7398fade	4342	Chaperone SurA	Posttranslational modification, protein turnover, chaperones	0.12 (95% CI:0.04 to 0.34)	0.0328	-3.0567	3L1 1.9172E+5	7L1 4.5151E+4	7L2 6.7204E+3	7L3 2.1244E+4	3L2 2.2060E+5	7L4 2.3404E+4	3L3 1.5064E+5	3L4 1.1351E+5	4	Proteobacteria	Gammaproteobacteria	Pseudomonadales	Pseudomonadaceae	Pseudomonas
7e6e4679e8b0a446f377fbaa675b8d53	73	Chaperonin GroEL	Posttranslational modification, protein turnover, chaperones	27.46 (95% CI:7.01 to 107.59)	0.0219	4.7791	3L1 8.3061E+4	7L1 9.8042E+5	7L2 1.0719E+6	7L3 8.1473E+5	3L2 1.9153E+4	7L4 2.3961E+5	3L3 2.1496E+4	3L4 1.0557E+4	27	Proteobacteria	Gammaproteobacteria	Oceanospirillales	Oceanospirillaceae	Marinomonas
b0d6b4b5e9a7db7046e1ea741dc77c2b	6115	Chaperonin GroEL	Posttranslational modification, protein turnover, chaperones	5.78 (95% CI:2.12 to 15.76)	0.047	2.5302	3L1 2.4768E+5	7L1 1.4100E+6	7L2 1.5824E+6	7L3 1.3088E+6	3L2 2.7459E+5	7L4 3.8266E+5	3L3 1.5343E+5	3L4 9.6185E+4	3	Proteobacteria	Gammaproteobacteria	Pseudomonadales	Pseudomonadaceae	Pseudomonas
5619023eca7b76b9b914f4c14a6ebdc6	2152	Chemotaxis protein	Cell motility	6.31 (95% CI:3.46 to 11.5)	0.0141	2.6571	3L1 2.5361E+4	7L1 1.3097E+5	7L2 1.1846E+5	7L3 3.3932E+5	3L2 2.6594E+4	7L4 1.4368E+5	3L3 2.9363E+4	3L4 2.4128E+4	2	Proteobacteria	Gammaproteobacteria	Pseudomonadales	Pseudomonadaceae	Pseudomonas
ad8bbd71929c9606c9f0880eff36ca1e	2152	Chemotaxis protein	Cell motility	6.31 (95% CI:3.46 to 11.5)	0.0141	2.6571	3L1 2.5361E+4	7L1 1.3097E+5	7L2 1.1846E+5	7L3 3.3932E+5	3L2 2.6594E+4	7L4 1.4368E+5	3L3 2.9363E+4	3L4 2.4128E+4	2	Proteobacteria	Gammaproteobacteria	Pseudomonadales	Pseudomonadaceae	Pseudomonas
f1e5edd62c32897f1eb69d26d8ca4774	2152	Chemotaxis protein	Cell motility	6.31 (95% CI:3.46 to 11.5)	0.0141	2.6571	3L1 2.5361E+4	7L1 1.3097E+5	7L2 1.1846E+5	7L3 3.3932E+5	3L2 2.6594E+4	7L4 1.4368E+5	3L3 2.9363E+4	3L4 2.4128E+4	2	Proteobacteria	Gammaproteobacteria	Pseudomonadales	Pseudomonadaceae	Pseudomonas
72a194a3f218cf864e6b2830c0cee83c	359	Chemotaxis protein CheV	Signal transduction mechanisms	7.2 (95% CI:2.54 to 20.38)	0.0391	2.8483	3L1 3.1092E+4	7L1 1.7102E+5	7L2 2.6562E+5	7L3 2.0687E+5	3L2 1.1697E+4	7L4 5.5513E+4	3L3 3.2168E+4	3L4 1.6579E+4	6	Proteobacteria	Gammaproteobacteria	Oceanospirillales	Oceanospirillaceae	Marinomonas
ee01b2b82810cd7f5e9a6ef3b353144f	2806	Chemotaxis protein CheW	Cell motility	26.84 (95% CI:6.76 to 106.58)	0.0228	4.7463	3L1 1.4339E+4	7L1 3.9361E+5	7L2 5.5046E+5	7L3 2.1644E+5	3L2 2.7831E+4	7L4 2.0763E+5	3L3 1.7577E+4	3L4 2.6747E+3	6	Proteobacteria	Gammaproteobacteria	Oceanospirillales	Oceanospirillaceae	Marinomonas
4f83230bdecda5f259207225b37f6979	2152	Chemotaxis protein, putative	Cell motility	6.31 (95% CI:3.46 to 11.5)	0.0141	2.6571	3L1 2.5361E+4	7L1 1.3097E+5	7L2 1.1846E+5	7L3 3.3932E+5	3L2 2.6594E+4	7L4 1.4368E+5	3L3 2.9363E+4	3L4 2.4128E+4	2	Proteobacteria	Gammaproteobacteria	Pseudomonadales	Pseudomonadaceae	Pseudomonas
bcd3f2b175ef78048da353022f025321	2800	Circularly permuted ATPgrasp domain-containing protein	Function unknown	12.56 (95% CI:4.41 to 35.78)	0.022	3.6505	3L1 2.4418E+4	7L1 4.8013E+5	7L2 3.9776E+5	7L3 1.6639E+5	3L2 1.6480E+4	7L4 8.0424E+4	3L3 1.7648E+4	3L4 1.4469E+4	4	Proteobacteria
afa3c6b0a2aac5b5d61a5148b55d3b1b	699	Circularly permuted type 2 ATP-grasp protein	Function unknown	13.07 (95% CI:4.64 to 36.78)	0.0212	3.7077	3L1 1.6055E+4	7L1 2.9167E+5	7L2 4.1847E+5	7L3 1.1809E+5	3L2 2.1910E+4	7L4 9.1559E+4	3L3 1.6496E+4	3L4 7.8045E+3	6	Proteobacteria	Gammaproteobacteria	Oceanospirillales	Oceanospirillaceae	Marinomonas
9ef861c86e211222115063edcb35638c	2197	CoA-acylating methylmalonate-semialdehyde dehydrogenase	Energy production and conversion	17.99 (95% CI:3.36 to 96.45)	0.049	4.1692	3L1 5.8838E+3	7L1 1.2630E+5	7L2 1.2569E+5	7L3 9.0904E+4	3L2 3.8906E+3	7L4 6.0962E+4	3L3 1.2164E+3	3L4 3.0151E+4	5	Proteobacteria	Alphaproteobacteria	Rhodobacterales	Rhodobacteraceae	Paracoccus
65340924a63120234e5f5424de7c5777	335	Co-chaperonin GroES	Posttranslational modification, protein turnover, chaperones	25.21 (95% CI:10.73 to 59.26)	0.0128	4.6562	3L1 1.0010E+4	7L1 2.4845E+5	7L2 5.7216E+5	7L3 3.9637E+5	3L2 1.0679E+4	7L4 1.2225E+5	3L3 1.5647E+4	3L4 1.0189E+4	11	Proteobacteria	Gammaproteobacteria	Oceanospirillales	Oceanospirillaceae	Marinomonas
b39d30b0cb0c2cf7da840c5815dd0aa9	1102	Co-chaperonin GroES	Posttranslational modification, protein turnover, chaperones	14.64 (95% CI:3.36 to 63.73)	0.0418	3.8717	3L1 1.6971E+4	7L1 2.8063E+5	7L2 3.5908E+5	7L3 2.4189E+5	3L2 1.4627E+4	7L4 3.2027E+4	3L3 1.1274E+4	3L4 6.0743E+3	3	Proteobacteria	Gammaproteobacteria	Chromatiales
989a6650b7b44085b1a65aa464302ee6	1825	Cold-shock DNA-binding domain protein	Transcription	20.75 (95% CI:6.45 to 66.73)	0.02	4.3747	3L1 1.5771E+4	7L1 3.0138E+5	7L2 4.0607E+5	7L3 1.1305E+5	3L2 1.3546E+4	7L4 8.3424E+4	3L3 5.4436E+3	3L4 5.3579E+3	3	Proteobacteria	Gammaproteobacteria	Oceanospirillales	Oceanospirillaceae	Marinomonas	Marinomonas sp. MED121
d681867fdb7b698656cd133bf1b2f667	572	Cold-shock protein	Transcription	107.64 (95% CI:30.7 to 377.4)	0.0133	6.75	3L1 6.9627E+4	7L1 5.5803E+6	7L2 8.7063E+6	7L3 8.7671E+6	3L2 6.1227E+4	7L4 2.3763E+6	3L3 1.0924E+5	3L4 1.6191E+4	14	Proteobacteria	Gammaproteobacteria	Oceanospirillales	Oceanospirillaceae	Marinomonas
9cfab320032a353bb290eaaa81536add	968	Cold-shock protein	Transcription	18.48 (95% CI:4.73 to 72.29)	0.029	4.2083	3L1 3.4480E+4	7L1 8.3755E+5	7L2 4.7620E+5	7L3 3.5781E+5	3L2 1.2378E+4	7L4 7.7788E+4	3L3 1.5257E+4	3L4 1.4603E+4	3	Proteobacteria	Gammaproteobacteria	Oceanospirillales	Oceanospirillaceae	Marinomonas
20267bbd30019b27fdc782060473d231	786	CSD domain-containing protein	Transcription	0.07 (95% CI:0.02 to 0.26)	0.0327	-3.8014	3L1 9.0563E+5	7L1 7.7351E+4	7L2 1.0468E+5	7L3 2.3644E+4	3L2 4.7948E+5	7L4 1.3490E+4	3L3 6.2542E+5	3L4 3.5939E+5	13	Proteobacteria	Gammaproteobacteria	Pseudomonadales	Pseudomonadaceae	Pseudomonas
ab48a41fb99ea808fd75ad35cf0938ed	551	Cyanate hydratase	Inorganic ion transport and metabolism	9.7 (95% CI:3.91 to 24.06)	0.0208	3.2777	3L1 3.0472E+4	7L1 5.4598E+5	7L2 2.5278E+5	7L3 1.8333E+5	3L2 2.1522E+4	7L4 9.9061E+4	3L3 2.3796E+4	3L4 1.8154E+4	9	Proteobacteria	Gammaproteobacteria	Oceanospirillales	Oceanospirillaceae	Marinomonas
ea9b643c36ed9702b078db9d2604db27	1333	Cysteine synthase	Amino acid transport and metabolism	12.37 (95% CI:4.92 to 31.08)	0.0169	3.6283	3L1 3.1292E+4	7L1 2.2193E+5	7L2 1.1798E+6	7L3 3.7489E+5	3L2 2.8489E+4	7L4 3.3886E+5	3L3 3.2649E+4	3L4 4.8873E+4	7	Proteobacteria	Gammaproteobacteria	Alteromonadales	Psychromonadaceae	Psychromonas
3f107fc33688c5b6d2c3bf1f4d63ee0e	153	Cystine transporter subunit	Amino acid transport and metabolism	3.51 (95% CI:1.82 to 6.8)	0.0431	1.8134	3L1 3.2039E+5	7L1 1.0282E+6	7L2 5.7982E+5	7L3 1.1832E+6	3L2 2.8581E+5		3L3 2.7769E+5	3L4 1.6180E+5	14	Proteobacteria	Gammaproteobacteria	Pseudomonadales	Pseudomonadaceae	Pseudomonas
1b585d98e10ec9a8da0d468c60fabc2d	1111	Cytochrome bd ubiquinol oxidase subunit 4	Energy production and conversion	12.78 (95% CI:4.47 to 36.51)	0.0219	3.6757	3L1 9.1256E+4	7L1 1.1755E+6	7L2 9.6382E+5	7L3 8.6157E+5	3L2 6.1682E+4	7L4 2.5607E+5	3L3 6.1489E+4	3L4 2.7083E+4	5	Proteobacteria	Gammaproteobacteria	Oceanospirillales	Oceanospirillaceae	Marinomonas
186a4bdb798ee4f354cb069783140b5f	76	Cytochrome c domain-containing protein	Energy production and conversion	0.1 (95% CI:0.04 to 0.22)	0.0162	-3.339	3L1 1.1057E+6	7L1 1.3335E+5	7L2 4.2772E+4	7L3 1.0901E+5	3L2 5.2472E+5	7L4 4.7708E+4	3L3 8.9547E+5	3L4 5.9865E+5	38	Proteobacteria	Gammaproteobacteria	Pseudomonadales	Pseudomonadaceae	Pseudomonas
06ae6f5dd2f08202e68b1fcf41170fce	2774	Cytochrome c domain-containing protein	Energy production and conversion	0.02 (95% CI:0.01 to 0.04)	0.0111	-6.01	3L1 1.3778E+6	7L1 4.4993E+4	7L2 1.5159E+4	7L3 1.3868E+4	3L2 9.3044E+5	7L4 7.3999E+3	3L3 1.1626E+6	3L4 8.1009E+5	10	Proteobacteria	Gammaproteobacteria	Pseudomonadales	Pseudomonadaceae	Pseudomonas	Pseudomonas helmanticensis
219570285c3e52a0c321613797b64d6c	1954	Cytochrome c1, putative	Energy production and conversion	0.41 (95% CI:0.27 to 0.61)	0.026	-1.2881	3L1 1.8682E+5	7L1 6.4069E+4	7L2 5.2525E+4	7L3 4.5989E+4	3L2 1.1969E+5	7L4 4.8842E+4	3L3 1.3114E+5	3L4 9.1681E+4	2	Proteobacteria	Gammaproteobacteria	Pseudomonadales	Pseudomonadaceae	Pseudomonas	NA
f0df24d66c5bcd6f0250cd9e9b285abb	655	Dienelactone hydrolase family protein	Secondary metabolites biosynthesis, transport and catabolism	4.08 (95% CI:1.82 to 9.11)	0.047	2.0271	3L1 1.4049E+5	7L1 5.2678E+5	7L2 5.2245E+5	7L3 8.2438E+5	3L2 6.1829E+4	7L4 2.7276E+5	3L3 1.8574E+5	3L4 1.3899E+5	5	Proteobacteria	Gammaproteobacteria	Oceanospirillales	Oceanospirillaceae	Marinomonas
7aa58bbb44025aac9508b478f7987ef1	144	Dihydrolipoyl dehydrogenase	Energy production and conversion	18.03 (95% CI:6.04 to 53.86)	0.0188	4.1726	3L1 3.1067E+4	7L1 1.3849E+6	7L2 8.7901E+5	7L3 1.0529E+6	3L2 6.1465E+4	7L4 2.4052E+5	3L3 5.9181E+4	3L4 2.5798E+4	27	Proteobacteria	Gammaproteobacteria	Oceanospirillales	Oceanospirillaceae	Marinomonas
7c41932dd58838f8b5e3367f6699a8de	1204	Dihydrolipoyl dehydrogenase	Energy production and conversion	0.18 (95% CI:0.07 to 0.45)	0.0393	-2.4638	3L1 4.7222E+5	7L1 9.1399E+4	7L2 1.7391E+5	7L3 4.7279E+4	3L2 7.0620E+5	7L4 4.7343E+4	3L3 3.6400E+5	3L4 2.7144E+5	12	Proteobacteria	Gammaproteobacteria	Pseudomonadales	Pseudomonadaceae	Pseudomonas
fb07c6729b6855d588d69835c8287b6c	1252	Dihydrolipoyl dehydrogenase	Energy production and conversion	7.9 (95% CI:2.79 to 22.39)	0.0364	2.9824	3L1 1.3745E+4	7L1 1.5046E+5	7L2 3.4290E+5	7L3 1.6621E+5	3L2 2.8819E+4	7L4 5.1233E+4	3L3 1.8993E+4	3L4 1.4972E+4	9	Proteobacteria	Gammaproteobacteria	Pseudomonadales	Moraxellaceae	Acinetobacter
60795d11dae8884bb0fac0477efdef6c	2826	Dihydrolipoyllysine-residue succinyltransferase component of 2-oxoglutarate dehydrogenase complex	Energy production and conversion	6.13 (95% CI:3.32 to 11.3)	0.0141	2.6149	3L1 3.8227E+4	7L1 1.5030E+5	7L2 2.3639E+5	7L3 1.5456E+5	3L2 2.8767E+4	7L4 1.2226E+5	3L3 2.9954E+4	3L4 1.4474E+4	4	NA	NA	NA	NA	NA	NA
32873c7dd28735195c8bc9b1f3715cac	80	Dihydrolipoyllysine-residue succinyltransferase component of 2-oxoglutarate dehydrogenase complex	Energy production and conversion	11.35 (95% CI:4.43 to 29.06)	0.0201	3.5042	3L1 9.2666E+4	7L1 8.0583E+5	7L2 8.3078E+5	7L3 7.5844E+5	3L2 3.7404E+4	7L4 2.2105E+5	3L3 5.0863E+4	3L4 3.8411E+4	45	Proteobacteria	Gammaproteobacteria	Oceanospirillales	Oceanospirillaceae	Marinomonas
e1e8db1e01f3fb79bddff34ff52d9268	681	Dihydrolipoyllysine-residue succinyltransferase component of 2-oxoglutarate dehydrogenase complex	Energy production and conversion	0.2 (95% CI:0.09 to 0.43)	0.0313	-2.3074	3L1 4.1535E+5	7L1 6.6728E+4	7L2 4.7080E+4	7L3 4.1277E+4	3L2 1.2643E+5	7L4 5.0908E+4	3L3 4.0835E+5	3L4 1.8482E+5	15	Proteobacteria	Gammaproteobacteria	Pseudomonadales	Pseudomonadaceae	Pseudomonas
14064e7770e6027c8df3fdfee19cad95	2815	Dihydrolipoyllysine-residue succinyltransferase component of 2-oxoglutarate dehydrogenase complex	Energy production and conversion	8.46 (95% CI:3.9 to 18.32)	0.0167	3.0799	3L1 3.6539E+4	7L1 2.0284E+5	7L2 2.6143E+5	7L3 1.5888E+5	3L2 2.4217E+4	7L4 1.1884E+5	3L3 2.1809E+4	3L4 1.0149E+4	6	Proteobacteria	Alphaproteobacteria	Rhodobacterales	Rhodobacteraceae	Paracoccus	Paracoccus sp. 1011MAR3C25
1f0a433cd648b72dddc5d3cf35f46f28	245	Dipeptide ABC transporter, periplasmic dipeptide-binding protein	Amino acid transport and metabolism	0.16 (95% CI:0.08 to 0.33)	0.0206	-2.6306	3L1 6.8139E+4	7L1 1.5622E+4	7L2 2.1985E+4	7L3 9.8618E+3	3L2 1.7293E+5	7L4 1.1517E+4	3L3 7.6783E+4	3L4 6.3415E+4	15	Proteobacteria	Gammaproteobacteria	Pseudomonadales	Pseudomonadaceae	Pseudomonas	Pseudomonas syringae group
ec783b0f9230516c2a1c4efa645aff10	1510	DNA-binding protein	Replication, recombination and repair	7.86 (95% CI:2.91 to 21.24)	0.0319	2.9748	3L1 4.3581E+4	7L1 9.2460E+5	7L2 5.4173E+5	7L3 6.6002E+5	3L2 1.6835E+5	7L4 2.5846E+5	3L3 5.3624E+4	3L4 5.6854E+4	5	Proteobacteria	Gammaproteobacteria	Alteromonadales	Psychromonadaceae	Psychromonas
3b65a5a1d1eb4c8eb26bef4652691d49	1019	DNA-binding protein	Transcription	20.44 (95% CI:8.88 to 47.05)	0.0134	4.3536	3L1 3.9652E+4	7L1 5.6962E+5	7L2 5.3629E+5	7L3 7.4503E+5	3L2 3.2283E+4	7L4 2.6162E+5	3L3 2.1557E+4	3L4 1.2352E+4	4	Proteobacteria	Gammaproteobacteria	Oceanospirillales	Oceanospirillaceae	Marinomonas
f65a4bb24f8ed5864ac7e541f5ab32c0	2354	DNA-directed RNA polymerase subunit alpha	Transcription	6.33 (95% CI:2.62 to 15.3)	0.0313	2.6628	3L1 1.1430E+4	7L1 1.7944E+5	7L2 8.8872E+4	7L3 9.9767E+4	3L2 2.6278E+4	7L4 4.9788E+4	3L3 8.7392E+3	3L4 1.8766E+4	3	Proteobacteria	Gammaproteobacteria	Alteromonadales	Psychromonadaceae	Psychromonas
9c421f9ecb98b4a911abf2d23be330ce	6272	DUF1329 domain-containing protein	Function unknown	0.07 (95% CI:0.02 to 0.22)	0.0236	-3.7785	3L1 1.3423E+5	7L1 1.7616E+4	7L2 2.6454E+4	7L3 3.6624E+3	3L2 1.5458E+5	7L4 1.4451E+4	3L3 2.5926E+5	3L4 1.6260E+5	6	Proteobacteria	Gammaproteobacteria	Pseudomonadales	Pseudomonadaceae	Pseudomonas	Pseudomonas kuykendallii
59e01eb9998c0b9aabd89abd427c1f36	NA	DUF1329 domain-containing protein	General function prediction only	0.15 (95% CI:0.07 to 0.36)	0.026	-2.6924	3L1 9.6392E+5	7L1 2.0584E+5	7L2 1.4314E+5	7L3 6.0760E+4	3L2 5.1493E+5	7L4 5.8503E+4	3L3 5.9707E+5	3L4 6.1691E+5	NA	Proteobacteria	Gammaproteobacteria	Pseudomonadales	Pseudomonadaceae	Pseudomonas	NA
0623147dd33a7a6ad32bf0d0361a3406	1295	DUF1508 domain-containing protein	Function unknown	0.09 (95% CI:0.03 to 0.27)	0.0264	-3.4355	3L1 1.9468E+5	7L1 7.9001E+3	7L2 4.4077E+4	7L3 1.1247E+4	3L2 1.6055E+5	7L4 1.2512E+4	3L3 2.4896E+5	3L4 8.6291E+4	5	Proteobacteria	Gammaproteobacteria	Pseudomonadales	Pseudomonadaceae	Pseudomonas
5d25ca1d36ddff73d3c7517c30e0cf28	1388	DUF3461 family protein	Function unknown	16.36 (95% CI:3.74 to 71.57)	0.0391	4.0323	3L1 2.0845E+4	7L1 1.2611E+6	7L2 4.0309E+5	7L3 1.0353E+6	3L2 8.5967E+4	7L4 1.7134E+5	3L3 1.5351E+4	3L4 4.5728E+4	6	Proteobacteria	Gammaproteobacteria	Oceanospirillales	Oceanospirillaceae	Marinomonas
2289b67f9199d38e607a23024d90aa94	286	Electron transfer flavoprotein subunit alpha	Energy production and conversion	25.09 (95% CI:6 to 104.91)	0.0254	4.6492	3L1 1.8176E+4	7L1 5.7107E+5	7L2 4.7720E+5	7L3 2.9447E+5	3L2 2.3295E+4	7L4 1.1063E+5	3L3 1.6617E+4	3L4 3.1828E+3	13	Proteobacteria	Gammaproteobacteria	Oceanospirillales	Oceanospirillaceae	Marinomonas
d0a5df0b8c8ed3f4b721be71fd53552c	986	Electron transfer flavoprotein-ubiquinone oxidoreductase	Energy production and conversion	5.96 (95% CI:2.45 to 14.53)	0.0352	2.5761	3L1 9.3065E+4	7L1 4.3314E+5	7L2 4.0986E+5	7L3 1.8268E+5	3L2 5.5505E+4	7L4 1.8333E+5	3L3 3.1644E+4	3L4 2.8763E+4	6	Proteobacteria	Gammaproteobacteria	Oceanospirillales	Oceanospirillaceae	Marinomonas
4c10cecb8ef2f12229f44c891595deab	79	Elongation factor G	Translation, ribosomal structure and biogenesis	7.56 (95% CI:3.15 to 18.17)	0.0239	2.9185	3L1 9.8639E+4	7L1 8.8549E+5	7L2 7.3078E+5	7L3 6.4169E+5	3L2 9.5134E+4	7L4 2.2756E+5	3L3 7.0899E+4	3L4 4.3463E+4	41	Proteobacteria	Gammaproteobacteria	Chromatiales	Chromatiaceae
a7677a676c22592714b82ba83e9e4cd2	1502	Elongation factor G	Translation, ribosomal structure and biogenesis	18 (95% CI:5.85 to 55.4)	0.0202	4.1697	3L1 3.9210E+4	7L1 1.0686E+6	7L2 7.6626E+5	7L3 6.8010E+5	3L2 6.7360E+4	7L4 2.1778E+5	3L3 2.7374E+4	3L4 1.5990E+4	20	Proteobacteria	Gammaproteobacteria	Alteromonadales	Pseudoalteromonadaceae	Pseudoalteromonas
878dc2af70c1d365f8419b57c1f6b360	5214	Elongation factor G	Translation, ribosomal structure and biogenesis	10.22 (95% CI:4.07 to 25.63)	0.0206	3.353	3L1 7.1002E+4	7L1 1.0663E+6	7L2 8.2398E+5	7L3 6.8999E+5	3L2 7.9512E+4	7L4 2.3496E+5	3L3 6.4003E+4	3L4 3.6172E+4	21	Proteobacteria	Gammaproteobacteria	Alteromonadales	Shewanellaceae	Shewanella
98e2700841d481f519dfad092cd0ff34	483	Elongation factor Ts	Translation, ribosomal structure and biogenesis	8.1 (95% CI:4.84 to 13.56)	0.0125	3.0185	3L1 2.2228E+4	7L1 3.3074E+5	7L2 1.7151E+5	7L3 1.4711E+5	3L2 3.4066E+4	7L4 1.8280E+5	3L3 2.2575E+4	3L4 2.0696E+4	7	Proteobacteria	Gammaproteobacteria	Pseudomonadales	Moraxellaceae	Acinetobacter
c8788e06986d15db44afc9018a801a8a	2709	Elongation factor Ts	Translation, ribosomal structure and biogenesis	19.51 (95% CI:8 to 47.59)	0.0141	4.286	3L1 4.2972E+4	7L1 1.5176E+6	7L2 1.2360E+6	7L3 9.0636E+5	3L2 4.8931E+4	7L4 3.0140E+5	3L3 4.5073E+4	3L4 3.7334E+4	3	Proteobacteria	Gammaproteobacteria	Alteromonadales	Alteromonadaceae
a20f762a25bc28155f3e1d8f17ddbce0	132	Elongation factor Tu	Translation, ribosomal structure and biogenesis	10.33 (95% CI:5.3 to 20.13)	0.0141	3.3681	3L1 1.0056E+5	7L1 2.0709E+6	7L2 1.4403E+6	7L3 1.7279E+6	3L2 2.0860E+5	7L4 7.4948E+5	3L3 1.4140E+5	3L4 1.1459E+5	62	Proteobacteria	Alphaproteobacteria	Rhodobacterales	Rhodobacteraceae	Paracoccus
3e93d4ad52be6dbac857797e4cc86314	29	Enolase	Carbohydrate transport and metabolism	10.11 (95% CI:4.33 to 23.61)	0.0169	3.3376	3L1 9.9951E+4	7L1 1.4968E+6	7L2 1.4556E+6	7L3 1.0606E+6	3L2 1.3180E+5	7L4 3.8224E+5	3L3 9.3383E+4	3L4 6.8747E+4	45	Proteobacteria	Gammaproteobacteria	Oceanospirillales	Oceanospirillaceae	Marinomonas
a999a72216deb9571b3eb2dd9f82e94f	1198	Enolase	Carbohydrate transport and metabolism	5.06 (95% CI:2.33 to 10.97)	0.0313	2.3387	3L1 8.7811E+4	7L1 5.2805E+5	7L2 5.6952E+5	7L3 4.1792E+5	3L2 9.1708E+4	7L4 1.5887E+5	3L3 6.7510E+4	3L4 5.6098E+4	8	Proteobacteria	Gammaproteobacteria	Pseudomonadales	Moraxellaceae	Acinetobacter	Acinetobacter baumannii
69bcbe57a988e7dbf7e84bac83771342	208	Enoyl-[acyl-carrier-protein] reductase [NADH]	Lipid transport and metabolism	17.16 (95% CI:4.65 to 63.27)	0.0277	4.1008	3L1 9.9367E+3	7L1 2.0391E+5	7L2 1.8804E+5	7L3 9.4810E+4	3L2 5.3796E+3	7L4 4.4608E+4	3L3 2.3677E+3	3L4 1.4783E+4	10	Proteobacteria	Gammaproteobacteria	Oceanospirillales	Oceanospirillaceae	Marinomonas
a4a3b1bcec5addf0776db7655f802a52	NA	Enoyl-[acyl-carrier-protein] reductase [NADH], putative	Lipid transport and metabolism	5.4 (95% CI:2.47 to 11.82)	0.0287	2.4332	3L1 6.5374E+4	7L1 2.3561E+5	7L2 3.5415E+5	7L3 2.9925E+5	3L2 2.4767E+4	7L4 2.0875E+5	3L3 3.9107E+4	3L4 9.6764E+4	NA	NA	NA	NA	NA	NA	NA
4754d13789ac70fb85a52fe0b996b05b	NA	Enoyl-CoA hydratase	Lipid transport and metabolism	9.39 (95% CI:3.34 to 26.37)	0.0281	3.2304	3L1 3.0157E+4	7L1 1.9817E+5	7L2 1.7398E+5	7L3 1.7046E+5	3L2 2.1305E+4	7L4 6.3864E+4	3L3 1.0928E+4	3L4 6.8902E+3	NA	Proteobacteria	Gammaproteobacteria	Oceanospirillales	Halomonadaceae	Halomonas	NA
3b8b9ce6b5837014d3f4a0c564294f5d	13	EvpB family type VI secretion protein	Intracellular trafficking, secretion, and vesicular transport	0.32 (95% CI:0.18 to 0.59)	0.0391	-1.6262	3L1 6.4244E+5	7L1 2.2952E+5	7L2 1.8339E+5	7L3 1.0046E+5	3L2 3.6722E+5	7L4 1.0162E+5	3L3 4.2954E+5	3L4 3.8510E+5	43	Proteobacteria	Gammaproteobacteria	Pseudomonadales	Pseudomonadaceae	Pseudomonas
4dd97dea6e063996f001afdcb4249b6e	36	Extracytoplasmic solute receptor protein	Secondary metabolites biosynthesis, transport and catabolism	9.74 (95% CI:3.94 to 24.06)	0.0206	3.2839	3L1 1.0322E+5	7L1 1.1082E+6	7L2 1.7826E+6	7L3 6.5548E+5	3L2 1.0508E+5	7L4 3.9333E+5	3L3 1.0102E+5	3L4 5.1655E+4	32	Proteobacteria	Gammaproteobacteria	Oceanospirillales	Oceanospirillaceae	Marinomonas
7bf339d1c9f5d6a2f21b6615ef05e804	1264	Extracytoplasmic solute receptor protein	Secondary metabolites biosynthesis, transport and catabolism	15.56 (95% CI:4.12 to 58.81)	0.0325	3.96	3L1 2.5912E+4	7L1 3.5530E+5	7L2 2.1650E+5	7L3 3.3082E+5	3L2 1.0705E+4	7L4 1.4191E+5	3L3 4.6562E+4	3L4 4.7670E+3	6	Proteobacteria	Alphaproteobacteria	Rhodobacterales	Rhodobacteraceae	Thioclava
120b3a3b672cd1ffbcefe1c4c2afa55c	360	Fatty acid oxidation complex subunit alpha	Lipid transport and metabolism	8.2 (95% CI:3.31 to 20.35)	0.0239	3.0358	3L1 2.8142E+4	7L1 2.4070E+5	7L2 1.7595E+5	7L3 2.1700E+5	3L2 3.0204E+4	7L4 6.9405E+4	3L3 1.1680E+4	3L4 1.4204E+4	8	Proteobacteria	Gammaproteobacteria	Oceanospirillales	Oceanospirillaceae	Marinomonas	Marinomonas mediterranea
6ec2064cfc360ef8bee0058fdd71cb60	1377	Fe-ADH domain-containing protein	Energy production and conversion	0.02 (95% CI:0.01 to 0.07)	0.0141	-5.6043	3L1 2.4950E+5	7L1 3.9563E+3	7L2 1.1618E+4	7L3 9.7429E+3	3L2 2.3156E+5	7L4 1.6616E+3	3L3 4.5504E+5	3L4 1.5851E+5	6	Proteobacteria	Gammaproteobacteria	Pseudomonadales	Pseudomonadaceae	Pseudomonas	Pseudomonas syringae
5abc3a8f1ff5784d4d665b71912e6f56	1929	Flagellar hook-associated protein 2	Cell motility	7.97 (95% CI:3.4 to 18.65)	0.0216	2.9937	3L1 2.7206E+4	7L1 3.5066E+5	7L2 2.8873E+5	7L3 1.0037E+5	3L2 1.9857E+4	7L4 1.0278E+5	3L3 2.6608E+4	3L4 1.8052E+4	2	Proteobacteria	Gammaproteobacteria	Pseudomonadales	Pseudomonadaceae	Pseudomonas
da8a9e1b66a0bcb4e9ff69d40dbfe17b	1042	Flagellin	Cell motility	34.01 (95% CI:9.54 to 121.25)	0.0167	5.088	3L1 1.1449E+4	7L1 2.1778E+5	7L2 4.2425E+5	7L3 1.7210E+5	3L2 5.2481E+3	7L4 5.7690E+4	3L3 4.5599E+3	3L4 2.5016E+3	11	NA	NA	NA	NA	NA	NA
834f641c4636ced176c04ee201bff698	1601	Flagellin	Cell motility	24.46 (95% CI:5.01 to 119.45)	0.0347	4.6124	3L1 1.6227E+4	7L1 3.5860E+5	7L2 4.5085E+5	7L3 3.5901E+5	3L2 9.9062E+3	7L4 4.9075E+4	3L3 1.5938E+4	3L4 3.1059E+3	8	NA	NA	NA	NA	NA	NA
905ab311e04ee2739f7cc2432b253fda	2237	Flagellin	Cell motility	9.66 (95% CI:2.89 to 32.23)	0.0391	3.2714	3L1 3.6144E+4	7L1 1.8954E+5	7L2 3.9606E+5	7L3 2.0965E+5	3L2 2.7175E+4	7L4 6.3853E+4	3L3 9.7249E+3	3L4 1.2102E+4	18	Proteobacteria	Gammaproteobacteria	Pseudomonadales	Pseudomonadaceae	Pseudomonas	NA
24bbe1ac0c860ca2ab4aad98cec8172a	4203	Flagellin	Cell motility	6.7 (95% CI:2.32 to 19.32)	0.0436	2.7443	3L1 3.4065E+4	7L1 2.7308E+5	7L2 5.5021E+5	7L3 4.0252E+5	3L2 5.6258E+4	7L4 1.2170E+5	3L3 8.3650E+4	3L4 2.2772E+4	6	Proteobacteria	Gammaproteobacteria	Pseudomonadales	Pseudomonadaceae	Pseudomonas	NA
09e359aed4435f8a239a32d93a04fb61	NA	Flagellin	Cell motility	24.89 (95% CI:5.35 to 115.8)	0.0313	4.6374	3L1 1.5972E+4	7L1 2.9551E+5	7L2 4.7568E+5	7L3 3.7733E+5	3L2 9.3951E+3	7L4 5.2727E+4	3L3 1.5479E+4	3L4 3.1382E+3	NA	Proteobacteria	Gammaproteobacteria	Alteromonadales	Pseudoalteromonadaceae	Pseudoalteromonas	NA
9197f1ea746de9acbe2f1e4f95b188e5	104	Flagellin	Cell motility	50.3 (95% CI:12.24 to 206.76)	0.0167	5.6525	3L1 5.8825E+4	7L1 1.2586E+6	7L2 1.1804E+6	7L3 1.0982E+6	3L2 1.1571E+4	7L4 2.5952E+5	3L3 9.1582E+3	3L4 1.0610E+4	50	Proteobacteria	Gammaproteobacteria	Oceanospirillales	Oceanospirillaceae	Marinomonas
d476daa0cbcfcc2f01fc19dc1a4e93c2	730	Flagellin	Cell motility	0.12 (95% CI:0.04 to 0.38)	0.0399	-3.0393	3L1 1.4458E+6	7L1 1.5750E+5	7L2 8.4023E+4	7L3 2.2208E+5	3L2 4.8772E+5	7L4 4.0426E+4	3L3 1.2769E+6	3L4 6.0270E+5	34	Proteobacteria	Gammaproteobacteria	Pseudomonadales	Pseudomonadaceae	Pseudomonas
3d87d79d2cc1b4a540aec4a55b155eb5	787	Flagellin	Cell motility	0.08 (95% CI:0.04 to 0.15)	0.0125	-3.6693	3L1 4.9369E+5	7L1 3.0155E+4	7L2 5.3848E+4	7L3 4.1422E+4	3L2 2.7977E+5	7L4 3.4463E+4	3L3 8.4708E+5	3L4 5.1910E+5	24	Proteobacteria	Gammaproteobacteria	Pseudomonadales	Pseudomonadaceae	Pseudomonas	Pseudomonas putida group
01f83cd77c3dbdc0170361cda7c1bf18	812	Flagellin	Cell motility	16.82 (95% CI:3.8 to 74.54)	0.0391	4.0723	3L1 1.2924E+4	7L1 2.5130E+5	7L2 3.3754E+5	7L3 2.4443E+5	3L2 1.6612E+4	7L4 3.4977E+4	3L3 1.0697E+4	3L4 3.9428E+3	8	Proteobacteria	Gammaproteobacteria	Oceanospirillales	Oceanospirillaceae	Marinomonas
7f23c09995ed040ec48b8cec0b15a665	1066	Flagellin	Cell motility	20.73 (95% CI:3.98 to 108.12)	0.0414	4.3739	3L1 2.3128E+4	7L1 3.9641E+5	7L2 4.4684E+5	7L3 4.1960E+5	3L2 1.5151E+4	7L4 5.1382E+4	3L3 1.6994E+4	3L4 3.4703E+3	4	Proteobacteria	Gammaproteobacteria	Alteromonadales	Pseudoalteromonadaceae	Pseudoalteromonas	Pseudoalteromonas sp. S4389
883c4dc2c384d58f20e9c64c4c044710	1367	Flagellin	Cell motility	7.46 (95% CI:3.1 to 17.93)	0.0243	2.8984	3L1 1.2769E+4	7L1 1.7154E+5	7L2 1.4536E+5	7L3 2.1365E+5	3L2 2.8077E+4	7L4 5.6620E+4	3L3 1.2153E+4	3L4 2.2399E+4	3	Proteobacteria	Gammaproteobacteria	Pseudomonadales	Pseudomonadaceae	Pseudomonas
6b54320c7cad6495d379679631bf80b6	1490	Flagellin	Cell motility	16.18 (95% CI:4.02 to 65.12)	0.0356	4.016	3L1 1.4895E+4	7L1 1.7292E+5	7L2 3.5657E+5	7L3 2.3136E+5	3L2 1.4257E+4	7L4 3.8830E+4	3L3 9.4617E+3	3L4 4.0242E+3	5	Proteobacteria	Gammaproteobacteria	Chromatiales	Chromatiaceae	Rheinheimera	Rheinheimera baltica
3bb63bc8d7cd29e1f1a4c1754f9a29d7	2696	Flagellin	Cell motility	0.09 (95% CI:0.03 to 0.28)	0.0313	-3.5505	3L1 3.6186E+5	7L1 4.3073E+4	7L2 4.0647E+4	7L3 3.9005E+4	3L2 1.5831E+5	7L4 8.0114E+3	3L3 5.4254E+5	3L4 3.3172E+5	9	Proteobacteria	Gammaproteobacteria	Pseudomonadales	Pseudomonadaceae	Pseudomonas	Pseudomonas putida
503fabfe2bda95c787bf7d034b751682	2781	Flagellin	Cell motility	6.23 (95% CI:2.18 to 17.74)	0.047	2.6383	3L1 2.8287E+4	7L1 2.1733E+5	7L2 4.3905E+5	7L3 3.3780E+5	3L2 5.8071E+4	7L4 1.0343E+5	3L3 6.7230E+4	3L4 2.0092E+4	6	Proteobacteria	Gammaproteobacteria	Pseudomonadales	Pseudomonadaceae	Pseudomonas
ec25b0f6af002703c9548e154f2d00eb	4600	Flagellin	Cell motility	0.13 (95% CI:0.05 to 0.32)	0.0274	-2.9923	3L1 6.1457E+5	7L1 1.8882E+5	7L2 6.7186E+4	7L3 9.4688E+4	3L2 4.2001E+5	7L4 3.7968E+4	3L3 1.0839E+6	3L4 6.5356E+5	25	NA	NA	NA	NA	NA	NA
ff8fb57e668bec90a5cb2a4c60b11edc	4600	Flagellin	Cell motility	0.15 (95% CI:0.05 to 0.42)	0.0423	-2.752	3L1 5.4526E+5	7L1 2.0105E+5	7L2 5.9683E+4	7L3 1.1451E+5	3L2 3.4676E+5	7L4 3.7859E+4	3L3 1.0299E+6	3L4 5.5012E+5	26	NA	NA	NA	NA	NA	NA
8eff36f890e9a5be6e686ecb23e97a1e	664	Flavohemoprotein	Energy production and conversion	10.2 (95% CI:3.06 to 34)	0.0391	3.351	3L1 8.7145E+4	7L1 8.4214E+5	7L2 5.8959E+5	7L3 6.6211E+5	3L2 8.3064E+4	7L4 1.7059E+5	3L3 3.0324E+4	3L4 2.3573E+4	15	Proteobacteria	Gammaproteobacteria	Oceanospirillales	Oceanospirillaceae	Marinomonas
028d1c7867005787c15b665e7b33ff42	925	Fructose-1,6-bisphosphatase	Carbohydrate transport and metabolism	10.59 (95% CI:2.75 to 40.79)	0.047	3.4041	3L1 1.9265E+4	7L1 4.2902E+5	7L2 2.3876E+5	7L3 2.0695E+5	3L2 5.2841E+4	7L4 6.5468E+4	3L3 9.2610E+3	3L4 1.1722E+4	3	Proteobacteria	Alphaproteobacteria	Rhodobacterales	Rhodobacteraceae	Paracoccus
27f6e79f45d864f4cda1a671b3e78254	NA	Fumarate hydratase class I	Energy production and conversion	19.64 (95% CI:4.03 to 95.67)	0.0391	4.2959	3L1 5.2097E+3	7L1 9.6148E+4	7L2 3.6210E+5	7L3 7.5754E+4	3L2 1.1999E+4	7L4 7.4149E+4	3L3 1.4549E+4	3L4 1.4445E+3	NA	NA	NA	NA	NA	NA	NA
1469979492eb241d52c87f8abdc9da8a	3541	Fumarate hydratase class I	Energy production and conversion	10.28 (95% CI:2.67 to 39.67)	0.0489	3.3625	3L1 8.3394E+3	7L1 2.1970E+5	7L2 2.6674E+5	7L3 1.0742E+5	3L2 2.8795E+4	7L4 4.8350E+4	3L3 2.1108E+4	3L4 5.3663E+3	9	Proteobacteria	Gammaproteobacteria	Alteromonadales	Psychromonadaceae	Psychromonas
e9a91053278f357bd747aef4d3dce384	97	Fumerase domain-containing protein	Energy production and conversion	6.92 (95% CI:2.58 to 18.59)	0.0374	2.7918	3L1 1.4528E+5	7L1 1.0370E+6	7L2 4.4222E+5	7L3 6.2345E+5	3L2 5.6233E+4	7L4 2.4226E+5	3L3 8.5105E+4	3L4 4.3322E+4	26	Proteobacteria	Gammaproteobacteria	Pseudomonadales	Moraxellaceae	Acinetobacter
5a8d70415ebed48bc955b4c139e2238e	2434	Glutamate--tRNA ligase	Translation, ribosomal structure and biogenesis	9.24 (95% CI:2.85 to 29.97)	0.0391	3.2074	3L1 2.2738E+4	7L1 1.6869E+5	7L2 3.3915E+5	7L3 1.8867E+5	3L2 8.4611E+4	7L4 2.2449E+5	3L3 1.7782E+4	3L4 9.7313E+3	2	Proteobacteria	Alphaproteobacteria	Rhodobacterales	Rhodobacteraceae	Thioclava
74b0890279db37fa1f187d74f4e419ab	68	Glutamine synthetase	Amino acid transport and metabolism	6.51 (95% CI:2.66 to 15.94)	0.0313	2.7031	3L1 1.2996E+5	7L1 1.2288E+6	7L2 1.7886E+6	7L3 1.3291E+6	3L2 2.1439E+5	7L4 3.7522E+5	3L3 1.7180E+5	3L4 1.2732E+5	61	Proteobacteria	Gammaproteobacteria	Oceanospirillales	Oceanospirillaceae	Marinomonas
c427b06aca10f525cb9f65758b699dc4	396	Glutamine synthetase	Amino acid transport and metabolism	4.28 (95% CI:2.15 to 8.52)	0.0303	2.0976	3L1 7.2349E+4	7L1 3.2196E+5	7L2 2.6845E+5	7L3 4.0671E+5	3L2 7.6185E+4	7L4 1.9886E+5	3L3 1.0824E+5	3L4 3.4921E+4	17	Proteobacteria	Alphaproteobacteria	Rhodobacterales	Rhodobacteraceae	Paracoccus
00511b908fa03f875b35122b0c8079b0	444	Glutamine synthetase	Amino acid transport and metabolism	14.51 (95% CI:5.52 to 38.13)	0.0167	3.8586	3L1 2.2563E+4	7L1 8.0399E+5	7L2 6.5896E+5	7L3 4.7804E+5	3L2 1.1358E+5	7L4 4.1083E+5	3L3 3.3829E+4	3L4 2.7104E+4	21	NA	NA	NA	NA	NA	NA
c3abbbc428e8a6bdaa757e64eb68b9b0	609	Glyceraldehyde-3-phosphate dehydrogenase	Carbohydrate transport and metabolism	23.6 (95% CI:8.07 to 69.02)	0.0141	4.5605	3L1 1.4348E+4	7L1 1.0583E+6	7L2 9.5272E+5	7L3 5.5658E+5	3L2 1.9197E+4	7L4 2.1748E+5	3L3 4.1607E+4	3L4 3.4350E+4	7	Proteobacteria	Gammaproteobacteria	Vibrionales	Vibrionaceae	Vibrio
106178e115acac2bb6068c96497a6219	NA	Glycerol kinase	Energy production and conversion	28.25 (95% CI:5.22 to 152.82)	0.0365	4.8204	3L1 7.7378E+3	7L1 9.5552E+5	7L2 6.5974E+5	7L3 1.6083E+5	3L2 9.3775E+3	7L4 6.7433E+4	3L3 2.4599E+4	3L4 6.0098E+3	NA	NA	NA	NA	NA	NA	NA
5d13ee1813b4770dee2d49f2a43e65c6	42	Glycerol kinase	Energy production and conversion	0.13 (95% CI:0.07 to 0.25)	0.0141	-2.9574	3L1 7.0129E+5	7L1 7.0894E+4	7L2 8.7633E+4	7L3 6.4957E+4	3L2 3.5565E+5	7L4 3.0945E+4	3L3 4.4482E+5	3L4 4.0970E+5	40	Proteobacteria	Gammaproteobacteria	Pseudomonadales	Pseudomonadaceae	Pseudomonas
9747af639b4b2597ff0b4745bf088300	2405	Glycerol kinase	Energy production and conversion	0.06 (95% CI:0.02 to 0.21)	0.0259	-4.084	3L1 8.7938E+5	7L1 4.2127E+4	7L2 1.1617E+5	7L3 2.9634E+4	3L2 6.0928E+5	7L4 1.0467E+4	3L3 4.5549E+5	3L4 5.1452E+5	5	Proteobacteria	Gammaproteobacteria	Pseudomonadales	Pseudomonadaceae	Azotobacter
59b97d80f03c4144275838402593f991	2005	Glycerol-3-phosphate dehydrogenase	Energy production and conversion	0.21 (95% CI:0.1 to 0.43)	0.0269	-2.2416	3L1 5.4351E+5	7L1 7.6027E+4	7L2 1.4331E+5	7L3 4.4712E+4	3L2 3.8059E+5	7L4 6.6726E+4	3L3 2.7324E+5	3L4 2.8770E+5	5	Proteobacteria	Gammaproteobacteria	Pseudomonadales	Pseudomonadaceae	Pseudomonas	NA
82b4ff3b3246d7d82383500ca515361e	NA	Glycerol-3-phosphate dehydrogenase	Energy production and conversion	0.1 (95% CI:0.07 to 0.14)	0.0064	-3.3819	3L1 3.3633E+5	7L1 2.6675E+4	7L2 2.9576E+4	7L3 2.9169E+4	3L2 2.9401E+5	7L4 1.8945E+4	3L3 2.5112E+5	3L4 2.0733E+5	NA	Proteobacteria	Gammaproteobacteria	Pseudomonadales	Pseudomonadaceae	Pseudomonas	NA
26d21694992f5ba0a8b895782226aa9c	3614	Glycerol-3-phosphate dehydrogenase	Energy production and conversion	4.81 (95% CI:2.28 to 10.17)	0.0312	2.2665	3L1 4.2019E+4	7L1 1.9486E+5	7L2 3.1388E+5	7L3 1.4441E+5	3L2 3.3222E+4	7L4 1.0155E+5	3L3 5.4291E+4	3L4 2.2082E+4	6	Proteobacteria	Gammaproteobacteria
62bcfb40e14a09154a727e802b1facee	6467	Glycerol-3-phosphate dehydrogenase	Energy production and conversion	0.08 (95% CI:0.05 to 0.12)	0.0079	-3.7311	3L1 3.6419E+5	7L1 1.4263E+4	7L2 2.6508E+4	7L3 3.1720E+4	3L2 3.3275E+5	7L4 1.9977E+4	3L3 2.6626E+5	3L4 2.3091E+5	9	Proteobacteria	Gammaproteobacteria	Pseudomonadales	Pseudomonadaceae	Pseudomonas	Pseudomonas syringae group genomosp. 3
c2d020c7319a41b7042e482743135034	1464	Glycosyl transferase	Carbohydrate transport and metabolism	7.81 (95% CI:3.24 to 18.81)	0.0239	2.9659	3L1 7.0717E+3	7L1 9.7816E+4	7L2 1.0975E+5	7L3 4.9967E+4	3L2 1.1757E+4	7L4 3.1995E+4	3L3 1.1406E+4	3L4 4.8573E+3	4	Proteobacteria	Gammaproteobacteria	Vibrionales	Vibrionaceae	Vibrio	Vibrio sp. qd031
91092d90b1fc6d7582980566636081b1	3552	Glycosyl transferase	Cell wall/membrane/envelope biogenesis	6.46 (95% CI:3.78 to 11.03)	0.0141	2.6912	3L1 1.0721E+4	7L1 8.7053E+4	7L2 6.5790E+4	7L3 8.7544E+4	3L2 9.5509E+3	7L4 3.4882E+4	3L3 9.4384E+3	3L4 1.0399E+4	5	Proteobacteria	Gammaproteobacteria	Alteromonadales	Psychromonadaceae	Psychromonas	Psychromonas sp. B3M02
46a7bf63a62802ad081ef3e9e9b19e3a	3600	Hcp1 family type VI secretion system effector	Intracellular trafficking, secretion, and vesicular transport	11.62 (95% CI:2.85 to 47.44)	0.0472	3.5383	3L1 1.7313E+4	7L1 1.1672E+5	7L2 6.3135E+5	7L3 5.0932E+5	3L2 6.8166E+4	7L4 1.3409E+5	3L3 1.2934E+4	3L4 1.8097E+4	5	Proteobacteria	Gammaproteobacteria	Alteromonadales	Pseudoalteromonadaceae	Pseudoalteromonas
c4739da06cce2e61bfe6b0c6513b2629	453	High-affinity branched-chain amino acid ABC transporter, periplasmic amino acid-binding protein, putative	Amino acid transport and metabolism	0.23 (95% CI:0.11 to 0.48)	0.0331	-2.0999	3L1 7.6554E+5	7L1 1.0555E+5	7L2 1.7915E+5	7L3 1.4378E+5	3L2 4.0213E+5	7L4 6.3384E+4	3L3 5.6677E+5	3L4 3.3355E+5	18	Proteobacteria	Gammaproteobacteria	Pseudomonadales	Pseudomonadaceae	Pseudomonas	NA
be3619fe96420c4b54b24319b302b492	2600	Histidine--tRNA ligase	Translation, ribosomal structure and biogenesis	4.48 (95% CI:1.94 to 10.36)	0.0439	2.1641	3L1 2.1872E+4	7L1 8.0692E+4	7L2 1.7900E+5	7L3 1.4777E+5	3L2 4.6878E+4	7L4 6.1042E+4	3L3 1.8738E+4	3L4 1.6806E+4	2	Proteobacteria	Gammaproteobacteria	Oceanospirillales	Oceanospirillaceae	Marinomonas	Marinomonas piezotolerans
60f3679ede5e027d7669125dc9fb2be9	2091	HlyC/CorC family transporter	Transcription	7.94 (95% CI:3.27 to 19.29)	0.0239	2.9897	3L1 3.2700E+4	7L1 5.0746E+5	7L2 5.7656E+5	7L3 1.2924E+5	3L2 5.5695E+4	7L4 2.8147E+5	3L3 4.3063E+4	3L4 3.4086E+4	2	Proteobacteria	Gammaproteobacteria	Pseudomonadales	Pseudomonadaceae	Pseudomonas	Pseudomonas aeruginosa
b33fdbea8cb7ce096a900904915bb1f6	2091	HlyC/CorC family transporter	Transcription	7.94 (95% CI:3.27 to 19.29)	0.0239	2.9897	3L1 3.2700E+4	7L1 5.0746E+5	7L2 5.7656E+5	7L3 1.2924E+5	3L2 5.5695E+4	7L4 2.8147E+5	3L3 4.3063E+4	3L4 3.4086E+4	2	Proteobacteria	Gammaproteobacteria	Pseudomonadales	Pseudomonadaceae	Pseudomonas	Pseudomonas aeruginosa
fc19983be5a58e873cf9f8b98a640925	2091	HlyC/CorC family transporter	Transcription	7.94 (95% CI:3.27 to 19.29)	0.0239	2.9897	3L1 3.2700E+4	7L1 5.0746E+5	7L2 5.7656E+5	7L3 1.2924E+5	3L2 5.5695E+4	7L4 2.8147E+5	3L3 4.3063E+4	3L4 3.4086E+4	2	Proteobacteria	Gammaproteobacteria	Pseudomonadales	Pseudomonadaceae	Pseudomonas	Pseudomonas aeruginosa
19455ab423ef604c2b4d0f316de12b42	2297	H-NS histone	Replication, recombination and repair	0.27 (95% CI:0.16 to 0.45)	0.0206	-1.9074	3L1 3.1996E+5	7L1 9.7052E+4	7L2 8.7500E+4	7L3 8.0186E+4	3L2 5.1806E+5	7L4 7.2193E+4	3L3 3.0473E+5	3L4 1.9274E+5	5	Proteobacteria	Gammaproteobacteria	Pseudomonadales	Pseudomonadaceae	Pseudomonas
c8624865ec1068292ea5ad44832b3ed8	2934	Homocysteine S-methyltransferase	Amino acid transport and metabolism	16.49 (95% CI:5.82 to 46.76)	0.0179	4.0439	3L1 1.0724E+4	7L1 3.4893E+5	7L2 3.6936E+5	7L3 1.3851E+5	3L2 1.0333E+4	7L4 8.8424E+4	3L3 7.9784E+3	3L4 2.4125E+4	2	Proteobacteria	Gammaproteobacteria	Oceanospirillales	Oceanospirillaceae	Marinomonas	Marinomonas fungiae
ee3b202ba256834bb38320c5333b5102	1453	Inorganic diphosphatase	Energy production and conversion	8.25 (95% CI:2.99 to 22.75)	0.0315	3.0451	3L1 3.8746E+4	7L1 1.8905E+5	7L2 3.0896E+5	7L3 1.0345E+6	3L2 2.9789E+4	7L4 1.9185E+5	3L3 5.0319E+4	3L4 4.3006E+4	3	Proteobacteria	Alphaproteobacteria	Rhodobacterales	Rhodobacteraceae
56716f630eb07b7249c45eea2c1ee99c	2396	Inosine-5'-monophosphate dehydrogenase	Signal transduction mechanisms	22.32 (95% CI:6.57 to 75.88)	0.0206	4.4802	3L1 1.8374E+4	7L1 2.7284E+5	7L2 1.6484E+5	7L3 1.9053E+5	3L2 1.9051E+4	7L4 1.3489E+5	3L3 4.3522E+3	3L4 3.0572E+3	2	Proteobacteria	Gammaproteobacteria	Oceanospirillales	Oceanospirillaceae	Marinomonas	Marinomonas spartinae
5c7ec29eba8cacd7e7dc922dba5fdc3c	696	Integration host factor subunit alpha	Replication, recombination and repair	4.81 (95% CI:2.18 to 10.61)	0.0362	2.2675	3L1 6.8985E+4	7L1 6.2261E+5	7L2 2.5910E+5	7L3 4.0199E+5	3L2 7.6311E+4	7L4 1.4334E+5	3L3 6.1718E+4	3L4 5.3232E+4	5	Proteobacteria	Gammaproteobacteria	Oceanospirillales	Oceanospirillaceae	Marinomonas
6dc1ab3c126c95cd81fc2c6a3d8b888c	NA	Isocitrate dehydrogenase [NADP]	Energy production and conversion	5.81 (95% CI:2.85 to 11.86)	0.0212	2.5395	3L1 1.3602E+5	7L1 1.0560E+6	7L2 4.5409E+5	7L3 1.0788E+6	3L2 1.2281E+5	7L4 3.6936E+5	3L3 1.0651E+5	3L4 9.4009E+4	NA	NA	NA	NA	NA	NA	NA
fa4abcb758f5c77231599bb8a78ced92	NA	Isocitrate dehydrogenase [NADP]	Energy production and conversion	5.81 (95% CI:2.85 to 11.86)	0.0212	2.5395	3L1 1.3602E+5	7L1 1.0560E+6	7L2 4.5409E+5	7L3 1.0788E+6	3L2 1.2281E+5	7L4 3.6936E+5	3L3 1.0651E+5	3L4 9.4009E+4	NA	NA	NA	NA	NA	NA	NA
5865553399b9661e8f65d48990fdc332	7	Isocitrate dehydrogenase [NADP]	Energy production and conversion	13.2 (95% CI:5.56 to 31.38)	0.0141	3.7229	3L1 3.7814E+4	7L1 1.0203E+6	7L2 9.4979E+5	7L3 9.3992E+5	3L2 1.0412E+5	7L4 3.3093E+5	3L3 4.1689E+4	3L4 6.0422E+4	68	Proteobacteria	Gammaproteobacteria	Oceanospirillales	Oceanospirillaceae	Marinomonas
312eb7aa27e7eab4a3accfbb22a181e2	107	Isocitrate dehydrogenase [NADP]	Energy production and conversion	16.07 (95% CI:9.33 to 27.66)	0.0079	4.006	3L1 4.3990E+4	7L1 8.4563E+5	7L2 7.3602E+5	7L3 6.6750E+5	3L2 5.8114E+4	7L4 5.0543E+5	3L3 5.0973E+4	3L4 2.4183E+4	18	Proteobacteria	Alphaproteobacteria	Rhodobacterales	Rhodobacteraceae
1c6d54c3bb0f6513d1bdb2137e24cd58	495	Isocitrate dehydrogenase [NADP]	Energy production and conversion	4.65 (95% CI:2.08 to 10.37)	0.0391	2.2163	3L1 6.8857E+4	7L1 7.5262E+5	7L2 4.4161E+5	7L3 8.2587E+5	3L2 1.4529E+5	7L4 2.5333E+5	3L3 1.0024E+5	3L4 1.4871E+5	15	Proteobacteria	Gammaproteobacteria	Pseudomonadales	Pseudomonadaceae	Pseudomonas
c1884b7b89d17567619b84085d3a8a3c	1071	Isocitrate dehydrogenase [NADP]	Energy production and conversion	16.69 (95% CI:9.19 to 30.31)	0.0098	4.061	3L1 3.9726E+4	7L1 9.1582E+5	7L2 7.8963E+5	7L3 6.0486E+5	3L2 7.1828E+4	7L4 6.5207E+5	3L3 5.1965E+4	3L4 2.4785E+4	13	Proteobacteria	Alphaproteobacteria	Rhodobacterales
d514e4d34ca11be0a5c9df285319e7c6	2841	Isocitrate dehydrogenase [NADP]	Energy production and conversion	16.79 (95% CI:10.65 to 26.46)	0.0064	4.0693	3L1 6.6978E+4	7L1 1.2083E+6	7L2 7.5370E+5	7L3 9.0357E+5	3L2 4.2794E+4	7L4 6.0520E+5	3L3 5.3835E+4	3L4 4.0637E+4	10	Bacteroidetes	Flavobacteriia	Flavobacteriales	Flavobacteriaceae	Flavobacterium
59e7da9e9d2677428b430b1e31f827a5	4325	Isocitrate dehydrogenase [NADP]	Energy production and conversion	6.45 (95% CI:3.51 to 11.89)	0.0141	2.6904	3L1 7.0698E+4	7L1 3.5467E+5	7L2 3.8965E+5	7L3 2.0518E+5	3L2 2.7434E+4	7L4 2.5587E+5	3L3 4.0812E+4	3L4 5.2800E+4	22	Proteobacteria	Gammaproteobacteria	Oceanospirillales	Oceanospirillaceae	Marinomonas
fcb4015a48ec314ad25c657d9ab37763	5371	Isocitrate dehydrogenase [NADP]	Energy production and conversion	14.46 (95% CI:5.44 to 38.41)	0.0169	3.8539	3L1 5.9828E+4	7L1 1.7047E+6	7L2 7.2952E+5	7L3 1.6888E+6	3L2 1.4238E+5	7L4 5.7564E+5	3L3 3.7509E+4	3L4 8.6559E+4	6	Proteobacteria	Gammaproteobacteria	Alteromonadales	Psychromonadaceae	Psychromonas
7f16874f255fd8f7f3f1b5a38e0b7b16	5860	Isocitrate dehydrogenase [NADP]	Energy production and conversion	13.96 (95% CI:5.11 to 38.13)	0.0193	3.8037	3L1 4.4955E+4	7L1 1.2806E+6	7L2 5.5659E+5	7L3 1.2694E+6	3L2 1.1629E+5	7L4 4.3655E+5	3L3 2.8442E+4	3L4 6.9859E+4	14	Proteobacteria	Gammaproteobacteria	Pseudomonadales	Pseudomonadaceae	Pseudomonas
fd4b1d88af717edb2f67516b7fc214eb	2884	Isocitrate lyase	Energy production and conversion	4.82 (95% CI:2.05 to 11.34)	0.041	2.2703	3L1 2.7757E+5	7L1 8.6836E+5	7L2 1.5986E+6	7L3 7.7918E+5	3L2 1.3235E+5	7L4 3.8107E+5	3L3 1.7351E+5	3L4 1.1940E+5	2	Proteobacteria	Gammaproteobacteria	Chromatiales	Chromatiaceae
48dae4c02240487689bcc2eae2084b0d	100	Isoleucine--tRNA ligase	Translation, ribosomal structure and biogenesis	4.02 (95% CI:1.85 to 8.71)	0.0435	2.0072	3L1 4.7192E+4	7L1 1.8607E+5	7L2 1.8556E+5	7L3 1.8267E+5	3L2 3.4143E+4	7L4 6.5309E+4	3L3 4.5292E+4	3L4 2.1614E+4	14	Proteobacteria	Gammaproteobacteria	Oceanospirillales	Oceanospirillaceae	Marinomonas
037038eb9b53b8d885f9efdac367888a	1780	Isovaleryl-CoA dehydrogenase, mitochondrial, putative	Lipid transport and metabolism	4.87 (95% CI:2.11 to 11.26)	0.0391	2.2837	3L1 4.9846E+4	7L1 1.6081E+5	7L2 2.2974E+5	7L3 2.8097E+5	3L2 5.0027E+4	7L4 8.5318E+4	3L3 3.1975E+4	3L4 1.9756E+4	2	Proteobacteria	Gammaproteobacteria
13d5e27035bc05a16dd40b84b0f355f6	1780	Isovaleryl-CoA dehydrogenase, mitochondrial, putative	Lipid transport and metabolism	4.87 (95% CI:2.11 to 11.26)	0.0391	2.2837	3L1 4.9846E+4	7L1 1.6081E+5	7L2 2.2974E+5	7L3 2.8097E+5	3L2 5.0027E+4	7L4 8.5318E+4	3L3 3.1975E+4	3L4 1.9756E+4	2	Proteobacteria	Gammaproteobacteria
2828781c60802a73d5e6a5f5cbfe49dd	1780	Isovaleryl-CoA dehydrogenase, mitochondrial, putative	Lipid transport and metabolism	4.87 (95% CI:2.11 to 11.26)	0.0391	2.2837	3L1 4.9846E+4	7L1 1.6081E+5	7L2 2.2974E+5	7L3 2.8097E+5	3L2 5.0027E+4	7L4 8.5318E+4	3L3 3.1975E+4	3L4 1.9756E+4	2	Proteobacteria	Gammaproteobacteria
28591a11efb11ed5568aec29c84e75eb	1780	Isovaleryl-CoA dehydrogenase, mitochondrial, putative	Lipid transport and metabolism	4.87 (95% CI:2.11 to 11.26)	0.0391	2.2837	3L1 4.9846E+4	7L1 1.6081E+5	7L2 2.2974E+5	7L3 2.8097E+5	3L2 5.0027E+4	7L4 8.5318E+4	3L3 3.1975E+4	3L4 1.9756E+4	2	Proteobacteria	Gammaproteobacteria
83a72ec7289af2d7abd34f21bc35360d	1780	Isovaleryl-CoA dehydrogenase, mitochondrial, putative	Lipid transport and metabolism	4.87 (95% CI:2.11 to 11.26)	0.0391	2.2837	3L1 4.9846E+4	7L1 1.6081E+5	7L2 2.2974E+5	7L3 2.8097E+5	3L2 5.0027E+4	7L4 8.5318E+4	3L3 3.1975E+4	3L4 1.9756E+4	2	Proteobacteria	Gammaproteobacteria
88c0f41e56a0ddd37b0324405c9540f7	1780	Isovaleryl-CoA dehydrogenase, mitochondrial, putative	Lipid transport and metabolism	4.87 (95% CI:2.11 to 11.26)	0.0391	2.2837	3L1 4.9846E+4	7L1 1.6081E+5	7L2 2.2974E+5	7L3 2.8097E+5	3L2 5.0027E+4	7L4 8.5318E+4	3L3 3.1975E+4	3L4 1.9756E+4	2	Proteobacteria	Gammaproteobacteria
5a5b39d38ec64e99a6a981634133c05a	1780	Isovaleryl-CoA dehydrogenase, putative	Lipid transport and metabolism	4.87 (95% CI:2.11 to 11.26)	0.0391	2.2837	3L1 4.9846E+4	7L1 1.6081E+5	7L2 2.2974E+5	7L3 2.8097E+5	3L2 5.0027E+4	7L4 8.5318E+4	3L3 3.1975E+4	3L4 1.9756E+4	2	Proteobacteria	Gammaproteobacteria
92aec690b8de21617acbe65e6218c913	1780	Isovaleryl-CoA dehydrogenase, putative	Lipid transport and metabolism	4.87 (95% CI:2.11 to 11.26)	0.0391	2.2837	3L1 4.9846E+4	7L1 1.6081E+5	7L2 2.2974E+5	7L3 2.8097E+5	3L2 5.0027E+4	7L4 8.5318E+4	3L3 3.1975E+4	3L4 1.9756E+4	2	Proteobacteria	Gammaproteobacteria
a9006b896d303d7767c578ac352a3072	1780	Isovaleryl-CoA dehydrogenase, putative	Lipid transport and metabolism	4.87 (95% CI:2.11 to 11.26)	0.0391	2.2837	3L1 4.9846E+4	7L1 1.6081E+5	7L2 2.2974E+5	7L3 2.8097E+5	3L2 5.0027E+4	7L4 8.5318E+4	3L3 3.1975E+4	3L4 1.9756E+4	2	Proteobacteria	Gammaproteobacteria
cf4f8f935a4c44516daeac60ddd4dfdc	1780	Isovaleryl-CoA dehydrogenase, putative	Lipid transport and metabolism	4.87 (95% CI:2.11 to 11.26)	0.0391	2.2837	3L1 4.9846E+4	7L1 1.6081E+5	7L2 2.2974E+5	7L3 2.8097E+5	3L2 5.0027E+4	7L4 8.5318E+4	3L3 3.1975E+4	3L4 1.9756E+4	2	Proteobacteria	Gammaproteobacteria
d027d473fcd74865130fea795d209b33	1780	Isovaleryl-CoA dehydrogenase, putative	Lipid transport and metabolism	4.87 (95% CI:2.11 to 11.26)	0.0391	2.2837	3L1 4.9846E+4	7L1 1.6081E+5	7L2 2.2974E+5	7L3 2.8097E+5	3L2 5.0027E+4	7L4 8.5318E+4	3L3 3.1975E+4	3L4 1.9756E+4	2	Proteobacteria	Gammaproteobacteria
d3c9d428249ddc316f6bae4b128b312d	1780	Isovaleryl-CoA dehydrogenase, putative	Lipid transport and metabolism	4.87 (95% CI:2.11 to 11.26)	0.0391	2.2837	3L1 4.9846E+4	7L1 1.6081E+5	7L2 2.2974E+5	7L3 2.8097E+5	3L2 5.0027E+4	7L4 8.5318E+4	3L3 3.1975E+4	3L4 1.9756E+4	2	Proteobacteria	Gammaproteobacteria
8e0d62cb6a3900eef4f95e47359fd778	337	Ketol-acid reductoisomerase (NADP(+))	Amino acid transport and metabolism	10.52 (95% CI:3.05 to 36.28)	0.0391	3.3944	3L1 3.9413E+4	7L1 1.4766E+6	7L2 1.0080E+6	7L3 5.7060E+5	3L2 1.1176E+5	7L4 2.5148E+5	3L3 3.4118E+4	3L4 1.1625E+5	15	Proteobacteria	Gammaproteobacteria	Alteromonadales	Pseudoalteromonadaceae	Pseudoalteromonas
1dc0d3a5e43ae721739e4c6ef85b7ee0	2395	Large ribosomal subunit protein bL9	Translation, ribosomal structure and biogenesis	8.15 (95% CI:4.16 to 15.97)	0.0141	3.0274	3L1 3.8701E+4	7L1 3.5782E+5	7L2 3.5276E+5	7L3 4.3705E+5	3L2 5.5436E+4	7L4 1.7724E+5	3L3 4.5406E+4	3L4 2.2710E+4	3	NA	NA	NA	NA	NA	NA
4cd552e6f514deeb82fb6eab76f9daa5	1238	Large ribosomal subunit protein bL9, putative	Translation, ribosomal structure and biogenesis	8.88 (95% CI:2.9 to 27.18)	0.0378	3.1513	3L1 3.7381E+4	7L1 4.9558E+5	7L2 4.2656E+5	7L3 3.3820E+5	3L2 7.2098E+4	7L4 1.0637E+5	3L3 2.4116E+4	3L4 1.8780E+4	3	NA	NA	NA	NA	NA	NA
945b7416176dbb1e0ff491a3ee3a8ce0	1993	Leucine-, isoleucine-, valine-, threonine-, and alanine-binding protein	Amino acid transport and metabolism	0.07 (95% CI:0.02 to 0.22)	0.0226	-3.7683	3L1 6.2792E+5	7L1 4.3219E+4	7L2 1.0000E+5	7L3 1.4267E+4	3L2 6.2592E+5	7L4 2.5423E+4	3L3 4.4153E+5	3L4 3.1141E+5	10	Proteobacteria	Gammaproteobacteria	Pseudomonadales	Pseudomonadaceae	Pseudomonas	Pseudomonas aeruginosa
3b1ce5bf60ec72e13febaf736b93186f	NA	Leucine-, isoleucine-, valine-, threonine-, and alanine-binding protein, putative	Amino acid transport and metabolism	0.22 (95% CI:0.1 to 0.5)	0.04	-2.155	3L1 1.0219E+6	7L1 1.3257E+5	7L2 2.9693E+5	7L3 1.3933E+5	3L2 5.7391E+5	7L4 7.6926E+4	3L3 6.4107E+5	3L4 4.4153E+5	NA	Proteobacteria	Gammaproteobacteria	Pseudomonadales	Pseudomonadaceae	Pseudomonas	NA
f607b321509f02093ce683a60a8e050f	453	Leucine-binding protein domain-containing protein	Amino acid transport and metabolism	0.23 (95% CI:0.11 to 0.48)	0.0333	-2.0992	3L1 6.5943E+5	7L1 9.1335E+4	7L2 1.5383E+5	7L3 1.2356E+5	3L2 3.4631E+5	7L4 5.4386E+4	3L3 4.8726E+5	3L4 2.8596E+5	23	Proteobacteria	Gammaproteobacteria	Pseudomonadales	Pseudomonadaceae	Pseudomonas	Pseudomonas syringae group
32727e601b7484826f870a55285a8317	1218	Leucyl aminopeptidase	Amino acid transport and metabolism	7.61 (95% CI:2.48 to 23.33)	0.0428	2.9271	3L1 2.9131E+4	7L1 1.6741E+5	7L2 1.5692E+5	7L3 1.4287E+5	3L2 2.6074E+4	7L4 5.3354E+4	3L3 1.3550E+4	3L4 5.8135E+3	3	Proteobacteria	Alphaproteobacteria	Rhodobacterales	Rhodobacteraceae
1c9c3ec94c9f37451a2fbeb1cc87a970	535	Lipopolysaccharide export system protein LptA	Cell wall/membrane/envelope biogenesis	0.06 (95% CI:0.02 to 0.21)	0.0239	-3.9623	3L1 2.1262E+5	7L1 2.8734E+3	7L2 1.2493E+4	7L3 1.6189E+4	3L2 1.4576E+5	7L4 1.3747E+4	3L3 2.1858E+5	3L4 6.9619E+4	7	Proteobacteria	Gammaproteobacteria	Pseudomonadales	Pseudomonadaceae	Pseudomonas
1c900e7b717f90a8c384d23fe696b7fe	NA	Lysine--tRNA ligase	Translation, ribosomal structure and biogenesis	0.04 (95% CI:0.01 to 0.1)	0.0141	-4.7637	3L1 8.6610E+4	7L1 3.1196E+3	7L2 2.5753E+3	7L3 1.8912E+3	3L2 2.8482E+4	7L4 7.5230E+2	3L3 6.0185E+4	3L4 4.1925E+4	NA	Proteobacteria	Gammaproteobacteria	Pseudomonadales	Pseudomonadaceae	Pseudomonas	NA
c098029c195734e58990d897424ff7c4	776	Lytic transglycosylase	Cell wall/membrane/envelope biogenesis	4.98 (95% CI:2.14 to 11.56)	0.0391	2.3148	3L1 4.8037E+4	7L1 1.8683E+5	7L2 1.1134E+5	7L3 1.1035E+5	3L2 3.0452E+4	7L4 1.1226E+5	3L3 2.7352E+4	3L4 1.0509E+4	6	Proteobacteria	Gammaproteobacteria	Pseudomonadales	Pseudomonadaceae	Pseudomonas
1afcb25d25866e7c5852511f1aac4b59	2824	Major exported protein	Intracellular trafficking, secretion, and vesicular transport	0.01 (95% CI:0 to 0.02)	0.0079	-6.6549	3L1 5.7568E+5	7L1 2.5237E+3	7L2 9.0653E+3	7L3 5.5290E+3	3L2 5.7062E+5	7L4 3.2176E+3	3L3 5.1798E+5	3L4 2.4666E+5	10	Proteobacteria	Gammaproteobacteria	Pseudomonadales	Pseudomonadaceae	Pseudomonas	Pseudomonas aeruginosa
cd57d17e94010b46a80ddcf781504bae	2824	Major exported protein	Intracellular trafficking, secretion, and vesicular transport	0.01 (95% CI:0 to 0.02)	0.0079	-6.6549	3L1 5.7568E+5	7L1 2.5237E+3	7L2 9.0653E+3	7L3 5.5290E+3	3L2 5.7062E+5	7L4 3.2176E+3	3L3 5.1798E+5	3L4 2.4666E+5	10	Proteobacteria	Gammaproteobacteria	Pseudomonadales	Pseudomonadaceae	Pseudomonas	Pseudomonas aeruginosa
8088429310337351e3f55ca4237bd1f4	760	Major outer membrane lipoprotein I	Cell wall/membrane/envelope biogenesis	0.11 (95% CI:0.04 to 0.35)	0.0391	-3.1256	3L1 2.3692E+6	7L1 3.5310E+5	7L2 1.2174E+5	7L3 2.3347E+5	3L2 7.0327E+5	7L4 7.1523E+4	3L3 2.2861E+6	3L4 1.0934E+6	13	NA	NA	NA	NA	NA	NA
5aa16fe81c28cc6abdb375935f42e811	23	Malate dehydrogenase	Energy production and conversion	12.12 (95% CI:3.33 to 44.13)	0.0391	3.5994	3L1 8.2401E+4	7L1 1.5293E+6	7L2 1.4837E+6	7L3 1.0198E+6	3L2 7.0642E+4	7L4 2.9245E+5	3L3 1.7568E+5	3L4 3.0659E+4	51	Proteobacteria	Gammaproteobacteria	Oceanospirillales	Oceanospirillaceae	Marinomonas
8ccb2db5beef143c796923eaa39206e7	339	Malate dehydrogenase	Energy production and conversion	7.58 (95% CI:3 to 19.19)	0.0276	2.9231	3L1 6.4986E+4	7L1 4.8164E+5	7L2 3.4261E+5	7L3 1.5748E+5	3L2 3.0279E+4	7L4 2.2162E+5	3L3 5.0382E+4	3L4 1.7554E+4	17	Proteobacteria	Alphaproteobacteria	Rhodobacterales	Rhodobacteraceae	Paracoccus
c0205ab337d6f1ac1868960e8b46a13f	1401	Malate dehydrogenase	Energy production and conversion	17.53 (95% CI:3.44 to 89.24)	0.0468	4.1318	3L1 2.3335E+3	7L1 1.8136E+5	7L2 8.3590E+4	7L3 5.6485E+4	3L2 7.5697E+3	7L4 4.9814E+4	3L3 1.3307E+3	3L4 1.9214E+4	2	Proteobacteria	Gammaproteobacteria	Alteromonadales	Pseudoalteromonadaceae	Pseudoalteromonas	Pseudoalteromonas denitrificans
7712788b657afdaa6fb9ecd3152c51b4	6728	Methionine synthase	Amino acid transport and metabolism	2.95 (95% CI:1.7 to 5.12)	0.0373	1.5605	3L1 5.3921E+4	7L1 1.8653E+5	7L2 1.5969E+5	7L3 1.7839E+5	3L2 7.8190E+4	7L4 9.5787E+4	3L3 4.4246E+4	3L4 3.6043E+4	5	Proteobacteria	Gammaproteobacteria	Pseudomonadales	Pseudomonadaceae	Pseudomonas	Pseudomonas syringae group
56f363726d69209dc23f5bef2483864e	3682	Methyl-accepting chemotaxis protein	Signal transduction mechanisms	12.03 (95% CI:4.7 to 30.82)	0.0188	3.5889	3L1 1.8338E+4	7L1 4.5597E+5	7L2 4.7273E+5	7L3 1.2561E+5	3L2 4.9453E+4	7L4 4.0511E+5	3L3 2.1623E+4	3L4 2.6684E+4	5	Proteobacteria	Gammaproteobacteria	Oceanospirillales	Oceanospirillaceae	Marinomonas
c7d528039f8346e9f2778753d29b6bef	815	Methylmalonate-semialdehyde dehydrogenase	Energy production and conversion	10.75 (95% CI:3.04 to 38)	0.0391	3.4269	3L1 1.1993E+4	7L1 2.2114E+5	7L2 3.7083E+5	7L3 1.5840E+5	3L2 2.9915E+4	7L4 5.0134E+4	3L3 1.8016E+4	3L4 7.5308E+3	5	Proteobacteria	Gammaproteobacteria	Oceanospirillales	Oceanospirillaceae	Marinomonas
f9956df6bc11dde1188bb4c798367286	1006	MSMEG_0572 family protein	General function prediction only	0.01 (95% CI:0.01 to 0.03)	0.0079	-6.1547	3L1 2.1798E+5	7L1 1.0066E+4	7L2 8.2100E+3	7L3 4.0846E+3	3L2 6.0505E+5	7L4 6.6625E+3	3L3 8.4813E+5	3L4 5.1793E+5	5	Proteobacteria	Gammaproteobacteria
fbe6c22d4487485ac6ef5cdb7ba2e2ff	2599	Na(+)-translocating NADH-quinone reductase subunit A	Energy production and conversion	129.29 (95% CI:8.52 to 1962.99)	0.0441	7.0145	3L1 2.6785E+3	7L1 9.4137E+5	7L2 6.0774E+5	7L3 8.7027E+5	3L2 2.2194E+4	7L4 1.4744E+5	3L3 1.6871E+4	3L4 2.6193E+2	3	Proteobacteria	Gammaproteobacteria	Oceanospirillales	Oceanospirillaceae	Marinomonas
d334ebc48bf1557b624b75e4455b552b	1755	N-carbamoylputrescine amidase, putative	General function prediction only	5.84 (95% CI:2.81 to 12.15)	0.022	2.547	3L1 3.8338E+4	7L1 1.6642E+5	7L2 1.4001E+5	7L3 2.2574E+5	3L2 4.0398E+4	7L4 9.9033E+4	3L3 1.8351E+4	3L4 1.5712E+4	3	Proteobacteria	Gammaproteobacteria	Oceanospirillales	Oceanospirillaceae	Marinomonas
9e4569fe1fc4138000598aa9650425c3	309	Nitrate ABC transporter substrate-binding protein	Inorganic ion transport and metabolism	10.46 (95% CI:3.95 to 27.7)	0.022	3.3873	3L1 2.9844E+4	7L1 6.7596E+5	7L2 9.7846E+5	7L3 5.8842E+5	3L2 1.0286E+5	7L4 3.3449E+5	3L3 9.9692E+4	3L4 3.5483E+4	22	Proteobacteria	Gammaproteobacteria	Oceanospirillales	Oceanospirillaceae	Marinomonas
1c48406555dc3bffcb6ab0fd7d875c81	1092	Nitrate ABC transporter substrate-binding protein	Inorganic ion transport and metabolism	15.16 (95% CI:9.31 to 24.68)	0.0079	3.9218	3L1 1.1980E+4	7L1 2.5022E+5	7L2 2.9164E+5	7L3 2.9412E+5	3L2 1.9867E+4	7L4 1.5859E+5	3L3 2.0388E+4	3L4 1.3295E+4	4	Proteobacteria	Alphaproteobacteria	Rhodobacterales	Rhodobacteraceae	Paracoccus
0c87d7d39b0263eddce576bd86ab552d	NA	Nitrate transport protein, putative	Inorganic ion transport and metabolism	24.09 (95% CI:4.88 to 118.93)	0.0359	4.5903	3L1 1.8001E+4	7L1 8.7822E+5	7L2 1.8828E+6	7L3 8.1848E+5	3L2 1.9372E+5	7L4 6.2187E+5	3L3 1.3267E+4	3L4 5.4028E+4	NA	NA	NA	NA	NA	NA	NA
c208aa66904669b7c50cf14c03032958	3028	Non-ribosomal peptide synthase domain TIGR01720/amino acid adenylation domain-containing protein	Secondary metabolites biosynthesis, transport and catabolism	0.05 (95% CI:0.01 to 0.25)	0.0393	-4.2497	3L1 9.6167E+5	7L1 4.2624E+4	7L2 8.0741E+4	7L3 1.1083E+5	3L2 1.0732E+6	7L4 7.0189E+3	3L3 7.0134E+5	3L4 4.8445E+5	2	Proteobacteria	Alphaproteobacteria	Rhodobacterales	Rhodobacteraceae	Paracoccus	Paracoccus alcaliphilus
a10996fee72ddc34cfadbed1a2de6b2d	327	Nucleoside diphosphate kinase	Nucleotide transport and metabolism	9.89 (95% CI:2.67 to 36.57)	0.047	3.3055	3L1 3.1994E+5	7L1 2.6058E+6	7L2 1.9865E+6	7L3 1.5562E+6	3L2 7.8733E+4	7L4 5.2033E+5	3L3 2.5958E+5	3L4 6.7095E+4	14	Proteobacteria	Gammaproteobacteria	Oceanospirillales	Oceanospirillaceae	Marinomonas
884041850ab61217e990040486d30d3c	375	OAA-family lectin sugar binding domain-containing protein	Carbohydrate transport and metabolism	0.04 (95% CI:0.01 to 0.14)	0.0206	-4.717	3L1 7.8129E+5	7L1 2.4032E+4	7L2 1.3404E+5	7L3 1.4472E+4	3L2 5.8369E+5	7L4 4.2502E+4	3L3 1.5361E+6	3L4 1.3534E+6	38	Proteobacteria	Gammaproteobacteria	Pseudomonadales	Pseudomonadaceae	Pseudomonas
478033d6ae4e8700fa5ea9cf12d9c688	229	OMP_b-brl domain-containing protein	Cell wall/membrane/envelope biogenesis	10.31 (95% CI:3.63 to 29.31)	0.026	3.3658	3L1 3.5638E+4	7L1 4.2601E+5	7L2 5.2280E+5	7L3 3.0798E+5	3L2 1.5115E+4	7L4 9.9956E+4	3L3 3.9357E+4	3L4 2.8636E+4	18	Proteobacteria	Gammaproteobacteria	Pseudomonadales	Pseudomonadaceae	Pseudomonas
dc7c07fc245a0e38de0403531c82a6b3	2020	OMP_b-brl domain-containing protein	Cell wall/membrane/envelope biogenesis	12.96 (95% CI:4.74 to 35.43)	0.0206	3.6964	3L1 2.0549E+4	7L1 2.9534E+5	7L2 7.2578E+5	7L3 2.2339E+5	3L2 2.4625E+4	7L4 1.2894E+5	3L3 1.2995E+4	3L4 3.3247E+4	7	Proteobacteria	Gammaproteobacteria	Pseudomonadales	Pseudomonadaceae	Pseudomonas
e5888bff2126170f874cfd8da2189c60	3616	OMP_b-brl domain-containing protein	Cell wall/membrane/envelope biogenesis	104.51 (95% CI:9 to 1213.61)	0.0391	6.7075	3L1 1.2792E+3	7L1 6.3103E+5	7L2 9.1653E+5	7L3 3.8945E+5	3L2 1.9755E+3	7L4 1.6876E+5	3L3 1.8426E+3	3L4 6.8426E+4	3	Proteobacteria	Gammaproteobacteria	Pseudomonadales	Pseudomonadaceae	Pseudomonas
9fdb36f764a0ffb52fafb00f4ccbbb68	316	OmpA-like domain-containing protein	Cell wall/membrane/envelope biogenesis	23.19 (95% CI:7.32 to 73.52)	0.0169	4.5355	3L1 3.1815E+4	7L1 1.7575E+6	7L2 4.2607E+5	7L3 2.8851E+5	3L2 5.3361E+4	7L4 8.3157E+5	3L3 2.2650E+4	3L4 1.6153E+4	16	Proteobacteria	Gammaproteobacteria	Pseudomonadales	Moraxellaceae	Acinetobacter
0e24f1284982a2b1b1b93c73799cc20f	1690	OmpA-like domain-containing protein	Cell wall/membrane/envelope biogenesis	19.13 (95% CI:4.63 to 79.04)	0.0315	4.258	3L1 9.1041E+3	7L1 4.2903E+5	7L2 5.6291E+4	7L3 2.0803E+5	3L2 1.9954E+4	7L4 9.2189E+4	3L3 5.0697E+3	3L4 3.7525E+3	2	Proteobacteria	Gammaproteobacteria	Pseudomonadales	Moraxellaceae	Acinetobacter	Acinetobacter sp. KPC-SM-21
1578014f2a1cc7933412e624492d0e24	2778	OprD family porin	Cell wall/membrane/envelope biogenesis	0.09 (95% CI:0.02 to 0.3)	0.0365	-3.5404	3L1 1.7560E+6	7L1 2.7372E+5	7L2 1.7617E+5	7L3 8.7226E+4	3L2 1.5957E+6	7L4 3.2793E+4	3L3 1.2897E+6	3L4 6.9943E+5	13	Proteobacteria	Gammaproteobacteria	Pseudomonadales	Pseudomonadaceae	Pseudomonas
b7a30d953589d45f5d04492adab030c7	975	Outer membrane porin, OprD family	Cell wall/membrane/envelope biogenesis	0.04 (95% CI:0.01 to 0.13)	0.0145	-4.5108	3L1 1.2941E+5	7L1 6.8077E+3	7L2 1.1037E+4	7L3 8.0418E+3	3L2 6.2472E+4	7L4 2.9900E+3	3L3 3.1086E+5	3L4 1.9419E+5	7	Proteobacteria	Gammaproteobacteria	Pseudomonadales	Pseudomonadaceae	Pseudomonas
876c99fb89172db952be63b895f07ba0	4318	Outer membrane porin, OprD family	Cell wall/membrane/envelope biogenesis	0.15 (95% CI:0.08 to 0.29)	0.0141	-2.7004	3L1 1.2498E+6	7L1 1.5910E+5	7L2 2.4727E+5	7L3 1.1486E+5	3L2 1.5452E+6	7L4 2.3413E+5	3L3 1.4140E+6	3L4 6.9147E+5	15	Proteobacteria	Gammaproteobacteria	Pseudomonadales	Pseudomonadaceae	Pseudomonas	NA
509c7547dc231ba48f41f24697666623	1928	Outer membrane protein assembly factor BamA	Cell wall/membrane/envelope biogenesis	8.37 (95% CI:2.49 to 28.2)	0.047	3.0656	3L1 1.5226E+4	7L1 3.1825E+5	7L2 4.7960E+5	7L3 3.5178E+5	3L2 7.8611E+4	7L4 1.2012E+5	3L3 5.5486E+4	3L4 1.9763E+4	2	Proteobacteria	Alphaproteobacteria	Rhodobacterales	Rhodobacteraceae
29c574eb3af0627d60355a2a68bc6b3a	1969	Oxoglutarate dehydrogenase (succinyl-transferring)	Energy production and conversion	6.68 (95% CI:2.56 to 17.46)	0.0366	2.7401	3L1 2.7498E+4	7L1 3.7576E+5	7L2 3.6553E+5	7L3 2.6045E+5	3L2 4.1761E+4	7L4 1.0878E+5	3L3 7.5140E+4	3L4 2.2633E+4	5	Proteobacteria	Gammaproteobacteria	Pseudomonadales	Moraxellaceae	Acinetobacter
7409c7a247e14157634da4a4c120eb93	44	PBPb domain-containing protein	Amino acid transport and metabolism	0.23 (95% CI:0.1 to 0.49)	0.0391	-2.1357	3L1 2.6125E+6	7L1 6.2913E+5	7L2 4.4306E+5	7L3 3.6084E+5	3L2 1.5628E+6	7L4 1.9316E+5	3L3 1.7710E+6	3L4 1.0020E+6	65	Proteobacteria	Gammaproteobacteria	Pseudomonadales	Pseudomonadaceae	Pseudomonas	Pseudomonas fluorescens group
bd0689b1a1a5b034e2b39947178d4ccd	1604	PBPb domain-containing protein	Amino acid transport and metabolism	0.17 (95% CI:0.09 to 0.31)	0.0141	-2.5693	3L1 1.4342E+6	7L1 1.8194E+5	7L2 2.1212E+5	7L3 1.1108E+5	3L2 1.2273E+6	7L4 1.8319E+5	3L3 9.5310E+5	3L4 5.8094E+5	29	Proteobacteria	Gammaproteobacteria	Pseudomonadales	Pseudomonadaceae	Pseudomonas
285b888ad28a3ee5e0a7bcd0e4bd0eaf	1195	Penicillin-binding protein activator LpoB	Cell wall/membrane/envelope biogenesis	8.74 (95% CI:3.82 to 20)	0.0195	3.1268	3L1 1.5272E+4	7L1 2.9136E+5	7L2 2.1394E+5	7L3 2.2938E+5	3L2 1.6254E+4	7L4 7.6848E+4	3L3 2.5276E+4	3L4 3.0080E+4	4	Proteobacteria	Gammaproteobacteria	Oceanospirillales	Oceanospirillaceae	Marinomonas	Marinomonas hwangdonensis
6b8c7d76dcb9028308ebe24da4f27303	1609	Peptidase M48 domain-containing protein, putative	Function unknown	0.02 (95% CI:0.01 to 0.07)	0.0141	-5.507	3L1 1.2814E+5	7L1 3.2283E+3	7L2 4.5999E+3	7L3 1.5619E+3	3L2 1.5964E+5	7L4 8.6587E+2	3L3 4.3701E+4	3L4 9.6066E+4	2	Proteobacteria	Gammaproteobacteria	Pseudomonadales	Pseudomonadaceae	Pseudomonas	NA
711dccf9154f350bef0163665081304c	1609	Peptidase M48 domain-containing protein, putative	Function unknown	0.02 (95% CI:0.01 to 0.07)	0.0141	-5.507	3L1 1.2814E+5	7L1 3.2283E+3	7L2 4.5999E+3	7L3 1.5619E+3	3L2 1.5964E+5	7L4 8.6587E+2	3L3 4.3701E+4	3L4 9.6066E+4	3	Proteobacteria	Gammaproteobacteria	Pseudomonadales	Pseudomonadaceae	Pseudomonas	NA
8d5ab121157467e0b41a158acd206412	199	Peptidyl-prolyl cis-trans isomerase	Posttranslational modification, protein turnover, chaperones	0.21 (95% CI:0.11 to 0.41)	0.0223	-2.2198	3L1 3.3455E+5	7L1 5.6712E+4	7L2 4.0082E+4	7L3 5.5734E+4	3L2 2.1964E+5	7L4 3.8276E+4	3L3 2.7827E+5	3L4 1.1166E+5	18	Proteobacteria	Gammaproteobacteria	Pseudomonadales	Pseudomonadaceae	Pseudomonas
4de2e656c920cc2e62bcf2b5b712d784	277	Peptidyl-prolyl cis-trans isomerase	Posttranslational modification, protein turnover, chaperones	18.77 (95% CI:5.91 to 59.59)	0.0206	4.2302	3L1 4.9322E+4	7L1 5.5558E+5	7L2 6.1064E+5	7L3 6.1260E+5	3L2 3.2680E+4	7L4 1.9624E+5	3L3 2.4707E+4	3L4 8.2547E+3	18	Proteobacteria	Gammaproteobacteria	Oceanospirillales	Oceanospirillaceae	Marinomonas
e50a16af8906bf9fd2e3320e82584eeb	790	Peptidyl-prolyl cis-trans isomerase	Posttranslational modification, protein turnover, chaperones	13.84 (95% CI:4.21 to 45.52)	0.0268	3.7905	3L1 9.3261E+3	7L1 2.0875E+5	7L2 1.4097E+5	7L3 1.3517E+5	3L2 6.1999E+3	7L4 3.3144E+4	3L3 1.4877E+4	3L4 4.1802E+3	9	Proteobacteria	Gammaproteobacteria	Oceanospirillales	Oceanospirillaceae	Marinomonas
20b35b1e05fa9625e7710e5637280192	1340	Peptidyl-prolyl cis-trans isomerase	Posttranslational modification, protein turnover, chaperones	6.13 (95% CI:2.14 to 17.53)	0.049	2.6148	3L1 3.3483E+4	7L1 4.4786E+5	7L2 2.8290E+5	7L3 1.7230E+5	3L2 1.0147E+5	7L4 1.5026E+5	3L3 3.6348E+4	3L4 1.8867E+4	3	Proteobacteria	Gammaproteobacteria	Alteromonadales	Psychromonadaceae	Psychromonas	Psychromonas sp. B3M02
0af71335307c6da21370a12678812fd8	476	Peptidylprolyl isomerase	Posttranslational modification, protein turnover, chaperones	8.3 (95% CI:2.6 to 26.47)	0.0418	3.0534	3L1 7.0655E+3	7L1 1.4257E+5	7L2 1.6015E+5	7L3 1.0976E+5	3L2 1.1696E+4	7L4 4.2699E+4	3L3 7.7782E+3	3L4 3.5044E+4	7	Proteobacteria	Gammaproteobacteria	Oceanospirillales	Oceanospirillaceae	Marinomonas
4a8c2f8c5305de682837e16d975e9f79	1550	Periplasmic dipeptide transport protein	Amino acid transport and metabolism	96.44 (95% CI:24.55 to 378.9)	0.0141	6.5916	3L1 1.4067E+3	7L1 4.3833E+5	7L2 3.6541E+5	7L3 1.5233E+5	3L2 3.6728E+3	7L4 4.6382E+4	3L3 1.6811E+3	3L4 1.5060E+3	3	Proteobacteria	Gammaproteobacteria	Oceanospirillales	Oceanospirillaceae	Marinomonas	Marinomonas spartinae
d17b3c66536c507f36cd59e743407ba0	1439	Periplasmic tail-specific protease, putative	Posttranslational modification, protein turnover, chaperones	0.03 (95% CI:0.01 to 0.08)	0.0158	-5.2895	3L1 1.0185E+5	7L1 2.3684E+3	7L2 5.6051E+3	7L3 3.2434E+3	3L2 2.3269E+5	7L4 1.6397E+3	3L3 6.1482E+4		5	Proteobacteria	Gammaproteobacteria	Pseudomonadales	Pseudomonadaceae	Pseudomonas	NA
189065081d0479831dd6931742b99431	25	Phosphoenolpyruvate carboxykinase (ATP)	Energy production and conversion	9.89 (95% CI:3.58 to 27.3)	0.0253	3.3064	3L1 5.6489E+4	7L1 1.1608E+6	7L2 9.0165E+5	7L3 7.2664E+5	3L2 6.1928E+4	7L4 1.8257E+5	3L3 6.2641E+4	3L4 6.6148E+4	57	Proteobacteria	Gammaproteobacteria	Oceanospirillales	Oceanospirillaceae	Marinomonas
a8907fb1bf8dee4c8fed39fc411043dc	NA	Phosphoglucomutase, putative	Carbohydrate transport and metabolism	0.09 (95% CI:0.03 to 0.3)	0.0343	-3.4124	3L1 6.3832E+4	7L1 5.3736E+3	7L2 2.8916E+3	7L3 1.6894E+3	3L2 6.5442E+4	7L4 1.2621E+4	3L3 3.1698E+4	3L4 3.2155E+4	NA	NA	NA	NA	NA	NA	NA
875cc5fc836f756961d28d24cf60d1e1	896	Phosphoribosylamine--glycine ligase	Nucleotide transport and metabolism	17.25 (95% CI:5.17 to 57.61)	0.0238	4.1089	3L1 8.5533E+3	7L1 3.1156E+5	7L2 2.7928E+5	7L3 1.3859E+5	3L2 6.0176E+3	7L4 4.0384E+4	3L3 1.2458E+4	3L4 8.5699E+3	6	Proteobacteria	Gammaproteobacteria	Oceanospirillales	Oceanospirillaceae	Marinomonas
7ba1396d18a0ff66aacd6e9ec726b122	2035	Phosphoribosylformylglycinamidine cyclo-ligase	Nucleotide transport and metabolism	0.21 (95% CI:0.09 to 0.46)	0.0366	-2.2801	3L1 1.2021E+5	7L1 3.5132E+4	7L2 4.4110E+4	7L3 3.8593E+4	3L2 2.0843E+5	7L4 1.3978E+4	3L3 1.9977E+5	3L4 9.2951E+4	6	Proteobacteria	Gammaproteobacteria	Pseudomonadales	Pseudomonadaceae	Pseudomonas
1b7e93ea33cc73bd374e5720b9304812	5815	Phosphoribosylformylglycinamidine cyclo-ligase	Nucleotide transport and metabolism	0.21 (95% CI:0.09 to 0.46)	0.0366	-2.2801	3L1 1.2021E+5	7L1 3.5132E+4	7L2 4.4110E+4	7L3 3.8593E+4	3L2 2.0843E+5	7L4 1.3978E+4	3L3 1.9977E+5	3L4 9.2951E+4	5	NA	NA	NA	NA	NA	NA
6f73765b18d3a104a0936db7352fabfa	5815	Phosphoribosylformylglycinamidine cyclo-ligase, putative	Nucleotide transport and metabolism	0.21 (95% CI:0.09 to 0.46)	0.0366	-2.2801	3L1 1.2021E+5	7L1 3.5132E+4	7L2 4.4110E+4	7L3 3.8593E+4	3L2 2.0843E+5	7L4 1.3978E+4	3L3 1.9977E+5	3L4 9.2951E+4	3	NA	NA	NA	NA	NA	NA
806ec46db544d54671a6471a1665c8ce	5815	Phosphoribosylformylglycinamidine cyclo-ligase, putative	Nucleotide transport and metabolism	0.21 (95% CI:0.09 to 0.46)	0.0366	-2.2801	3L1 1.2021E+5	7L1 3.5132E+4	7L2 4.4110E+4	7L3 3.8593E+4	3L2 2.0843E+5	7L4 1.3978E+4	3L3 1.9977E+5	3L4 9.2951E+4	2	NA	NA	NA	NA	NA	NA
f34f804e1b2e18593598cf627c008c1e	336	Polyribonucleotide nucleotidyltransferase	Translation, ribosomal structure and biogenesis	4.56 (95% CI:2.5 to 8.3)	0.0206	2.1888	3L1 6.2365E+4	7L1 2.3123E+5	7L2 2.6915E+5	7L3 1.2749E+5	3L2 3.4971E+4	7L4 1.3286E+5	3L3 3.1892E+4	3L4 3.5079E+4	12	Proteobacteria	Alphaproteobacteria	Rhodobacterales	Rhodobacteraceae	Rhodobacter
db98d62b785dd140fe42388c30025da9	554	Porin	Cell wall/membrane/envelope biogenesis	50.19 (95% CI:9.35 to 269.4)	0.0239	5.6494	3L1 2.4890E+4	7L1 2.9670E+6	7L2 5.9583E+5	7L3 4.3292E+6	3L2 1.0820E+5	7L4 6.1185E+5	3L3 1.8702E+4	3L4 1.4649E+4	24	Proteobacteria	Gammaproteobacteria	Oceanospirillales	Oceanospirillaceae	Marinomonas
d08264a5db3a5bc31e36dda61e1903b9	617	Porin	Cell wall/membrane/envelope biogenesis	3.65 (95% CI:1.89 to 7.04)	0.037	1.8665	3L1 4.6144E+4	7L1 1.8695E+5	7L2 4.4079E+5	7L3 1.6826E+5	3L2 8.7914E+4	7L4 1.7437E+5	3L3 6.3604E+4	3L4 5.2991E+4	8	Proteobacteria	Gammaproteobacteria	Pseudomonadales	Pseudomonadaceae	Pseudomonas	Pseudomonas stutzeri
2c28440a3749c0965e34fa9545f6844b	847	Porin	Cell wall/membrane/envelope biogenesis	0.07 (95% CI:0.02 to 0.25)	0.029	-3.7436	3L1 1.7469E+6	7L1 2.7841E+5	7L2 1.0235E+5	7L3 8.8744E+4	3L2 1.5908E+6	7L4 3.0719E+4	3L3 1.2872E+6	3L4 6.9906E+5	8	Proteobacteria	Gammaproteobacteria	Pseudomonadales	Pseudomonadaceae	Pseudomonas
3fc96a162cbf0eb2d6d4b860eea91caa	1560	Porin	Cell wall/membrane/envelope biogenesis	0.03 (95% CI:0.01 to 0.08)	0.0134	-4.9269	3L1 1.3097E+6	7L1 6.1022E+4	7L2 4.5317E+4	7L3 2.6225E+4	3L2 8.2809E+5	7L4 1.5438E+4	3L3 1.5283E+6	3L4 5.7840E+5	16	Proteobacteria	Gammaproteobacteria	Pseudomonadales	Pseudomonadaceae	Pseudomonas	Pseudomonas putida
f3b5fba2711dd828636a5b9f77ada59c	3396	Porin	Cell wall/membrane/envelope biogenesis	66.59 (95% CI:7.45 to 595.2)	0.0391	6.0573	3L1 9.1252E+4	7L1 2.6237E+6	7L2 7.7570E+5	7L3 4.2705E+6	3L2 7.9458E+3	7L4 4.4933E+5	3L3 5.7706E+4	3L4 4.7458E+3	5	Proteobacteria	Gammaproteobacteria	Oceanospirillales	Oceanospirillaceae	Marinomonas
53503034a6151a30e6028ae942cec100	4740	Porin	Cell wall/membrane/envelope biogenesis	0.17 (95% CI:0.08 to 0.33)	0.0186	-2.5889	3L1 1.1094E+6	7L1 1.3654E+5	7L2 2.5309E+5	7L3 9.3153E+4	3L2 7.1201E+5	7L4 2.2250E+5	3L3 1.4220E+6	3L4 8.3535E+5	22	Proteobacteria	Gammaproteobacteria	Pseudomonadales	Pseudomonadaceae	Pseudomonas
12292122d05f4b4e2ac9af06917e79e4	NA	Porin	Cell wall/membrane/envelope biogenesis	0.09 (95% CI:0.02 to 0.3)	0.0365	-3.5404	3L1 1.7560E+6	7L1 2.7372E+5	7L2 1.7617E+5	7L3 8.7226E+4	3L2 1.5957E+6	7L4 3.2793E+4	3L3 1.2897E+6	3L4 6.9943E+5	NA	Proteobacteria	Gammaproteobacteria	Pseudomonadales	Pseudomonadaceae	Pseudomonas	NA
49ee6c1b5721f363a734482109b2aa20	NA	Porin	Cell wall/membrane/envelope biogenesis	0.07 (95% CI:0.02 to 0.24)	0.0272	-3.8323	3L1 2.6192E+6	7L1 4.0724E+5	7L2 1.2988E+5	7L3 1.2924E+5	3L2 2.3837E+6	7L4 4.4899E+4	3L3 1.9303E+6	3L4 1.0484E+6	NA	Proteobacteria	Gammaproteobacteria	Pseudomonadales	Pseudomonadaceae	Pseudomonas	NA
4a94170e6015f3756a270ddc3b5049d9	NA	Porin	Cell wall/membrane/envelope biogenesis	0.09 (95% CI:0.02 to 0.3)	0.0365	-3.5404	3L1 1.7560E+6	7L1 2.7372E+5	7L2 1.7617E+5	7L3 8.7226E+4	3L2 1.5957E+6	7L4 3.2793E+4	3L3 1.2897E+6	3L4 6.9943E+5	NA	Proteobacteria	Gammaproteobacteria	Pseudomonadales	Pseudomonadaceae	Pseudomonas	NA
0471a26071f0c9db07c11c2c74fd17cc	140	Porin D	Cell wall/membrane/envelope biogenesis	0.36 (95% CI:0.21 to 0.62)	0.0397	-1.461	3L1 8.3640E+5	7L1 1.9882E+5	7L2 2.1671E+5	7L3 2.0996E+5	3L2 3.2633E+5	7L4 1.6758E+5	3L3 7.0759E+5	3L4 4.5090E+5	34	Proteobacteria	Gammaproteobacteria	Pseudomonadales	Pseudomonadaceae	Pseudomonas
042908fd495d1f69e4a3bf391c1b66e3	460	Porin D	Cell wall/membrane/envelope biogenesis	0.14 (95% CI:0.08 to 0.25)	0.0135	-2.7956	3L1 1.1191E+6	7L1 1.4173E+5	7L2 1.8698E+5	7L3 8.1216E+4	3L2 7.9430E+5	7L4 1.5185E+5	3L3 1.2088E+6	3L4 7.0684E+5	32	Proteobacteria	Gammaproteobacteria	Pseudomonadales	Pseudomonadaceae	Pseudomonas
c9398bdb9d4598b269e0082dc9123423	2699	Porin D	Cell wall/membrane/envelope biogenesis	0.05 (95% CI:0.01 to 0.26)	0.0439	-4.408	3L1 2.6042E+5	7L1 2.0496E+4	7L2 1.7241E+4	7L3 1.0762E+4	3L2 6.4508E+4	7L4 1.6165E+3	3L3 3.7903E+5	3L4 1.9612E+5	14	Proteobacteria	Gammaproteobacteria	Pseudomonadales	Pseudomonadaceae	Pseudomonas	Pseudomonas corrugata
fb8673273411f7e30f209eddcee353bc	4318	Porin D	Cell wall/membrane/envelope biogenesis	0.2 (95% CI:0.11 to 0.39)	0.0213	-2.2949	3L1 2.7539E+6	7L1 5.1495E+5	7L2 3.8089E+5	7L3 2.5167E+5	3L2 2.4739E+6	7L4 5.5809E+5	3L3 2.0438E+6	3L4 1.1474E+6	4	Proteobacteria	Gammaproteobacteria	Pseudomonadales	Pseudomonadaceae	Pseudomonas	NA
3c37d7f2c2f675c2ad2c4cb4057d37ef	6114	Porin D	Cell wall/membrane/envelope biogenesis	0.21 (95% CI:0.11 to 0.42)	0.0254	-2.2473	3L1 1.7978E+6	7L1 2.8763E+5	7L2 4.0057E+5	7L3 1.6216E+5	3L2 1.6692E+6	7L4 2.9988E+5	3L3 1.3314E+6	3L4 7.1257E+5	5	Proteobacteria	Gammaproteobacteria	Pseudomonadales	Pseudomonadaceae	Pseudomonas
81b31110d660fe92e66185e57ed2bc4b	882	Probable cytosol aminopeptidase	Amino acid transport and metabolism	19.03 (95% CI:4.01 to 90.41)	0.0391	4.2505	3L1 4.3413E+3	7L1 1.8957E+5	7L2 1.0647E+5	7L3 2.2988E+5	3L2 5.1602E+3	7L4 1.7651E+4	3L3 9.6786E+3	3L4 2.8780E+3	7	Proteobacteria	Gammaproteobacteria	Oceanospirillales	Oceanospirillaceae	Marinomonas
72d294bf80b13abea65f6a5da86ab976	1673	Probable malate:quinone oxidoreductase	Carbohydrate transport and metabolism	2.93 (95% CI:1.78 to 4.83)	0.0287	1.5511	3L1 1.7757E+5	7L1 3.9976E+5	7L2 6.2643E+5	7L3 5.3778E+5	3L2 1.3373E+5	7L4 2.7107E+5	3L3 1.6806E+5	3L4 1.2404E+5	2	Proteobacteria	Gammaproteobacteria	Pseudomonadales	Pseudomonadaceae	Pseudomonas
3b44b48412229a5e3b381e0548bfc705	6120	Probable malate:quinone oxidoreductase	Carbohydrate transport and metabolism	2.97 (95% CI:1.68 to 5.24)	0.0391	1.5693	3L1 1.3550E+5	7L1 4.5174E+5	7L2 6.6391E+5	7L3 4.5210E+5	3L2 1.3958E+5	7L4 2.2193E+5	3L3 1.5868E+5	3L4 1.2930E+5	3	Proteobacteria	Gammaproteobacteria	Pseudomonadales	Pseudomonadaceae	Pseudomonas	Pseudomonas stutzeri
dc42809c1470659c4d0f3756051f728e	1160	Proline--tRNA ligase	Translation, ribosomal structure and biogenesis	10.23 (95% CI:4.1 to 25.52)	0.0206	3.3552	3L1 1.2416E+4	7L1 2.2918E+5	7L2 4.5293E+5	7L3 1.2328E+5	3L2 1.4943E+4	7L4 1.3243E+5	3L3 2.9938E+4	3L4 2.7819E+4	7	Proteobacteria	Gammaproteobacteria	Oceanospirillales	Oceanospirillaceae	Marinomonas	Marinomonas piezotolerans
d23b8eeef6fe53dfddfd961e41200233	1712	Proline--tRNA ligase	Translation, ribosomal structure and biogenesis	0.22 (95% CI:0.1 to 0.53)	0.047	-2.1546	3L1 9.2688E+4	7L1 1.2531E+4	7L2 3.0405E+4	7L3 3.8916E+4	3L2 1.1598E+5	7L4 1.3027E+4	3L3 1.3032E+5	3L4 5.4190E+4	3	Proteobacteria	Gammaproteobacteria
efcc2b3a9fbc5cb6ca0bba18ec9ff411	4844	Protein HflC	Posttranslational modification, protein turnover, chaperones	0.35 (95% CI:0.19 to 0.62)	0.0429	-1.529	3L1 1.4057E+5	7L1 3.2208E+4	7L2 4.0215E+4	7L3 6.8778E+4	3L2 1.2651E+5	7L4 2.5129E+4	3L3 8.9295E+4	3L4 9.7784E+4	2	Proteobacteria	Gammaproteobacteria	Pseudomonadales	Pseudomonadaceae	Pseudomonas
b1900a540e616cc38ddd4524292beabd	3630	Protein HflK	Posttranslational modification, protein turnover, chaperones	30.03 (95% CI:4.54 to 198.38)	0.0434	4.9082	3L1 1.1935E+4	7L1 2.4392E+5	7L2 1.4092E+5	7L3 2.7026E+5	3L2 5.1192E+3	7L4 2.0115E+4	3L3 3.1479E+3	3L4 1.1953E+3	6	Proteobacteria	Gammaproteobacteria	Oceanospirillales	Oceanospirillaceae	Marinomonas	NA
29cb12b36cf6a86eebc65018417687c4	1957	Protein-glutamate methylesterase/protein-glutamine glutaminase	Cell motility	8.19 (95% CI:2.88 to 23.28)	0.0349	3.0334	3L1 1.2098E+5	7L1 2.1194E+6	7L2 1.9588E+6	7L3 1.7010E+6	3L2 2.4772E+5	7L4 3.9533E+5	3L3 1.3963E+5	3L4 1.4848E+5	3	Proteobacteria	Gammaproteobacteria	Oceanospirillales	Oceanospirillaceae	Marinomonas
691b44c54c220d3ed1fcc957f9cdce54	2181	Putative 3-oxoacyl-ACP synthase	Lipid transport and metabolism	0.18 (95% CI:0.07 to 0.48)	0.0468	-2.4771	3L1 8.7086E+4	7L1 6.3893E+3	7L2 1.7835E+4	7L3 8.5378E+3	3L2 9.1938E+4	7L4 3.0821E+4	3L3 8.3672E+4	3L4 4.3015E+4	2	Proteobacteria	Gammaproteobacteria	Pseudomonadales	Pseudomonadaceae	Pseudomonas
1035fd089263a6ed79422f4604ac9076	4755	Putative Acyl-CoA dehydrogenase	Lipid transport and metabolism	5.56 (95% CI:2.31 to 13.41)	0.0378	2.4758	3L1 5.3232E+4	7L1 3.2101E+5	7L2 1.7092E+5	7L3 1.0131E+5	3L2 1.8019E+4	7L4 1.0032E+5	3L3 2.3877E+4	3L4 2.5427E+4	3	Proteobacteria	Gammaproteobacteria	Oceanospirillales	Oceanospirillaceae	Marinomonas	Marinomonas posidonica
b203bb6f146492b243734da622eb1066	2887	Putative Basic membrane lipoprotein	Cell wall/membrane/envelope biogenesis	12.37 (95% CI:5.37 to 28.51)	0.0141	3.629	3L1 3.1938E+4	7L1 5.0813E+5	7L2 8.0663E+5	7L3 7.6022E+5	3L2 7.4948E+4	7L4 3.0301E+5	3L3 6.3803E+4	3L4 2.6389E+4	5	Proteobacteria	Gammaproteobacteria	Oceanospirillales	Oceanospirillaceae	Marinomonas
cac44f340137f7e94f5c8699a35172ec	1117	Putative C4-dicarboxylate ABC transporter substrate-binding protein	Energy production and conversion	9.04 (95% CI:3.71 to 22.06)	0.0212	3.1767	3L1 1.5649E+5	7L1 1.4380E+6	7L2 2.6946E+6	7L3 2.5694E+6	3L2 1.3747E+5	7L4 6.2466E+5	3L3 1.7200E+5	3L4 2.5137E+5	11	Proteobacteria	Gammaproteobacteria	Oceanospirillales	Oceanospirillaceae	Marinomonas
75c565fdd2579ffa3f305576cdcfcf5e	8	Putative Chaperone protein ClpB	Posttranslational modification, protein turnover, chaperones	2.87 (95% CI:1.82 to 4.52)	0.029	1.5202	3L1 1.8545E+5	7L1 4.8010E+5	7L2 5.1332E+5	7L3 5.2762E+5	3L2 2.3990E+5		3L3 1.8602E+5	3L4 1.1759E+5	37	Proteobacteria	Gammaproteobacteria	Pseudomonadales	Pseudomonadaceae	Pseudomonas
a59748cacf0a4595992733309cce3a5c	480	Putative Cold-shock protein	Transcription	0.02 (95% CI:0.01 to 0.06)	0.0141	-5.6949	3L1 6.1358E+6	7L1 2.2139E+5	7L2 3.7621E+4	7L3 5.3094E+4	3L2 3.0578E+6	7L4 5.4554E+4	3L3 5.0737E+6	3L4 1.8250E+6	19	Proteobacteria	Gammaproteobacteria	Pseudomonadales	Pseudomonadaceae	Pseudomonas
7374689d97fd312ff59dffb6b20a2d4e	6469	Putative C-terminal processing peptidase-1.	Posttranslational modification, protein turnover, chaperones	0.09 (95% CI:0.03 to 0.35)	0.0435	-3.3999	3L1 1.1782E+5	7L1 1.0210E+4	7L2 2.0637E+4	7L3 1.8431E+4	3L2 2.0860E+5	7L4 2.6541E+3	3L3 7.8541E+4	3L4 6.6284E+4	4	Proteobacteria	Gammaproteobacteria
ef23189d8fd0c38be5f328ca43ab4b41	1771	Putative Diguanylate cyclase response regulator	Transcription	0.04 (95% CI:0.01 to 0.2)	0.0332	-4.5777	3L1 3.0884E+4	7L1 1.1109E+3	7L2 4.5034E+3	7L3 1.1381E+3	3L2 1.4819E+5	7L4 6.4946E+3	3L3 2.5322E+4	3L4 1.0374E+5	2	Proteobacteria	Gammaproteobacteria	Pseudomonadales	Pseudomonadaceae	Pseudomonas
13e4f833faeee27ceb6346b2c19b6d81	2138	Putative Extracellular solute-binding protein family 1	Inorganic ion transport and metabolism	14.42 (95% CI:5.63 to 36.98)	0.0159	3.8504	3L1 2.1046E+4	7L1 3.5002E+5	7L2 4.3738E+5	7L3 1.8227E+5	3L2 4.1629E+4	7L4 2.0386E+5	3L3 8.7053E+3	3L4 1.7230E+4	3	Proteobacteria	Alphaproteobacteria
f307c882ef2957a17aaa566da4b96ff2	1653	Putative Glutathione-regulated potassium-efflux system ancillary protein KefF	Cell wall/membrane/envelope biogenesis	8.8 (95% CI:2.49 to 31.12)	0.049	3.1376	3L1 2.9091E+4	7L1 5.5479E+5	7L2 4.8821E+5	7L3 1.7912E+5	3L2 6.3374E+4	7L4 1.0374E+5	3L3 3.4325E+4	3L4 1.3260E+4	2	Proteobacteria	Gammaproteobacteria	Pseudomonadales	Pseudomonadaceae	Pseudomonas
d607953ebdd25fca2a17ba77e2af17d6	5436	Putative Integration host factor	Replication, recombination and repair	0.14 (95% CI:0.06 to 0.33)	0.0246	-2.8355	3L1 1.9377E+5	7L1 3.7369E+4	7L2 4.2499E+4	7L3 1.5247E+4	3L2 2.7851E+5	7L4 1.4436E+4	3L3 1.0411E+5	3L4 1.6151E+5	5	Proteobacteria	Gammaproteobacteria	Pseudomonadales	Pseudomonadaceae	Pseudomonas	Pseudomonas mucidolens
fbc83dade436fb0c749ad530323917ac	1809	Putative Lipoprotein	Function unknown	41.8 (95% CI:10.65 to 164.05)	0.0169	5.3853	3L1 6.7999E+2	7L1 1.6193E+5	7L2 1.6348E+5	7L3 9.3988E+4	3L2 5.4816E+3	7L4 3.8865E+4	3L3 2.5864E+3	3L4 3.2868E+3	2	Proteobacteria	Gammaproteobacteria	Oceanospirillales	Oceanospirillaceae	Marinomonas
135ac7b53b0184c9d365b941d142e29e	1809	Putative Lipoprotein	Function unknown	41.8 (95% CI:10.65 to 164.05)	0.0169	5.3853	3L1 6.7999E+2	7L1 1.6193E+5	7L2 1.6348E+5	7L3 9.3988E+4	3L2 5.4816E+3	7L4 3.8865E+4	3L3 2.5864E+3	3L4 3.2868E+3	2	Proteobacteria	Gammaproteobacteria	Oceanospirillales	Oceanospirillaceae	Marinomonas
6c9bcd515b03ea3e8d736cc41bb04f37	1880	Putative lipoprotein, attached to the cytoplasmic membrane	Inorganic ion transport and metabolism	50.28 (95% CI:11.71 to 215.95)	0.0179	5.652	3L1 3.2880E+3	7L1 8.8739E+4	7L2 3.1431E+5	7L3 5.0615E+4	3L2 1.5612E+3	7L4 7.8313E+4	3L3 5.1001E+3	3L4 6.6063E+2	2	Proteobacteria	Gammaproteobacteria	Pseudomonadales	Moraxellaceae	Acinetobacter
badea0b4a071288678a30b87fe5e4acd	2068	Putative Negative regulator of flagellin synthesis	Function unknown	16.85 (95% CI:6.5 to 43.66)	0.0141	4.0744	3L1 1.9612E+4	7L1 6.1845E+5	7L2 5.6111E+5	7L3 6.7944E+5	3L2 5.4569E+4	7L4 2.5224E+5	3L3 4.5942E+4	3L4 1.5017E+4	3	Proteobacteria	Gammaproteobacteria	Oceanospirillales	Oceanospirillaceae	Marinomonas
8b40d73ca0a265313586b8fd60430f8f	3458	Putative Nitrate ABC transporter substrate-binding protein	Inorganic ion transport and metabolism	6.94 (95% CI:3.66 to 13.18)	0.0141	2.7959	3L1 1.1378E+5	7L1 7.5610E+5	7L2 7.3029E+5	7L3 3.9925E+5	3L2 7.6750E+4	7L4 3.2665E+5	3L3 5.8004E+4	3L4 6.1130E+4	4	Proteobacteria	Alphaproteobacteria	Rhodobacterales	Rhodobacteraceae
72819ddd742e276650a213834708f250	1536	Putative Nucleoside-binding protein	Cell wall/membrane/envelope biogenesis	10.13 (95% CI:2.9 to 35.42)	0.0405	3.3412	3L1 1.6611E+4	7L1 2.7011E+5	7L2 3.5083E+5	7L3 9.9886E+4	3L2 3.6283E+4	7L4 8.1388E+4	3L3 1.9270E+4	3L4 6.2874E+3	4	Proteobacteria	Gammaproteobacteria	Oceanospirillales	Oceanospirillaceae	Marinomonas
2ab6d3c2769fcf35dc5db9c4eb2cb042	2488	Putative Outer membrane lipoprotein-sorting protein	Cell wall/membrane/envelope biogenesis	0.14 (95% CI:0.07 to 0.28)	0.0169	-2.8704	3L1 3.5935E+5	7L1 2.3153E+4	7L2 7.4793E+4	7L3 2.5738E+4	3L2 2.1595E+5	7L4 2.9492E+4	3L3 2.3011E+5	3L4 2.1050E+5	9	NA	NA	NA	NA	NA	NA
c2ea3da561b25344e87e2233f2725eed	241	Putative Peptide/nickel transport system substrate-binding protein	Amino acid transport and metabolism	10.62 (95% CI:3.37 to 33.46)	0.0327	3.4082	3L1 9.4469E+3	7L1 2.4292E+5	7L2 3.7921E+5	7L3 3.1846E+5	3L2 5.9800E+4	7L4 1.0823E+5	3L3 2.1269E+4	3L4 2.0806E+4	12	Proteobacteria	Gammaproteobacteria	Oceanospirillales	Oceanospirillaceae	Marinomonas
6f840b8ec6ea5ce1c56cc01253e6a8cf	3004	Putative Periplasmic substrate-binding protein, ABC-type nitrate/sulfonate/bicarbonate transporter	Inorganic ion transport and metabolism	24.09 (95% CI:4.88 to 118.93)	0.0359	4.5903	3L1 1.8001E+4	7L1 8.7822E+5	7L2 1.8828E+6	7L3 8.1848E+5	3L2 1.9372E+5	7L4 6.2187E+5	3L3 1.3267E+4	3L4 5.4028E+4	6	Proteobacteria
56cff74abdddcb8c0a5d06eb420ad7ae	3776	Putative Poly-beta-1,6-N-acetyl-D-glucosamine N-deacetylase PgaB	Carbohydrate transport and metabolism	8.53 (95% CI:2.59 to 28.09)	0.0435	3.0927	3L1 5.6808E+4	7L1 3.1908E+5	7L2 1.0027E+6	7L3 1.1774E+6	3L2 1.0820E+5	7L4 2.2479E+5	3L3 8.0568E+4	3L4 3.2287E+4	2	Proteobacteria	Gammaproteobacteria	Pseudomonadales	Pseudomonadaceae	Pseudomonas
788dacedb55614047481447bdb0f738d	2562	Putative serine protein kinase, PrkA	Signal transduction mechanisms	0.17 (95% CI:0.09 to 0.34)	0.0202	-2.543	3L1 1.6354E+5	7L1 1.6687E+4	7L2 3.7424E+4	7L3 5.9877E+4	3L2 1.8148E+5	7L4 2.4162E+4	3L3 2.0333E+5	3L4 1.7273E+5	10	Proteobacteria	Gammaproteobacteria	Oceanospirillales	Oceanospirillaceae	Marinomonas
7a02aba2b1b9671485bc8ec977ee40c2	673	Putative Transcriptional regulator FleQ	Signal transduction mechanisms	4.16 (95% CI:1.95 to 8.87)	0.0391	2.056	3L1 3.3086E+4	7L1 1.9806E+5	7L2 3.5997E+5	7L3 1.6712E+5	3L2 8.4321E+4	7L4 1.1830E+5	3L3 4.1510E+4	3L4 4.0703E+4	4	Proteobacteria	Gammaproteobacteria	Pseudomonadales	Pseudomonadaceae	Pseudomonas
b575a1f4e88e2d13b537b21e867e7f0c	849	Putative TRAP transporter solute receptor, TAXI family	General function prediction only	30.24 (95% CI:6.57 to 139.12)	0.026	4.9182	3L1 4.4032E+3	7L1 2.3300E+5	7L2 6.3264E+5	7L3 1.4793E+5	3L2 4.3631E+4	7L4 2.1973E+5	3L3 6.0869E+3	3L4 4.9022E+3	6	Proteobacteria	Gammaproteobacteria	Oceanospirillales	Oceanospirillaceae	Marinomonas
85d58b8cc781ab56dc4e2188d31eb06a	1636	Putative tricarboxylic transport membrane protein	Energy production and conversion	24.39 (95% CI:12.97 to 45.86)	0.0079	4.6081	3L1 1.3041E+5	7L1 2.3427E+6	7L2 3.0981E+6	7L3 2.6359E+6	3L2 1.2912E+5	7L4 1.4741E+6	3L3 8.5154E+4	3L4 5.5594E+4	3	Proteobacteria	Alphaproteobacteria	Rhodobacterales	Rhodobacteraceae	Rhodobacter	Rhodobacter sp. BACL10 MAG-120419-bin15
029f2720dadae5ce12ddf7f6855b38bd	1280	Putative YciK family oxidoreductase	Lipid transport and metabolism	14.35 (95% CI:5.3 to 38.81)	0.018	3.8428	3L1 9.0798E+3	7L1 2.3170E+5	7L2 2.6011E+5	7L3 2.0355E+5	3L2 3.8073E+4	7L4 1.0636E+5	3L3 1.0379E+4	3L4 8.5803E+3	3	Proteobacteria	Gammaproteobacteria	Oceanospirillales	Oceanospirillaceae	Marinomonas
47c2cf112060a613e30311e332c62a80	1444	Putitave C4-dicarboxylate ABC transporter	Carbohydrate transport and metabolism	29.5 (95% CI:6.97 to 124.84)	0.0239	4.8827	3L1 4.1530E+4	7L1 8.6730E+5	7L2 1.1314E+6	7L3 8.7869E+5	3L2 2.2059E+4	7L4 2.5061E+5	3L3 5.1564E+4	3L4 6.0395E+3	5	Proteobacteria	Gammaproteobacteria	Oceanospirillales	Oceanospirillaceae	Marinomonas
b6d35292cd61ea10637790736eb230fe	1201	Putitave Cytochrome C biogenesis protein	Posttranslational modification, protein turnover, chaperones	7.54 (95% CI:3.63 to 15.65)	0.0167	2.9138	3L1 1.6777E+4	7L1 1.4571E+5	7L2 1.2335E+5	7L3 1.8263E+5	3L2 3.2007E+4	7L4 8.6856E+4	3L3 1.7847E+4	3L4 9.2230E+3	3	Proteobacteria	Gammaproteobacteria	Oceanospirillales	Oceanospirillaceae	Marinomonas
69c9776162c032448acfc337c3da68c1	544	Putitave DNA-binding protein HU-alpha	Replication, recombination and repair	0.12 (95% CI:0.05 to 0.29)	0.0212	-3.0419	3L1 1.4980E+5	7L1 2.5909E+4	7L2 2.8632E+4	7L3 1.0679E+4	3L2 2.3951E+5	7L4 1.0176E+4	3L3 8.7383E+4	3L4 1.1828E+5	7	Proteobacteria	Gammaproteobacteria	Pseudomonadales	Pseudomonadaceae	Pseudomonas
09b5f8f8b8b421a5d6a7e0c714315ef9	NA	Pyruvate kinase	Carbohydrate transport and metabolism	0.38 (95% CI:0.25 to 0.58)	0.0247	-1.4024	3L1 1.0053E+5	7L1 5.1154E+4	7L2 3.7944E+4	7L3 4.3359E+4	3L2 1.3748E+5	7L4 2.8139E+4	3L3 1.0915E+5	3L4 7.6650E+4	NA	Proteobacteria	Gammaproteobacteria	Pseudomonadales	Pseudomonadaceae	Pseudomonas	NA
9f0dd90b0e79479e40c189d44a809e6a	1065	Pyruvate kinase	Carbohydrate transport and metabolism	25.07 (95% CI:9.37 to 67.1)	0.0141	4.6478	3L1 4.6628E+3	7L1 1.6342E+5	7L2 1.7579E+5	7L3 7.3268E+4	3L2 5.3790E+3	7L4 4.3109E+4	3L3 2.0322E+3	3L4 4.5074E+3	7	Proteobacteria	Gammaproteobacteria	Oceanospirillales	Oceanospirillaceae	Marinomonas
252f1fdf6bb8caa1a5f126d3b0f2073d	2634	Pyruvate kinase	Carbohydrate transport and metabolism	4.84 (95% CI:2.16 to 10.85)	0.0378	2.274	3L1 2.1116E+4	7L1 3.0426E+4	7L2 7.7945E+4	7L3 5.7555E+4	3L2 1.1975E+4	7L4 7.3816E+4	3L3 6.2089E+3	3L4 1.1727E+4	8	Proteobacteria	Gammaproteobacteria	Pseudomonadales	Pseudomonadaceae	Pseudomonas
9e2f5e0cef74de87dc74d98f48ab7c8c	4655	Queuine tRNA-ribosyltransferase	Translation, ribosomal structure and biogenesis	4.32 (95% CI:1.99 to 9.4)	0.0391	2.1124	3L1 6.7908E+4	7L1 1.7490E+5	7L2 1.0117E+5	7L3 1.9511E+5	3L2 2.2348E+4	7L4 9.9004E+4	3L3 2.8399E+4	3L4 2.2687E+4	3	Proteobacteria	Gammaproteobacteria	Oceanospirillales	Oceanospirillaceae	Marinomonas
178cf1791420af2a6d6657ba74810cd7	NA	Response regulator, putative	Transcription	31.58 (95% CI:4.93 to 202.32)	0.04	4.9811	3L1 2.0393E+3	7L1 4.9463E+5	7L2 2.8673E+5	7L3 2.8942E+5	3L2 2.1576E+4	7L4 1.1144E+5	3L3 3.3311E+4	3L4 3.1367E+3	NA	NA	NA	NA	NA	NA	NA
93254743fb9850b85eacb72086e5995d	1225	Rhamnosyl O-methyltransferase	Defense mechanisms	0.15 (95% CI:0.06 to 0.39)	0.035	-2.7385	3L1 6.9464E+4	7L1 2.8558E+3	7L2 1.5911E+4	7L3 8.6254E+3	3L2 6.0181E+4	7L4 1.1246E+4	3L3 4.3717E+4	3L4 4.7842E+4	8	Proteobacteria	Gammaproteobacteria	Pseudomonadales	Pseudomonadaceae
8aa0d4267b22d1e90283db6fa6bb3450	6465	Ribonucleoside-diphosphate reductase	Nucleotide transport and metabolism	0.08 (95% CI:0.03 to 0.24)	0.0251	-3.6822	3L1 1.2758E+5	7L1 1.2421E+4	7L2 2.6018E+3	7L3 1.5147E+4	3L2 1.8855E+5	7L4 1.0572E+4	3L3 8.9063E+4	3L4 6.5582E+4	3	NA	NA	NA	NA	NA	NA
8019b7d54bd9fb65b6a80e9c3feda7e8	1517	Ribose-phosphate pyrophosphokinase	Amino acid transport and metabolism	4.87 (95% CI:2.07 to 11.42)	0.0403	2.2832	3L1 2.6706E+4	7L1 1.9327E+5	7L2 9.9430E+4	7L3 9.5062E+4	3L2 1.9902E+4	7L4 4.9906E+4	3L3 2.7652E+4	3L4 1.1049E+4	6	Proteobacteria	Gammaproteobacteria	Alteromonadales	Psychromonadaceae	Psychromonas
3d6eb13a46ea2e66778668e6ffec7f18	1620	Ribose-phosphate pyrophosphokinase	Amino acid transport and metabolism	3.64 (95% CI:1.82 to 7.31)	0.0401	1.8649	3L1 2.5643E+4	7L1 1.0304E+5	7L2 1.5120E+5	7L3 7.5213E+4	3L2 4.8429E+4	7L4 8.3635E+4	3L3 2.9601E+4	3L4 1.5145E+4	4	Proteobacteria	Alphaproteobacteria	Rhodobacterales	Rhodobacteraceae
d74e9003c6b2ec198938d01aa4d2688e	NA	Ribosomal RNA large subunit methyltransferase K/L, putative	Translation, ribosomal structure and biogenesis	7.12 (95% CI:2.31 to 21.88)	0.047	2.8311	3L1 2.0000E+4	7L1 2.4544E+5	7L2 1.3178E+5	7L3 2.0932E+5	3L2 1.7568E+4	7L4 4.6225E+4	3L3 3.5388E+4	3L4 9.8147E+3	NA	Proteobacteria	Gammaproteobacteria	Pseudomonadales	Pseudomonadaceae	Pseudomonas	NA
45d31f45d951f3dd13eee50fb391d506	590	RNA polymerase-associated protein RapA	Transcription	7.9 (95% CI:2.58 to 24.21)	0.0407	2.9823	3L1 1.7181E+4	7L1 8.6299E+4	7L2 1.7184E+5	7L3 5.6862E+4	3L2 3.6607E+3	7L4 6.7960E+4	3L3 1.1317E+4	3L4 2.0648E+4	5	Proteobacteria	Gammaproteobacteria	Oceanospirillales	Oceanospirillaceae	Marinomonas
b8ce26385ad83eeec0c0afa85d34df14	1556	SCP2 domain-containing protein	Lipid transport and metabolism	39.93 (95% CI:8.73 to 182.51)	0.0219	5.3193	3L1 3.1262E+4	7L1 1.2559E+6	7L2 6.1169E+5	7L3 8.9467E+5	3L2 1.0419E+4	7L4 1.3740E+5	3L3 2.0866E+4	3L4 5.4677E+3	4	Proteobacteria	Gammaproteobacteria	Oceanospirillales	Oceanospirillaceae	Marinomonas
1fba42822ef6912d0faa53fd834eb736	1688	Sec translocon accessory complex subunit YajC	Intracellular trafficking, secretion, and vesicular transport	22.73 (95% CI:4.86 to 106.28)	0.0343	4.5066	3L1 6.2610E+3	7L1 5.5272E+5	7L2 3.9908E+5	7L3 2.6388E+5	3L2 5.1295E+4	7L4 1.2578E+5	3L3 1.8024E+4	3L4 4.7370E+3	2	Proteobacteria	Gammaproteobacteria	Oceanospirillales	Oceanospirillaceae	Marinomonas
653ea7f566416f91830a208112b35952	1043	Serine hydroxymethyltransferase	Amino acid transport and metabolism	6.13 (95% CI:2.35 to 15.98)	0.0391	2.6162	3L1 6.0425E+4	7L1 2.9817E+5	7L2 1.1359E+5	7L3 3.2557E+5	3L2 2.4060E+4	7L4 1.7080E+5	3L3 5.2983E+4	3L4 1.7300E+4	5	NA	NA	NA	NA	NA	NA
983c37c8cb75384f6d91c84a00a74d0d	712	Single-stranded DNA-binding protein	Replication, recombination and repair	10.18 (95% CI:3.6 to 28.82)	0.026	3.3477	3L1 3.1016E+4	7L1 2.1832E+5	7L2 3.9336E+5	7L3 2.6070E+5	3L2 3.7574E+4	7L4 8.9818E+4	3L3 1.1907E+4	3L4 1.3494E+4	6	Proteobacteria	Gammaproteobacteria	Oceanospirillales	Oceanospirillaceae	Marinomonas
573c150835c26e56c499960757ded1ec	NA	Single-stranded DNA-binding protein, putative	Replication, recombination and repair	8.43 (95% CI:2.98 to 23.8)	0.0328	3.0749	3L1 3.8441E+4	7L1 2.2690E+5	7L2 3.5081E+5	7L3 2.1987E+5	3L2 3.6260E+4	7L4 8.0673E+4	3L3 1.1927E+4	3L4 1.6846E+4	NA	Proteobacteria	Gammaproteobacteria	Oceanospirillales	Oceanospirillaceae	Marinomonas	NA
a893d728fb070df2341b1efd0ff2d7f7	NA	Small ribosomal subunit protein uS2, putative	Translation, ribosomal structure and biogenesis	11.62 (95% CI:5.95 to 22.71)	0.0134	3.5387	3L1 7.8877E+4	7L1 1.0189E+6	7L2 8.7822E+5	7L3 6.3567E+5	3L2 9.8973E+4	7L4 5.7775E+5	3L3 7.0225E+4	3L4 3.2867E+4	NA	NA	NA	NA	NA	NA	NA
d10d7abd50b790450dea4b6d884a8724	116	succinate dehydrogenase	Energy production and conversion	23.08 (95% CI:10.33 to 51.6)	0.0128	4.5287	3L1 3.8316E+4	7L1 1.1931E+6	7L2 8.6911E+5	7L3 6.6980E+5	3L2 3.2883E+4	7L4 3.1761E+5	3L3 3.4116E+4	3L4 1.8079E+4	23	Proteobacteria	Gammaproteobacteria	Oceanospirillales	Oceanospirillaceae	Marinomonas
b08da96d80f2bbbf8fa69a66d9b41861	1329	succinate dehydrogenase	Energy production and conversion	0.14 (95% CI:0.06 to 0.34)	0.0254	-2.8306	3L1 2.3225E+5	7L1 3.2523E+4	7L2 8.9338E+4	7L3 3.6865E+4	3L2 3.7384E+5	7L4 1.7528E+4	3L3 2.4531E+5	3L4 2.2575E+5	16	Proteobacteria	Gammaproteobacteria	Pseudomonadales	Pseudomonadaceae	Pseudomonas
9067190f704b18f12d39906578c37b82	876	Succinate dehydrogenase flavoprotein subunit	Energy production and conversion	19.23 (95% CI:5.09 to 72.57)	0.0319	4.2651		7L1 8.6636E+4	7L2 1.7422E+5	7L3 2.7233E+4	3L2 7.1848E+3	7L4 1.1285E+5	3L3 3.4388E+3	3L4 3.2005E+3	5	Proteobacteria	Gammaproteobacteria	Pseudomonadales	Moraxellaceae	Acinetobacter	Acinetobacter baumannii
ea9e5e6c92532a6fb0bbe3447e565451	1473	Succinate dehydrogenase iron-sulfur subunit	Energy production and conversion	6.61 (95% CI:3.54 to 12.34)	0.0141	2.7238	3L1 1.3944E+4	7L1 1.7688E+5	7L2 1.5131E+5	7L3 6.2146E+4	3L2 1.9763E+4	7L4 9.4623E+4	3L3 1.4897E+4	3L4 2.0132E+4	4	Proteobacteria	Alphaproteobacteria	Rhodobacterales	Rhodobacteraceae	Paracoccus
d0b7a5c8f3d68ee015d7749667432fba	1882	Succinate--CoA ligase [ADP-forming] subunit beta	Energy production and conversion	23.37 (95% CI:11.57 to 47.21)	0.0108	4.5465	3L1 2.3325E+4	7L1 5.4703E+5	7L2 5.6240E+5	7L3 6.6299E+5	3L2 2.0733E+4	7L4 2.5015E+5	3L3 2.9233E+4	3L4 1.2102E+4	7	NA	NA	NA	NA	NA	NA
abe14f6409627cc7607ac3e15ad495f9	22	Succinate--CoA ligase [ADP-forming] subunit beta	Energy production and conversion	0.19 (95% CI:0.09 to 0.39)	0.0239	-2.3926	3L1 8.1655E+5	7L1 1.4434E+5	7L2 2.2911E+5	7L3 1.7777E+5	3L2 9.6960E+5	7L4 7.1771E+4	3L3 8.3199E+5	3L4 4.8691E+5	74	Proteobacteria	Gammaproteobacteria	Pseudomonadales	Pseudomonadaceae	Pseudomonas
849c8a002b65c4148a35d1308bf1603e	228	Succinate--CoA ligase [ADP-forming] subunit beta	Energy production and conversion	18.5 (95% CI:8.27 to 41.36)	0.0134	4.2092	3L1 2.4841E+4	7L1 4.8891E+5	7L2 7.3145E+5	7L3 4.3843E+5	3L2 6.7468E+4	7L4 4.8312E+5	3L3 1.5622E+4	3L4 2.4713E+4	17	Proteobacteria	Alphaproteobacteria	Rhodobacterales	Rhodobacteraceae	Paracoccus
a3e8c3dd2a9f81dfdc8608a68ad64eeb	1586	Succinate--CoA ligase [ADP-forming] subunit beta	Energy production and conversion	9.32 (95% CI:4.14 to 20.97)	0.0169	3.2196	3L1 9.7499E+4	7L1 1.7858E+6	7L2 2.3625E+6	7L3 1.2456E+6	3L2 2.0551E+5	7L4 6.1615E+5	3L3 1.6496E+5	3L4 1.3010E+5	22	Proteobacteria	Gammaproteobacteria	Vibrionales	Vibrionaceae
22ee32cb5e5be8c5f232b3bac3c014ae	1882	Succinate--CoA ligase [ADP-forming] subunit beta	Energy production and conversion	27.59 (95% CI:16.17 to 47.1)	0.0064	4.7862	3L1 1.5891E+4	7L1 6.1481E+5	7L2 7.2378E+5	7L3 5.8714E+5	3L2 3.4593E+4	7L4 4.0993E+5	3L3 2.1028E+4	3L4 1.5985E+4	14	Proteobacteria	Alphaproteobacteria	Rhodobacterales	Rhodobacteraceae
3ab9f8d6a926c0e79a33403de2f2ac09	2788	Succinate--CoA ligase [ADP-forming] subunit beta	Energy production and conversion	19.93 (95% CI:5.94 to 66.86)	0.0212	4.3168	3L1 1.3513E+4	7L1 2.3884E+5	7L2 2.9704E+5	7L3 4.9651E+5	3L2 1.9701E+4	7L4 1.2719E+5	3L3 2.5982E+4	3L4 4.1060E+3	6	Proteobacteria	Alphaproteobacteria	Rhodobacterales	Rhodobacteraceae	Rhodobacter	Candidatus Rhodobacter lobularis
334f1ea61aa0288d74fb0ee777fc8593	NA	Succinate--CoA ligase [ADP-forming] subunit beta, putative	Energy production and conversion	45.67 (95% CI:6.82 to 305.91)	0.035	5.5131	3L1 1.1280E+4	7L1 3.0283E+5	7L2 2.6599E+5	7L3 6.6289E+5	3L2 2.7014E+3	7L4 7.9002E+4	3L3 2.2839E+4	3L4 1.3935E+3	NA	NA	NA	NA	NA	NA	NA
fe04a43d4ceae3b39b8df555856cc35b	NA	Succinate-semialdehyde dehydrogenase (NADP(+))	Energy production and conversion	15.82 (95% CI:5.36 to 46.65)	0.0206	3.9833	3L1 4.2819E+3	7L1 1.0038E+5	7L2 1.0105E+5	7L3 1.2666E+5	3L2 8.0908E+3	7L4 2.2957E+4	3L3 3.0388E+3	3L4 4.4770E+3	NA	NA	NA	NA	NA	NA	NA
56983b966a3ddb90c74f135da82185d4	682	Succinate-semialdehyde dehydrogenase/glutarate-semialdehyde dehydrogenase	Energy production and conversion	7.13 (95% CI:2.85 to 17.82)	0.029	2.8337	3L1 9.7033E+3	7L1 7.6803E+4	7L2 1.1402E+5	7L3 9.4996E+4	3L2 1.4680E+4	7L4 2.5153E+4	3L3 7.8378E+3	3L4 7.2559E+3	5	Proteobacteria	Gammaproteobacteria	Oceanospirillales	Oceanospirillaceae	Marinomonas
3294e6dc503bdf867d82f6c1f38288c6	NA	Sulfate adenylyltransferase subunit 1	Inorganic ion transport and metabolism	3.72 (95% CI:1.79 to 7.75)	0.0439	1.8961	3L1 5.6156E+4	7L1 3.1039E+5	7L2 1.8049E+5	7L3 2.4187E+5	3L2 6.0626E+4	7L4 8.5998E+4	3L3 3.6406E+4	3L4 4.8985E+4	NA	NA	NA	NA	NA	NA	NA
2be9b44d166ced7cd7fe14d822a73c47	NA	Sulfate adenylyltransferase, putative	Inorganic ion transport and metabolism	3.72 (95% CI:1.79 to 7.75)	0.0439	1.8961	3L1 5.6156E+4	7L1 3.1039E+5	7L2 1.8049E+5	7L3 2.4187E+5	3L2 6.0626E+4	7L4 8.5998E+4	3L3 3.6406E+4	3L4 4.8985E+4	NA	NA	NA	NA	NA	NA	NA
2aa217a12883d8abfb383c1e12f3fd56	2531	Sulfate transport system substrate-binding protein, putative	Inorganic ion transport and metabolism	12.55 (95% CI:3.15 to 50.05)	0.0418	3.6496	3L1 4.9776E+4	7L1 1.3286E+6	7L2 6.9686E+5	7L3 1.0884E+6	3L2 9.0473E+4	7L4 1.5248E+5	3L3 2.3372E+4	3L4 5.8853E+4	2	Proteobacteria	Gammaproteobacteria	Alteromonadales	Shewanellaceae	Shewanella
f793636ae40d277af69c02b248ca7bba	556	Superoxide dismutase	Inorganic ion transport and metabolism	0.07 (95% CI:0.03 to 0.16)	0.0141	-3.9232	3L1 1.2121E+6	7L1 5.7957E+4	7L2 5.7051E+4	7L3 1.3881E+5	3L2 9.8900E+5	7L4 2.6654E+4	3L3 9.3609E+5	3L4 5.7746E+5	10	Proteobacteria	Gammaproteobacteria	Pseudomonadales	Pseudomonadaceae	Pseudomonas
f4aa29300a43f2aa4e473bf5098244ce	720	Superoxide dismutase	Inorganic ion transport and metabolism	6.69 (95% CI:2.93 to 15.28)	0.0239	2.7425	3L1 6.0725E+4	7L1 8.2709E+5	7L2 1.1074E+6	7L3 5.7956E+5	3L2 1.9056E+5	7L4 3.6698E+5	3L3 8.6899E+4	3L4 9.6579E+4	20	Proteobacteria	Gammaproteobacteria	Oceanospirillales	Oceanospirillaceae	Marinomonas
8677c5b20ba80c19d0d3890724a3c658	1303	T2SP_E domain-containing protein	Cell motility	4.95 (95% CI:2.6 to 9.4)	0.0209	2.3068	3L1 3.3973E+4	7L1 2.3423E+5	7L2 2.5282E+5	7L3 1.3324E+5	3L2 6.0563E+4	7L4 2.5413E+5	3L3 6.1440E+4	3L4 2.6468E+4	3	Proteobacteria	Gammaproteobacteria	Pseudomonadales	Pseudomonadaceae	Pseudomonas
41f70d56a48ed3e5cbe2f4a9513e67bc	2127	TAXI family TRAP transporter solute-binding subunit	General function prediction only	8.88 (95% CI:4.63 to 17.03)	0.0141	3.1504	3L1 3.5541E+4	7L1 1.7886E+5	7L2 4.2898E+5	7L3 1.9646E+5	3L2 2.4563E+4	7L4 1.6988E+5	3L3 2.7781E+4	3L4 1.6988E+4	6	Proteobacteria	Alphaproteobacteria	Rhodobacterales	Rhodobacteraceae	Pseudorhodobacter	Pseudorhodobacter sp. E13
978dafa6359a6923fe191d38edfe247d	1092	Thiamine pyrimidine synthase, putative	Energy production and conversion	14.51 (95% CI:6.92 to 30.42)	0.0134	3.8586	3L1 8.9323E+3	7L1 2.9357E+5	7L2 3.1825E+5	7L3 2.9046E+5	3L2 2.3938E+4	7L4 1.3280E+5	3L3 2.1817E+4	3L4 1.7445E+4	2	NA	NA	NA	NA	NA	NA
d0f80553bcb576e8051071b1cb536cc1	1092	Thiamine pyrimidine synthase, putative	Energy production and conversion	14.1 (95% CI:7.28 to 27.3)	0.0125	3.8173	3L1 1.0534E+4	7L1 2.3856E+5	7L2 3.8063E+5	7L3 2.9709E+5	3L2 2.7737E+4	7L4 2.1002E+5	3L3 2.8728E+4	3L4 1.7090E+4	2	NA	NA	NA	NA	NA	NA
d4d272e6a8cd3099c185571d6d8dda8b	1092	Thiamine pyrimidine synthase, putative	Energy production and conversion	14.1 (95% CI:7.28 to 27.3)	0.0125	3.8173	3L1 1.0534E+4	7L1 2.3856E+5	7L2 3.8063E+5	7L3 2.9709E+5	3L2 2.7737E+4	7L4 2.1002E+5	3L3 2.8728E+4	3L4 1.7090E+4	2	NA	NA	NA	NA	NA	NA
ff7313704484f4d618af415e9710ed1a	1092	Thiamine pyrimidine synthase, putative	Energy production and conversion	14.1 (95% CI:7.28 to 27.3)	0.0125	3.8173	3L1 1.0534E+4	7L1 2.3856E+5	7L2 3.8063E+5	7L3 2.9709E+5	3L2 2.7737E+4	7L4 2.1002E+5	3L3 2.8728E+4	3L4 1.7090E+4	2	NA	NA	NA	NA	NA	NA
002d02279aed21a3fead9143f7d21365	1293	Thioredoxin	Posttranslational modification, protein turnover, chaperones	14.35 (95% CI:5.83 to 35.33)	0.0141	3.8432	3L1 1.5681E+5	7L1 2.5515E+6	7L2 2.1507E+6	7L3 2.1607E+6	3L2 9.3406E+4	7L4 5.9680E+5	3L3 1.3494E+5	3L4 8.4385E+4	5	Proteobacteria	Gammaproteobacteria	Oceanospirillales	Oceanospirillaceae	Marinomonas
8632cb671a295b0282043d436b1988f5	1524	TonB-dependent receptor	Inorganic ion transport and metabolism	7.69 (95% CI:2.52 to 23.49)	0.0418	2.9424	3L1 2.4622E+4	7L1 1.3884E+5	7L2 3.0131E+5	7L3 7.4623E+4	3L2 1.9518E+4	7L4 5.0896E+4	3L3 1.0085E+4	3L4 9.3910E+3	9	Proteobacteria	Gammaproteobacteria	Alteromonadales	Shewanellaceae	Shewanella
88c46c77b1bbee1f7409f91d7a23a391	4487	TonB-dependent receptor, putative	Inorganic ion transport and metabolism	16.3 (95% CI:3.58 to 74.14)	0.041	4.0264	3L1 3.7780E+4	7L1 2.8363E+5	7L2 1.0671E+5	7L3 2.9695E+5	3L2 8.4881E+3	7L4 6.6059E+4	3L3 7.3774E+3	3L4 3.5590E+3	3	NA	NA	NA	NA	NA	NA
ddad167e28fa94d010eb38a2a3655b9a	1480	Transcription antitermination protein NusB	Transcription	0.17 (95% CI:0.06 to 0.46)	0.047	-2.5826	3L1 1.8395E+5	7L1 2.2206E+4	7L2 9.8900E+4	7L3 4.3336E+4	3L2 6.4751E+5	7L4 6.4697E+4	3L3 2.6690E+5	3L4 2.4938E+5	2	Proteobacteria	Gammaproteobacteria	Pseudomonadales	Pseudomonadaceae	Pseudomonas
ea71b977e493d3c3f9c282ef733460ff	4756	Transcription termination/antitermination protein NusA	Transcription	2.91 (95% CI:1.9 to 4.45)	0.0206	1.5404	3L1 8.6897E+4	7L1 2.1198E+5	7L2 2.4764E+5	7L3 1.5950E+5	3L2 5.9145E+4	7L4 1.6951E+5	3L3 8.1231E+4	3L4 4.7489E+4	6	Proteobacteria	Alphaproteobacteria	Rhodobacterales	Rhodobacteraceae
f9cb04ca620a7ace47fd3a5561d84784	338	Transcriptional regulator	Replication, recombination and repair	7.74 (95% CI:4.03 to 14.86)	0.0141	2.9526	3L1 1.6717E+5	7L1 1.5901E+6	7L2 1.8446E+6	7L3 1.5509E+6	3L2 2.1427E+5	7L4 7.1722E+5	3L3 2.2638E+5	3L4 1.1203E+5	9	Proteobacteria	Gammaproteobacteria	Oceanospirillales	Oceanospirillaceae	Marinomonas
53c3851dfaf1e24348cc5381b2ec795c	2785	Transcriptional regulator	Signal transduction mechanisms	4.18 (95% CI:1.96 to 8.91)	0.0391	2.0636	3L1 4.3684E+4	7L1 2.6379E+5	7L2 4.7926E+5	7L3 2.2242E+5	3L2 1.1115E+5	7L4 1.5715E+5	3L3 5.4979E+4	3L4 5.4199E+4	4	Proteobacteria	Gammaproteobacteria	Pseudomonadales	Pseudomonadaceae	Pseudomonas
b61cf7022e54cbb72262c0eeb4fa88d0	814	Translation initiation factor IF-2	Translation, ribosomal structure and biogenesis	43.91 (95% CI:12.33 to 156.36)	0.0141	5.4566	3L1 4.1232E+3	7L1 3.6814E+5	7L2 4.0178E+5	7L3 1.5754E+5	3L2 1.4962E+4	7L4 1.2538E+5	3L3 1.9456E+3	3L4 6.5456E+3	4	NA	NA	NA	NA	NA	NA
c64cf9d04ddadff1de0d3d569f735de9	5377	Translation initiation factor IF-2	Translation, ribosomal structure and biogenesis	23.62 (95% CI:10.38 to 53.74)	0.0128	4.562	3L1 5.7471E+3	7L1 1.8512E+5	7L2 2.0287E+5	7L3 1.3054E+5	3L2 1.0534E+4	7L4 6.7193E+4	3L3 3.6897E+3	3L4 4.7371E+3	5	Proteobacteria	Alphaproteobacteria	Rhodobacterales	Rhodobacteraceae	Paracoccus
7138e62b9d037f9fcfcbf69c74474042	1674	Transporter	Cell wall/membrane/envelope biogenesis	0.15 (95% CI:0.08 to 0.27)	0.0141	-2.7594	3L1 2.7617E+5	7L1 4.8388E+4	7L2 3.8472E+4	7L3 3.2123E+4	3L2 2.1757E+5	7L4 1.7007E+4	3L3 2.0801E+5	3L4 1.7103E+5	2	Proteobacteria	Gammaproteobacteria	Pseudomonadales	Pseudomonadaceae	Pseudomonas	Pseudomonas panipatensis
e5d95fc44782d758bd62061369456ae2	2743	Transporter substrate-binding domain-containing protein	Amino acid transport and metabolism	22.14 (95% CI:5.85 to 83.86)	0.0239	4.4688	3L1 2.5228E+4	7L1 3.1393E+5	7L2 2.3368E+5	7L3 1.8678E+5	3L2 8.7008E+3	7L4 1.2768E+5	3L3 1.4326E+4	3L4 2.3137E+3	2	Proteobacteria	Alphaproteobacteria	Rhodobacterales	Rhodobacteraceae	Paracoccus
066c5632fe3f008f4cbe1467734b8ca9	1604	Transporter substrate-binding domain-containing protein, putative	Amino acid transport and metabolism	0.03 (95% CI:0.01 to 0.14)	0.0223	-4.8578	3L1 1.2768E+6	7L1 6.1702E+4	7L2 7.8487E+4	7L3 7.4698E+3	3L2 9.8969E+5	7L4 2.0453E+4	3L3 7.8171E+5	3L4 5.2955E+5	9	NA	NA	NA	NA	NA	NA
294c346b6e227788626b660928da28c1	844	TRAP-type C4-dicarboxylate transport system substrate-binding protein	Carbohydrate transport and metabolism	33.29 (95% CI:12.42 to 89.24)	0.014	5.0569	3L1 2.0397E+4	7L1 1.0624E+6	7L2 1.0792E+6	7L3 1.5234E+6	3L2 2.4829E+4	7L4 2.8079E+5	3L3 3.8760E+4	3L4 2.0352E+4	8	Proteobacteria	Gammaproteobacteria	Oceanospirillales	Oceanospirillaceae	Marinomonas	Marinomonas pollencensis
89fbab37ce079bd8a7fb77e34d017ffd	128	Tricarboxylic transporter	Energy production and conversion	0.18 (95% CI:0.08 to 0.37)	0.0239	-2.5143	3L1 9.6592E+5	7L1 1.5337E+5	7L2 1.7981E+5	7L3 5.4183E+4	3L2 6.3874E+5	7L4 1.0614E+5	3L3 5.8848E+5	3L4 4.6533E+5	32	Proteobacteria	Gammaproteobacteria	Pseudomonadales	Pseudomonadaceae	Pseudomonas	Pseudomonas syringae group
cda88e45e2b8639eedb1b20e72190cd2	3774	Tricarboxylic transporter	Energy production and conversion	0.11 (95% CI:0.04 to 0.33)	0.0359	-3.2107	3L1 9.1147E+5	7L1 7.2287E+4	7L2 1.6038E+5	7L3 2.3294E+4	3L2 9.3333E+5	7L4 8.9938E+4	3L3 5.2999E+5	3L4 3.9574E+5	20	Proteobacteria	Gammaproteobacteria	Pseudomonadales	Pseudomonadaceae	Pseudomonas
40801ff6e99f36f099bfa974c90fc31c	974	Trigger factor	Posttranslational modification, protein turnover, chaperones	16.06 (95% CI:5.49 to 46.97)	0.0201	4.0053	3L1 3.0050E+4	7L1 3.9292E+5	7L2 5.5808E+5	7L3 2.9120E+5	3L2 6.7292E+4	7L4 3.9222E+5	3L3 2.0721E+4	3L4 8.9871E+3	3	NA	NA	NA	NA	NA	NA
a0d4a04953564d65a17eb48e0271c4bb	597	Trigger factor	Posttranslational modification, protein turnover, chaperones	13.88 (95% CI:4.27 to 45.14)	0.026	3.7948	3L1 2.5897E+4	7L1 7.0572E+5	7L2 7.6949E+5	7L3 3.8972E+5	3L2 6.0027E+4	7L4 1.7470E+5	3L3 4.8315E+4	3L4 1.3270E+4	14	Proteobacteria	Gammaproteobacteria	Oceanospirillales	Oceanospirillaceae	Marinomonas
46da769c7d66409347320e72c661f99f	2371	Trigger factor	Posttranslational modification, protein turnover, chaperones	9.31 (95% CI:3.08 to 28.17)	0.0347	3.2189	3L1 1.7842E+5	7L1 9.0809E+5	7L2 1.0946E+6	7L3 5.7526E+5	3L2 3.5384E+4	7L4 6.3743E+5	3L3 1.6930E+5	3L4 4.5377E+4	4	Proteobacteria	Alphaproteobacteria	Rhodobacterales	Rhodobacteraceae
8fb1112af7c068b81fa249aac63e3a87	1893	Tripartite ATP-independent transporter solute receptor, DctP family	Carbohydrate transport and metabolism	7.19 (95% CI:2.76 to 18.71)	0.0327	2.8454	3L1 1.2738E+4	7L1 4.8956E+4	7L2 1.6914E+5	7L3 4.6743E+4	3L2 1.5749E+4	7L4 5.5333E+4	3L3 5.4753E+3	3L4 7.3077E+3	3	Proteobacteria	Alphaproteobacteria	Rhodobacterales	Rhodobacteraceae	Rhodobacter
a6a710d60ac9d6d7bd8ee012a93b5a4b	1008	Tripartite tricarboxylate transporter family receptor	Energy production and conversion	6.51 (95% CI:2.65 to 16.01)	0.0315	2.7026	3L1 1.7386E+4	7L1 1.0529E+5	7L2 9.6290E+4	7L3 2.1341E+5	3L2 3.6659E+4	7L4 7.2591E+4	3L3 9.1260E+3	3L4 1.5035E+4	5	Proteobacteria	Gammaproteobacteria	Alteromonadales	Pseudoalteromonadaceae	Pseudoalteromonas
36b9b28a721cbeb8e5b3d33c11a9995b	1528	Tripartite tricarboxylate transporter family receptor	Energy production and conversion	22.2 (95% CI:7.72 to 63.85)	0.0141	4.4724	3L1 7.3756E+4	7L1 7.0513E+5	7L2 9.0634E+5	7L3 1.1345E+6	3L2 4.3212E+4	7L4 3.5825E+5	3L3 2.2395E+4	3L4 1.4988E+4	6	Proteobacteria	Alphaproteobacteria	Rhodobacterales	Rhodobacteraceae
dfd44f0ad1623e303345a68dcbd3c395	1656	Tryptophan synthase alpha chain	Amino acid transport and metabolism	0.19 (95% CI:0.07 to 0.46)	0.04	-2.434	3L1 2.1744E+5	7L1 5.7257E+4	7L2 5.7769E+4	7L3 2.3042E+4	3L2 2.2289E+5	7L4 1.4393E+4	3L3 1.3460E+5	3L4 1.4339E+5	3	Proteobacteria	Gammaproteobacteria	Pseudomonadales	Pseudomonadaceae	Pseudomonas	Pseudomonas avellanae
743b9e2a4abde2a27724d29d468703ee	1191	Type V secretory pathway, adhesin AidA	Intracellular trafficking, secretion, and vesicular transport	0.22 (95% CI:0.13 to 0.37)	0.0141	-2.1682	3L1 7.0615E+5	7L1 9.6450E+4	7L2 9.3841E+4	7L3 1.1350E+5	3L2 4.1788E+5	7L4 8.5283E+4	3L3 4.5618E+5	3L4 2.6557E+5	6	Proteobacteria	Gammaproteobacteria	Pseudomonadales	Pseudomonadaceae	Pseudomonas
f11881a45ae215c4c63d5e678b4e379b	4772	Type V secretory pathway, adhesin AidA	Intracellular trafficking, secretion, and vesicular transport	0.22 (95% CI:0.13 to 0.37)	0.0141	-2.1682	3L1 7.0615E+5	7L1 9.6450E+4	7L2 9.3841E+4	7L3 1.1350E+5	3L2 4.1788E+5	7L4 8.5283E+4	3L3 4.5618E+5	3L4 2.6557E+5	2	Proteobacteria	Gammaproteobacteria	Pseudomonadales	Pseudomonadaceae	Pseudomonas	Pseudomonas taeanensis
4874e23845009c670935519af62a6d41	NA	Type V secretory pathway, adhesin AidA, putative	Intracellular trafficking, secretion, and vesicular transport	0.08 (95% CI:0.02 to 0.33)	0.047	-3.6816	3L1 6.1514E+5	7L1 9.0055E+4	7L2 2.7906E+4	7L3 1.3958E+5	3L2 6.0806E+5	7L4 1.0136E+4	3L3 4.9682E+5	3L4 5.1867E+5	NA	Proteobacteria	Gammaproteobacteria	Pseudomonadales	Pseudomonadaceae	Pseudomonas	NA
6a1a009085eac56a084727953ead3c0c	293	Type VI secretion protein	Intracellular trafficking, secretion, and vesicular transport	0.28 (95% CI:0.14 to 0.58)	0.0468	-1.8229	3L1 2.3385E+5	7L1 8.3273E+4	7L2 8.8065E+4	7L3 1.8621E+5	3L2 4.7496E+5	7L4 5.5822E+4	3L3 3.6590E+5	3L4 2.9384E+5	11	Proteobacteria	Gammaproteobacteria	Pseudomonadales	Pseudomonadaceae	Pseudomonas
ff1466da939427433842b8de4cd0912b	2302	Type VI secretion protein	Intracellular trafficking, secretion, and vesicular transport	0.27 (95% CI:0.14 to 0.56)	0.0418	-1.8626	3L1 4.3585E+5	7L1 1.0933E+5	7L2 9.7169E+4	7L3 6.8114E+4	3L2 1.5147E+5	7L4 5.2889E+4	3L3 3.8196E+5	3L4 2.6542E+5	12	Proteobacteria	Gammaproteobacteria	Pseudomonadales	Pseudomonadaceae	Pseudomonas	Pseudomonas flexibilis
eb77d95ce2841c57862e337275c4c025	378	Ubiquinone/menaquinone biosynthesis C-methyltransferase UbiE	Coenzyme transport and metabolism	3.5 (95% CI:2.16 to 5.68)	0.0201	1.807	3L1 5.6853E+4	7L1 1.9770E+5	7L2 1.2802E+5	7L3 1.4682E+5	3L2 5.1510E+4	7L4 1.2145E+5	3L3 3.7383E+4	3L4 2.7500E+4	10	Proteobacteria	Gammaproteobacteria	Oceanospirillales	Oceanospirillaceae	Marinomonas
f7019c740bd805ee74a81a44982318b6	555	Uncharacterized protein	NA	0.22 (95% CI:0.09 to 0.53)	0.0495	-2.2002	3L1 3.4333E+5	7L1 1.1862E+5	7L2 7.8059E+4	7L3 8.4080E+4	3L2 3.1588E+5	7L4 2.4307E+4	3L3 3.5799E+5	3L4 2.1739E+5	9	Proteobacteria	Gammaproteobacteria	Pseudomonadales	Pseudomonadaceae	Pseudomonas
9b1721aa2da36e770f83fe2e654d8907	504	Universal stress protein	Signal transduction mechanisms	135.63 (95% CI:36.92 to 498.24)	0.0128	7.0835	3L1 1.3153E+4	7L1 1.2240E+6	7L2 8.4801E+5	7L3 7.5103E+5	3L2 4.8656E+3	7L4 2.1750E+5	3L3 3.5195E+3	3L4 2.2246E+3	21	Proteobacteria	Gammaproteobacteria	Oceanospirillales	Oceanospirillaceae	Marinomonas	Marinomonas foliarum
fd338ab0f3369f0fbf78abe9417d5941	594	Universal stress protein	Signal transduction mechanisms	11.07 (95% CI:5.24 to 23.4)	0.0141	3.4691	3L1 2.5186E+4	7L1 1.8251E+5	7L2 1.7954E+5	7L3 4.2024E+5	3L2 3.7135E+4	7L4 2.1629E+5	3L3 1.3385E+4	3L4 1.5822E+4	5	Proteobacteria	Gammaproteobacteria	Pseudomonadales	Moraxellaceae	Acinetobacter
2cc9e813ebb37556515f6a97e49ceac2	1388	Unknown protein	NA	16.36 (95% CI:3.74 to 71.57)	0.0391	4.0323	3L1 2.0845E+4	7L1 1.2611E+6	7L2 4.0309E+5	7L3 1.0353E+6	3L2 8.5967E+4	7L4 1.7134E+5	3L3 1.5351E+4	3L4 4.5728E+4	6	Proteobacteria	Gammaproteobacteria	Oceanospirillales	Oceanospirillaceae	Marinomonas
1baf3fd712e71bafda71f80b06dabd07	1439	Unknown protein	NA	0.03 (95% CI:0.01 to 0.08)	0.0158	-5.2895	3L1 1.0185E+5	7L1 2.3684E+3	7L2 5.6051E+3	7L3 3.2434E+3	3L2 2.3269E+5	7L4 1.6397E+3	3L3 6.1482E+4		5	NA	NA	NA	NA	NA	NA
a4103e045363a407a4888dc97fcc25e9	1620	Unknown protein	NA	3.49 (95% CI:2.01 to 6.08)	0.0253	1.8048	3L1 3.4732E+4	7L1 1.5219E+5	7L2 1.5577E+5	7L3 8.0948E+4	3L2 3.8921E+4	7L4 8.3611E+4	3L3 3.6959E+4	3L4 2.1551E+4	2	NA	NA	NA	NA	NA	NA
240810578b27c8661386659ff7478ee0	2005	Unknown protein	NA	0.2 (95% CI:0.1 to 0.4)	0.0239	-2.3174	3L1 5.2346E+5	7L1 7.1764E+4	7L2 1.3963E+5	7L3 4.5075E+4	3L2 3.7877E+5	7L4 5.7800E+4	3L3 2.8432E+5	3L4 2.8587E+5	6	NA	NA	NA	NA	NA	NA
dba76522bde0e9343b151621c6478748	2076	Unknown protein	NA	5.1 (95% CI:2.26 to 11.51)	0.0356	2.3504	3L1 1.7245E+4	7L1 6.7421E+4	7L2 9.1951E+4	7L3 5.5901E+4	3L2 9.4936E+3	7L4 4.7600E+4	3L3 6.2206E+3	3L4 2.3952E+4	3	Proteobacteria	Gammaproteobacteria	Pseudomonadales	Pseudomonadaceae	Pseudomonas
ce50f3eb8ac775f6d13c54217b4a7204	2223	Unknown protein	NA	12.77 (95% CI:3.35 to 48.65)	0.0391	3.6744	3L1 8.0774E+3	7L1 1.3839E+5	7L2 2.0379E+5	7L3 1.8702E+5	3L2 7.5891E+3	7L4 3.1442E+4	3L3 2.2185E+4	3L4 4.5895E+3	2	NA	NA	NA	NA	NA	NA
bc2e71c51e19b1bd669d5258be853436	2237	Unknown protein	NA	0.1 (95% CI:0.04 to 0.26)	0.0219	-3.2797	3L1 6.0713E+5	7L1 1.8426E+5	7L2 5.9067E+4	7L3 5.2807E+4	3L2 4.2693E+5	7L4 5.1095E+4	3L3 1.2694E+6	3L4 7.9381E+5	20	NA	NA	NA	NA	NA	NA
f0f62f52275ca1eae43d5c6b13282231	2395	Unknown protein	NA	8.15 (95% CI:4.16 to 15.97)	0.0141	3.0274	3L1 3.8701E+4	7L1 3.5782E+5	7L2 3.5276E+5	7L3 4.3705E+5	3L2 5.5436E+4	7L4 1.7724E+5	3L3 4.5406E+4	3L4 2.2710E+4	3	NA	NA	NA	NA	NA	NA
2d5a46bd1f2da3ebf4e04d621f62b2c2	2566	Unknown protein	NA	6.53 (95% CI:2.47 to 17.27)	0.0391	2.707	3L1 2.2223E+4	7L1 5.1798E+5	7L2 4.1011E+5	7L3 1.9140E+5	3L2 8.4633E+4	7L4 1.6518E+5	3L3 3.7503E+4	3L4 5.2381E+4	3	NA	NA	NA	NA	NA	NA
903fc2687892b12a49f1a8b1fb5479d6	2566	Unknown protein	NA	6.53 (95% CI:2.47 to 17.27)	0.0391	2.707	3L1 2.2223E+4	7L1 5.1798E+5	7L2 4.1011E+5	7L3 1.9140E+5	3L2 8.4633E+4	7L4 1.6518E+5	3L3 3.7503E+4	3L4 5.2381E+4	3	NA	NA	NA	NA	NA	NA
f98a22d3f3b47cce7ef8eeac40f2c54e	2704	Unknown protein	NA	0.01 (95% CI:0.01 to 0.02)	0.0064	-6.5529	3L1 2.5294E+5	7L1 2.9418E+3	7L2 3.7066E+3	7L3 2.1436E+3	3L2 2.5846E+5	7L4 1.1332E+3	3L3 1.7705E+5	3L4 1.7780E+5	2	NA	NA	NA	NA	NA	NA
227a4164305ced4213d76865bb940f49	2779	Unknown protein	NA	0.1 (95% CI:0.03 to 0.34)	0.0391	-3.3431	3L1 1.8439E+5	7L1 5.4431E+3	7L2 3.7451E+4	7L3 6.2195E+3	3L2 7.0100E+4	7L4 1.3923E+4	3L3 1.6512E+5	3L4 8.7714E+4	3	NA	NA	NA	NA	NA	NA
a4400561dc66a053937ad0181cd609b8	2779	Unknown protein	NA	0.1 (95% CI:0.03 to 0.34)	0.0391	-3.3431	3L1 1.8439E+5	7L1 5.4431E+3	7L2 3.7451E+4	7L3 6.2195E+3	3L2 7.0100E+4	7L4 1.3923E+4	3L3 1.6512E+5	3L4 8.7714E+4	3	NA	NA	NA	NA	NA	NA
7edf0d300b35e89707094c9744f652c4	2881	Unknown protein	NA	11.13 (95% CI:2.85 to 43.45)	0.0459	3.4759	3L1 5.7301E+3	7L1 6.8695E+4	7L2 2.9589E+5	7L3 3.5752E+4	3L2 1.9730E+4	7L4 2.1903E+5	3L3 9.0064E+3	3L4 1.0199E+4	3	NA	NA	NA	NA	NA	NA
17095bd1dbc0bd79337e330455e69610	3972	Unknown protein	NA	167.79 (95% CI:21.76 to 1293.79)	0.0206	7.3905	3L1 6.8618E+3	7L1 5.0233E+6	7L2 2.3752E+5	7L3 2.2130E+6	3L2 3.0012E+3	7L4 1.8844E+5	3L3 5.0584E+3	3L4 6.0257E+3	3	NA	NA	NA	NA	NA	NA
3cd9438f54dc282dd8d8ec1246040b40	4318	Unknown protein	NA	2.87 (95% CI:1.64 to 4.99)	0.0391	1.5189	3L1 1.0139E+5	7L1 2.2774E+5	7L2 3.5361E+5	7L3 1.4447E+5	3L2 9.2432E+4	7L4 3.5011E+5	3L3 9.1840E+4	3L4 7.0180E+4	5	NA	NA	NA	NA	NA	NA
9e38edb6edbcbd474dd224dea245ced8	4318	Unknown protein	NA	3.56 (95% CI:1.94 to 6.54)	0.0313	1.8338	3L1 1.7059E+5	7L1 4.1851E+5	7L2 6.5398E+5	7L3 2.6100E+5	3L2 9.9630E+4	7L4 6.6611E+5	3L3 1.2672E+5	3L4 1.3681E+5	9	NA	NA	NA	NA	NA	NA
f54f36859074aed8a54989fd36c82126	4318	Unknown protein	NA	0.25 (95% CI:0.11 to 0.54)	0.0451	-2.0278	3L1 6.5794E+5	7L1 1.7670E+5	7L2 3.8146E+5	7L3 1.4024E+5	3L2 1.3229E+6	7L4 3.6965E+5	3L3 1.4584E+6	3L4 7.6112E+5	12	NA	NA	NA	NA	NA	NA
190073666cb2a28591c1df4a33a41906	4326	Unknown protein	Amino acid transport and metabolism	40.71 (95% CI:6.89 to 240.38)	0.0313	5.3472	3L1 2.1141E+4	7L1 4.4928E+5	7L2 1.2792E+5	7L3 2.6609E+5	3L2 2.7459E+3	7L4 1.2678E+5	3L3 1.0649E+4	3L4 1.1422E+3	5	Proteobacteria	Gammaproteobacteria	Pseudomonadales	Pseudomonadaceae	Pseudomonas
41f231671ac331762c100a3c93da7fa4	4484	Unknown protein	NA	22.52 (95% CI:5.07 to 99.93)	0.0313	4.4929	3L1 7.7542E+4	7L1 1.0417E+6	7L2 6.2250E+5	7L3 6.8638E+5	3L2 2.4564E+4	7L4 1.7683E+5	3L3 2.0989E+4	3L4 7.6591E+3	3	NA	NA	NA	NA	NA	NA
83ef0ecdb30a033337df9f0d41e6f1e2	4600	Unknown protein	NA	0.18 (95% CI:0.07 to 0.47)	0.047	-2.5052	3L1 6.5525E+5	7L1 2.1634E+5	7L2 8.8078E+4	7L3 1.8276E+5	3L2 3.7394E+5	7L4 5.9657E+4	3L3 1.3716E+6	3L4 6.4225E+5	21	NA	NA	NA	NA	NA	NA
28e4e6d2d86fbb9fa763df4fc2793816	4615	Unknown protein	NA	0.03 (95% CI:0.01 to 0.06)	0.0079	-5.1425	3L1 1.4250E+5	7L1 3.1495E+3	7L2 6.5558E+3	7L3 5.9752E+3	3L2 1.8846E+5	7L4 2.2671E+3	3L3 1.6355E+5	3L4 9.9133E+4	4	NA	NA	NA	NA	NA	NA
f6c1d1b04c329c62c01adbfe966b5578	4989	Unknown protein	Replication, recombination and repair	0.06 (95% CI:0.02 to 0.17)	0.0157	-3.97	3L1 1.8960E+5	7L1 2.2938E+4	7L2 5.9284E+3	7L3 6.9756E+3	3L2 1.5574E+5	7L4 4.8294E+3	3L3 8.2589E+4	3L4 1.1329E+5	5	Proteobacteria	Gammaproteobacteria	Pseudomonadales	Pseudomonadaceae	Pseudomonas	Pseudomonas coronafaciens
5b811b2ac1e61bca46ebf72c87b204be	4989	Unknown protein	Replication, recombination and repair	0.06 (95% CI:0.02 to 0.17)	0.0157	-3.97	3L1 1.8960E+5	7L1 2.2938E+4	7L2 5.9284E+3	7L3 6.9756E+3	3L2 1.5574E+5	7L4 4.8294E+3	3L3 8.2589E+4	3L4 1.1329E+5	5	Proteobacteria	Gammaproteobacteria	Pseudomonadales	Pseudomonadaceae	Pseudomonas	Pseudomonas coronafaciens
c286c0a350698dbba36201f3d456e2d3	4989	Unknown protein	Replication, recombination and repair	0.06 (95% CI:0.02 to 0.17)	0.0157	-3.97	3L1 1.8960E+5	7L1 2.2938E+4	7L2 5.9284E+3	7L3 6.9756E+3	3L2 1.5574E+5	7L4 4.8294E+3	3L3 8.2589E+4	3L4 1.1329E+5	5	Proteobacteria	Gammaproteobacteria	Pseudomonadales	Pseudomonadaceae	Pseudomonas	Pseudomonas coronafaciens
0a3feae2d107dc59a0ea8b8c3d360d3b	5503	Unknown protein	NA	13.2 (95% CI:4.35 to 40.06)	0.0239	3.7226	3L1 1.6125E+4	7L1 2.9342E+5	7L2 4.4888E+5	7L3 3.3661E+5	3L2 2.5948E+4	7L4 6.8894E+4	3L3 1.1511E+4	3L4 2.0884E+4	7	NA	NA	NA	NA	NA	NA
0e10efdd70263a6abfff666c5240e361	6289	Unknown protein	Signal transduction mechanisms	22.41 (95% CI:6.63 to 75.79)	0.0206	4.4859	3L1 1.8087E+4	7L1 2.7284E+5	7L2 1.6484E+5	7L3 1.9053E+5	3L2 1.9051E+4	7L4 1.3489E+5	3L3 4.3522E+3	3L4 3.0572E+3	5	Proteobacteria	Gammaproteobacteria	Oceanospirillales	Oceanospirillaceae	Marinomonas	Marinomonas primoryensis
0056a0bb98db6f3bf9fb4e89b82763d9	NA	Unknown protein	NA	0 (95% CI:0 to 0.02)	0.0111	-7.6678	3L1 3.7842E+5	7L1 2.3263E+3	7L2 6.8823E+3	7L3 6.6456E+2	3L2 5.3923E+5	7L4 1.4375E+3	3L3 3.7158E+5	3L4 3.4491E+5	NA	NA	NA	NA	NA	NA	NA
00efbc879c6b150b5ca202053c43e7d6	NA	Unknown protein	NA	0.19 (95% CI:0.08 to 0.47)	0.0418	-2.3933	3L1 2.0201E+5	7L1 6.4498E+4	7L2 4.6417E+4	7L3 4.3191E+4	3L2 2.0888E+5	7L4 1.2402E+4	3L3 1.9692E+5	3L4 1.4704E+5	NA	NA	NA	NA	NA	NA	NA
010a6f8be377bba6530773bf8f56be54	NA	Unknown protein	NA	26.76 (95% CI:6.51 to 109.94)	0.0239	4.7421	3L1 1.8946E+4	7L1 1.1436E+6	7L2 7.4595E+5	7L3 7.8021E+5	3L2 7.2860E+3	7L4 1.8238E+5	3L3 4.4231E+4	3L4 3.8764E+4	NA	NA	NA	NA	NA	NA	NA
0257c19537aa06b915c17cb2e8d99e03	NA	Unknown protein	NA	5.84 (95% CI:2.3 to 14.84)	0.0391	2.546	3L1 1.5559E+4	7L1 2.9804E+5	7L2 3.2202E+5	7L3 1.4539E+5	3L2 5.4400E+4	7L4 1.1399E+5	3L3 4.7195E+4	3L4 3.4235E+4	NA	NA	NA	NA	NA	NA	NA
04705d079a4f69a966de7c0c1d024ee7	NA	Unknown protein	NA	0.21 (95% CI:0.11 to 0.38)	0.0188	-2.2682	3L1 1.2734E+6	7L1 3.4159E+5	7L2 2.1184E+5	7L3 1.5185E+5	3L2 9.8936E+5	7L4 1.5675E+5	3L3 1.1596E+6	3L4 6.3495E+5	NA	NA	NA	NA	NA	NA	NA
05a7bdecaceea7aefffacfa314ef3feb	NA	Unknown protein	NA	188.91 (95% CI:58.01 to 615.26)	0.0108	7.5616	3L1 9.7589E+2	7L1 3.3491E+5	7L2 3.9772E+5	7L3 3.6297E+5	3L2 3.8852E+3	7L4 1.0362E+5	3L3 1.4187E+3	3L4 7.3123E+2	NA	NA	NA	NA	NA	NA	NA
05d66ecc71ba42fdbea11801db5b144a	NA	Unknown protein	NA	5.39 (95% CI:3.05 to 9.51)	0.0141	2.4296	3L1 2.3823E+5	7L1 8.8351E+5	7L2 1.3492E+6	7L3 8.3001E+5	3L2 2.5267E+5	7L4 7.9539E+5	3L3 1.1714E+5	3L4 1.3249E+5	NA	NA	NA	NA	NA	NA	NA
060e0e4ecd3d606f45733db717a3c272	NA	Unknown protein	NA	13.2 (95% CI:4.35 to 40.06)	0.0239	3.7226	3L1 1.6125E+4	7L1 2.9342E+5	7L2 4.4888E+5	7L3 3.3661E+5	3L2 2.5948E+4	7L4 6.8894E+4	3L3 1.1511E+4	3L4 2.0884E+4	NA	NA	NA	NA	NA	NA	NA
08362093d37eb901036391536388b550	NA	Unknown protein	NA	6.46 (95% CI:2.56 to 16.3)	0.0347	2.691	3L1 2.2528E+5	7L1 1.7650E+6	7L2 2.5233E+6	7L3 1.1285E+6	3L2 2.7372E+5	7L4 5.3643E+5	3L3 2.1071E+5	3L4 1.1932E+5	NA	NA	NA	NA	NA	NA	NA
0b5af3791f9f097b7f56b0caac7f3e76	NA	Unknown protein	NA	20.11 (95% CI:4.11 to 98.33)	0.0391	4.33	3L1 3.1998E+4	7L1 9.9337E+5	7L2 5.5451E+5	7L3 4.7632E+5	3L2 4.3285E+4	7L4 1.7475E+5	3L3 4.3624E+4	3L4 4.6381E+3	NA	NA	NA	NA	NA	NA	NA
0b9f7ac5a0516dec8432ffb99248d9a0	NA	Unknown protein	NA	0.22 (95% CI:0.13 to 0.37)	0.0141	-2.1682	3L1 7.0615E+5	7L1 9.6450E+4	7L2 9.3841E+4	7L3 1.1350E+5	3L2 4.1788E+5	7L4 8.5283E+4	3L3 4.5618E+5	3L4 2.6557E+5	NA	NA	NA	NA	NA	NA	NA
0bc5c37de731e4104ec837f97a8e7aa7	NA	Unknown protein	NA	0.22 (95% CI:0.13 to 0.37)	0.0141	-2.1682	3L1 7.0615E+5	7L1 9.6450E+4	7L2 9.3841E+4	7L3 1.1350E+5	3L2 4.1788E+5	7L4 8.5283E+4	3L3 4.5618E+5	3L4 2.6557E+5	NA	NA	NA	NA	NA	NA	NA
0be95d393d06c1573de5df2d9dfefafe	NA	Unknown protein	NA	0.12 (95% CI:0.04 to 0.42)	0.049	-3.0203	3L1 1.6544E+5	7L1 2.2444E+4	7L2 2.3522E+4	7L3 4.7699E+3	3L2 7.3652E+4	7L4 6.9047E+3	3L3 1.3128E+5	3L4 4.7103E+4	NA	NA	NA	NA	NA	NA	NA
0e3f144dba5b818f3c00c74b66a26f72	NA	Unknown protein	NA	6.82 (95% CI:2.52 to 18.48)	0.0418	2.7706		7L1 2.9043E+5	7L2 2.9546E+5	7L3 1.6326E+5	3L2 3.8100E+4	7L4 1.2557E+5	3L3 1.5031E+4	3L4 4.7206E+4	NA	NA	NA	NA	NA	NA	NA
10fd5600b43028e8942201ce936a2808	NA	Unknown protein	NA	5.33 (95% CI:2.19 to 12.98)	0.0391	2.4143	3L1 4.2924E+4	7L1 3.9285E+5	7L2 1.4598E+5	7L3 1.4457E+5	3L2 1.8013E+4	7L4 9.1847E+4	3L3 3.9594E+4	3L4 3.0808E+4	NA	NA	NA	NA	NA	NA	NA
12634197094befedb9e6db456d3180c9	NA	Unknown protein	NA	29.18 (95% CI:9.35 to 91.07)	0.0141	4.867	3L1 1.9053E+4	7L1 1.6403E+6	7L2 1.5806E+6	7L3 8.9467E+5	3L2 2.1927E+4	7L4 3.3597E+5	3L3 3.9743E+4	3L4 6.4729E+4	NA	NA	NA	NA	NA	NA	NA
145e2f53dc43b4b190fba7df0ca255d5	NA	Unknown protein	NA	0.05 (95% CI:0.01 to 0.21)	0.0378	-4.3683	3L1 1.0152E+5	7L1 3.2164E+3	7L2 1.0915E+4		3L2 9.7134E+4	7L4 1.3410E+3	3L3 7.6654E+4	3L4 4.0926E+4	NA	NA	NA	NA	NA	NA	NA
1465e126ef12b4a7b9c44d8e35fb4b8b	NA	Unknown protein	NA	33.65 (95% CI:10.23 to 110.66)	0.0141	5.0726	3L1 1.2356E+4	7L1 3.9665E+5	7L2 6.3427E+5	7L3 4.7003E+5	3L2 2.9553E+4	7L4 1.4970E+5	3L3 6.4209E+3	3L4 5.8884E+3	NA	NA	NA	NA	NA	NA	NA
16bd1de17af3e15fc6ef5c2afb7b0e17	NA	Unknown protein	NA	0.2 (95% CI:0.1 to 0.38)	0.0212	-2.345	3L1 3.9048E+5	7L1 6.0413E+4	7L2 1.2866E+5	7L3 7.4482E+4	3L2 3.8788E+5	7L4 3.6410E+4	3L3 3.1060E+5	3L4 2.9850E+5	NA	NA	NA	NA	NA	NA	NA
16fcdbb1fc10053c6c0770915d0d786b	NA	Unknown protein	NA	8.65 (95% CI:3.18 to 23.57)	0.0287	3.1127	3L1 1.5333E+5	7L1 6.8292E+5	7L2 6.4986E+5	7L3 5.2245E+5	3L2 5.6299E+4	7L4 3.9646E+5	3L3 8.0609E+4	3L4 2.3594E+4	NA	NA	NA	NA	NA	NA	NA
17974ba87fa3fe775d2a1a525faef616	NA	Unknown protein	NA	5.78 (95% CI:2.12 to 15.76)	0.047	2.5302	3L1 2.4768E+5	7L1 1.4100E+6	7L2 1.5824E+6	7L3 1.3088E+6	3L2 2.7459E+5	7L4 3.8266E+5	3L3 1.5343E+5	3L4 9.6185E+4	NA	NA	NA	NA	NA	NA	NA
179d518c8251225e9e71d634da5ae547	NA	Unknown protein	NA	0.11 (95% CI:0.04 to 0.25)	0.0201	-3.2386	3L1 3.5866E+5	7L1 1.0005E+4	7L2 3.5181E+4	7L3 4.3470E+4	3L2 2.4102E+5	7L4 2.9104E+4	3L3 2.2154E+5	3L4 1.8457E+5	NA	NA	NA	NA	NA	NA	NA
185a9062432daa4cae623a85aa2c4f0d	NA	Unknown protein	NA	9.06 (95% CI:3.77 to 21.78)	0.0206	3.1796	3L1 9.1732E+4	7L1 8.5411E+5	7L2 4.2925E+5	7L3 7.2498E+5	3L2 5.6654E+4	7L4 3.8147E+5	3L3 1.0437E+5	3L4 2.7737E+4	NA	NA	NA	NA	NA	NA	NA
189efa4c12baa731ee6b7a6be6c786ac	NA	Unknown protein	NA	0.12 (95% CI:0.04 to 0.42)	0.049	-3.0203	3L1 1.6544E+5	7L1 2.2444E+4	7L2 2.3522E+4	7L3 4.7699E+3	3L2 7.3652E+4	7L4 6.9047E+3	3L3 1.3128E+5	3L4 4.7103E+4	NA	NA	NA	NA	NA	NA	NA
18f17fed8eb2b4230154c9a1b60575da	NA	Unknown protein	NA	6.54 (95% CI:2.47 to 17.32)	0.0391	2.71	3L1 3.0147E+5	7L1 2.1945E+6	7L2 2.5926E+6	7L3 1.4730E+6	3L2 2.8693E+5	7L4 5.9441E+5	3L3 2.6763E+5	3L4 1.1738E+5	NA	NA	NA	NA	NA	NA	NA
196c5956eea46c908e17d4b91195d26a	NA	Unknown protein	NA	0.08 (95% CI:0.03 to 0.21)	0.0206	-3.6904	3L1 1.4442E+5	7L1 8.4625E+3	7L2 1.3691E+4	7L3 1.9649E+4	3L2 6.1032E+4	7L4 4.3283E+3	3L3 1.9972E+5	3L4 1.5549E+5	NA	NA	NA	NA	NA	NA	NA
196ffb94ecc0ade9cb071f4918977c85	NA	Unknown protein	NA	5.33 (95% CI:2.19 to 12.98)	0.0391	2.4143	3L1 4.2924E+4	7L1 3.9285E+5	7L2 1.4598E+5	7L3 1.4457E+5	3L2 1.8013E+4	7L4 9.1847E+4	3L3 3.9594E+4	3L4 3.0808E+4	NA	NA	NA	NA	NA	NA	NA
197c60337fc361b90d855450e542a5fb	NA	Unknown protein	NA	13.72 (95% CI:4.39 to 42.89)	0.0239	3.7787	3L1 1.5944E+4	7L1 3.9807E+5	7L2 6.2261E+5	7L3 4.3301E+5	3L2 3.7431E+4	7L4 9.7395E+4	3L3 1.5810E+4	3L4 3.1221E+4	NA	NA	NA	NA	NA	NA	NA
1a11ac8cd8521e728869add3fecbe07e	NA	Unknown protein	NA	5.93 (95% CI:2.88 to 12.22)	0.0212	2.5679	3L1 1.6994E+5	7L1 1.3179E+6	7L2 5.5816E+5	7L3 1.3457E+6	3L2 1.4401E+5	7L4 4.5688E+5	3L3 1.3283E+5	3L4 1.1257E+5	NA	NA	NA	NA	NA	NA	NA
1b42ef10e5e68a9279a88ee671e3a87b	NA	Unknown protein	NA	8.53 (95% CI:3.16 to 23.06)	0.0287	3.0929	3L1 1.9496E+4	7L1 4.7966E+5	7L2 3.6156E+5	7L3 1.2341E+5	3L2 2.7837E+4	7L4 9.5697E+4	3L3 2.9717E+4	3L4 2.3964E+4	NA	NA	NA	NA	NA	NA	NA
1c08fb9dbb7ddae21cf01aeceec02c6a	NA	Unknown protein	NA	0.18 (95% CI:0.07 to 0.48)	0.047	-2.4809	3L1 1.3676E+5	7L1 1.3024E+4	7L2 5.5218E+4	7L3 1.0655E+4	3L2 1.2118E+5	7L4 1.4520E+4	3L3 9.2127E+4	3L4 7.0766E+4	NA	NA	NA	NA	NA	NA	NA
1d0f4ca9eeb4b28c8437c759879d7447	NA	Unknown protein	NA	0.1 (95% CI:0.04 to 0.3)	0.0294	-3.2626	3L1 3.0918E+5	7L1 1.1753E+4	7L2 6.0127E+4	7L3 2.6201E+4	3L2 1.8267E+5	7L4 1.1168E+4	3L3 2.3053E+5	3L4 1.3474E+5	NA	NA	NA	NA	NA	NA	NA
1d191825f7740496b1d8c8c60985cb74	NA	Unknown protein	NA	13.2 (95% CI:4.35 to 40.06)	0.0239	3.7226	3L1 1.6125E+4	7L1 2.9342E+5	7L2 4.4888E+5	7L3 3.3661E+5	3L2 2.5948E+4	7L4 6.8894E+4	3L3 1.1511E+4	3L4 2.0884E+4	NA	NA	NA	NA	NA	NA	NA
1ed9256cb161722e81a883bf7c5f1dc4	NA	Unknown protein	NA	0.08 (95% CI:0.02 to 0.25)	0.0276	-3.7351	3L1 2.6333E+6	7L1 3.3081E+5	7L2 2.3446E+5	7L3 1.1534E+5	3L2 2.3927E+6	7L4 4.5365E+4	3L3 1.9308E+6	3L4 1.0488E+6	NA	NA	NA	NA	NA	NA	NA
1f2448a052ce8c442057f04ade30523a	NA	Unknown protein	NA	0.19 (95% CI:0.08 to 0.47)	0.0418	-2.3933	3L1 2.0201E+5	7L1 6.4498E+4	7L2 4.6417E+4	7L3 4.3191E+4	3L2 2.0888E+5	7L4 1.2402E+4	3L3 1.9692E+5	3L4 1.4704E+5	NA	NA	NA	NA	NA	NA	NA
1f259e5ec8814011939114f5ca595f1c	NA	Unknown protein	NA	0.22 (95% CI:0.13 to 0.37)	0.0141	-2.1682	3L1 7.0615E+5	7L1 9.6450E+4	7L2 9.3841E+4	7L3 1.1350E+5	3L2 4.1788E+5	7L4 8.5283E+4	3L3 4.5618E+5	3L4 2.6557E+5	NA	NA	NA	NA	NA	NA	NA
206eeb6047b24b55772ba20c5ee58a0d	NA	Unknown protein	NA	5.39 (95% CI:3.05 to 9.51)	0.0141	2.4296	3L1 2.3823E+5	7L1 8.8351E+5	7L2 1.3492E+6	7L3 8.3001E+5	3L2 2.5267E+5	7L4 7.9539E+5	3L3 1.1714E+5	3L4 1.3249E+5	NA	NA	NA	NA	NA	NA	NA
208687e17a1574b8823235b1cda0eee4	NA	Unknown protein	NA	0.03 (95% CI:0.01 to 0.13)	0.0301	-5.2614	3L1 1.0418E+5	7L1 1.2889E+3	7L2 8.8381E+3		3L2 1.2414E+5	7L4 1.0211E+3	3L3 9.1801E+4	3L4 4.8046E+4	NA	NA	NA	NA	NA	NA	NA
26a8c38878a24f05cdf96e02714d82b3	NA	Unknown protein	NA	0.08 (95% CI:0.04 to 0.15)	0.0128	-3.7341	3L1 6.5433E+5	7L1 3.3645E+4	7L2 3.1054E+4	7L3 8.4817E+4	3L2 8.0673E+5	7L4 4.2487E+4	3L3 5.8829E+5	3L4 3.8021E+5	NA	NA	NA	NA	NA	NA	NA
294f3360685a11bc9b209eb31d69c891	NA	Unknown protein	NA	9.63 (95% CI:4.97 to 18.65)	0.0141	3.2675	3L1 6.7549E+4	7L1 3.4978E+5	7L2 7.9950E+5	7L3 3.8630E+5	3L2 3.5161E+4	7L4 3.3397E+5	3L3 5.4677E+4	3L4 3.2309E+4	NA	NA	NA	NA	NA	NA	NA
2a22a4e9a7d5474f12378b8145d262c3	NA	Unknown protein	NA	0.05 (95% CI:0.01 to 0.26)	0.0407	-4.2671	3L1 6.3605E+4	7L1 1.7093E+3	7L2 2.1543E+4	7L3 1.9381E+3	3L2 1.4501E+5	7L4 1.0494E+4	3L3 1.2602E+5	3L4 8.8548E+4	NA	NA	NA	NA	NA	NA	NA
2a8f7f1ca738deebacea778ea9a84355	NA	Unknown protein	NA	0.04 (95% CI:0.01 to 0.14)	0.0212	-4.7716	3L1 3.7622E+5	7L1 7.5537E+3	7L2 1.0996E+4	7L3 5.6478E+4	3L2 3.9438E+5	7L4 4.8274E+3	3L3 3.3245E+5	3L4 2.5558E+5	NA	NA	NA	NA	NA	NA	NA
2b9d9cd4e0476eb2135ac71369957827	NA	Unknown protein	NA	13.72 (95% CI:4.39 to 42.89)	0.0239	3.7787	3L1 1.5944E+4	7L1 3.9807E+5	7L2 6.2261E+5	7L3 4.3301E+5	3L2 3.7431E+4	7L4 9.7395E+4	3L3 1.5810E+4	3L4 3.1221E+4	NA	NA	NA	NA	NA	NA	NA
2c9e0bb2d1a81fd4273c78c3ee3fc718	NA	Unknown protein	NA	0.1 (95% CI:0.04 to 0.25)	0.0206	-3.3138	3L1 2.9442E+5	7L1 8.2478E+3	7L2 1.9079E+4	7L3 3.1021E+4	3L2 1.5569E+5	7L4 3.3457E+4	3L3 2.5786E+5	3L4 1.3510E+5	NA	NA	NA	NA	NA	NA	NA
2e642cc11d075c14beb4a55fc584573b	NA	Unknown protein	NA	0.22 (95% CI:0.13 to 0.37)	0.0141	-2.1682	3L1 7.0615E+5	7L1 9.6450E+4	7L2 9.3841E+4	7L3 1.1350E+5	3L2 4.1788E+5	7L4 8.5283E+4	3L3 4.5618E+5	3L4 2.6557E+5	NA	NA	NA	NA	NA	NA	NA
2f2a0a4872163cede541665b847719d6	NA	Unknown protein	NA	13.2 (95% CI:4.35 to 40.06)	0.0239	3.7226	3L1 1.6125E+4	7L1 2.9342E+5	7L2 4.4888E+5	7L3 3.3661E+5	3L2 2.5948E+4	7L4 6.8894E+4	3L3 1.1511E+4	3L4 2.0884E+4	NA	NA	NA	NA	NA	NA	NA
3066bb07924570381c980f37a24c6833	NA	Unknown protein	NA	0.08 (95% CI:0.03 to 0.21)	0.0206	-3.6904	3L1 1.4442E+5	7L1 8.4625E+3	7L2 1.3691E+4	7L3 1.9649E+4	3L2 6.1032E+4	7L4 4.3283E+3	3L3 1.9972E+5	3L4 1.5549E+5	NA	NA	NA	NA	NA	NA	NA
30ca51342611ab9586c3799935caceb0	NA	Unknown protein	NA	28.35 (95% CI:5.71 to 140.71)	0.0313	4.8251	3L1 4.2743E+3	7L1 8.9885E+5	7L2 5.4457E+5	7L3 3.4620E+5	3L2 1.7062E+4	7L4 7.4463E+4	3L3 1.1183E+4	3L4 2.3962E+4	NA	NA	NA	NA	NA	NA	NA
3102e9025b3ea8fd8d6f6dafc3431cdd	NA	Unknown protein	NA	0.03 (95% CI:0 to 0.16)	0.0342	-5.2042	3L1 5.5195E+5	7L1 8.3760E+3	7L2 4.4561E+4	7L3 2.0021E+3	3L2 5.6898E+5	7L4 3.5611E+4	3L3 3.9480E+5	3L4 3.9639E+5	NA	NA	NA	NA	NA	NA	NA
314b70950fa6894865411b49127765c1	NA	Unknown protein	NA	18.48 (95% CI:4.73 to 72.29)	0.029	4.2083	3L1 3.4480E+4	7L1 8.3755E+5	7L2 4.7620E+5	7L3 3.5781E+5	3L2 1.2378E+4	7L4 7.7788E+4	3L3 1.5257E+4	3L4 1.4603E+4	NA	NA	NA	NA	NA	NA	NA
324a2606a6377ecf050c18d0f5ebf16b	NA	Unknown protein	NA	0.22 (95% CI:0.13 to 0.37)	0.0141	-2.1682	3L1 7.0615E+5	7L1 9.6450E+4	7L2 9.3841E+4	7L3 1.1350E+5	3L2 4.1788E+5	7L4 8.5283E+4	3L3 4.5618E+5	3L4 2.6557E+5	NA	NA	NA	NA	NA	NA	NA
34347be560cac6457db3af9debf4ad2b	NA	Unknown protein	NA	0.09 (95% CI:0.03 to 0.24)	0.0239	-3.5394	3L1 3.5216E+5	7L1 2.0973E+4	7L2 4.2020E+4	7L3 6.9629E+3	3L2 2.7112E+5	7L4 3.5126E+4	3L3 2.0007E+5	3L4 2.0624E+5	NA	NA	NA	NA	NA	NA	NA
35e154eca5de8177d144ec907a1fc2a5	NA	Unknown protein	NA	0.06 (95% CI:0.02 to 0.23)	0.0287	-3.9976	3L1 1.2883E+5	7L1 7.2351E+3	7L2 1.8035E+4	7L3 2.1726E+3	3L2 8.3478E+4	7L4 2.7204E+3	3L3 9.4014E+4	3L4 4.9660E+4	NA	NA	NA	NA	NA	NA	NA
36e5e229cd78b3d1f3507d12b44292b1	NA	Unknown protein	NA	0.1 (95% CI:0.03 to 0.3)	0.0303	-3.284	3L1 7.4287E+5	7L1 4.1279E+4	7L2 1.0327E+5	7L3 1.0686E+5	3L2 4.3267E+5	7L4 1.8081E+4	3L3 4.8033E+5	3L4 4.8020E+5	NA	NA	NA	NA	NA	NA	NA
3961e91dcb6253081123d43d803df47c	NA	Unknown protein	NA	0.22 (95% CI:0.13 to 0.37)	0.0141	-2.1682	3L1 7.0615E+5	7L1 9.6450E+4	7L2 9.3841E+4	7L3 1.1350E+5	3L2 4.1788E+5	7L4 8.5283E+4	3L3 4.5618E+5	3L4 2.6557E+5	NA	NA	NA	NA	NA	NA	NA
3a61a83e4c36dbaf10a771a153e9dcbf	NA	Unknown protein	NA	0.22 (95% CI:0.13 to 0.37)	0.0141	-2.1682	3L1 7.0615E+5	7L1 9.6450E+4	7L2 9.3841E+4	7L3 1.1350E+5	3L2 4.1788E+5	7L4 8.5283E+4	3L3 4.5618E+5	3L4 2.6557E+5	NA	NA	NA	NA	NA	NA	NA
3e2595f458dde00da8a45b432903e42f	NA	Unknown protein	NA	13.72 (95% CI:4.39 to 42.89)	0.0239	3.7787	3L1 1.5944E+4	7L1 3.9807E+5	7L2 6.2261E+5	7L3 4.3301E+5	3L2 3.7431E+4	7L4 9.7395E+4	3L3 1.5810E+4	3L4 3.1221E+4	NA	NA	NA	NA	NA	NA	NA
3e543b4d1d842b8bae380604a9da15c1	NA	Unknown protein	NA	13.72 (95% CI:4.39 to 42.89)	0.0239	3.7787	3L1 1.5944E+4	7L1 3.9807E+5	7L2 6.2261E+5	7L3 4.3301E+5	3L2 3.7431E+4	7L4 9.7395E+4	3L3 1.5810E+4	3L4 3.1221E+4	NA	NA	NA	NA	NA	NA	NA
3e7f0874a26f2d63be3a3fb04108e2be	NA	Unknown protein	NA	0.19 (95% CI:0.08 to 0.47)	0.0418	-2.3933	3L1 2.0201E+5	7L1 6.4498E+4	7L2 4.6417E+4	7L3 4.3191E+4	3L2 2.0888E+5	7L4 1.2402E+4	3L3 1.9692E+5	3L4 1.4704E+5	NA	NA	NA	NA	NA	NA	NA
3ed61f2df54e9027b40e86f30cfdf63f	NA	Unknown protein	NA	9.59 (95% CI:3.5 to 26.25)	0.0257	3.2608	3L1 2.3360E+4	7L1 2.8850E+5	7L2 1.1561E+5	7L3 1.6388E+5	3L2 2.4345E+4	7L4 7.0283E+4	3L3 8.2466E+3	3L4 9.7048E+3	NA	NA	NA	NA	NA	NA	NA
3f15dd90a42d1acd1083116c2768135e	NA	Unknown protein	NA	31.26 (95% CI:7.15 to 136.58)	0.0239	4.9662	3L1 5.4681E+3	7L1 2.6226E+5	7L2 7.1891E+5	7L3 3.1019E+5	3L2 1.1850E+4	7L4 4.5721E+4	3L3 6.3188E+3	3L4 6.8406E+3	NA	NA	NA	NA	NA	NA	NA
3f8a335f9c2c19b7e6337d64f93a06eb	NA	Unknown protein	NA	0.22 (95% CI:0.13 to 0.37)	0.0141	-2.1682	3L1 7.0615E+5	7L1 9.6450E+4	7L2 9.3841E+4	7L3 1.1350E+5	3L2 4.1788E+5	7L4 8.5283E+4	3L3 4.5618E+5	3L4 2.6557E+5	NA	NA	NA	NA	NA	NA	NA
40a0f91f1d2ba54d6454ef14b9a42f75	NA	Unknown protein	NA	0.14 (95% CI:0.06 to 0.3)	0.0208	-2.855	3L1 6.4813E+5	7L1 1.4097E+5	7L2 9.7578E+4	7L3 4.1979E+4	3L2 4.3800E+5	7L4 4.0361E+4	3L3 4.7861E+5	3L4 4.7005E+5	NA	NA	NA	NA	NA	NA	NA
42c04fe9a6f6f287ab34d3bfa73dad64	NA	Unknown protein	NA	0.05 (95% CI:0.02 to 0.16)	0.0199	-4.3526	3L1 1.3756E+6	7L1 9.9499E+4	7L2 7.6509E+4	7L3 1.3983E+4	3L2 1.1140E+6	7L4 6.2087E+4	3L3 1.2100E+6	3L4 6.2086E+5	NA	NA	NA	NA	NA	NA	NA
4430006e4df8142728530750f7c2abcc	NA	Unknown protein	NA	13.72 (95% CI:4.39 to 42.89)	0.0239	3.7787	3L1 1.5944E+4	7L1 3.9807E+5	7L2 6.2261E+5	7L3 4.3301E+5	3L2 3.7431E+4	7L4 9.7395E+4	3L3 1.5810E+4	3L4 3.1221E+4	NA	NA	NA	NA	NA	NA	NA
458fc9d5f2b5830597a16bfe196760d5	NA	Unknown protein	NA	10.72 (95% CI:4.35 to 26.4)	0.0191	3.4218	3L1 1.3005E+5	7L1 1.8252E+6	7L2 2.7511E+6	7L3 1.4229E+6	3L2 2.3059E+5	7L4 6.1621E+5	3L3 9.4760E+4	3L4 1.1746E+5	NA	NA	NA	NA	NA	NA	NA
462667285945af912a4eb6704263fea8	NA	Unknown protein	NA	0.12 (95% CI:0.04 to 0.42)	0.049	-3.0203	3L1 1.6544E+5	7L1 2.2444E+4	7L2 2.3522E+4	7L3 4.7699E+3	3L2 7.3652E+4	7L4 6.9047E+3	3L3 1.3128E+5	3L4 4.7103E+4	NA	NA	NA	NA	NA	NA	NA
473e52c7a45ae8c8dd52a53c519bfa5a	NA	Unknown protein	NA	0.11 (95% CI:0.03 to 0.39)	0.0458	-3.1272	3L1 4.3273E+5	7L1 1.1985E+5	7L2 2.1812E+5	7L3 9.8591E+4	3L2 1.2536E+6	7L4 2.7982E+4	3L3 1.1784E+6	3L4 6.5749E+5	NA	NA	NA	NA	NA	NA	NA
48998a0b7b4fedcec028233493ea1b6c	NA	Unknown protein	NA	0.15 (95% CI:0.07 to 0.32)	0.0206	-2.6909	3L1 6.4640E+5	7L1 6.4806E+4	7L2 1.5038E+5	7L3 4.7453E+4	3L2 6.5642E+5	7L4 7.2547E+4	3L3 4.3843E+5	3L4 3.1352E+5	NA	NA	NA	NA	NA	NA	NA
4a3d4a07eafb62c1313d44f748fc9129	NA	Unknown protein	NA	0.1 (95% CI:0.04 to 0.25)	0.0206	-3.3138	3L1 2.9442E+5	7L1 8.2478E+3	7L2 1.9079E+4	7L3 3.1021E+4	3L2 1.5569E+5	7L4 3.3457E+4	3L3 2.5786E+5	3L4 1.3510E+5	NA	NA	NA	NA	NA	NA	NA
4b3afedd3f4288208e612b8807e67ec7	NA	Unknown protein	NA	0.16 (95% CI:0.06 to 0.38)	0.0327	-2.6815	3L1 2.1247E+5	7L1 4.1123E+4	7L2 6.5348E+4	7L3 3.6825E+4	3L2 1.8114E+5	7L4 1.5540E+4	3L3 4.2107E+5	3L4 1.6074E+5	NA	NA	NA	NA	NA	NA	NA
4bfd5301839167adf98abcdbef66bedd	NA	Unknown protein	NA	0.22 (95% CI:0.13 to 0.37)	0.0141	-2.1682	3L1 7.0615E+5	7L1 9.6450E+4	7L2 9.3841E+4	7L3 1.1350E+5	3L2 4.1788E+5	7L4 8.5283E+4	3L3 4.5618E+5	3L4 2.6557E+5	NA	NA	NA	NA	NA	NA	NA
4c12fb7d374fe6afea8ab5b31ce5c1d9	NA	Unknown protein	NA	0.05 (95% CI:0.01 to 0.26)	0.04	-4.2304	3L1 4.2994E+5	7L1 9.8589E+3	7L2 8.3846E+4	7L3 4.9179E+3	3L2 4.4172E+5	7L4 3.5472E+4	3L3 3.1226E+5	3L4 3.0185E+5	NA	NA	NA	NA	NA	NA	NA
4cbbb0fb3edc594c2ba1b2bac6191e17	NA	Unknown protein	NA	61.03 (95% CI:21.1 to 176.48)	0.0128	5.9314	3L1 8.4395E+3	7L1 7.8106E+5	7L2 8.2424E+5	7L3 5.2763E+5	3L2 3.2651E+4	7L4 5.3960E+5	3L3 1.0902E+4	3L4 4.3980E+3	NA	NA	NA	NA	NA	NA	NA
4cf6b757702fbb1569b9ad6250bbf7b0	NA	Unknown protein	NA	0.22 (95% CI:0.13 to 0.37)	0.0141	-2.1682	3L1 7.0615E+5	7L1 9.6450E+4	7L2 9.3841E+4	7L3 1.1350E+5	3L2 4.1788E+5	7L4 8.5283E+4	3L3 4.5618E+5	3L4 2.6557E+5	NA	NA	NA	NA	NA	NA	NA
4f5ba49c0498714403c1cc025efeb2c2	NA	Unknown protein	NA	18.2 (95% CI:3.49 to 94.92)	0.047	4.1856	3L1 1.9585E+4	7L1 3.2868E+5	7L2 1.6886E+5	7L3 2.9395E+5	3L2 2.4883E+4	7L4 4.7581E+4	3L3 3.8556E+3	3L4 3.7685E+3	NA	NA	NA	NA	NA	NA	NA
5491c3e2fb0277907a256b0e00b81370	NA	Unknown protein	NA	5.77 (95% CI:2.95 to 11.3)	0.0197	2.5292	3L1 1.6331E+5	7L1 1.0866E+6	7L2 5.4413E+5	7L3 1.0995E+6	3L2 1.2843E+5	7L4 4.1232E+5	3L3 1.2537E+5	3L4 9.1812E+4	NA	NA	NA	NA	NA	NA	NA
549df3aa08c04a3fa3319d474639e43b	NA	Unknown protein	NA	4.24 (95% CI:1.94 to 9.26)	0.0404	2.0854	3L1 3.3967E+4	7L1 2.1033E+5	7L2 1.2862E+5	7L3 8.5856E+4	3L2 3.4324E+4	7L4 6.5131E+4	3L3 2.6387E+4	3L4 1.5157E+4	NA	NA	NA	NA	NA	NA	NA
56f20aa46a987fe778c72527790e3764	NA	Unknown protein	NA	0.22 (95% CI:0.13 to 0.37)	0.0141	-2.1682	3L1 7.0615E+5	7L1 9.6450E+4	7L2 9.3841E+4	7L3 1.1350E+5	3L2 4.1788E+5	7L4 8.5283E+4	3L3 4.5618E+5	3L4 2.6557E+5	NA	NA	NA	NA	NA	NA	NA
571b61fc397fdea6380802abc1a448ec	NA	Unknown protein	NA	35.19 (95% CI:10.8 to 114.66)	0.0141	5.1372	3L1 4.2457E+4	7L1 8.9873E+5	7L2 1.2451E+6	7L3 6.4664E+5	3L2 8.7646E+3	7L4 2.7500E+5	3L3 2.7253E+4	3L4 1.2792E+4	NA	NA	NA	NA	NA	NA	NA
578960d2576897d1eb397d11d84cf6ec	NA	Unknown protein	NA	3.18 (95% CI:2.1 to 4.82)	0.0165	1.6705	3L1 2.8887E+4	7L1 1.4023E+5	7L2 9.6521E+4	7L3 1.2463E+5	3L2 5.4191E+4	7L4 1.0509E+5	3L3 3.7648E+4	3L4 2.9292E+4	NA	NA	NA	NA	NA	NA	NA
58142a41bd631c77d96010a70ba10fa5	NA	Unknown protein	NA	0.22 (95% CI:0.13 to 0.37)	0.0141	-2.1682	3L1 7.0615E+5	7L1 9.6450E+4	7L2 9.3841E+4	7L3 1.1350E+5	3L2 4.1788E+5	7L4 8.5283E+4	3L3 4.5618E+5	3L4 2.6557E+5	NA	NA	NA	NA	NA	NA	NA
58e9b60b3c1d9eaeb38a6ab1d474dca7	NA	Unknown protein	NA	0.06 (95% CI:0.01 to 0.28)	0.0423	-4.0372	3L1 7.3523E+4	7L1 7.5168E+3	7L2 6.6900E+3	7L3 5.9271E+2	3L2 2.7024E+4	7L4 2.0367E+3	3L3 4.4660E+4	3L4 4.9704E+4	NA	NA	NA	NA	NA	NA	NA
58f8d7450d4a801819d2ac584126587b	NA	Unknown protein	NA	0.1 (95% CI:0.03 to 0.37)	0.0466	-3.2983	3L1 1.8463E+5	7L1 4.0811E+3	7L2 1.0604E+4	7L3 2.4027E+4	3L2 1.0284E+5	7L4 2.0620E+4	3L3 2.2025E+5	3L4 4.8012E+4	NA	NA	NA	NA	NA	NA	NA
5a33e09d8334e2b181ca1781e981eeac	NA	Unknown protein	NA	3.18 (95% CI:2.1 to 4.82)	0.0165	1.6705	3L1 2.8887E+4	7L1 1.4023E+5	7L2 9.6521E+4	7L3 1.2463E+5	3L2 5.4191E+4	7L4 1.0509E+5	3L3 3.7648E+4	3L4 2.9292E+4	NA	NA	NA	NA	NA	NA	NA
5a4ff27db907e8f05a7198de915f2b27	NA	Unknown protein	NA	10.63 (95% CI:3.87 to 29.17)	0.0239	3.4095	3L1 2.5023E+4	7L1 3.5789E+5	7L2 4.1871E+5	7L3 3.6436E+5	3L2 2.9381E+4	7L4 7.5646E+4	3L3 2.0484E+4	3L4 2.1512E+4	NA	NA	NA	NA	NA	NA	NA
5d864627686735a2d18e149684bf0029	NA	Unknown protein	NA	17.68 (95% CI:3.35 to 93.22)	0.0488	4.1443	3L1 1.9218E+4	7L1 3.4370E+5	7L2 5.5433E+5	7L3 3.8179E+5	3L2 2.3484E+4	7L4 5.0038E+4	3L3 2.0305E+4	3L4 4.0619E+3	NA	NA	NA	NA	NA	NA	NA
5e20439594e999b271d32763d90bea32	NA	Unknown protein	NA	8.5 (95% CI:2.76 to 26.13)	0.0391	3.0871	3L1 2.4590E+4	7L1 2.4160E+5	7L2 4.7251E+5	7L3 8.9553E+4	3L2 3.1326E+4	7L4 1.0715E+5	3L3 2.6608E+4	3L4 1.0249E+4	NA	NA	NA	NA	NA	NA	NA
5f7e6f62049445dc87e740d1e677aba1	NA	Unknown protein	NA	0.22 (95% CI:0.13 to 0.37)	0.0141	-2.1682	3L1 7.0615E+5	7L1 9.6450E+4	7L2 9.3841E+4	7L3 1.1350E+5	3L2 4.1788E+5	7L4 8.5283E+4	3L3 4.5618E+5	3L4 2.6557E+5	NA	NA	NA	NA	NA	NA	NA
61d912e3b1df569c3cae90ebf5e76ae3	NA	Unknown protein	NA	7.87 (95% CI:3.36 to 18.39)	0.0219	2.9756	3L1 3.3817E+4	7L1 3.2995E+5	7L2 4.4748E+5	7L3 3.0344E+5	3L2 9.7824E+4	7L4 2.4521E+5	3L3 4.1838E+4	3L4 2.0734E+4	NA	NA	NA	NA	NA	NA	NA
621b1c9da20a7ae02c3d6adf54b9e3dc	NA	Unknown protein	NA	0.15 (95% CI:0.07 to 0.32)	0.0206	-2.6909	3L1 6.4640E+5	7L1 6.4806E+4	7L2 1.5038E+5	7L3 4.7453E+4	3L2 6.5642E+5	7L4 7.2547E+4	3L3 4.3843E+5	3L4 3.1352E+5	NA	NA	NA	NA	NA	NA	NA
62a28444339cf4511e391fc036319e77	NA	Unknown protein	NA	13.61 (95% CI:4.32 to 42.89)	0.0246	3.7669	3L1 3.5664E+4	7L1 6.7750E+5	7L2 4.9905E+5	7L3 2.4913E+5	3L2 2.4230E+4	7L4 1.0686E+5	3L3 2.5172E+4	3L4 1.2050E+4	NA	NA	NA	NA	NA	NA	NA
640dfed7b209239ed2ea39db5c5cae79	NA	Unknown protein	NA	0.17 (95% CI:0.07 to 0.43)	0.0391	-2.5245	3L1 1.0367E+5	7L1 1.6654E+4	7L2 2.1066E+4	7L3 1.5582E+4	3L2 6.4197E+4	7L4 4.4102E+3	3L3 6.5411E+4	3L4 6.0707E+4	NA	NA	NA	NA	NA	NA	NA
6469d67046834d6637ab5dd56edcd53f	NA	Unknown protein	NA	0.12 (95% CI:0.04 to 0.34)	0.0328	-3.0567	3L1 1.9172E+5	7L1 4.5151E+4	7L2 6.7204E+3	7L3 2.1244E+4	3L2 2.2060E+5	7L4 2.3404E+4	3L3 1.5064E+5	3L4 1.1351E+5	NA	NA	NA	NA	NA	NA	NA
64d5ffe2babff270ee347370f363fb80	NA	Unknown protein	NA	13.61 (95% CI:4.32 to 42.89)	0.0246	3.7669	3L1 3.5664E+4	7L1 6.7750E+5	7L2 4.9905E+5	7L3 2.4913E+5	3L2 2.4230E+4	7L4 1.0686E+5	3L3 2.5172E+4	3L4 1.2050E+4	NA	NA	NA	NA	NA	NA	NA
6651950443900d6bfd03a4179d8772a3	NA	Unknown protein	NA	9.04 (95% CI:2.98 to 27.45)	0.0365	3.1761	3L1 8.6026E+4	7L1 1.1352E+6	7L2 4.0827E+5	7L3 6.9383E+5	3L2 2.6931E+4	7L4 2.4287E+5	3L3 4.7715E+4	3L4 1.0587E+5	NA	NA	NA	NA	NA	NA	NA
668d71df426911ed4535efacf59db187	NA	Unknown protein	NA	7.13 (95% CI:4.32 to 11.77)	0.0128	2.8342	3L1 1.6687E+5	7L1 1.1068E+6	7L2 1.1733E+6	7L3 9.3506E+5	3L2 1.9159E+5	7L4 6.9856E+5	3L3 1.0800E+5	3L4 9.4970E+4	NA	NA	NA	NA	NA	NA	NA
6722b3ef028c07ad5e3b3eedb80fcb91	NA	Unknown protein	NA	16.65 (95% CI:5.3 to 52.26)	0.0212	4.0572	3L1 2.5672E+4	7L1 2.8521E+5	7L2 1.4630E+6	7L3 4.7748E+5	3L2 4.4432E+4	7L4 3.9731E+5	3L3 1.5091E+4	3L4 5.9871E+4	NA	NA	NA	NA	NA	NA	NA
674fb00616865cf79e6adf7fc76d8a44	NA	Unknown protein	NA	5.81 (95% CI:2.85 to 11.86)	0.0212	2.5395	3L1 1.3602E+5	7L1 1.0560E+6	7L2 4.5409E+5	7L3 1.0788E+6	3L2 1.2281E+5	7L4 3.6936E+5	3L3 1.0651E+5	3L4 9.4009E+4	NA	NA	NA	NA	NA	NA	NA
686a8b6067f919d86bb6880aeb6a6bca	NA	Unknown protein	NA	17.68 (95% CI:3.35 to 93.22)	0.0488	4.1443	3L1 1.9218E+4	7L1 3.4370E+5	7L2 5.5433E+5	7L3 3.8179E+5	3L2 2.3484E+4	7L4 5.0038E+4	3L3 2.0305E+4	3L4 4.0619E+3	NA	NA	NA	NA	NA	NA	NA
68f587e0a72168e8f679b07958383184	NA	Unknown protein	NA	0.36 (95% CI:0.2 to 0.62)	0.0393	-1.4923	3L1 3.1533E+5	7L1 1.1007E+5	7L2 7.7461E+4	7L3 5.0485E+4	3L2 2.0826E+5	7L4 6.6169E+4	3L3 1.7805E+5	3L4 1.5262E+5	NA	NA	NA	NA	NA	NA	NA
6987c1664512c826d91b87e819b3c9f9	NA	Unknown protein	NA	0.22 (95% CI:0.13 to 0.37)	0.0141	-2.1682	3L1 7.0615E+5	7L1 9.6450E+4	7L2 9.3841E+4	7L3 1.1350E+5	3L2 4.1788E+5	7L4 8.5283E+4	3L3 4.5618E+5	3L4 2.6557E+5	NA	NA	NA	NA	NA	NA	NA
6a65316af39b22adab8544557ccd5715	NA	Unknown protein	NA	0.22 (95% CI:0.13 to 0.37)	0.0141	-2.1682	3L1 7.0615E+5	7L1 9.6450E+4	7L2 9.3841E+4	7L3 1.1350E+5	3L2 4.1788E+5	7L4 8.5283E+4	3L3 4.5618E+5	3L4 2.6557E+5	NA	NA	NA	NA	NA	NA	NA
6c81014d25189dc5fe9f9cf1c44df78e	NA	Unknown protein	NA	32.29 (95% CI:10.36 to 100.64)	0.0141	5.0129	3L1 3.9506E+4	7L1 3.0093E+6	7L2 1.0873E+6	7L3 7.3099E+5	3L2 1.2012E+5	7L4 1.5559E+6	3L3 2.5998E+4	3L4 2.7753E+4	NA	NA	NA	NA	NA	NA	NA
6d1290982174d1d221ffccfb9aba43c6	NA	Unknown protein	NA	0.22 (95% CI:0.13 to 0.37)	0.0141	-2.1682	3L1 7.0615E+5	7L1 9.6450E+4	7L2 9.3841E+4	7L3 1.1350E+5	3L2 4.1788E+5	7L4 8.5283E+4	3L3 4.5618E+5	3L4 2.6557E+5	NA	NA	NA	NA	NA	NA	NA
6d2986747c0f7c860bdadd2fd84339b4	NA	Unknown protein	NA	0.11 (95% CI:0.03 to 0.34)	0.0414	-3.2144	3L1 1.1628E+4	7L1 2.2941E+3		7L3 2.2604E+3	3L2 3.3054E+4	7L4 1.2065E+3	3L3 7.8633E+3	3L4 2.8311E+4	NA	NA	NA	NA	NA	NA	NA
6e1a9f46fe51ba06a6156a5662693576	NA	Unknown protein	NA	5.78 (95% CI:2.85 to 11.73)	0.0212	2.5323	3L1 8.9474E+4	7L1 4.8457E+5	7L2 4.7811E+5	7L3 1.7895E+5	3L2 4.0277E+4	7L4 3.7650E+5	3L3 5.5791E+4	3L4 6.9324E+4	NA	NA	NA	NA	NA	NA	NA
6fa7ba21c05690392cc35add85fcc60f	NA	Unknown protein	NA	0.22 (95% CI:0.13 to 0.37)	0.0141	-2.1682	3L1 7.0615E+5	7L1 9.6450E+4	7L2 9.3841E+4	7L3 1.1350E+5	3L2 4.1788E+5	7L4 8.5283E+4	3L3 4.5618E+5	3L4 2.6557E+5	NA	NA	NA	NA	NA	NA	NA
70e0b5cf7d478fece28b5ba0cf3c169b	NA	Unknown protein	NA	5.39 (95% CI:2.93 to 9.92)	0.0167	2.4309	3L1 6.7143E+4	7L1 4.1581E+5	7L2 5.9030E+5	7L3 3.1040E+5	3L2 7.3761E+4	7L4 2.5211E+5	3L3 1.0161E+5	3L4 4.5149E+4	NA	NA	NA	NA	NA	NA	NA
715329fef099673ed2d6bd581e6ffcc5	NA	Unknown protein	NA	5.26 (95% CI:2.17 to 12.79)	0.0395	2.3962	3L1 3.7961E+4	7L1 2.2461E+5	7L2 2.6644E+5	7L3 2.4246E+5	3L2 3.0093E+4	7L4 7.0753E+4	3L3 5.3174E+4	3L4 2.2008E+4	NA	NA	NA	NA	NA	NA	NA
71ca75f503e6f7d6132f8f7691e6ebe2	NA	Unknown protein	NA	17.68 (95% CI:3.35 to 93.22)	0.0488	4.1443	3L1 1.9218E+4	7L1 3.4370E+5	7L2 5.5433E+5	7L3 3.8179E+5	3L2 2.3484E+4	7L4 5.0038E+4	3L3 2.0305E+4	3L4 4.0619E+3	NA	NA	NA	NA	NA	NA	NA
72382903e62a13a228cf8b6817b30948	NA	Unknown protein	NA	0.22 (95% CI:0.13 to 0.37)	0.0141	-2.1682	3L1 7.0615E+5	7L1 9.6450E+4	7L2 9.3841E+4	7L3 1.1350E+5	3L2 4.1788E+5	7L4 8.5283E+4	3L3 4.5618E+5	3L4 2.6557E+5	NA	NA	NA	NA	NA	NA	NA
738989b8b8d03af08c297067cbb46d32	NA	Unknown protein	NA	0.22 (95% CI:0.13 to 0.37)	0.0141	-2.1682	3L1 7.0615E+5	7L1 9.6450E+4	7L2 9.3841E+4	7L3 1.1350E+5	3L2 4.1788E+5	7L4 8.5283E+4	3L3 4.5618E+5	3L4 2.6557E+5	NA	NA	NA	NA	NA	NA	NA
76117d4cbcf22c730f38af154492eb3b	NA	Unknown protein	NA	32.43 (95% CI:4.26 to 247.05)	0.0497	5.0193	3L1 4.1584E+4	7L1 1.0918E+6	7L2 6.5902E+5	7L3 5.7772E+5	3L2 2.0698E+4	7L4 1.4147E+5	3L3 3.2238E+4	3L4 1.9159E+3	NA	NA	NA	NA	NA	NA	NA
768c15a84c16928d41c1f68ec0b6e9c3	NA	Unknown protein	NA	0.22 (95% CI:0.13 to 0.37)	0.0141	-2.1682	3L1 7.0615E+5	7L1 9.6450E+4	7L2 9.3841E+4	7L3 1.1350E+5	3L2 4.1788E+5	7L4 8.5283E+4	3L3 4.5618E+5	3L4 2.6557E+5	NA	NA	NA	NA	NA	NA	NA
76b95ee0c85bb25afa1c7444439fa188	NA	Unknown protein	NA	0.22 (95% CI:0.13 to 0.37)	0.0141	-2.1682	3L1 7.0615E+5	7L1 9.6450E+4	7L2 9.3841E+4	7L3 1.1350E+5	3L2 4.1788E+5	7L4 8.5283E+4	3L3 4.5618E+5	3L4 2.6557E+5	NA	NA	NA	NA	NA	NA	NA
76d79f0b3fbccf12bc14bdcace3f8064	NA	Unknown protein	NA	66.31 (95% CI:24.44 to 179.92)	0.0125	6.0511	3L1 6.6495E+3	7L1 6.8595E+5	7L2 6.5558E+5	7L3 4.3475E+5	3L2 3.4077E+3	7L4 1.5197E+5	3L3 8.1914E+3	3L4 8.2800E+3	NA	NA	NA	NA	NA	NA	NA
77c778a17acb2848e96720d0bde3b6fc	NA	Unknown protein	NA	5.39 (95% CI:3.05 to 9.51)	0.0141	2.4296	3L1 2.3823E+5	7L1 8.8351E+5	7L2 1.3492E+6	7L3 8.3001E+5	3L2 2.5267E+5	7L4 7.9539E+5	3L3 1.1714E+5	3L4 1.3249E+5	NA	NA	NA	NA	NA	NA	NA
7887675b0230dc8511e415fb74ccd03d	NA	Unknown protein	NA	0.22 (95% CI:0.13 to 0.37)	0.0141	-2.1682	3L1 7.0615E+5	7L1 9.6450E+4	7L2 9.3841E+4	7L3 1.1350E+5	3L2 4.1788E+5	7L4 8.5283E+4	3L3 4.5618E+5	3L4 2.6557E+5	NA	NA	NA	NA	NA	NA	NA
7895d4ac7740e6e5d1b3baaf077a7d0e	NA	Unknown protein	NA	13.72 (95% CI:4.39 to 42.89)	0.0239	3.7787	3L1 1.5944E+4	7L1 3.9807E+5	7L2 6.2261E+5	7L3 4.3301E+5	3L2 3.7431E+4	7L4 9.7395E+4	3L3 1.5810E+4	3L4 3.1221E+4	NA	NA	NA	NA	NA	NA	NA
78d55ca88484f2defaf97ea26fbe90a3	NA	Unknown protein	NA	3.11 (95% CI:1.71 to 5.66)	0.0391	1.6374	3L1 1.1324E+5	7L1 2.8153E+5	7L2 2.7514E+5	7L3 1.6615E+5	3L2 1.0378E+5	7L4 3.0191E+5	3L3 7.6453E+4	3L4 4.6162E+4	NA	NA	NA	NA	NA	NA	NA
791004ff127aa832304a8f54dcb63c03	NA	Unknown protein	NA	0.22 (95% CI:0.13 to 0.37)	0.0141	-2.1682	3L1 7.0615E+5	7L1 9.6450E+4	7L2 9.3841E+4	7L3 1.1350E+5	3L2 4.1788E+5	7L4 8.5283E+4	3L3 4.5618E+5	3L4 2.6557E+5	NA	NA	NA	NA	NA	NA	NA
7b6076dc7bc6296b6d669ae23664938c	NA	Unknown protein	NA	0.1 (95% CI:0.04 to 0.25)	0.0206	-3.3138	3L1 2.9442E+5	7L1 8.2478E+3	7L2 1.9079E+4	7L3 3.1021E+4	3L2 1.5569E+5	7L4 3.3457E+4	3L3 2.5786E+5	3L4 1.3510E+5	NA	NA	NA	NA	NA	NA	NA
7bf02e3241fad3009834b8948b509831	NA	Unknown protein	NA	0.08 (95% CI:0.02 to 0.25)	0.0276	-3.7351	3L1 2.6333E+6	7L1 3.3081E+5	7L2 2.3446E+5	7L3 1.1534E+5	3L2 2.3927E+6	7L4 4.5365E+4	3L3 1.9308E+6	3L4 1.0488E+6	NA	NA	NA	NA	NA	NA	NA
7c07e6c5209d671f5e2ca9bd489c5c21	NA	Unknown protein	NA	0.09 (95% CI:0.02 to 0.33)	0.041	-3.5004	3L1 2.0648E+6	7L1 2.7311E+5	7L2 1.5973E+5	7L3 1.0600E+5	3L2 1.8593E+6	7L4 3.3446E+4	3L3 1.2084E+6	3L4 5.4687E+5	NA	NA	NA	NA	NA	NA	NA
7fa722c983d7761dd3b0b071c8ca5a54	NA	Unknown protein	NA	8.55 (95% CI:3.14 to 23.25)	0.029	3.0956	3L1 2.0614E+4	7L1 2.2512E+5	7L2 8.7916E+4	7L3 1.3912E+5	3L2 1.7805E+4	7L4 4.8718E+4	3L3 8.8888E+3	3L4 7.7005E+3	NA	NA	NA	NA	NA	NA	NA
7fbfaca37b13dba79694dccc5e5126c7	NA	Unknown protein	NA	9.76 (95% CI:4.31 to 22.13)	0.0166	3.2873	3L1 1.4890E+5	7L1 9.7536E+5	7L2 9.3549E+5	7L3 8.1088E+5	3L2 8.5335E+4	7L4 5.0467E+5	3L3 9.1159E+4	3L4 3.5481E+4	NA	NA	NA	NA	NA	NA	NA
80156636edda9ee6b7a6771c6c0cbb84	NA	Unknown protein	NA	0.22 (95% CI:0.13 to 0.37)	0.0141	-2.1682	3L1 7.0615E+5	7L1 9.6450E+4	7L2 9.3841E+4	7L3 1.1350E+5	3L2 4.1788E+5	7L4 8.5283E+4	3L3 4.5618E+5	3L4 2.6557E+5	NA	NA	NA	NA	NA	NA	NA
82c1cb7c5cfff0873278dc444b104536	NA	Unknown protein	NA	0.22 (95% CI:0.13 to 0.37)	0.0141	-2.1682	3L1 7.0615E+5	7L1 9.6450E+4	7L2 9.3841E+4	7L3 1.1350E+5	3L2 4.1788E+5	7L4 8.5283E+4	3L3 4.5618E+5	3L4 2.6557E+5	NA	NA	NA	NA	NA	NA	NA
84cfd77c6e3b15b320bce816ae743bf7	NA	Unknown protein	NA	0.19 (95% CI:0.07 to 0.48)	0.0449	-2.4305	3L1 1.5489E+5	7L1 2.3224E+4	7L2 3.1602E+4	7L3 1.7946E+4	3L2 1.7099E+5	7L4 9.2273E+3	3L3 5.3670E+4	3L4 7.2210E+4	NA	NA	NA	NA	NA	NA	NA
850da1dccdbc056b82bd81743bf68078	NA	Unknown protein	NA	10.46 (95% CI:2.68 to 40.78)	0.049	3.3864	3L1 1.8206E+4	7L1 6.0828E+4	7L2 2.8977E+5	7L3 1.8350E+5	3L2 4.0055E+4	7L4 1.1186E+5	3L3 6.4069E+3	3L4 6.4757E+3	NA	NA	NA	NA	NA	NA	NA
85de6ba9395226d22d4b18cd5a640908	NA	Unknown protein	NA	0.22 (95% CI:0.13 to 0.37)	0.0141	-2.1682	3L1 7.0615E+5	7L1 9.6450E+4	7L2 9.3841E+4	7L3 1.1350E+5	3L2 4.1788E+5	7L4 8.5283E+4	3L3 4.5618E+5	3L4 2.6557E+5	NA	NA	NA	NA	NA	NA	NA
8796ace45c4a4a3b57b60e313e614be9	NA	Unknown protein	NA	0.13 (95% CI:0.07 to 0.24)	0.0141	-2.9127	3L1 3.4957E+5	7L1 1.9419E+4	7L2 3.5549E+4	7L3 4.7023E+4	3L2 2.3774E+5	7L4 2.8099E+4	3L3 1.9827E+5	3L4 1.7802E+5	NA	NA	NA	NA	NA	NA	NA
880f5c2bfaeb7f6f67d15a17598d7721	NA	Unknown protein	NA	0.22 (95% CI:0.13 to 0.37)	0.0141	-2.1682	3L1 7.0615E+5	7L1 9.6450E+4	7L2 9.3841E+4	7L3 1.1350E+5	3L2 4.1788E+5	7L4 8.5283E+4	3L3 4.5618E+5	3L4 2.6557E+5	NA	NA	NA	NA	NA	NA	NA
89da687f8780ce31efbefa05f8f27fdb	NA	Unknown protein	NA	5.42 (95% CI:2.48 to 11.84)	0.0285	2.4372	3L1 5.1604E+4	7L1 1.9412E+5	7L2 3.0695E+5	7L3 2.2094E+5	3L2 3.5115E+4	7L4 1.0961E+5	3L3 4.9781E+4	3L4 1.8591E+4	NA	NA	NA	NA	NA	NA	NA
8ca135525725b4669a320fa1e69d53aa	NA	Unknown protein	NA	0.09 (95% CI:0.03 to 0.25)	0.0239	-3.5025	3L1 3.6217E+5	7L1 2.2057E+4	7L2 4.3049E+4	7L3 7.2635E+3	3L2 2.6013E+5	7L4 3.6655E+4	3L3 2.2051E+5	3L4 2.0075E+5	NA	NA	NA	NA	NA	NA	NA
8ce970deec26bd1309800c11a233e77a	NA	Unknown protein	NA	10.63 (95% CI:3.87 to 29.17)	0.0239	3.4095	3L1 2.5023E+4	7L1 3.5789E+5	7L2 4.1871E+5	7L3 3.6436E+5	3L2 2.9381E+4	7L4 7.5646E+4	3L3 2.0484E+4	3L4 2.1512E+4	NA	NA	NA	NA	NA	NA	NA
8f094d6b254f752dd23b7ec80f639c02	NA	Unknown protein	NA	0.08 (95% CI:0.03 to 0.21)	0.0206	-3.6904	3L1 1.4442E+5	7L1 8.4625E+3	7L2 1.3691E+4	7L3 1.9649E+4	3L2 6.1032E+4	7L4 4.3283E+3	3L3 1.9972E+5	3L4 1.5549E+5	NA	NA	NA	NA	NA	NA	NA
905d378168f7a4441070186a80787e69	NA	Unknown protein	NA	32.13 (95% CI:7.33 to 140.87)	0.0239	5.0058	3L1 2.2021E+4	7L1 2.1147E+6	7L2 1.2975E+6	7L3 7.1145E+5	3L2 1.6261E+5	7L4 9.7735E+5	3L3 1.2023E+4	3L4 4.1585E+4	NA	NA	NA	NA	NA	NA	NA
917af1248d3226546601126a6fec7576	NA	Unknown protein	NA	43.91 (95% CI:12.33 to 156.36)	0.0141	5.4566	3L1 4.1232E+3	7L1 3.6814E+5	7L2 4.0178E+5	7L3 1.5754E+5	3L2 1.4962E+4	7L4 1.2538E+5	3L3 1.9456E+3	3L4 6.5456E+3	NA	NA	NA	NA	NA	NA	NA
919508c78ee0d1da09e882d1d81c60fd	NA	Unknown protein	NA	5.81 (95% CI:2.85 to 11.86)	0.0212	2.5395	3L1 1.3602E+5	7L1 1.0560E+6	7L2 4.5409E+5	7L3 1.0788E+6	3L2 1.2281E+5	7L4 3.6936E+5	3L3 1.0651E+5	3L4 9.4009E+4	NA	NA	NA	NA	NA	NA	NA
92662681d0e7272d46be49d84af7fdd6	NA	Unknown protein	NA	5.33 (95% CI:2.19 to 12.98)	0.0391	2.4143	3L1 4.2924E+4	7L1 3.9285E+5	7L2 1.4598E+5	7L3 1.4457E+5	3L2 1.8013E+4	7L4 9.1847E+4	3L3 3.9594E+4	3L4 3.0808E+4	NA	NA	NA	NA	NA	NA	NA
928a3bcdfdcfcec666271060b3cafa35	NA	Unknown protein	NA	35.19 (95% CI:10.8 to 114.66)	0.0141	5.1372	3L1 4.2457E+4	7L1 8.9873E+5	7L2 1.2451E+6	7L3 6.4664E+5	3L2 8.7646E+3	7L4 2.7500E+5	3L3 2.7253E+4	3L4 1.2792E+4	NA	NA	NA	NA	NA	NA	NA
93afd8c4f89a8df9af372085f0853ed1	NA	Unknown protein	NA	8.43 (95% CI:2.83 to 25.13)	0.0378	3.0757	3L1 1.3343E+4	7L1 4.7980E+5	7L2 4.2045E+5	7L3 1.9245E+5	3L2 7.1863E+4	7L4 1.6099E+5	3L3 3.0676E+4	3L4 4.2053E+4	NA	NA	NA	NA	NA	NA	NA
95d16450bb9d8277082692dd53cccd35	NA	Unknown protein	NA	0.22 (95% CI:0.13 to 0.37)	0.0141	-2.1682	3L1 7.0615E+5	7L1 9.6450E+4	7L2 9.3841E+4	7L3 1.1350E+5	3L2 4.1788E+5	7L4 8.5283E+4	3L3 4.5618E+5	3L4 2.6557E+5	NA	NA	NA	NA	NA	NA	NA
97e24c84748dc74095f524d8ef9b19e6	NA	Unknown protein	NA	0.22 (95% CI:0.13 to 0.37)	0.0141	-2.1682	3L1 7.0615E+5	7L1 9.6450E+4	7L2 9.3841E+4	7L3 1.1350E+5	3L2 4.1788E+5	7L4 8.5283E+4	3L3 4.5618E+5	3L4 2.6557E+5	NA	NA	NA	NA	NA	NA	NA
97e883bba547447a81ed888f4b61dbab	NA	Unknown protein	NA	0.18 (95% CI:0.07 to 0.48)	0.047	-2.4809	3L1 1.3676E+5	7L1 1.3024E+4	7L2 5.5218E+4	7L3 1.0655E+4	3L2 1.2118E+5	7L4 1.4520E+4	3L3 9.2127E+4	3L4 7.0766E+4	NA	NA	NA	NA	NA	NA	NA
98452c0925ef96c0874411daab4e1a5c	NA	Unknown protein	NA	0.19 (95% CI:0.08 to 0.47)	0.0418	-2.3933	3L1 2.0201E+5	7L1 6.4498E+4	7L2 4.6417E+4	7L3 4.3191E+4	3L2 2.0888E+5	7L4 1.2402E+4	3L3 1.9692E+5	3L4 1.4704E+5	NA	NA	NA	NA	NA	NA	NA
99254b1361c84d8f3185002c665343d3	NA	Unknown protein	NA	0.22 (95% CI:0.13 to 0.37)	0.0141	-2.1682	3L1 7.0615E+5	7L1 9.6450E+4	7L2 9.3841E+4	7L3 1.1350E+5	3L2 4.1788E+5	7L4 8.5283E+4	3L3 4.5618E+5	3L4 2.6557E+5	NA	NA	NA	NA	NA	NA	NA
9a7d8ac5a58bcf154ed6b1690df38566	NA	Unknown protein	NA	0.13 (95% CI:0.05 to 0.32)	0.0269	-2.9952	3L1 4.2044E+5	7L1 3.3831E+4	7L2 6.8276E+4	7L3 8.3216E+4	3L2 4.2390E+5	7L4 1.7572E+4	3L3 3.4395E+5	3L4 2.2269E+5	NA	NA	NA	NA	NA	NA	NA
9a95a433fbd54055a295ae5dd2f32c6d	NA	Unknown protein	NA	8.51 (95% CI:2.73 to 26.58)	0.0391	3.0896	3L1 2.7412E+4	7L1 6.1442E+5	7L2 1.7565E+5	7L3 7.4462E+5	3L2 1.0130E+5	7L4 2.3180E+5	3L3 2.9543E+4	3L4 4.3236E+4	NA	NA	NA	NA	NA	NA	NA
9e92185ec3fb86b5e8ba6180a779808d	NA	Unknown protein	NA	9.63 (95% CI:4.97 to 18.65)	0.0141	3.2675	3L1 6.7549E+4	7L1 3.4978E+5	7L2 7.9950E+5	7L3 3.8630E+5	3L2 3.5161E+4	7L4 3.3397E+5	3L3 5.4677E+4	3L4 3.2309E+4	NA	NA	NA	NA	NA	NA	NA
a08c9f54de67dc5144f5e73a2807511d	NA	Unknown protein	NA	5.35 (95% CI:2.08 to 13.77)	0.0456	2.4191	3L1 1.5884E+4	7L1 2.1717E+5	7L2 3.4485E+5	7L3 1.3232E+5	3L2 4.1399E+4	7L4 8.2329E+4	3L3 4.2048E+4	3L4 3.6065E+4	NA	NA	NA	NA	NA	NA	NA
a09b6058b8f79a2dc9ada4f9ff002a7b	NA	Unknown protein	NA	0.09 (95% CI:0.03 to 0.29)	0.0313	-3.4654	3L1 9.3754E+4	7L1 2.2848E+4	7L2 4.6155E+3	7L3 8.5567E+3	3L2 7.5960E+4	7L4 3.0046E+3	3L3 1.1014E+5	3L4 5.1454E+4	NA	NA	NA	NA	NA	NA	NA
a1384302700557b8ab0647f732d90dd6	NA	Unknown protein	NA	5.56 (95% CI:2.31 to 13.41)	0.0378	2.4758	3L1 5.3232E+4	7L1 3.2101E+5	7L2 1.7092E+5	7L3 1.0131E+5	3L2 1.8019E+4	7L4 1.0032E+5	3L3 2.3877E+4	3L4 2.5427E+4	NA	NA	NA	NA	NA	NA	NA
a303f76d0d807ae326fbaf9444928be5	NA	Unknown protein	NA	3.18 (95% CI:2.1 to 4.82)	0.0165	1.6705	3L1 2.8887E+4	7L1 1.4023E+5	7L2 9.6521E+4	7L3 1.2463E+5	3L2 5.4191E+4	7L4 1.0509E+5	3L3 3.7648E+4	3L4 2.9292E+4	NA	NA	NA	NA	NA	NA	NA
a4bff4817532b00af4ebe7b52b587334	NA	Unknown protein	NA	7.41 (95% CI:4.46 to 12.3)	0.0127	2.8895	3L1 1.8967E+5	7L1 1.3345E+6	7L2 1.4459E+6	7L3 1.1351E+6	3L2 2.3393E+5	7L4 8.5666E+5	3L3 1.2171E+5	3L4 1.1523E+5	NA	NA	NA	NA	NA	NA	NA
a59dae2a3d83ef9dc44b2220c968d26b	NA	Unknown protein	NA	0.23 (95% CI:0.1 to 0.52)	0.0435	-2.1212	3L1 1.0854E+6	7L1 1.7124E+5	7L2 1.8705E+5	7L3 4.2220E+5	3L2 7.9490E+5	7L4 9.6098E+4	3L3 9.3763E+5	3L4 5.7555E+5	NA	NA	NA	NA	NA	NA	NA
a7c436d9bed33e27673c69a92390a9e6	NA	Unknown protein	NA	3.33 (95% CI:1.79 to 6.18)	0.0413	1.7354	3L1 2.1675E+5	7L1 4.6197E+5	7L2 6.0406E+5	7L3 4.9718E+5	3L2 1.6408E+5		3L3 1.8510E+5	3L4 8.8771E+4	NA	NA	NA	NA	NA	NA	NA
a89e12ecc2b3e909df7587e021390546	NA	Unknown protein	NA	14.94 (95% CI:5.89 to 37.87)	0.0145	3.9011	3L1 8.8986E+4	7L1 2.4719E+6	7L2 1.0528E+6	7L3 2.4616E+6	3L2 1.8591E+5	7L4 8.5071E+5	3L3 5.4782E+4	3L4 1.2070E+5	NA	NA	NA	NA	NA	NA	NA
a8eadacd9f17966077afac90b7484755	NA	Unknown protein	NA	0.01 (95% CI:0 to 0.12)	0.0391	-6.5924	3L1 1.0301E+6	7L1 2.3163E+3	7L2 1.3329E+5	7L3 1.9851E+3	3L2 6.4019E+5	7L4 5.4637E+3	3L3 6.4702E+5	3L4 6.8048E+5	NA	NA	NA	NA	NA	NA	NA
aac18c4d19fc81e1ce845d25e01b350e	NA	Unknown protein	NA	0.22 (95% CI:0.13 to 0.37)	0.0141	-2.1682	3L1 7.0615E+5	7L1 9.6450E+4	7L2 9.3841E+4	7L3 1.1350E+5	3L2 4.1788E+5	7L4 8.5283E+4	3L3 4.5618E+5	3L4 2.6557E+5	NA	NA	NA	NA	NA	NA	NA
acd85fccece984df7393926674027ccf	NA	Unknown protein	NA	26.42 (95% CI:6.97 to 100.21)	0.0212	4.7237	3L1 7.2686E+3	7L1 5.1108E+5	7L2 4.4838E+5	7L3 2.1968E+5	3L2 2.9455E+4	7L4 9.6451E+4	3L3 9.6158E+3	3L4 4.8396E+3	NA	NA	NA	NA	NA	NA	NA
ace10226e54ef65654d4ab951dd9b92c	NA	Unknown protein	NA	0.35 (95% CI:0.21 to 0.56)	0.0274	-1.5287	3L1 7.6004E+5	7L1 2.8664E+5	7L2 2.4932E+5	7L3 1.6339E+5	3L2 5.5520E+5	7L4 1.6286E+5	3L3 7.3147E+5	3L4 4.2691E+5	NA	NA	NA	NA	NA	NA	NA
ad6d9c12d6d76fac429eb02517129f49	NA	Unknown protein	NA	31.58 (95% CI:4.93 to 202.32)	0.04	4.9811	3L1 2.0393E+3	7L1 4.9463E+5	7L2 2.8673E+5	7L3 2.8942E+5	3L2 2.1576E+4	7L4 1.1144E+5	3L3 3.3311E+4	3L4 3.1367E+3	NA	NA	NA	NA	NA	NA	NA
ae193c5e5d4a099d05f4c03f2ac89094	NA	Unknown protein	NA	51.08 (95% CI:19.34 to 134.87)	0.0125	5.6746	3L1 1.5264E+4	7L1 9.1950E+5	7L2 1.2113E+6	7L3 5.8810E+5	3L2 7.0099E+3	7L4 2.5108E+5	3L3 1.6854E+4	3L4 1.3398E+4	NA	NA	NA	NA	NA	NA	NA
ae3fc342dff1b57556e17e88b853bbb8	NA	Unknown protein	NA	9 (95% CI:3.34 to 24.26)	0.0265	3.1697	3L1 5.1988E+4	7L1 1.0449E+6	7L2 1.6829E+6	7L3 6.1705E+5	3L2 2.7503E+5	7L4 8.8070E+5	3L3 1.1504E+5	3L4 8.8593E+4	NA	NA	NA	NA	NA	NA	NA
aecc5c50d9ddfcc342027cdf1deec200	NA	Unknown protein	NA	8.5 (95% CI:2.76 to 26.13)	0.0391	3.0871	3L1 2.4590E+4	7L1 2.4160E+5	7L2 4.7251E+5	7L3 8.9553E+4	3L2 3.1326E+4	7L4 1.0715E+5	3L3 2.6608E+4	3L4 1.0249E+4	NA	NA	NA	NA	NA	NA	NA
af828eb9732b9c32f225c605bc3b532e	NA	Unknown protein	NA	13.72 (95% CI:4.39 to 42.89)	0.0239	3.7787	3L1 1.5944E+4	7L1 3.9807E+5	7L2 6.2261E+5	7L3 4.3301E+5	3L2 3.7431E+4	7L4 9.7395E+4	3L3 1.5810E+4	3L4 3.1221E+4	NA	NA	NA	NA	NA	NA	NA
b00a18cce1bf21ff06b3cc537ee2d88b	NA	Unknown protein	NA	5.84 (95% CI:2.3 to 14.84)	0.0391	2.546	3L1 1.5559E+4	7L1 2.9804E+5	7L2 3.2202E+5	7L3 1.4539E+5	3L2 5.4400E+4	7L4 1.1399E+5	3L3 4.7195E+4	3L4 3.4235E+4	NA	NA	NA	NA	NA	NA	NA
b2554e7cf712ade94562a1ccad6c7066	NA	Unknown protein	NA	0.22 (95% CI:0.13 to 0.37)	0.0141	-2.1682	3L1 7.0615E+5	7L1 9.6450E+4	7L2 9.3841E+4	7L3 1.1350E+5	3L2 4.1788E+5	7L4 8.5283E+4	3L3 4.5618E+5	3L4 2.6557E+5	NA	NA	NA	NA	NA	NA	NA
b3b7f573e8861f4a6168015aa9e7683b	NA	Unknown protein	NA	14.46 (95% CI:5.44 to 38.41)	0.0169	3.8539	3L1 5.9828E+4	7L1 1.7047E+6	7L2 7.2952E+5	7L3 1.6888E+6	3L2 1.4238E+5	7L4 5.7564E+5	3L3 3.7509E+4	3L4 8.6559E+4	NA	NA	NA	NA	NA	NA	NA
b4763865733fa36740f2c4e42380a4be	NA	Unknown protein	NA	0.22 (95% CI:0.13 to 0.37)	0.0141	-2.1682	3L1 7.0615E+5	7L1 9.6450E+4	7L2 9.3841E+4	7L3 1.1350E+5	3L2 4.1788E+5	7L4 8.5283E+4	3L3 4.5618E+5	3L4 2.6557E+5	NA	NA	NA	NA	NA	NA	NA
b7fae4375fcfbfd709296a9345057253	NA	Unknown protein	NA	10.1 (95% CI:4 to 25.5)	0.0208	3.3357	3L1 1.3743E+5	7L1 2.0356E+6	7L2 2.6495E+6	7L3 1.3894E+6	3L2 2.5985E+5	7L4 6.0981E+5	3L3 1.0629E+5	3L4 1.1588E+5	NA	NA	NA	NA	NA	NA	NA
b8d90fd013c3378be6b6d231739d3a26	NA	Unknown protein	NA	5.84 (95% CI:2.3 to 14.84)	0.0391	2.546	3L1 1.5559E+4	7L1 2.9804E+5	7L2 3.2202E+5	7L3 1.4539E+5	3L2 5.4400E+4	7L4 1.1399E+5	3L3 4.7195E+4	3L4 3.4235E+4	NA	NA	NA	NA	NA	NA	NA
b9b506eeb6ced963e3eea7361058a2b6	NA	Unknown protein	NA	9 (95% CI:3.34 to 24.26)	0.0265	3.1697	3L1 5.1988E+4	7L1 1.0449E+6	7L2 1.6829E+6	7L3 6.1705E+5	3L2 2.7503E+5	7L4 8.8070E+5	3L3 1.1504E+5	3L4 8.8593E+4	NA	NA	NA	NA	NA	NA	NA
bab852344948cdc460ac583901983acb	NA	Unknown protein	NA	0.01 (95% CI:0.01 to 0.02)	0.0064	-6.5864	3L1 2.5275E+5	7L1 3.6968E+3	7L2 6.9126E+3	7L3 2.7984E+3	3L2 5.6209E+5	7L4 2.4256E+3	3L3 2.8410E+5	3L4 3.6651E+5	NA	NA	NA	NA	NA	NA	NA
bb84c30618745d4396c80d01e25ca4d5	NA	Unknown protein	NA	37.79 (95% CI:12.56 to 113.66)	0.0141	5.2399	3L1 2.4498E+3	7L1 2.0160E+5	7L2 1.8685E+5	7L3 7.1502E+4	3L2 1.1504E+4	7L4 1.4339E+5	3L3 2.2054E+3	3L4 3.0472E+3	NA	NA	NA	NA	NA	NA	NA
bbe6587419e2a3d0342fe3402abf24b4	NA	Unknown protein	NA	0.06 (95% CI:0.01 to 0.28)	0.0423	-4.0372	3L1 7.3523E+4	7L1 7.5168E+3	7L2 6.6900E+3	7L3 5.9271E+2	3L2 2.7024E+4	7L4 2.0367E+3	3L3 4.4660E+4	3L4 4.9704E+4	NA	NA	NA	NA	NA	NA	NA
bc5c89ca506ae86acec7c8db6cc5fe49	NA	Unknown protein	NA	16.96 (95% CI:3.82 to 75.4)	0.0391	4.0843	3L1 8.4371E+3	7L1 2.6946E+5	7L2 5.0529E+4	7L3 2.2356E+5	3L2 1.1796E+4	7L4 3.3239E+4	3L3 3.5262E+3	3L4 3.4820E+3	NA	NA	NA	NA	NA	NA	NA
bee16aab68d3856eeeda1b597993ba23	NA	Unknown protein	NA	0.18 (95% CI:0.09 to 0.36)	0.0212	-2.4862	3L1 3.7871E+5	7L1 4.6068E+4	7L2 5.4242E+4	7L3 6.1378E+4	3L2 2.9184E+5	7L4 2.4146E+4	3L3 2.1958E+5	3L4 1.5037E+5	NA	NA	NA	NA	NA	NA	NA
c2b40f825fc1a05a3cbf8bc81f79fb0c	NA	Unknown protein	NA	13.61 (95% CI:4.32 to 42.89)	0.0246	3.7669	3L1 3.5664E+4	7L1 6.7750E+5	7L2 4.9905E+5	7L3 2.4913E+5	3L2 2.4230E+4	7L4 1.0686E+5	3L3 2.5172E+4	3L4 1.2050E+4	NA	NA	NA	NA	NA	NA	NA
c30642d2811fde493d49707b7029acf1	NA	Unknown protein	NA	0.22 (95% CI:0.13 to 0.37)	0.0141	-2.1682	3L1 7.0615E+5	7L1 9.6450E+4	7L2 9.3841E+4	7L3 1.1350E+5	3L2 4.1788E+5	7L4 8.5283E+4	3L3 4.5618E+5	3L4 2.6557E+5	NA	NA	NA	NA	NA	NA	NA
c8260d467929444825ece46d29cf0bb5	NA	Unknown protein	NA	24.46 (95% CI:5.01 to 119.45)	0.0347	4.6124	3L1 1.6227E+4	7L1 3.5860E+5	7L2 4.5085E+5	7L3 3.5901E+5	3L2 9.9062E+3	7L4 4.9075E+4	3L3 1.5938E+4	3L4 3.1059E+3	NA	NA	NA	NA	NA	NA	NA
cb0629ee21d76620c37e81472165c6ef	NA	Unknown protein	NA	3.18 (95% CI:2.1 to 4.82)	0.0165	1.6705	3L1 2.8887E+4	7L1 1.4023E+5	7L2 9.6521E+4	7L3 1.2463E+5	3L2 5.4191E+4	7L4 1.0509E+5	3L3 3.7648E+4	3L4 2.9292E+4	NA	NA	NA	NA	NA	NA	NA
cd504ac3c8067625bef8c35cec29cc6d	NA	Unknown protein	NA	0.13 (95% CI:0.05 to 0.33)	0.028	-2.983	3L1 6.2041E+5	7L1 1.7616E+4	7L2 6.8026E+4	7L3 8.5940E+4	3L2 3.8305E+5	7L4 5.5488E+4	3L3 3.1705E+5	3L4 2.9636E+5	NA	NA	NA	NA	NA	NA	NA
ce479bcc124c5b2aaeba7ecb72b39afb	NA	Unknown protein	NA	2.49 (95% CI:1.51 to 4.1)	0.0421	1.3148	3L1 2.1331E+5	7L1 7.1365E+5	7L2 8.0881E+5	7L3 6.2263E+5	3L2 2.3748E+5	7L4 3.2660E+5	3L3 2.4961E+5	3L4 2.4239E+5	NA	NA	NA	NA	NA	NA	NA
cef904077668c29d5b37a4a1bed05bea	NA	Unknown protein	NA	5.84 (95% CI:2.3 to 14.84)	0.0391	2.546	3L1 1.5559E+4	7L1 2.9804E+5	7L2 3.2202E+5	7L3 1.4539E+5	3L2 5.4400E+4	7L4 1.1399E+5	3L3 4.7195E+4	3L4 3.4235E+4	NA	NA	NA	NA	NA	NA	NA
cfb9b724cc558c3bb82d5753be5a7df0	NA	Unknown protein	NA	13.61 (95% CI:4.32 to 42.89)	0.0246	3.7669	3L1 3.5664E+4	7L1 6.7750E+5	7L2 4.9905E+5	7L3 2.4913E+5	3L2 2.4230E+4	7L4 1.0686E+5	3L3 2.5172E+4	3L4 1.2050E+4	NA	NA	NA	NA	NA	NA	NA
d28092cbabbe4bc912dc73505ae56721	NA	Unknown protein	NA	13.61 (95% CI:4.32 to 42.89)	0.0246	3.7669	3L1 3.5664E+4	7L1 6.7750E+5	7L2 4.9905E+5	7L3 2.4913E+5	3L2 2.4230E+4	7L4 1.0686E+5	3L3 2.5172E+4	3L4 1.2050E+4	NA	NA	NA	NA	NA	NA	NA
d348b6b1fb18b003db8575a4a09bb7c0	NA	Unknown protein	NA	0.22 (95% CI:0.13 to 0.37)	0.0141	-2.1682	3L1 7.0615E+5	7L1 9.6450E+4	7L2 9.3841E+4	7L3 1.1350E+5	3L2 4.1788E+5	7L4 8.5283E+4	3L3 4.5618E+5	3L4 2.6557E+5	NA	NA	NA	NA	NA	NA	NA
d4a73f27bb114d11c614034506aaaa1e	NA	Unknown protein	NA	0.22 (95% CI:0.13 to 0.37)	0.0141	-2.1682	3L1 7.0615E+5	7L1 9.6450E+4	7L2 9.3841E+4	7L3 1.1350E+5	3L2 4.1788E+5	7L4 8.5283E+4	3L3 4.5618E+5	3L4 2.6557E+5	NA	NA	NA	NA	NA	NA	NA
d4f50ae09c484f2af613eacad9dc62a4	NA	Unknown protein	NA	13.72 (95% CI:4.39 to 42.89)	0.0239	3.7787	3L1 1.5944E+4	7L1 3.9807E+5	7L2 6.2261E+5	7L3 4.3301E+5	3L2 3.7431E+4	7L4 9.7395E+4	3L3 1.5810E+4	3L4 3.1221E+4	NA	NA	NA	NA	NA	NA	NA
d74eac3e43fbd5cc7c22e53a99469129	NA	Unknown protein	NA	0.14 (95% CI:0.08 to 0.24)	0.0141	-2.8874	3L1 3.5708E+5	7L1 2.0232E+4	7L2 3.6321E+4	7L3 4.7248E+4	3L2 2.2951E+5	7L4 2.9246E+4	3L3 2.1360E+5	3L4 1.7390E+5	NA	NA	NA	NA	NA	NA	NA
d76b51255464ce2641ee321793587009	NA	Unknown protein	NA	5.39 (95% CI:2.93 to 9.92)	0.0167	2.4309	3L1 6.7143E+4	7L1 4.1581E+5	7L2 5.9030E+5	7L3 3.1040E+5	3L2 7.3761E+4	7L4 2.5211E+5	3L3 1.0161E+5	3L4 4.5149E+4	NA	NA	NA	NA	NA	NA	NA
d870cc158e46e5e372a99245170761f5	NA	Unknown protein	NA	13.2 (95% CI:4.35 to 40.06)	0.0239	3.7226	3L1 1.6125E+4	7L1 2.9342E+5	7L2 4.4888E+5	7L3 3.3661E+5	3L2 2.5948E+4	7L4 6.8894E+4	3L3 1.1511E+4	3L4 2.0884E+4	NA	NA	NA	NA	NA	NA	NA
d92362724bfc00d13d63194d2aa360f4	NA	Unknown protein	NA	13.72 (95% CI:4.39 to 42.89)	0.0239	3.7787	3L1 1.5944E+4	7L1 3.9807E+5	7L2 6.2261E+5	7L3 4.3301E+5	3L2 3.7431E+4	7L4 9.7395E+4	3L3 1.5810E+4	3L4 3.1221E+4	NA	NA	NA	NA	NA	NA	NA
dc7fcefb49344a7c575b8064addeb1ae	NA	Unknown protein	NA	0.19 (95% CI:0.08 to 0.47)	0.0418	-2.3933	3L1 2.0201E+5	7L1 6.4498E+4	7L2 4.6417E+4	7L3 4.3191E+4	3L2 2.0888E+5	7L4 1.2402E+4	3L3 1.9692E+5	3L4 1.4704E+5	NA	NA	NA	NA	NA	NA	NA
dc85f31a5c5bd7818b9bf8e3c7b2e8bc	NA	Unknown protein	NA	0.05 (95% CI:0.02 to 0.16)	0.0182	-4.2035	3L1 3.5643E+5	7L1 4.4521E+4	7L2 9.0599E+3	7L3 1.1795E+4	3L2 3.0915E+5	7L4 7.1802E+3	3L3 1.5865E+5	3L4 2.2514E+5	NA	NA	NA	NA	NA	NA	NA
dd8aa984853df22243d4f13d6dd53297	NA	Unknown protein	NA	0.24 (95% CI:0.11 to 0.5)	0.0386	-2.0793	3L1 2.6963E+5	7L1 4.5635E+4	7L2 5.5184E+4	7L3 5.0954E+4	3L2 2.0977E+5	7L4 2.1476E+4	3L3 1.5432E+5	3L4 1.0069E+5	NA	NA	NA	NA	NA	NA	NA
de340de6cc8be46bd108f0725e9d6df5	NA	Unknown protein	NA	6.97 (95% CI:2.5 to 19.48)	0.0391	2.8018	3L1 2.1014E+5	7L1 2.6640E+6	7L2 3.2084E+6	7L3 1.1023E+6	3L2 3.9896E+5	7L4 6.8016E+5	3L3 1.4962E+5	3L4 2.1605E+5	NA	NA	NA	NA	NA	NA	NA
def74163b7d2e45b8f130c80782908cd	NA	Unknown protein	NA	0.13 (95% CI:0.05 to 0.35)	0.0319	-2.9105	3L1 3.8699E+5	7L1 1.2276E+4	7L2 2.8601E+4	7L3 4.2704E+4	3L2 1.4575E+5	7L4 4.8897E+4	3L3 2.8662E+5	3L4 1.4493E+5	NA	NA	NA	NA	NA	NA	NA
e0e9b7ca03f6358122caa2106cd0b59c	NA	Unknown protein	NA	13.61 (95% CI:4.32 to 42.89)	0.0246	3.7669	3L1 3.5664E+4	7L1 6.7750E+5	7L2 4.9905E+5	7L3 2.4913E+5	3L2 2.4230E+4	7L4 1.0686E+5	3L3 2.5172E+4	3L4 1.2050E+4	NA	NA	NA	NA	NA	NA	NA
e1c8ad050e6c0131127fa433b5bfd397	NA	Unknown protein	NA	0.18 (95% CI:0.07 to 0.48)	0.047	-2.4809	3L1 1.3676E+5	7L1 1.3024E+4	7L2 5.5218E+4	7L3 1.0655E+4	3L2 1.2118E+5	7L4 1.4520E+4	3L3 9.2127E+4	3L4 7.0766E+4	NA	NA	NA	NA	NA	NA	NA
e1d37c9ce72ab70b3ad3b3652d727e4a	NA	Unknown protein	NA	9.59 (95% CI:3.5 to 26.25)	0.0257	3.2608	3L1 2.3360E+4	7L1 2.8850E+5	7L2 1.1561E+5	7L3 1.6388E+5	3L2 2.4345E+4	7L4 7.0283E+4	3L3 8.2466E+3	3L4 9.7048E+3	NA	NA	NA	NA	NA	NA	NA
e268a46d775e545949ac1547b0e54509	NA	Unknown protein	NA	18.48 (95% CI:4.73 to 72.29)	0.029	4.2083	3L1 3.4480E+4	7L1 8.3755E+5	7L2 4.7620E+5	7L3 3.5781E+5	3L2 1.2378E+4	7L4 7.7788E+4	3L3 1.5257E+4	3L4 1.4603E+4	NA	NA	NA	NA	NA	NA	NA
e39eb084c3b3de3d5688d545f88706e9	NA	Unknown protein	NA	8.72 (95% CI:2.79 to 27.29)	0.0391	3.1244	3L1 9.3739E+3	7L1 9.2073E+4	7L2 3.6756E+5	7L3 1.7266E+5	3L2 2.6630E+4	7L4 5.7049E+4	3L3 1.9215E+4	3L4 1.2018E+4	NA	NA	NA	NA	NA	NA	NA
e512a957839e6ef872a66eac45dcac4b	NA	Unknown protein	NA	0.18 (95% CI:0.09 to 0.36)	0.0212	-2.4862	3L1 3.7871E+5	7L1 4.6068E+4	7L2 5.4242E+4	7L3 6.1378E+4	3L2 2.9184E+5	7L4 2.4146E+4	3L3 2.1958E+5	3L4 1.5037E+5	NA	NA	NA	NA	NA	NA	NA
e8c0224265acef3e713ac1254e10f05b	NA	Unknown protein	NA	17.25 (95% CI:5.32 to 56)	0.0219	4.1089	3L1 8.9180E+3	7L1 5.9611E+4	7L2 1.9545E+5	7L3 9.7612E+4	3L2 1.2050E+4	7L4 8.2256E+4	3L3 5.2871E+3	3L4 1.8577E+3	NA	NA	NA	NA	NA	NA	NA
ebd9fe0ad145d781ea65f26be8ea15f2	NA	Unknown protein	NA	13.72 (95% CI:4.39 to 42.89)	0.0239	3.7787	3L1 1.5944E+4	7L1 3.9807E+5	7L2 6.2261E+5	7L3 4.3301E+5	3L2 3.7431E+4	7L4 9.7395E+4	3L3 1.5810E+4	3L4 3.1221E+4	NA	NA	NA	NA	NA	NA	NA
ec0ad46a93202939debc06c7eaa98382	NA	Unknown protein	NA	0.17 (95% CI:0.07 to 0.42)	0.0387	-2.592	3L1 1.9219E+6	7L1 1.6777E+5	7L2 5.0896E+5	7L3 1.3550E+5	3L2 9.1075E+5	7L4 1.2002E+5	3L3 1.2267E+6	3L4 8.5471E+5	NA	NA	NA	NA	NA	NA	NA
edffae5fac8410e0626ae002b9aff894	NA	Unknown protein	NA	5.33 (95% CI:2.19 to 12.98)	0.0391	2.4143	3L1 4.2924E+4	7L1 3.9285E+5	7L2 1.4598E+5	7L3 1.4457E+5	3L2 1.8013E+4	7L4 9.1847E+4	3L3 3.9594E+4	3L4 3.0808E+4	NA	NA	NA	NA	NA	NA	NA
ee7d59fd11adaa8af16bac94a2a02c6d	NA	Unknown protein	NA	5.71 (95% CI:2.72 to 11.97)	0.0239	2.5132	3L1 1.4875E+5	7L1 1.0838E+6	7L2 4.5247E+5	7L3 1.1461E+6	3L2 1.3084E+5	7L4 3.8528E+5	3L3 1.1205E+5	3L4 9.3484E+4	NA	NA	NA	NA	NA	NA	NA
ef0b07c7fb76a8db0b30ac50dd2f7218	NA	Unknown protein	NA	0.18 (95% CI:0.07 to 0.48)	0.047	-2.4809	3L1 1.3676E+5	7L1 1.3024E+4	7L2 5.5218E+4	7L3 1.0655E+4	3L2 1.2118E+5	7L4 1.4520E+4	3L3 9.2127E+4	3L4 7.0766E+4	NA	NA	NA	NA	NA	NA	NA
efcb5f841ef3b6826307e72946b3e683	NA	Unknown protein	NA	10.61 (95% CI:3.18 to 35.4)	0.0374	3.4077	3L1 6.9515E+3	7L1 1.5070E+5	7L2 6.9391E+4	7L3 9.9455E+4	3L2 9.0317E+3	7L4 1.7661E+4	3L3 4.2143E+3	3L4 5.4721E+3	NA	NA	NA	NA	NA	NA	NA
f044e3a4bacb0890640add94a830c6ec	NA	Unknown protein	NA	0.18 (95% CI:0.07 to 0.47)	0.0421	-2.4361	3L1 3.0217E+5	7L1 1.5525E+5	7L2 1.3054E+5	7L3 1.1137E+5	3L2 6.7940E+5	7L4 3.6867E+4	3L3 7.0272E+5	3L4 4.9471E+5	NA	NA	NA	NA	NA	NA	NA
f070371470ab24db8c1246403367c92f	NA	Unknown protein	NA	8.17 (95% CI:2.94 to 22.68)	0.0327	3.0306	3L1 2.1654E+5	7L1 8.7036E+5	7L2 8.3116E+5	7L3 7.2079E+5	3L2 8.2960E+4	7L4 4.9266E+5	3L3 1.0175E+5	3L4 3.1518E+4	NA	NA	NA	NA	NA	NA	NA
f19ae181bc10f729ce41d13290ffe6d8	NA	Unknown protein	NA	0.01 (95% CI:0 to 0.12)	0.0391	-6.5924	3L1 1.0301E+6	7L1 2.3163E+3	7L2 1.3329E+5	7L3 1.9851E+3	3L2 6.4019E+5	7L4 5.4637E+3	3L3 6.4702E+5	3L4 6.8048E+5	NA	NA	NA	NA	NA	NA	NA
f484507df0bd36c77f832afd9b573201	NA	Unknown protein	NA	58.18 (95% CI:14.01 to 241.6)	0.0157	5.8625	3L1 8.3004E+3	7L1 5.6049E+5	7L2 7.0452E+5	7L3 4.2587E+5	3L2 1.1359E+4	7L4 1.1080E+5	3L3 9.1016E+3	3L4 1.8951E+3	NA	NA	NA	NA	NA	NA	NA
f4976b43b9465828b2912dfa0c922612	NA	Unknown protein	NA	0.18 (95% CI:0.07 to 0.48)	0.047	-2.4809	3L1 1.3676E+5	7L1 1.3024E+4	7L2 5.5218E+4	7L3 1.0655E+4	3L2 1.2118E+5	7L4 1.4520E+4	3L3 9.2127E+4	3L4 7.0766E+4	NA	NA	NA	NA	NA	NA	NA
f4f04cdc1115fd13f9196672a3527786	NA	Unknown protein	NA	13.2 (95% CI:4.35 to 40.06)	0.0239	3.7226	3L1 1.6125E+4	7L1 2.9342E+5	7L2 4.4888E+5	7L3 3.3661E+5	3L2 2.5948E+4	7L4 6.8894E+4	3L3 1.1511E+4	3L4 2.0884E+4	NA	NA	NA	NA	NA	NA	NA
f62e3c8781ea7bc2406fbe6f818d17ec	NA	Unknown protein	NA	5.68 (95% CI:3.36 to 9.63)	0.0141	2.5069	3L1 1.6779E+5	7L1 6.9168E+5	7L2 9.9523E+5	7L3 5.9527E+5	3L2 1.6944E+5	7L4 5.9828E+5	3L3 9.0871E+4	3L4 9.0909E+4	NA	NA	NA	NA	NA	NA	NA
f66ae406fc6a01586ff62b81813788f8	NA	Unknown protein	NA	35.19 (95% CI:10.8 to 114.66)	0.0141	5.1372	3L1 4.2457E+4	7L1 8.9873E+5	7L2 1.2451E+6	7L3 6.4664E+5	3L2 8.7646E+3	7L4 2.7500E+5	3L3 2.7253E+4	3L4 1.2792E+4	NA	NA	NA	NA	NA	NA	NA
f83309ee699afc5055f71e83d4bd3d19	NA	Unknown protein	NA	42.43 (95% CI:13.55 to 132.91)	0.0141	5.4071	3L1 2.2418E+4	7L1 2.1856E+6	7L2 1.1161E+6	7L3 7.1469E+5	3L2 8.3337E+4	7L4 1.0080E+6	3L3 1.2165E+4	3L4 2.3847E+4	NA	NA	NA	NA	NA	NA	NA
fa6c7b37b15d77df1b860e1c486210e9	NA	Unknown protein	NA	13.72 (95% CI:4.39 to 42.89)	0.0239	3.7787	3L1 1.5944E+4	7L1 3.9807E+5	7L2 6.2261E+5	7L3 4.3301E+5	3L2 3.7431E+4	7L4 9.7395E+4	3L3 1.5810E+4	3L4 3.1221E+4	NA	NA	NA	NA	NA	NA	NA
fb8356d9232271f4189e5cfa6ea5cfa7	NA	Unknown protein	NA	13.72 (95% CI:4.39 to 42.89)	0.0239	3.7787	3L1 1.5944E+4	7L1 3.9807E+5	7L2 6.2261E+5	7L3 4.3301E+5	3L2 3.7431E+4	7L4 9.7395E+4	3L3 1.5810E+4	3L4 3.1221E+4	NA	NA	NA	NA	NA	NA	NA
fcd6c815455e4e7e4e797eadbccde100	NA	Unknown protein	NA	61.79 (95% CI:12.52 to 304.96)	0.0201	5.9494	3L1 2.8845E+4	7L1 6.0447E+5	7L2 1.0563E+6	7L3 5.7751E+5	3L2 1.1657E+4	7L4 2.2529E+5	3L3 1.8768E+3	3L4 9.0281E+3	NA	NA	NA	NA	NA	NA	NA
fd07d42e8ae174fa89eb344f2ad062fa	NA	Unknown protein	NA	13.72 (95% CI:4.39 to 42.89)	0.0239	3.7787	3L1 1.5944E+4	7L1 3.9807E+5	7L2 6.2261E+5	7L3 4.3301E+5	3L2 3.7431E+4	7L4 9.7395E+4	3L3 1.5810E+4	3L4 3.1221E+4	NA	NA	NA	NA	NA	NA	NA
fd89093ab4c9911e9dde7c1350552fee	NA	Unknown protein	NA	0.19 (95% CI:0.08 to 0.43)	0.0365	-2.4295	3L1 3.1231E+5	7L1 1.0312E+5	7L2 6.5088E+4	7L3 3.7722E+4	3L2 5.4752E+5	7L4 3.6370E+4	3L3 1.6731E+5	3L4 2.7110E+5	NA	NA	NA	NA	NA	NA	NA
fe7d30d9ce54ce8669c2dedbd91ad50e	NA	Unknown protein	NA	5.33 (95% CI:2.19 to 12.98)	0.0391	2.4143	3L1 4.2924E+4	7L1 3.9285E+5	7L2 1.4598E+5	7L3 1.4457E+5	3L2 1.8013E+4	7L4 9.1847E+4	3L3 3.9594E+4	3L4 3.0808E+4	NA	NA	NA	NA	NA	NA	NA
21e261e65e220ede982fb686d6a45e4c	1331	Urea ABC transporter substrate-binding protein	Amino acid transport and metabolism	3.13 (95% CI:1.76 to 5.58)	0.0365	1.6471	3L1 4.4794E+4	7L1 1.3021E+5	7L2 2.6244E+5	7L3 1.0259E+5	3L2 3.6464E+4	7L4 1.5658E+5	3L3 6.5861E+4	3L4 5.3024E+4	5	Proteobacteria	Alphaproteobacteria	Rhodobacterales
d37e9654d867fb20bcb46e1bfa65ec0f	1133	Urease subunit alpha	Amino acid transport and metabolism	0.11 (95% CI:0.03 to 0.4)	0.0489	-3.139	3L1 1.6179E+5	7L1 4.6998E+4	7L2 2.1372E+4	7L3 4.8797E+3	3L2 2.6599E+5	7L4 3.0418E+4	3L3 1.6404E+5	3L4 1.2718E+5	9	Proteobacteria	Gammaproteobacteria	Pseudomonadales	Pseudomonadaceae	Pseudomonas
4978e6782cff0c7b0974dc8324eba026	1774	UTP--glucose-1-phosphate uridylyltransferase	Cell wall/membrane/envelope biogenesis	0.22 (95% CI:0.1 to 0.51)	0.0424	-2.1787	3L1 3.8992E+5	7L1 4.3000E+4	7L2 1.6465E+5	7L3 4.3664E+4	3L2 3.3408E+5	7L4 7.8440E+4	3L3 3.5235E+5	3L4 2.2199E+5	4	Proteobacteria	Gammaproteobacteria	Pseudomonadales	Pseudomonadaceae	Pseudomonas	NA
ee5a61497e5cc4c99190bf27d24de56a	240	UTP--glucose-1-phosphate uridylyltransferase	Cell wall/membrane/envelope biogenesis	8.39 (95% CI:2.78 to 25.31)	0.0391	3.0688	3L1 2.6215E+4	7L1 4.8150E+5	7L2 3.6530E+5	7L3 1.9128E+5	3L2 6.9734E+4	7L4 1.1618E+5	3L3 1.5019E+4	3L4 2.8722E+4	17	Proteobacteria	Gammaproteobacteria	Oceanospirillales	Oceanospirillaceae	Marinomonas
7bb7e9742bd26970442d0e3f34de633f	28	VipB domain-containing protein	Intracellular trafficking, secretion, and vesicular transport	0.22 (95% CI:0.1 to 0.51)	0.0473	-2.1577	3L1 7.9463E+5	7L1 2.3357E+5	7L2 1.4750E+5		3L2 6.6645E+5	7L4 8.1233E+4	3L3 7.4785E+5	3L4 3.9478E+5	65	Proteobacteria	Gammaproteobacteria	Pseudomonadales	Pseudomonadaceae	Pseudomonas	Pseudomonas aeruginosa
7657c4243a8ad2967f3d4a84663cc162	1316	Z1 domain-containing protein	General function prediction only	10.79 (95% CI:2.95 to 39.4)	0.0414	3.4312	3L1 6.8943E+3	7L1 1.5104E+5	7L2 2.0170E+5	7L3 2.9755E+4	3L2 6.9318E+3	7L4 4.1605E+4	3L3 1.3741E+4	3L4 4.2424E+3	3	Proteobacteria	Gammaproteobacteria	Pseudomonadales	Pseudomonadaceae	Pseudomonas
