# Supplementary material for: Decoding Microbial Plastic Colonisation: Multi‐Omic Insights Into the Fast‐Evolving Dynamics of Early‐Stage Biofilms
Source: Proteomics. 2025 Jan 6;25(7):e202400208. doi: 10.1002/pmic.202400208 (PMC11962581; doi:10.1002/pmic.202400208)
Supplement: Supplementary file 5 — Supplementary File_S5 Peptide Summary Exports generated by Protein Pilot, including peptide sequences (Conf ≥50), and associated metadata for each condition and replicate. [file PMIC-25-e202400208-s005.xlsx]

## Sheet: PeptideData
Day	Replicate	N	Unused	Total	%Cov	%Cov(95)	Contrib	Conf	Sequence	Modifications	ProteinModifications	Cleavages	dMass	Sc	Acq Time	Intensity (Peptide)	PrecursorIntensityAcquisition	Apex Time (Peptide)	Elution Peak Width (Peptide)	MS2Counts
3	1	1	93.91	93.91	56.13	49.16	2	99	ADKPLVGTGMER				0.00236748	18	35.3214	23642.2	12333.3	35.47	0.25	5427.4
3	1	1	93.91	93.91	56.13	49.16	2	99	ALMGSNMQR				0.00149158	14	34.9253	19600.1	17566.3	34.97	0.16	8621.81
3	1	1	93.91	93.91	56.13	49.16	2	99	APADVTLMDVSPK	Ala->Glu@3; Asp->Glu@4	Ala->Glu@659; Asp->Glu@660		0.000296697	22	57.7991	23234.2	19359	57.89	0.33	4928.31
3	1	1	93.91	93.91	56.13	49.16	2	99	CVGEMAENQFR	Carbamidomethyl(C)@1			0.00193295	13	45.6259	11473.1	1922.01	45.38	0.25	1211.57
3	1	1	93.91	93.91	56.13	49.16	2	99	DAAETLFNNLFFSPER	Deamidated(N)@9			-0.00509672	20	75.9635	12248.7	11733.8	75.98	0.58	12253.5
3	1	1	93.91	93.91	56.13	49.16	2	99	DSGVCVVAR	Carbamidomethyl(C)@5			0.0017266	14	32.3629	17096.8	13996.2	32.49	0.33	6673.53
3	1	1	93.91	93.91	56.13	49.16	2	99	DVGLHAAFK				-0.00677349	11	44.3481	4826.42	3789.6	44.07	0.91	1665.14
3	1	1	93.91	93.91	56.13	49.16	2	99	EDIVAVLK				0.000582714	13	55.8397	21760.6	21757.9	55.9	0.58	9514.62
3	1	1	93.91	93.91	56.13	49.16	2	99	EFFGSSQLSQFMDQNNPLSEITHK				-0.000776765	26	75.1404	21108.2	20864.1	75.15	0.25	8032.84
3	1	1	93.91	93.91	56.13	49.16	2	99	EGLVTDEIVFLSAIEEADHVIAQASAAMNDK	Ala->Thr@27	Ala->Thr@633		0.00369951	22	76.3133	8776.83	8558.39	76.32	0.58	3105.73
3	1	1	93.91	93.91	56.13	49.16	2	99	ELEVPLDYVLGR	Glu->Thr@1	Glu->Thr@295		-0.00107514	18	74.7646	40376.5	39819.4	74.74	0.17	21782.9
3	1	1	93.91	93.91	56.13	49.16	2	99	GETQLTPEEK				-0.00251828	14	28.7402	14557.1	13230.4	28.78	0.25	4323.97
3	1	1	93.91	93.91	56.13	49.16	2	99	GIVDDIDHLGNR				0.000922458	12	59.9814	14592.8	14377.6	59.97	0.5	7091.82
3	1	1	93.91	93.91	56.13	49.16	2	99	GSWLDFEFDPK				0.00392238	16	74.5136	17053.5	16695.4	74.49	0.17	11717.6
3	1	1	93.91	93.91	56.13	49.16	2	99	IETLYTNDIDCGPFVSDTLK	Carbamidomethyl(C)@11			0.0156358	23	72.7907	14770.2	13969.6	72.75	0.33	12793.3
3	1	1	93.91	93.91	56.13	49.16	2	99	KLQQGDDLAPGVLK			missed K-L@1	-0.0057353	17	47.2463	8652.9	7771.9	47.3	0.25	10054.5
3	1	1	93.91	93.91	56.13	49.16	2	99	LADMPESGQMQLFDGR	Met->Leu@4; Phe->Thr@13	Met->Leu@1225; Phe->Thr@1234		-0.00197085	22	56.0687	17808.8	9608.6	56.23	0.25	2900.35
3	1	1	93.91	93.91	56.13	49.16	2	99	LGPEEITADIPNVGEAALNK				0.00733821	22	71.8733	15096.2	12573.9	71.93	0.33	7260.18
3	1	1	93.91	93.91	56.13	49.16	2	99	LIIFDKESSNK			missed K-E@6	-0.00520892	11	47.5519	3340.32	2924.14	47.7	0.41	1755.4
3	1	1	93.91	93.91	56.13	49.16	2	99	LPASVLLR				-0.00175669	11	56.578	5703.02	5604.22	56.57	0.33	2635.61
3	1	1	93.91	93.91	56.13	49.16	2	99	LQQGDDLAPGVLK				2.82E-05	20	51.3317	14746.5	13878	51.36	0.25	5014.36
3	1	1	93.91	93.91	56.13	49.16	2	99	MAEDALNEQLEK				0.00160551	16	46.8625	29576.4	8328.17	46.63	0.17	2642.67
3	1	1	93.91	93.91	56.13	49.16	2	99	MEPGMPESFNVLIK				0.0030167	16	73.0537	26275.5	26063.4	73.07	0.25	9658.09
3	1	1	93.91	93.91	56.13	49.16	2	99	MNVGQILETHLGLAAK				-0.00484933	18	73.6698	27326	23476.9	73.74	0.17	4551.85
3	1	1	93.91	93.91	56.13	49.16	2	99	NGVPMATPVFDGAK	Asn->Gly@1	Asn->Gly@1199		0.0017878	17	57.2979	25166.9	17749.3	57.4	0.25	6719.83
3	1	1	93.91	93.91	56.13	49.16	2	99	QVVSVAASLIPFLEHDDANR				0.00158671	26	74.9426	60377.2	56295.2	74.99	0.17	26777.1
3	1	1	93.91	93.91	56.13	49.16	2	99	RGGVIDSVDASR			missed R-G@1	-0.000871526	13	34.5701	2793.39	2268.6	34.48	0.25	3191.24
3	1	1	93.91	93.91	56.13	49.16	2	99	SDIMADGPSTDMGELALGQNMR				-0.00176213	15	70.2386	10385	3923.25	70.42	0.25	1767.3
3	1	1	93.91	93.91	56.13	49.16	2	99	SNQNTCINQR	Carbamidomethyl(C)@6		cleaved R-P@C-term	5.85E-05	14	19.7495	5154.6	4374.61	19.83	0.17	2070.85
3	1	1	93.91	93.91	56.13	49.16	2	99	SPGVFFDHDR				0.000564526	14	47.2696	3731.74	3444.55	47.21	0.58	1975.24
3	1	1	93.91	93.91	56.13	49.16	2	99	STGSYSLVTQQPLGGK				-0.00137854	23	51.6765	11344.6	7325.12	51.77	0.25	2132.31
3	1	1	93.91	93.91	56.13	49.16	2	99	SVFPIISYSGNAALEYVGYR				-0.00864493	13	75.526	7427.8	6756.84	75.49	0.42	4987.72
3	1	1	93.91	93.91	56.13	49.16	2	99	TEIEGSGVLCK	Carbamidomethyl(C)@10			7.70E-05	18	41.073	17258.6	16155.5	41.1	0.25	6627.28
3	1	1	93.91	93.91	56.13	49.16	2	99	TNQYGFLESPYR				0.00155586	17	61.8655	15399	15236.9	61.88	0.33	4375.47
3	1	1	93.91	93.91	56.13	49.16	2	99	VADDEVETGEAGVDIYNLTK				0.00507125	23	66.4916	11092.8	10812.4	66.52	0.33	4106.01
3	1	1	93.91	93.91	56.13	49.16	2	99	VCPIETPEGPNIGLINSLAAYAR	Carbamidomethyl(C)@2			0.0128725	25	75.127	25076.5	24009.1	75.16	0.17	36040.9
3	1	1	93.91	93.91	56.13	49.16	2	99	VIVSQLHR				-0.00117823	12	33.767	6310.39	5883.43	33.82	0.33	3362.35
3	1	1	93.91	93.91	56.13	49.16	2	99	VSALGPGGLTR				-0.00164757	15	44.2663	39476	30998.5	44.39	0.25	12575.4
3	1	1	93.91	93.91	56.13	49.16	1.85387	99	GTVIDVQVFTR				-0.00937778	11	66.3113	2301.83	1681.86	66.77	1.91	1561.48
3	1	1	93.91	93.91	56.13	49.16	1.79588	99	EFLQAGATK				-0.00110636	14	37.2418	18100.6	18050.5	37.28	0.25	7953.97
3	1	1	93.91	93.91	56.13	49.16	1.5376	99	GVVSVIMPVEDMPHDANGTPVDIVLNPLGVPSR	Ile->Val@23	Ile->Val@1119		0.0030925	18	75.0481	13972.2	13108.1	75.07	0.25	7995.02
3	1	1	93.91	93.91	56.13	49.16	0.692504	99	LSMAESEGLMPQDLINAK			cleaved K-P@C-term	0.00641896	16	72.1172	8172.66	7944.15	72.09	0.25	6952.61
3	1	1	93.91	93.91	56.13	49.16	0.354578	99	FERPVTVGYMY			cleaved Y-M@C-term	-0.00179441	10	63.2632	2892.13	2745.1	63.2	0.58	1586.18
3	1	1	93.91	93.91	56.13	49.16	0.138466	99	LGEPAFDVK	Gly->Pro@2	Gly->Pro@86		0.00852257	12	54.9431	6749.73	5038.52	55.08	0.33	2510.71
3	1	1	93.91	93.91	56.13	49.16	0	99	ADKPLVGTGMER				0.00236748	19	35.4032	23642.2	20051	35.47	0.25	9693.89
3	1	1	93.91	93.91	56.13	49.16	0	99	ADKPLVGTGMER				0.00236748	19	35.4851	23642.2	22985.1	35.47	0.25	11991.3
3	1	1	93.91	93.91	56.13	49.16	0	99	ADKPLVGTGMER				0.00236748	17	35.6471	23642.2	11388.2	35.47	0.25	5065.81
3	1	1	93.91	93.91	56.13	49.16	0	99	ALMGSNMQR				0.00149158	13	34.8429	19600.1	10937.5	34.97	0.16	3386.74
3	1	1	93.91	93.91	56.13	49.16	0	99	ALMGSNMQR	Oxidation(M)@3			0.00444436	9	24.0952	741.86	395.48	25.14	1.32	548.121
3	1	1	93.91	93.91	56.13	49.16	0	99	ALMGSNMQR				0.00149158	13	35.0178	19600.1	17192.1	34.97	0.16	6328.46
3	1	1	93.91	93.91	56.13	49.16	0	99	APADVTLMDVSPK	Acetyl@N-term; Ala->Thr@3	Acetyl@657; Ala->Thr@659		0.000296697	18	57.8829	23234.2	22778	57.89	0.33	5608.26
3	1	1	93.91	93.91	56.13	49.16	0	99	APADVTLMDVSPK	Ala->Glu@3; Asp->Glu@4	Ala->Glu@659; Asp->Glu@660		0.000296697	22	57.9642	23234.2	20615.1	57.89	0.33	5108.37
3	1	1	93.91	93.91	56.13	49.16	0	99	APADVTLMDVSPK	Ala->Glu@3; Asp->Glu@4	Ala->Glu@659; Asp->Glu@660		0.000296697	21	58.0462	23234.2	14121.4	57.89	0.33	3073.78
3	1	1	93.91	93.91	56.13	49.16	0	99	CVGEMAENQFR	Carbamidomethyl(C)@1			0.00193295	18	45.2111	11473.1	6563.74	45.38	0.25	2214.26
3	1	1	93.91	93.91	56.13	49.16	0	99	CVGEMAENQFR	Carbamidomethyl(C)@1			0.00193295	19	45.2901	11473.1	10618.1	45.38	0.25	5328.02
3	1	1	93.91	93.91	56.13	49.16	0	99	CVGEMAENQFR	Carbamidomethyl(C)@1			0.00193295	16	45.2917	11473.1	10702.8	45.38	0.25	4530.77
3	1	1	93.91	93.91	56.13	49.16	0	99	CVGEMAENQFR	Carbamidomethyl(C)@1			0.00193295	18	45.3777	11473.1	11423.1	45.38	0.25	4875.36
3	1	1	93.91	93.91	56.13	49.16	0	99	CVGEMAENQFR	Carbamidomethyl(C)@1			0.00193295	17	45.4606	11473.1	8238.78	45.38	0.25	3417.21
3	1	1	93.91	93.91	56.13	49.16	0	99	DAAETLFNNLFFSPER				0.0216207	8	81.8383	207.41	205.84	81.81	0.25	713.858
3	1	1	93.91	93.91	56.13	49.16	0	99	DSGVCVVAR	Carbamidomethyl(C)@5			0.0017266	15	32.4448	17096.8	16820.5	32.49	0.33	7756.85
3	1	1	93.91	93.91	56.13	49.16	0	99	DSGVCVVAR	Carbamidomethyl(C)@5			0.0017266	15	32.5233	17096.8	15760.4	32.49	0.33	7135.65
3	1	1	93.91	93.91	56.13	49.16	0	99	EDIVAVLK				0.000582714	11	55.7592	21760.6	16460	55.9	0.58	7130.56
3	1	1	93.91	93.91	56.13	49.16	0	99	EGLVTDEIVFLSAIEEADHVIAQASAAMNDK	Ala->Thr@27	Ala->Thr@633		0.00369951	12	76.4773	8776.83	4400.95	76.32	0.58	1714.44
3	1	1	93.91	93.91	56.13	49.16	0	99	EGLVTDEIVFLSAIEEADHVIAQASAAMNDK	Ala->Thr@26	Ala->Thr@632		0.00369951	12	76.4773	8776.83	4400.95	76.32	0.58	1714.44
3	1	1	93.91	93.91	56.13	49.16	0	99	EGLVTDEIVFLSAIEEADHVIAQASAAMNDK	Ala->Thr@27	Ala->Thr@633		0.00369951	12	76.5623	8776.83	2373.53	76.32	0.58	1297.62
3	1	1	93.91	93.91	56.13	49.16	0	99	EGLVTDEIVFLSAIEEADHVIAQASAAMNDK	Ala->Thr@26	Ala->Thr@632		0.00369951	12	76.5623	8776.83	2373.53	76.32	0.58	1297.62
3	1	1	93.91	93.91	56.13	49.16	0	99	ELIDELVAVR	Glu->Thr@1	Glu->Thr@639	cleaved Q-E@N-term	-0.0024429	17	73.3348	45287.9	43708.6	73.32	0.17	9514.8
3	1	1	93.91	93.91	56.13	49.16	0	99	GETQLTPEEK				-0.00251828	13	28.9022	14557.1	10202.3	28.78	0.25	2937.53
3	1	1	93.91	93.91	56.13	49.16	0	99	GETQLTPEEK				-0.00251828	14	28.822	14557.1	13673	28.78	0.25	4607.91
3	1	1	93.91	93.91	56.13	49.16	0	99	GIVDDIDHLGNR				0.000922458	11	60.3099	14592.8	5390.39	59.97	0.5	3138.24
3	1	1	93.91	93.91	56.13	49.16	0	99	GVVSVIMPVEDMPHDANGTPVDIVLNPLGVPSR	Ile->Val@23	Ile->Val@1119		0.00439253	15	75.0672	11638.8	11572.2	75.07	0.17	3056.08
3	1	1	93.91	93.91	56.13	49.16	0	99	GVVSVIMPVEDMPHDANGTPVDIVLNPLGVPSR	Ile->Val@23	Ile->Val@1119		0.0030925	14	75.1329	13972.2	9981.49	75.07	0.25	4622.72
3	1	1	93.91	93.91	56.13	49.16	0	99	GVVSVIMPVEDMPHDANGTPVDIVLNPLGVPSR	Ile->Val@23	Ile->Val@1119		0.0030925	15	74.9659	13972.2	10029.5	75.07	0.25	7348.86
3	1	1	93.91	93.91	56.13	49.16	0	99	KLQQGDDLAPGVLK			missed K-L@1	-0.0309319	14	47.3681	1649.13	1622.42	47.62	0.58	983.493
3	1	1	93.91	93.91	56.13	49.16	0	99	KLQQGDDLAPGVLK			missed K-L@1	-0.0057353	15	47.1585	8652.9	5184.73	47.3	0.25	5525.65
3	1	1	93.91	93.91	56.13	49.16	0	99	LADMPESGQMQLFDGR	Met->Leu@4; Phe->Thr@13	Met->Leu@1225; Phe->Thr@1234		-0.00197085	27	56.1515	17808.8	16109	56.23	0.25	7569.41
3	1	1	93.91	93.91	56.13	49.16	0	99	LADMPESGQMQLFDGR	Met->Leu@4; Phe->Thr@13	Met->Leu@1225; Phe->Thr@1234		-0.00197085	25	56.2343	17808.8	17727.7	56.23	0.25	7871.05
3	1	1	93.91	93.91	56.13	49.16	0	99	LGEPAFDVK	Gly->Pro@2	Gly->Pro@86		0.00852257	11	55.0243	6749.73	6350.08	55.08	0.33	3473.87
3	1	1	93.91	93.91	56.13	49.16	0	99	LGEPAFDVK				0.000174726	15	49.5601	17498.7	16995.4	49.61	0.5	6184.11
3	1	1	93.91	93.91	56.13	49.16	0	99	LGPEEITADIPNVGEAALNK				0.00257481	21	71.8274	12093.8	8054.04	71.92	0.25	2142.82
3	1	1	93.91	93.91	56.13	49.16	0	99	LGPEEITADIPNVGEAALNK				0.00733821	23	71.9588	15096.2	14948.6	71.93	0.33	8511.23
3	1	1	93.91	93.91	56.13	49.16	0	99	LGPEEITADIPNVGEAALNK				0.00257481	15	71.8283	12093.8	8100.22	71.92	0.25	2504.44
3	1	1	93.91	93.91	56.13	49.16	0	99	LPASVLLR				-0.00175669	10	56.4147	5703.02	3775.65	56.57	0.33	2055.32
3	1	1	93.91	93.91	56.13	49.16	0	99	LPASVLLR				-0.00175669	8	56.4968	5703.02	5036.33	56.57	0.33	2555.05
3	1	1	93.91	93.91	56.13	49.16	0	99	LQQGDDLAPGVLK				2.82E-05	19	51.4178	14746.5	13834.9	51.36	0.25	4539.54
3	1	1	93.91	93.91	56.13	49.16	0	99	LQQGDDLAPGVLK				2.82E-05	12	51.5836	14746.5	4353.79	51.36	0.25	3880.25
3	1	1	93.91	93.91	56.13	49.16	0	99	MAEDALNEQLEK				0.00160551	21	46.5363	29576.4	21767.3	46.63	0.17	6908.92
3	1	1	93.91	93.91	56.13	49.16	0	99	MAEDALNEQLEK				0.00160551	21	46.6191	29576.4	28697.5	46.63	0.17	11135.6
3	1	1	93.91	93.91	56.13	49.16	0	99	MAEDALNEQLEK				0.00160551	21	46.7028	29576.4	25382.7	46.63	0.17	8495.49
3	1	1	93.91	93.91	56.13	49.16	0	99	MAEDALNEQLEK	Oxidation(M)@1			0.00198009	14	42.163	1471.17	1247.75	42.09	0.25	739.227
3	1	1	93.91	93.91	56.13	49.16	0	99	MAEDALNEQLEK	Oxidation(M)@1			0.00198009	13	42.0811	1471.17	1442.43	42.09	0.25	738.865
3	1	1	93.91	93.91	56.13	49.16	0	99	MNVGQILETHLGLAAK				-0.00484933	20	73.7495	27326	26709.2	73.74	0.17	6216.72
3	1	1	93.91	93.91	56.13	49.16	0	99	MNVGQILETHLGLAAK				-0.00484933	14	73.836	27326	17606.2	73.74	0.17	2374.2
3	1	1	93.91	93.91	56.13	49.16	0	99	NGVPMATPVFDGAK	Asn->Gly@1	Asn->Gly@1199		0.0017878	16	57.3843	25166.9	24172.7	57.4	0.25	8860.68
3	1	1	93.91	93.91	56.13	49.16	0	99	NGVPMATPVFDGAK	Asn->Gly@1	Asn->Gly@1199		0.0017878	18	57.4672	25166.9	23266.8	57.4	0.25	7952.22
3	1	1	93.91	93.91	56.13	49.16	0	99	NGVPMATPVFDGAK	Asn->Gly@1	Asn->Gly@1199		0.0017878	15	57.5459	25166.9	16490.4	57.4	0.25	4900.36
3	1	1	93.91	93.91	56.13	49.16	0	99	NGVPMATPVFDGAK	Asn->Gly@1	Asn->Gly@1199		0.0017878	15	57.2149	25166.9	8710.14	57.4	0.25	2884.74
3	1	1	93.91	93.91	56.13	49.16	0	99	QVVSVAASLIPFLEHDDANR				0.00158671	25	75.0172	60377.2	54081.5	74.99	0.17	19816.3
3	1	1	93.91	93.91	56.13	49.16	0	99	QVVSVAASLIPFLEHDDANR				-0.011867	14	74.9947	3446.49	3388.68	74.99	0.17	2968.49
3	1	1	93.91	93.91	56.13	49.16	0	99	SDIMADGPSTDMGELALGQNMR				-0.00176213	24	70.3249	10385	7328.31	70.42	0.25	2936.08
3	1	1	93.91	93.91	56.13	49.16	0	99	SDIMADGPSTDMGELALGQNMR				-0.00176213	24	70.489	10385	8767.22	70.42	0.25	3055.84
3	1	1	93.91	93.91	56.13	49.16	0	99	SDIMADGPSTDMGELALGQNMR				-0.00176213	15	70.6565	10385	2934.53	70.42	0.25	2004.78
3	1	1	93.91	93.91	56.13	49.16	0	99	SNQNTCINQR	Carbamidomethyl(C)@6		cleaved R-P@C-term	5.85E-05	16	19.8306	5154.6	5093.06	19.83	0.17	2765.24
3	1	1	93.91	93.91	56.13	49.16	0	99	SNQNTCINQR	Carbamidomethyl(C)@6		cleaved R-P@C-term	5.85E-05	16	19.9118	5154.6	3800.11	19.83	0.17	1511.62
3	1	1	93.91	93.91	56.13	49.16	0	99	SPGVFFDHDR				0.000564526	13	47.3498	3731.74	3222.14	47.21	0.58	2225.33
3	1	1	93.91	93.91	56.13	49.16	0	99	STGSYSLVTQQPLGGK				-0.00137854	24	51.7593	11344.6	11116	51.77	0.25	3952.05
3	1	1	93.91	93.91	56.13	49.16	0	99	STGSYSLVTQQPLGGK				-0.00137854	25	51.8413	11344.6	10967.5	51.77	0.25	3845.24
3	1	1	93.91	93.91	56.13	49.16	0	99	STGSYSLVTQQPLGGK				-0.00137854	14	52.007	11344.6	2855.48	51.77	0.25	950.391
3	1	1	93.91	93.91	56.13	49.16	0	99	STGSYSLVTQQPLGGK				0.00085331	15	51.8883	7426.24	5931.95	51.77	0.25	2760.76
3	1	1	93.91	93.91	56.13	49.16	0	99	TEIEGSGVLCK	Carbamidomethyl(C)@10			7.70E-05	19	41.159	17258.6	15782.6	41.1	0.25	5784.53
3	1	1	93.91	93.91	56.13	49.16	0	99	TEIEGSGVLCK	Carbamidomethyl(C)@10			7.70E-05	16	40.9895	17258.6	11230.2	41.1	0.25	3885.75
3	1	1	93.91	93.91	56.13	49.16	0	99	TEIEGSGVLCK	Carbamidomethyl(C)@10			7.70E-05	13	41.3269	17258.6	5521.5	41.1	0.25	1870.14
3	1	1	93.91	93.91	56.13	49.16	0	99	TNQYGFLESPYR				0.00346738	18	61.9491	15399	12931.1	61.88	0.33	3227.3
3	1	1	93.91	93.91	56.13	49.16	0	99	TNQYGFLESPYR				0.00346738	14	62.0313	15399	8738.65	61.88	0.33	2209.01
3	1	1	93.91	93.91	56.13	49.16	0	99	TNQYGFLESPYR				0.00346738	11	62.1958	15399	2038.38	61.88	0.33	1034.2
3	1	1	93.91	93.91	56.13	49.16	0	99	VADDEVETGEAGVDIYNLTK				0.00507125	25	66.4162	11092.8	9277.25	66.52	0.33	3329.35
3	1	1	93.91	93.91	56.13	49.16	0	99	VADDEVETGEAGVDIYNLTK				0.00507125	25	66.5796	11092.8	9676.1	66.52	0.33	3655.39
3	1	1	93.91	93.91	56.13	49.16	0	99	VADDEVETGEAGVDIYNLTK				0.00507125	15	66.7473	11092.8	4272.87	66.52	0.33	2831.61
3	1	1	93.91	93.91	56.13	49.16	0	99	VSALGPGGLTR				-0.00164757	16	44.3573	39476	38995	44.39	0.25	15689
3	1	1	93.91	93.91	56.13	49.16	0	99	VSALGPGGLTR				-0.00164757	17	44.4366	39476	34265	44.39	0.25	12352.1
3	1	1	93.91	93.91	56.13	49.16	0	99	VSALGPGGLTR				-0.00164757	14	44.187	39476	17861.9	44.39	0.25	8988.94
3	1	1	93.91	93.91	56.13	49.16	0	99	VSALGPGGLTR				-0.00164757	14	44.6023	39476	9857.12	44.39	0.25	2720.23
3	1	1	93.91	93.91	56.13	49.16	0	98.97	LGEPAFDVK				0.000174726	14	49.4764	17498.7	14529.5	49.61	0.5	4902.36
3	1	1	93.91	93.91	56.13	49.16	0	98.94	EFLQAGATK				-0.00110636	14	37.1591	18100.6	14596.5	37.28	0.25	5927.09
3	1	1	93.91	93.91	56.13	49.16	0	98.93	TNQYGFLESPYR				0.0116015	11	61.8138	3438.64	3343.03	61.8	0.41	2345.94
3	1	1	93.91	93.91	56.13	49.16	0	98.9	MAEDALNEQLEK	Oxidation(M)@1			0.00198009	12	42.2456	1471.17	790.69	42.09	0.25	630.969
3	1	1	93.91	93.91	56.13	49.16	0	98.88	RGGVIDSVDASR			missed R-G@1	-0.000871526	12	34.7323	2793.39	805.83	34.48	0.25	2882.62
3	1	1	93.91	93.91	56.13	49.16	0	98.8	FERPVTVGYMY			cleaved Y-M@C-term	-0.00179441	10	63.3454	2892.13	2274.82	63.2	0.58	1343.08
3	1	1	93.91	93.91	56.13	49.16	0	98.79	RGGVIDSVDASR			missed R-G@1	-0.000871526	14	34.4876	2793.39	2754.86	34.48	0.25	4951.06
3	1	1	93.91	93.91	56.13	49.16	0	98.76	EFLQAGATK				-0.00110636	13	37.3246	18100.6	15851.4	37.28	0.25	6410.2
3	1	1	93.91	93.91	56.13	49.16	1.88606	98.68	IVEGATFER				-0.00231595	14	39.8109	37384.3	34874.2	39.85	0.25	12795.8
3	1	1	93.91	93.91	56.13	49.16	0	98.67	TNQYGFLESPYR				0.0116015	11	61.8146	3438.64	3338.52	61.8	0.41	2858.12
3	1	1	93.91	93.91	56.13	49.16	0	98.63	TEIEGSGVLCK	Carbamidomethyl(C)@10			7.70E-05	12	41.4888	17258.6	1607.68	41.1	0.25	978.093
3	1	1	93.91	93.91	56.13	49.16	0	98.59	DSGVCVVAR	Carbamidomethyl(C)@5			0.0017266	15	32.282	17096.8	8587.19	32.49	0.33	3144.06
3	1	1	93.91	93.91	56.13	49.16	0	98.55	IVEGATFER				-0.00231595	13	39.8953	37384.3	33292.7	39.85	0.25	10599
3	1	1	93.91	93.91	56.13	49.16	0	98.54	EDIVAVLK				0.000582714	12	55.9227	21760.6	20852.6	55.9	0.58	8824.98
3	1	1	93.91	93.91	56.13	49.16	0	98.3	LGEPAFDVK				0.000174726	14	49.3911	17498.7	10116.9	49.61	0.5	3954.74
3	1	1	93.91	93.91	56.13	49.16	0	98.29	STGSYSLVTQQPLGGK				0.00085331	11	51.7226	7426.24	6238.6	51.77	0.25	2497.16
3	1	1	93.91	93.91	56.13	49.16	0	98.18	DSGVCVVAR	Carbamidomethyl(C)@5			0.0017266	13	32.6118	17096.8	11448.6	32.49	0.33	5205.93
3	1	1	93.91	93.91	56.13	49.16	0	98.18	LIIFDKESSNK			missed K-E@6	-0.00520892	11	47.6364	3340.32	3317.4	47.7	0.41	2073.57
3	1	1	93.91	93.91	56.13	49.16	0	97.95	VCPIETPEGPNIGLINSLAAYAR	Carbamidomethyl(C)@2; Deamidated(N)@11			0.0252494	12	75.2345	13789.7	11842.1	75.16	0.17	1724.89
3	1	1	93.91	93.91	56.13	49.16	0	97.93	CVGEMAENQFR	Carbamidomethyl(C)@1			0.0055104	11	45.4924	3217.42	2025.93	45.38	0.25	3101.59
3	1	1	93.91	93.91	56.13	49.16	0	97.87	GIVDDIDHLGNR				0.000922458	11	60.1472	14592.8	10185.6	59.97	0.5	5014.67
3	1	1	93.91	93.91	56.13	49.16	1.60206	97.72	NIVDGDHR				0.000227944	9	21.4388	4008.74	2498.14	21.58	0.41	1476.13
3	1	1	93.91	93.91	56.13	49.16	0	97.55	GIVDDIDHLGNR				0.000922458	12	59.8132	14592.8	12722.7	59.97	0.5	7765.45
3	1	1	93.91	93.91	56.13	49.16	0	97.48	EDIVAVLK				0.000582714	9	56.0848	21760.6	8953.91	55.9	0.58	4373.02
3	1	1	93.91	93.91	56.13	49.16	0	97.28	LGEPAFDVK				0.000174726	12	49.8831	17498.7	8317.13	49.61	0.5	3229.75
3	1	1	93.91	93.91	56.13	49.16	1.55284	97.21	GVTYAVPLR				-0.00239942	12	50.7092	28540	16030.6	50.53	0.25	6174.95
3	1	1	93.91	93.91	56.13	49.16	0	97.17	GIVDDIDHLGNR				0.000922458	10	60.4759	14592.8	2750.91	59.97	0.5	1872.5
3	1	1	93.91	93.91	56.13	49.16	0	97.13	VIVSQLHR				-0.00117823	11	33.935	6310.39	4266.91	33.82	0.33	3055.23
3	1	1	93.91	93.91	56.13	49.16	0	97.1	GVTYAVPLR				-0.00239942	13	50.5494	28540	28124.4	50.53	0.25	14641.9
3	1	1	93.91	93.91	56.13	49.16	0	96.78	EFLQAGATK				-0.00110636	12	37.0781	18100.6	8348.88	37.28	0.25	2547.88
3	1	1	93.91	93.91	56.13	49.16	0	96.78	IVEGATFER				-0.00231595	13	39.7366	37384.3	27196.7	39.85	0.25	8725.33
3	1	1	93.91	93.91	56.13	49.16	0	96.5	IVEGATFER				-0.00231595	11	40.0664	37384.3	10474.8	39.85	0.25	2370.14
3	1	1	93.91	93.91	56.13	49.16	0	96.12	EFLQAGATK				-0.00110636	10	37.4091	18100.6	9870.42	37.28	0.25	3248.9
3	1	1	93.91	93.91	56.13	49.16	0	95.88	SPGVFFDHDR				0.000564526	9	47.0998	3731.74	2968.18	47.21	0.58	1253.62
3	1	1	93.91	93.91	56.13	49.16	1.3279	95.75	AQAYIVDR				3.49E-05	11	35.4992	21203.4	19537.9	35.47	0.25	8987.75
3	1	1	93.91	93.91	56.13	49.16	0	95.69	DSGVCVVAR	Carbamidomethyl(C)@5			0.0017266	10	33.1116	17096.8	1323.82	32.49	0.33	1072.85
3	1	1	93.91	93.91	56.13	49.16	0	95.6	DSGVCVVAR	Carbamidomethyl(C)@5			0.0017266	13	32.7756	17096.8	4499.68	32.49	0.33	2278.53
3	1	1	93.91	93.91	56.13	49.16	1.24413	95.4	LNHLVDDK				-0.00352464	12	25.5032	4805.11	3164.81	25.64	0.5	1692.85
3	1	1	93.91	93.91	56.13	49.16	0	95.33	LNHLVDDK				-0.00352464	12	25.7427	4805.11	4261.56	25.64	0.5	2189.47
3	1	1	93.91	93.91	56.13	49.16	0	95.19	LNHLVDDK				-0.00352464	13	25.6667	4805.11	4741.85	25.64	0.5	2423.19
3	1	1	93.91	93.91	56.13	49.16	0	95.11	MNVGQILETHLGLAAK				0.000407525	12	73.7223	5358.38	5293.19	73.74	0.25	4538.1
3	1	1	93.91	93.91	56.13	49.16	0	95.04	LNHLVDDK				-0.00352464	13	25.5841	4805.11	4277.32	25.64	0.5	2120.86
3	1	1	93.91	93.91	56.13	49.16	0	95	LGEPAFDVK				0.000174726	13	49.6438	17498.7	16963.3	49.61	0.5	5604.17
3	1	1	93.91	93.91	56.13	49.16	0	94.58	AQAYIVDR				3.49E-05	11	35.5861	21203.4	13394.5	35.47	0.25	4796.75
3	1	1	93.91	93.91	56.13	49.16	0	93.94	GIVDDIDHLGNR				0.000922458	9	60.6419	14592.8	1579.3	59.97	0.5	1837.65
3	1	1	93.91	93.91	56.13	49.16	0.0584886	93.68	FERPVTVGY			cleaved Y-M@C-term	-0.000722548	9	49.5743	2269.74	1986.16	49.61	0.33	1290.56
3	1	1	93.91	93.91	56.13	49.16	0	93.41	GVTYAVPLR				-0.00239942	12	50.6314	28540	24492.1	50.53	0.25	11668.2
3	1	1	93.91	93.91	56.13	49.16	0	92.2	EFFGSSQLSQFMDQNNPLSEITHK				-0.000776765	12	75.2237	21108.2	13702.8	75.15	0.25	4012.11
3	1	1	93.91	93.91	56.13	49.16	0	92.08	DVGLHAAFK				-0.00677349	10	44.1745	4826.42	4592.27	44.07	0.91	2180.11
3	1	1	93.91	93.91	56.13	49.16	0	91.24	LGEPAFDVK				0.000174726	12	49.7258	17498.7	14739.8	49.61	0.5	5167.38
3	1	1	93.91	93.91	56.13	49.16	0	91.09	DSGVCVVAR	Carbamidomethyl(C)@5			0.0017266	10	32.2058	17096.8	3835.4	32.49	0.33	1114.65
3	1	1	93.91	93.91	56.13	49.16	1.04576	91.04	GGVIDSVDASR				6.13E-06	15	38.2529	15157.5	14270.9	38.28	0.33	5235.63
3	1	1	93.91	93.91	56.13	49.16	0	90.99	LGEPAFDVK				0.000174726	11	50.0487	17498.7	4193.53	49.61	0.5	2243.26
3	1	1	93.91	93.91	56.13	49.16	0	90.97	GGVIDSVDASR				6.13E-06	13	38.3357	15157.5	13227.5	38.28	0.33	4337.22
3	1	1	93.91	93.91	56.13	49.16	0	90.73	TNQYGFLESPYR				0.00346738	9	62.1966	15399	2012.6	61.88	0.33	1260.61
3	1	1	93.91	93.91	56.13	49.16	0	90.68	NIVDGDHR				0.000227944	10	21.5242	4008.74	3507.4	21.58	0.41	2305.95
3	1	1	93.91	93.91	56.13	49.16	0	90.63	GIVDDIDHLGNR				0.000922458	13	59.8919	14592.8	14452.9	59.97	0.5	8854.89
3	1	1	93.91	93.91	56.13	49.16	0	90.47	KLQQGDDLAPGVLK			missed K-L@1	-0.0057353	14	47.3239	8652.9	8233.8	47.3	0.25	12230.9
3	1	1	93.91	93.91	56.13	49.16	0	90.12	VIVSQLHR				-0.00117823	10	33.6835	6310.39	4453.83	33.82	0.33	2436.43
3	1	1	93.91	93.91	56.13	49.16	0	90.09	LGPEEITADIPNVGEAALNK				0.00257481	11	72.1589	12093.8	2980.89	71.92	0.25	1069.02
3	1	1	93.91	93.91	56.13	49.16	0	90.02	GETQLTPEEK				-0.00251828	11	28.903	14557.1	10150.2	28.78	0.25	1404.62
3	1	1	93.91	93.91	56.13	49.16	0	89.54	SNQNTCINQR	Carbamidomethyl(C)@6		cleaved R-P@C-term	5.85E-05	8	20.0743	5154.6	616.03	19.83	0.17	289.683
3	1	1	93.91	93.91	56.13	49.16	0	88.9	GIVDDIDHLGNR				0.000922458	12	59.7304	14592.8	9160.91	59.97	0.5	5967.88
3	1	1	93.91	93.91	56.13	49.16	0	88.27	GIVDDIDHLGNR				0.000922458	10	59.6499	14592.8	5820.39	59.97	0.5	3395.16
3	1	1	93.91	93.91	56.13	49.16	0	88.06	SDIMADGPSTDMGELALGQNMR	Cation:K(E)@14			-0.0142116	11	70.4507	2355.18	2209.95	70.42	0.33	2186.47
3	1	1	93.91	93.91	56.13	49.16	0	87.04	CVGEMAENQFR	Carbamidomethyl(C)@1			0.0055104	12	45.2384	3217.42	1876.77	45.38	0.25	8602.06
3	1	1	93.91	93.91	56.13	49.16	0	86.3	EFLQAGATK				-0.00110636	9	37.1583	18100.6	14538.6	37.28	0.25	2015.41
3	1	1	93.91	93.91	56.13	49.16	0	85.93	ALMGSNMQR	Oxidation(M)@3			0.00444436	8	24.1862	741.86	433.13	25.14	1.32	727.539
3	1	1	93.91	93.91	56.13	49.16	0	85.84	SPGVFFDHDR				0.000564526	11	47.4349	3731.74	3019.5	47.21	0.58	2318.88
3	1	1	93.91	93.91	56.13	49.16	0.798603	84.07	YDLSAVGR				-0.00314916	12	43.5107	28287.4	17830.3	43.65	0.33	8979.04
3	1	1	93.91	93.91	56.13	49.16	0	83.41	NIVDGDHR				0.000227944	8	21.361	4008.74	1491.51	21.58	0.41	1006.95
3	1	1	93.91	93.91	56.13	49.16	0	82.5	LNHLVDDK				-0.00352464	11	25.4164	4805.11	2209.91	25.64	0.5	1398.17
3	1	1	93.91	93.91	56.13	49.16	0	82.15	GETQLTPEEK				-0.00251828	9	28.6684	14557.1	9932.39	28.78	0.25	1183.51
3	1	1	93.91	93.91	56.13	49.16	0	80.11	IVEGATFER				-0.00231595	10	39.6489	37384.3	14598.6	39.85	0.25	3894.54
3	1	1	93.91	93.91	56.13	49.16	0	80.01	AQAYIVDR				3.49E-05	10	35.7505	21203.4	3428.66	35.47	0.25	2192.82
3	1	1	93.91	93.91	56.13	49.16	0	79.2	AQAYIVDR				3.49E-05	12	35.4216	21203.4	19599	35.47	0.25	10416.6
3	1	1	93.91	93.91	56.13	49.16	0	77.58	NIVDGDHR				0.000227944	9	21.6897	4008.74	3595.39	21.58	0.41	2354.38
3	1	1	93.91	93.91	56.13	49.16	0	76.64	DVGLHAAFK				-0.00677349	8	44.5144	4826.42	2382.95	44.07	0.91	1585.53
3	1	1	93.91	93.91	56.13	49.16	0.590067	76.44	HLNEFTVK				0.023935	10	38.5705	53212.6	6740.91	38.86	0.33	3702.99
3	1	1	93.91	93.91	56.13	49.16	0	74.82	EFLQAGATK				-0.00110636	10	37.2426	18100.6	18051.3	37.28	0.25	2787.07
3	1	1	93.91	93.91	56.13	49.16	0	74.49	HLNEFTVK				0.023935	9	38.3207	53212.6	1442.33	38.86	0.33	1395.32
3	1	1	93.91	93.91	56.13	49.16	0	73.9	LNHLVDDK				-0.00352464	10	25.5857	4805.11	4294.87	25.64	0.5	1231.75
3	1	1	93.91	93.91	56.13	49.16	0	71.14	HLNEFTVK				0.023935	9	39.7308	53212.6	1372.73	38.86	0.33	1748.8
3	1	1	93.91	93.91	56.13	49.16	0	69.18	VIVSQLHR				-0.00117823	10	33.848	6310.39	5859.95	33.82	0.33	3727.28
3	1	1	93.91	93.91	56.13	49.16	0	68.68	YDLSAVGR				-0.00314916	12	43.59	28287.4	25729	43.65	0.33	13856.6
3	1	1	93.91	93.91	56.13	49.16	0	68.68	YDLSAVGR				-0.00314916	12	43.6752	28287.4	27118.9	43.65	0.33	14285.2
3	1	1	93.91	93.91	56.13	49.16	0	67.03	GGVIDSVDASR				6.13E-06	13	38.1669	15157.5	10661	38.28	0.33	3214.45
3	1	1	93.91	93.91	56.13	49.16	0	67.02	ADKPLVGTGMER				0.00236748	10	35.814	23642.2	2536.29	35.47	0.25	2153.39
3	1	1	93.91	93.91	56.13	49.16	0	65.34	CVGEMAENQFR	Carbamidomethyl(C)@1			0.0055104	8	45.5717	3217.42	1032.74	45.38	0.25	2447.58
3	1	1	93.91	93.91	56.13	49.16	0	65.26	RGGVIDSVDASR			missed R-G@1	-0.00456063	9	34.631	3131.82	2603.65	34.49	0.33	1772.6
3	1	1	93.91	93.91	56.13	49.16	0	64.57	GETQLTPEEK				-0.00251828	9	29.0858	14557.1	1587.18	28.78	0.25	478.359
3	1	1	93.91	93.91	56.13	49.16	0.380907	64.02	LLDDKFEDK			missed K-F@5	-0.00264725	13	40.575	3974.03	3275.75	40.68	0.25	1202.26
3	1	1	93.91	93.91	56.13	49.16	0	63.8	YDLSAVGR				-0.00314916	12	43.7537	28287.4	21824.8	43.65	0.33	11023.1
3	1	1	93.91	93.91	56.13	49.16	0	63.35	LLDDKFEDK			missed K-F@5	-0.00264725	13	40.6546	3974.03	3844.59	40.68	0.25	1247.71
3	1	1	93.91	93.91	56.13	49.16	0	62.9	LLDDKFEDK			missed K-F@5	-0.00264725	11	40.8225	3974.03	2230.29	40.68	0.25	920.581
3	1	1	93.91	93.91	56.13	49.16	0	61.02	HLNEFTVK				0.023935	10	38.487	53212.6	3386.4	38.86	0.33	2742.11
3	1	1	93.91	93.91	56.13	49.16	0	60.33	GVPMATPVFDGAK	Carbamidomethyl@N-term		cleaved N-G@N-term	0.0017878	18	57.4672	25166.9	23266.8	57.4	0.25	7952.22
3	1	1	93.91	93.91	56.13	49.16	0	60.33	GVPMATPVFDGAK	Carbamidomethyl@N-term		cleaved N-G@N-term	0.0017878	15	57.5459	25166.9	16490.4	57.4	0.25	4900.36
3	1	1	93.91	93.91	56.13	49.16	0	60.06	IVEGATFER				-0.00231595	6	40.2293	37384.3	2387.9	39.85	0.25	973.193
3	1	1	93.91	93.91	56.13	49.16	0	59.74	GGVIDSVDASR				6.13E-06	10	38.0884	15157.5	5982.6	38.28	0.33	1481.13
3	1	1	93.91	93.91	56.13	49.16	0	59.27	VIVSQLHR	Deamidated(Q)@5			0.0132388	9	33.7679	2673.65	2233.88	33.82	0.33	1579.38
3	1	1	93.91	93.91	56.13	49.16	0	58.83	MEPGMPESFNVLIK				0.0030167	9	73.1382	26275.5	17527.3	73.07	0.25	3875.95
3	1	1	93.91	93.91	56.13	49.16	0	57.64	GVPMATPVFDGAK	Carbamidomethyl@N-term		cleaved N-G@N-term	0.0017878	15	57.2149	25166.9	8710.14	57.4	0.25	2884.74
3	1	1	93.91	93.91	56.13	49.16	0	57.44	ADKPLVGTGMER				0.00236748	10	35.4041	23642.2	20095.2	35.47	0.25	5612.86
3	1	1	93.91	93.91	56.13	49.16	0	56.01	GVPMATPVFDGAK	Carbamidomethyl@N-term		cleaved N-G@N-term	0.0017878	17	57.2979	25166.9	17749.3	57.4	0.25	6719.83
3	1	1	93.91	93.91	56.13	49.16	0	56.01	GVPMATPVFDGAK	Carbamidomethyl@N-term		cleaved N-G@N-term	0.0017878	16	57.3843	25166.9	24172.7	57.4	0.25	8860.68
3	1	1	93.91	93.91	56.13	49.16	0.325139	55.56	HINQLEK				-0.00138174	11	19.6058	10089.7	10084.9	19.59	0.83	4482.08
3	1	1	93.91	93.91	56.13	49.16	0	55.48	VIVSQLHR				-0.00117823	8	33.6067	6310.39	2590.97	33.82	0.33	1550.43
3	1	1	93.91	93.91	56.13	49.16	0.00700489	53.9	AYSYTEK			cleaved M-A@N-term	0.0260889	8	26.4742	11145	8588.26	26.71	0.58	4841.4
3	1	1	93.91	93.91	56.13	49.16	0	53.79	FERPVTVGYMY			cleaved Y-M@C-term	-0.00179441	8	63.181	2892.13	2824	63.2	0.58	1599.88
3	1	1	93.91	93.91	56.13	49.16	0	52.52	IVEGATFER				-0.00231595	10	39.8961	37384.3	33207.6	39.85	0.25	3072.19
3	1	1	93.91	93.91	56.13	49.16	0	52.51	ADKPLVGTGMER	Glu->Met@11	Glu->Met@716		0.00933526	12	35.3222	7541.8	3702.99	35.47	0.25	2645.76
3	1	1	93.91	93.91	56.13	49.16	0	51.43	HINQLEK				-0.00138174	11	19.6903	10089.7	9817.67	19.59	0.83	4712.55
3	1	1	93.91	93.91	56.13	49.16	0.257275	50.62	FTTIHIQELTCVAR	Carbamidomethyl(C)@11			-0.0008012	12	64.8833	3811.34	3692.18	64.78	0.99	5527.75
3	1	1	93.91	93.91	56.13	49.16	0	50.59	HINQLEK				-0.00138174	11	19.5255	10089.7	8976.26	19.59	0.83	4240.97
3	1	1	93.91	93.91	56.13	49.16	0	50.43	LPASVLLR				-0.00175669	8	56.7428	5703.02	2734.78	56.57	0.33	1659.19
3	1	2	85.81	85.81	50.07	41.88	2	99	AGEAALHAK				-0.000542347	13	17.4523	3088.49	2522.17	17.53	0.41	1721.97
3	1	2	85.81	85.81	50.07	41.88	2	99	AIQLHPLVC	Carbamidomethyl(C)@9		cleaved C-A@C-term	-4.22e-05	13	57.4306	9374.99	9364.91	57.41	0.25	3105.51
3	1	2	85.81	85.81	50.07	41.88	2	99	EGLSVLQYFISTHGAR				-0.00605544	17	74.7521	15500.9	15430.9	74.75	0.5	5776.63
3	1	2	85.81	85.81	50.07	41.88	2	99	EIESQYASGLVTQGEK				-0.00594167	22	50.93	7533.94	7336.77	50.95	0.25	3178.19
3	1	2	85.81	85.81	50.07	41.88	2	99	ELLHAIDLEHEIGR				-0.00118188	13	65.5482	3478.04	3159.61	65.77	0.99	1600.28
3	1	2	85.81	85.81	50.07	41.88	2	99	FATSDLNDLYR				-0.00127696	17	60.1956	30836.3	22299.5	60.3	0.25	7802.26
3	1	2	85.81	85.81	50.07	41.88	2	99	GDQMELTHVLVENER				0.000276353	15	58.8855	2687.63	2464.53	58.97	0.41	1905.39
3	1	2	85.81	85.81	50.07	41.88	2	99	GEVISDGPSDPHDILR				0.00238885	16	50.3154	31331.2	21688.3	50.19	0.25	7983.95
3	1	2	85.81	85.81	50.07	41.88	2	99	GHQVNIGEAVGVIAAQSIGEPGTQLTMR	Deamidated(Q)@16; Didehydro(S)@17	Didehydro(S)@939		-0.0210068	24	73.9808	28097.1	2190.5	73.66	0.17	4514.59
3	1	2	85.81	85.81	50.07	41.88	2	99	GLMAKPDGSIIETPITANFR				-0.00614803	19	70.7214	20640.9	12510	70.58	0.33	3905.14
3	1	2	85.81	85.81	50.07	41.88	2	99	HLNVFEGEQVNR				0.0070569	15	46.0822	13428.5	1776.43	46.55	0.5	2117.62
3	1	2	85.81	85.81	50.07	41.88	2	99	IEGGDVVEPLGER			cleaved H-I@N-term	-0.00297255	16	49.4328	5761.2	4933.52	49.37	0.25	2091.47
3	1	2	85.81	85.81	50.07	41.88	2	99	IFGPVKDYECLCGK	Carbamidomethyl(C)@10; Carbamidomethyl(C)@12		missed K-D@6	0.00232595	17	58.4302	10158.7	6959.29	58.57	0.41	3587.12
3	1	2	85.81	85.81	50.07	41.88	2	99	IGLASPEMIR				0.00197775	14	56.9393	39754.4	39143.9	56.91	0.33	10249.7
3	1	2	85.81	85.81	50.07	41.88	2	99	IGLLMDMTLR				-0.00623074	11	74.7512	5200.93	5093.35	74.74	0.25	2368.99
3	1	2	85.81	85.81	50.07	41.88	2	99	LGIQAFEPVLIEGK				0.000410902	22	74.1996	39356.1	38818.8	74.17	0.17	13713.5
3	1	2	85.81	85.81	50.07	41.88	2	99	LIPAGTGLAYHSER				-0.0019982	13	46.088	37337.7	17353	46.3	0.33	7211.92
3	1	2	85.81	85.81	50.07	41.88	2	99	LLDLSAPDIIVR				0.00246124	17	73.1024	36843.1	36628.1	73.14	0.17	18823.2
3	1	2	85.81	85.81	50.07	41.88	2	99	LLGVSALAK				0.00101123	12	54.8401	32036.9	20613.9	54.99	0.25	7851
3	1	2	85.81	85.81	50.07	41.88	2	99	LPYGAVISVK				0.000348647	12	57.0961	9443.04	6114.42	57.23	0.33	2739.41
3	1	2	85.81	85.81	50.07	41.88	2	99	LREEIPQTNSETK			missed R-E@2	0.000637018	16	33.1232	17698.6	17386.1	33.08	0.25	9021.25
3	1	2	85.81	85.81	50.07	41.88	2	99	LVITPNDGSDPYEELIPK	Ser->Thr@9	Ser->Thr@1200		-0.00223156	24	72.8199	32940.4	32122.6	72.83	0.17	9049.74
3	1	2	85.81	85.81	50.07	41.88	2	99	MLQEAVDALLDNGR				-0.00876559	23	73.2969	24958.8	24099.4	73.32	0.17	8590.87
3	1	2	85.81	85.81	50.07	41.88	2	99	NQGQVEEFDAIR				0.0045976	17	51.0029	25610.6	25076.3	51.02	0.25	7211.5
3	1	2	85.81	85.81	50.07	41.88	2	99	QTDELTGMTNIEVLDAK				0.000682244	16	67.5942	4372.96	4318.41	67.6	0.17	1729.94
3	1	2	85.81	85.81	50.07	41.88	2	99	SGELAIADDFGR				0.000549854	14	60.3549	21989.9	9656.61	60.55	0.33	3559.92
3	1	2	85.81	85.81	50.07	41.88	2	99	SPISCETR	Carbamidomethyl(C)@5			0.00128526	13	25.2511	14254.1	13253.2	25.22	0.17	7430.13
3	1	2	85.81	85.81	50.07	41.88	2	99	TANSGYLTR				-0.000739395	11	30.8786	17120.9	9138.84	31.01	0.25	3016.79
3	1	2	85.81	85.81	50.07	41.88	2	99	TSAADSVQVK				0.000435125	17	26.085	19354	17236	26.05	0.25	7782.12
3	1	2	85.81	85.81	50.07	41.88	2	99	VADLFEAR				0.00053991	12	51.8616	31838	31421.8	51.85	0.25	14317.8
3	1	2	85.81	85.81	50.07	41.88	2	99	VDGHLVAVSR				0.000404564	14	34.0337	4820.57	4737.78	34.07	0.5	2274.38
3	1	2	85.81	85.81	50.07	41.88	2	99	VFADLQEVDR				0.000714301	17	53.8083	34578.4	34100.9	53.83	0.25	10943.2
3	1	2	85.81	85.81	50.07	41.88	2	99	VLTEAAVTGK				-0.00217395	16	36.6675	34370	26833.6	36.55	0.25	9520.47
3	1	2	85.81	85.81	50.07	41.88	2	99	VSASEVEAALTEALNSSGN				-0.00720613	21	75.5052	19180.9	19096.8	75.5	0.17	7848.8
3	1	2	85.81	85.81	50.07	41.88	2	99	YIVNEIQDVYR				-0.000634896	16	63.5172	20797.5	12311.6	63.37	0.33	3648.92
3	1	2	85.81	85.81	50.07	41.88	2	99	YKLPYGAVISVK			missed K-L@2	0.000384012	13	62.7191	1023.66	983.47	62.71	1.33	3115.24
3	1	2	85.81	85.81	50.07	41.88	0.415669	99	KVEIAESGDSSFIK	Ser->Thr@11	Ser->Thr@1290	missed K-V@1	0.00312311	16	48.8961	6591.39	3775.03	48.62	0.5	2003.96
3	1	2	85.81	85.81	50.07	41.88	0.385103	99	MALELFKPF			cleaved F-I@C-term	-0.00735752	14	75.58	7393.9	7248.9	75.57	0.17	3152.7
3	1	2	85.81	85.81	50.07	41.88	0.161151	99	EGDKVDAGSIVAK	Ser->Ala@9	Ser->Ala@1032	missed K-V@4	0.000866211	16	34.9053	6971.14	6666.23	34.97	0.33	5256.43
3	1	2	85.81	85.81	50.07	41.88	0.090444	99	DVFKPGTEEIIVPAGTLVDEK	Glu->Asp@9; Ile->Val@10	Glu->Asp@872; Ile->Val@873		0.00139264	19	67.5742	33998.4	33041.7	67.59	0.25	8871.52
3	1	2	85.81	85.81	50.07	41.88	0.034328	99	TANSGYLTRR	Arg-loss@C-term		missed R-R@9	-0.000739401	14	31.1244	17120.9	12285.4	31.01	0.25	4128.97
3	1	2	85.81	85.81	50.07	41.88	0.00877392	99	IIDAATEEVKEIESQYASGLVTQGEK	Asp->Gly@3; Glu->Asp@7	Asp->Gly@672; Glu->Asp@676	missed K-E@10	-0.0193682	20	72.868	6694.15	6088.82	72.83	0.17	7451.88
3	1	2	85.81	85.81	50.07	41.88	0.000434506	99	GLSYDVVNQPMK	Gln->Leu@9	Gln->Leu@611	cleaved A-G@N-term	-0.00311121	18	67.1543	22423.3	16835.8	67.02	0.33	7086.9
3	1	2	85.81	85.81	50.07	41.88	0	99	AGEAALHAK				-0.000542347	14	17.5431	3088.49	3039.91	17.53	0.41	2212.83
3	1	2	85.81	85.81	50.07	41.88	0	99	AGEAALHAK				-0.000542347	14	17.6249	3088.49	2779.06	17.53	0.41	1826.64
3	1	2	85.81	85.81	50.07	41.88	0	99	AGEAALHAK				-0.000542347	13	17.7864	3088.49	1714.35	17.53	0.41	1284.81
3	1	2	85.81	85.81	50.07	41.88	0	99	AIQLHPLVC	Carbamidomethyl(C)@9		cleaved C-A@C-term	-4.22e-05	13	57.5168	9374.99	8322.92	57.41	0.25	2766.88
3	1	2	85.81	85.81	50.07	41.88	0	99	AIQLHPLVC	Carbamidomethyl(C)@9		cleaved C-A@C-term	-4.22e-05	12	57.5964	9374.99	5623.37	57.41	0.25	1959.41
3	1	2	85.81	85.81	50.07	41.88	0	99	AIQLHPLVC	Carbamidomethyl(C)@9		cleaved C-A@C-term	-4.22e-05	11	57.2596	9374.99	4350.98	57.41	0.25	1741.89
3	1	2	85.81	85.81	50.07	41.88	0	99	AIQLHPLVC	Carbamidomethyl(C)@9		cleaved C-A@C-term	-4.22e-05	11	57.3509	9374.99	7809.82	57.41	0.25	2340.53
3	1	2	85.81	85.81	50.07	41.88	0	99	ALLFQVVPA	Ala->Lys@9	Ala->Lys@602	cleaved A-G@C-term	0.00023126	14	68.7751	38836.5	11595.1	69.01	0.25	3080.39
3	1	2	85.81	85.81	50.07	41.88	0	99	DVFKPGTEEIIVPAGTLVDEK	Glu->Asp@9; Ile->Val@10	Glu->Asp@872; Ile->Val@873		0.00139264	17	67.7386	33998.4	17753.2	67.59	0.25	3857.84
3	1	2	85.81	85.81	50.07	41.88	0	99	DVFKPGTEEIIVPAGTLVDEK	Glu->Asp@9; Ile->Val@10	Glu->Asp@872; Ile->Val@873		0.00139264	17	67.4074	33998.4	17023	67.59	0.25	4580.94
3	1	2	85.81	85.81	50.07	41.88	0	99	EGDKVDAGSIVAK	Ser->Ala@9	Ser->Ala@1032	missed K-V@4	-0.00228035	15	35.0478	1550.51	1358.95	34.98	0.33	929.698
3	1	2	85.81	85.81	50.07	41.88	0	99	EIESQYASGLVTQGEK				0.00804137	18	50.9804	7732.47	7508.52	50.93	0.33	6815.79
3	1	2	85.81	85.81	50.07	41.88	0	99	EIESQYASGLVTQGEK				0.00804137	17	51.064	7732.47	5804.03	50.93	0.33	5248.83
3	1	2	85.81	85.81	50.07	41.88	0	99	EIESQYASGLVTQGEK				0.00804137	18	50.9084	7732.47	7060.25	50.93	0.33	6598.88
3	1	2	85.81	85.81	50.07	41.88	0	99	EIESQYASGLVTQGEK				0.00804137	17	50.9812	7732.47	7504.32	50.93	0.33	5730.2
3	1	2	85.81	85.81	50.07	41.88	0	99	EIESQYASGLVTQGEK	Deamidated(Q)@13			0.013238	15	50.8472	3200.57	1932.54	50.94	0.33	2082.32
3	1	2	85.81	85.81	50.07	41.88	0	99	EIESQYASGLVTQGEK				0.00804137	16	51.0648	7732.47	5776.2	50.93	0.33	4466.18
3	1	2	85.81	85.81	50.07	41.88	0	99	ELLHAIDLEHEIGR				-0.00118188	12	65.7225	3478.04	3203.32	65.77	0.99	1308.43
3	1	2	85.81	85.81	50.07	41.88	0	99	ELLHAIDLEHEIGR				0.00118244	12	65.529	3314.96	3301.71	65.53	0.66	2052.62
3	1	2	85.81	85.81	50.07	41.88	0	99	ELLHAIDLEHEIGR				-0.000115463	11	65.4644	3478.04	3000.39	65.77	0.99	1448.53
3	1	2	85.81	85.81	50.07	41.88	0	99	FATSDLNDLYR				-0.00127696	18	60.364	30836.3	26235.9	60.3	0.25	9067.44
3	1	2	85.81	85.81	50.07	41.88	0	99	FATSDLNDLYR				-0.00127696	15	60.1086	30836.3	11276	60.3	0.25	3170.75
3	1	2	85.81	85.81	50.07	41.88	0	99	FATSDLNDLYR				-0.00127696	17	60.2711	30836.3	28796.7	60.3	0.25	10956
3	1	2	85.81	85.81	50.07	41.88	0	99	FATSDLNDLYR				-0.00127696	14	60.4395	30836.3	18196.8	60.3	0.25	6375.91
3	1	2	85.81	85.81	50.07	41.88	0	99	GDQMELTHVLVENER				-0.000587894	19	58.8538	15360.8	13975.3	58.9	0.41	5348.84
3	1	2	85.81	85.81	50.07	41.88	0	99	GDQMELTHVLVENER				-0.000587894	21	58.94	15360.8	15020.9	58.9	0.41	6076.64
3	1	2	85.81	85.81	50.07	41.88	0	99	GDQMELTHVLVENER				-0.000587894	13	58.7007	15360.8	6533.57	58.9	0.41	2315.46
3	1	2	85.81	85.81	50.07	41.88	0	99	GEVISDGPSDPHDILR				0.00238885	19	50.0704	31331.2	19446.8	50.19	0.25	5289.44
3	1	2	85.81	85.81	50.07	41.88	0	99	GEVISDGPSDPHDILR				0.00238885	19	50.1566	31331.2	28585.5	50.19	0.25	9466.79
3	1	2	85.81	85.81	50.07	41.88	0	99	GEVISDGPSDPHDILR				0.00481636	19	50.2661	3563.71	3020.61	50.19	0.17	1536.73
3	1	2	85.81	85.81	50.07	41.88	0	99	GLMAKPDGSIIETPITANFR				-0.00614803	20	70.3962	20640.9	12505.1	70.58	0.33	4149.56
3	1	2	85.81	85.81	50.07	41.88	0	99	GLMAKPDGSIIETPITANFR				-0.00614803	18	70.4799	20640.9	18018.8	70.58	0.33	5634.47
3	1	2	85.81	85.81	50.07	41.88	0	99	GLMAKPDGSIIETPITANFR				-0.00614803	21	70.5602	20640.9	20269.6	70.58	0.33	6509.52
3	1	2	85.81	85.81	50.07	41.88	0	99	GLMAKPDGSIIETPITANFR				-0.00614803	21	70.6423	20640.9	17962.6	70.58	0.33	5650.8
3	1	2	85.81	85.81	50.07	41.88	0	99	HLNVFEGEQVNR				0.0070569	15	46.1634	13428.5	3441.41	46.55	0.5	3366.24
3	1	2	85.81	85.81	50.07	41.88	0	99	HLNVFEGEQVNR				0.0070569	14	46.1642	13428.5	3461.38	46.55	0.5	2386.55
3	1	2	85.81	85.81	50.07	41.88	0	99	HLNVFEGEQVNR				0.0070569	16	46.2437	13428.5	5815.96	46.55	0.5	5339.74
3	1	2	85.81	85.81	50.07	41.88	0	99	HLNVFEGEQVNR				-0.0100375	13	46.5397	2850.95	2810.99	46.46	0.58	1094.2
3	1	2	85.81	85.81	50.07	41.88	0	99	HLNVFEGEQVNR				-0.0100375	12	46.7848	2850.95	1869.82	46.46	0.58	795.422
3	1	2	85.81	85.81	50.07	41.88	0	99	HLNVFEGEQVNR				0.0070569	16	46.657	13428.5	11096.2	46.55	0.5	11900.1
3	1	2	85.81	85.81	50.07	41.88	0	99	HLNVFEGEQVNR				0.0070569	15	46.7415	13428.5	9236.04	46.55	0.5	14609.1
3	1	2	85.81	85.81	50.07	41.88	0	99	HLNVFEGEQVNR				0.0070569	15	46.8208	13428.5	7390.53	46.55	0.5	13685.5
3	1	2	85.81	85.81	50.07	41.88	0	99	HLNVFEGEQVNR				0.0070569	13	47.1543	13428.5	1250.04	46.55	0.5	3223.2
3	1	2	85.81	85.81	50.07	41.88	0	99	IEGGDVVEPLGER			cleaved H-I@N-term	-0.00297255	16	49.2648	5761.2	4060.02	49.37	0.25	1669.4
3	1	2	85.81	85.81	50.07	41.88	0	99	IEGGDVVEPLGER			cleaved H-I@N-term	-0.00297255	16	49.3516	5761.2	5585.48	49.37	0.25	2521.8
3	1	2	85.81	85.81	50.07	41.88	0	99	IFGPVKDYECLCGK	Carbamidomethyl(C)@10; Carbamidomethyl(C)@12		missed K-D@6	0.00232595	16	58.694	10158.7	8752.97	58.57	0.41	3533.97
3	1	2	85.81	85.81	50.07	41.88	0	99	IFGPVKDYECLCGK	Carbamidomethyl(C)@10; Carbamidomethyl(C)@12		missed K-D@6	0.00232595	16	58.5968	10158.7	9957.89	58.57	0.41	4691.74
3	1	2	85.81	85.81	50.07	41.88	0	99	IGLASPEMIR				0.00197775	12	57.1028	39754.4	24074.5	56.91	0.33	5662.45
3	1	2	85.81	85.81	50.07	41.88	0	99	LIPAGTGLAYHSER				-0.0019982	13	46.247	37337.7	34331	46.3	0.33	16113.6
3	1	2	85.81	85.81	50.07	41.88	0	99	LIPAGTGLAYHSER				-0.0019982	13	46.3315	37337.7	36181.8	46.3	0.33	16862.7
3	1	2	85.81	85.81	50.07	41.88	0	99	LIPAGTGLAYHSER				-0.0019982	12	46.1675	37337.7	27028	46.3	0.33	11888.6
3	1	2	85.81	85.81	50.07	41.88	0	99	LIPAGTGLAYHSER				-0.0019982	12	46.4127	37337.7	31094.9	46.3	0.33	14220.7
3	1	2	85.81	85.81	50.07	41.88	0	99	LLDLSAPDIIVR				0.00246124	13	73.022	36843.1	26659.1	73.14	0.17	6346.26
3	1	2	85.81	85.81	50.07	41.88	0	99	LLGVSALAK				0.00101123	14	55.0906	32036.9	22264.3	54.99	0.25	8020.03
3	1	2	85.81	85.81	50.07	41.88	0	99	LLGVSALAK				0.00101123	14	55.0076	32036.9	30864.9	54.99	0.25	12643
3	1	2	85.81	85.81	50.07	41.88	0	99	LLGVSALAK				0.00101123	10	54.8409	32036.9	20722	54.99	0.25	3454
3	1	2	85.81	85.81	50.07	41.88	0	99	LPYGAVISVK				0.000348647	14	57.1849	9443.04	8585.7	57.23	0.33	3746.54
3	1	2	85.81	85.81	50.07	41.88	0	99	LPYGAVISVK				0.000348647	14	57.2579	9443.04	8960.37	57.23	0.33	3895.74
3	1	2	85.81	85.81	50.07	41.88	0	99	LPYGAVISVK				0.000348647	11	57.4289	9443.04	4358.19	57.23	0.33	1978.71
3	1	2	85.81	85.81	50.07	41.88	0	99	LREEIPQTNSETK			missed R-E@2	0.000637018	15	33.0447	17698.6	16000.4	33.08	0.25	7866.66
3	1	2	85.81	85.81	50.07	41.88	0	99	LREEIPQTNSETK			missed R-E@2	0.000637018	14	32.9579	17698.6	10308.9	33.08	0.25	4946.26
3	1	2	85.81	85.81	50.07	41.88	0	99	LREEIPQTNSETK			missed R-E@2	0.00108175	15	33.2092	17698.6	14231.5	33.08	0.25	6533.97
3	1	2	85.81	85.81	50.07	41.88	0	99	LREEIPQTNSETK			missed R-E@2	0.00108175	15	33.2854	17698.6	9370.41	33.08	0.25	3651.47
3	1	2	85.81	85.81	50.07	41.88	0	99	LVITPNDGSDPYEELIPK	Ser->Thr@9	Ser->Thr@1200		-0.00223156	20	72.9039	32940.4	27442.7	72.83	0.17	5011.38
3	1	2	85.81	85.81	50.07	41.88	0	99	MLQEAVDALLDNGR				-0.00876559	15	73.2197	24958.8	19478.6	73.32	0.17	3741.69
3	1	2	85.81	85.81	50.07	41.88	0	99	NQGQVEEFDAIR				0.0045976	18	51.0865	25610.6	21954.1	51.02	0.25	6134.09
3	1	2	85.81	85.81	50.07	41.88	0	99	NQGQVEEFDAIR				0.0045976	17	50.9209	25610.6	21338.5	51.02	0.25	5943.68
3	1	2	85.81	85.81	50.07	41.88	0	99	NQGQVEEFDAIR				0.0045976	15	50.838	25610.6	13150.5	51.02	0.25	3249.4
3	1	2	85.81	85.81	50.07	41.88	0	99	NQGQVEEFDAIR				0.0045976	15	51.171	25610.6	14268	51.02	0.25	3159.04
3	1	2	85.81	85.81	50.07	41.88	0	99	QTDELTGMTNIEVLDAK				0.000682244	16	67.7585	4372.96	2285.28	67.6	0.17	926.547
3	1	2	85.81	85.81	50.07	41.88	0	99	QTDELTGMTNIEVLDAK				-0.00175575	11	67.6331	3285.08	2946.31	67.6	0.33	1525.44
3	1	2	85.81	85.81	50.07	41.88	0	99	SGELAIADDFGR				0.000549854	18	60.4329	21989.9	16535.9	60.55	0.33	6818.44
3	1	2	85.81	85.81	50.07	41.88	0	99	SGELAIADDFGR				0.000549854	19	60.5226	21989.9	21199.6	60.55	0.33	9771.29
3	1	2	85.81	85.81	50.07	41.88	0	99	SGELAIADDFGR				0.000549854	21	60.6014	21989.9	19403.2	60.55	0.33	8151.47
3	1	2	85.81	85.81	50.07	41.88	0	99	SGELAIADDFGR				0.000549854	18	60.6877	21989.9	13102	60.55	0.33	5225.17
3	1	2	85.81	85.81	50.07	41.88	0	99	SPISCETR	Carbamidomethyl(C)@5			0.00128526	12	25.0871	14254.1	7509.73	25.22	0.17	2740.16
3	1	2	85.81	85.81	50.07	41.88	0	99	SPISCETR	Carbamidomethyl(C)@5			0.00128526	12	25.1716	14254.1	12563.7	25.22	0.17	7551.49
3	1	2	85.81	85.81	50.07	41.88	0	99	TANSGYLTR				-0.000739395	13	30.9612	17120.9	14836	31.01	0.25	6558.23
3	1	2	85.81	85.81	50.07	41.88	0	99	TANSGYLTR				-0.000739395	14	31.0465	17120.9	16107.8	31.01	0.25	7628.16
3	1	2	85.81	85.81	50.07	41.88	0	99	TSAADSVQVK				0.000435125	16	25.9155	19354	11754.6	26.05	0.25	4239.16
3	1	2	85.81	85.81	50.07	41.88	0	99	VADLFEAR				0.00053991	12	51.7805	31838	26292.1	51.85	0.25	11544.3
3	1	2	85.81	85.81	50.07	41.88	0	99	VDGHLVAVSR				0.000404564	13	33.9517	4820.57	4042.78	34.07	0.5	1805.3
3	1	2	85.81	85.81	50.07	41.88	0	99	VDGHLVAVSR				0.000404564	13	34.1198	4820.57	4337.88	34.07	0.5	1853.47
3	1	2	85.81	85.81	50.07	41.88	0	99	VFADLQEVDR				0.000714301	17	53.8903	34578.4	28431	53.83	0.25	7610.66
3	1	2	85.81	85.81	50.07	41.88	0	99	VFADLQEVDR				0.000714301	17	53.9683	34578.4	18276.7	53.83	0.25	4905.46
3	1	2	85.81	85.81	50.07	41.88	0	99	VFADLQEVDR				0.000714301	17	53.7297	34578.4	29992	53.83	0.25	9626.67
3	1	2	85.81	85.81	50.07	41.88	0	99	VFADLQEVDR				0.000714301	16	53.635	34578.4	16691.5	53.83	0.25	3915.59
3	1	2	85.81	85.81	50.07	41.88	0	99	VLTEAAVTGK				-0.00217395	17	36.5035	34370	29446.7	36.55	0.25	12723.6
3	1	2	85.81	85.81	50.07	41.88	0	99	VLTEAAVTGK				-0.00217395	17	36.5805	34370	33474.9	36.55	0.25	14121.2
3	1	2	85.81	85.81	50.07	41.88	0	99	VSASEVEAALTEALNSSGN	Cation:Na(E)@12			0.0268319	19	75.5077	5108.72	5022.02	75.49	0.42	5148.08
3	1	2	85.81	85.81	50.07	41.88	0	99	VSASEVEAALTEALNSSGN				-0.00720613	20	75.5892	19180.9	17095.1	75.5	0.17	4202.06
3	1	2	85.81	85.81	50.07	41.88	0	99	VSASEVEAALTEALNSSGN	Cation:Na@C-term			0.0268319	18	75.59	5108.72	4196.45	75.49	0.42	3481.78
3	1	2	85.81	85.81	50.07	41.88	0	98.81	VADLFEAR				0.00053991	13	51.9486	31838	27406.6	51.85	0.25	12085.4
3	1	2	85.81	85.81	50.07	41.88	0	98.74	GEVISDGPSDPHDILR				0.00238885	13	50.4022	31331.2	11350.1	50.19	0.25	8260.03
3	1	2	85.81	85.81	50.07	41.88	0	98.67	IFGPVKDYECLCGK	Carbamidomethyl(C)@10; Carbamidomethyl(C)@12		missed K-D@6	0.00232595	13	58.7677	10158.7	6585.45	58.57	0.41	2714.66
3	1	2	85.81	85.81	50.07	41.88	0	98.55	TSAADSVQVK				0.000435125	16	25.9999	19354	17826	26.05	0.25	9248.31
3	1	2	85.81	85.81	50.07	41.88	0.0731433	98.54	VEIAESGDSSFIK	Ser->Thr@10	Ser->Thr@1290		0.0025632	12	52.8277	2846.25	2225.97	52.75	0.33	1037.55
3	1	2	85.81	85.81	50.07	41.88	0	98.54	VEIAESGDSSFIK	Ser->Thr@9	Ser->Thr@1289		0.0025632	12	52.8277	2846.25	2225.97	52.75	0.33	1037.55
3	1	2	85.81	85.81	50.07	41.88	0	98.37	LREEIPQTNSETK			missed R-E@2	0.000637018	10	32.8726	17698.6	4515	33.08	0.25	2441.29
3	1	2	85.81	85.81	50.07	41.88	0	98.37	TANSGYLTR				-0.000739395	10	30.7976	17120.9	3839.08	31.01	0.25	1013.35
3	1	2	85.81	85.81	50.07	41.88	0.0614803	98.3	VDAGSIVAK	Ser->Ala@5	Ser->Ala@1032		0.0015418	14	34.3278	16505.3	15387.4	34.24	0.25	6261.99
3	1	2	85.81	85.81	50.07	41.88	1.72125	98.07	SVITVGPTLR				-0.00131444	10	52.0548	32381.9	7468.63	52.27	0.25	2198.53
3	1	2	85.81	85.81	50.07	41.88	0.00348833	97.96	AIQLHPLVCAAY	Carbamidomethyl(C)@9		cleaved Y-N@C-term	0.000161989	11	65.908	2973.61	2240.52	65.77	0.5	1560.44
3	1	2	85.81	85.81	50.07	41.88	0	97.96	ELLHAIDLEHEIGR				-0.00118188	10	65.6329	3478.04	3127.96	65.77	0.99	1492.53
3	1	2	85.81	85.81	50.07	41.88	0	97.96	ELLHAIDLEHEIGR				-0.00118188	10	65.878	3478.04	3429.11	65.77	0.99	1121
3	1	2	85.81	85.81	50.07	41.88	1.61979	97.91	ASLSTESFISAASFQETTR				-0.00675273	11	70.878	2655.04	1482.25	71.17	0.58	1665.84
3	1	2	85.81	85.81	50.07	41.88	0	97.87	KVEIAESGDSSFIK	Ser->Thr@11	Ser->Thr@1290	missed K-V@1	0.00312311	13	48.733	6591.39	5654.99	48.62	0.5	2097.19
3	1	2	85.81	85.81	50.07	41.88	0	97.79	HLNVFEGEQVNR				-0.0100375	10	46.8658	2850.95	1476.87	46.46	0.58	720.175
3	1	2	85.81	85.81	50.07	41.88	0	97.79	HLNVFEGEQVNR				0.0070569	12	46.9894	13428.5	3263.49	46.55	0.5	6634.99
3	1	2	85.81	85.81	50.07	41.88	1.61979	97.75	EHPVLLNR				-0.0017219	10	34.4315	5363.34	5356.73	34.47	0.33	3163.8
3	1	2	85.81	85.81	50.07	41.88	0	97.57	GEVISDGPSDPHDILR				0.00481636	10	50.4331	3563.71	749.89	50.19	0.17	582.166
3	1	2	85.81	85.81	50.07	41.88	0	97.53	LREEIPQTNSETK			missed R-E@2	0.00108175	9	33.455	17698.6	2111.52	33.08	0.25	1179.96
3	1	2	85.81	85.81	50.07	41.88	0	97.49	YKLPYGAVISVK			missed K-L@2	0.000384012	12	62.5497	1023.66	1016.42	62.71	1.33	3050.43
3	1	2	85.81	85.81	50.07	41.88	0	97.17	SGELAIADDFGR				0.000549854	12	60.852	21989.9	3429.89	60.55	0.33	2155.37
3	1	2	85.81	85.81	50.07	41.88	0	97.01	SVITVGPTLR				-0.00131444	13	52.2999	32381.9	31432.5	52.27	0.25	13206.4
3	1	2	85.81	85.81	50.07	41.88	0	96.95	MALELFKPF			cleaved F-I@C-term	-0.00735752	11	75.4985	7393.9	6952.81	75.57	0.17	2517.67
3	1	2	85.81	85.81	50.07	41.88	1.4437	96.82	KGLADTALK			missed K-G@1	-0.000285851	15	32.1975	15066.6	14513.4	32.16	0.41	7330.87
3	1	2	85.81	85.81	50.07	41.88	0	96.8	SVITVGPTLR				-0.00131444	11	52.1359	32381.9	17400.5	52.27	0.25	5454
3	1	2	85.81	85.81	50.07	41.88	0	96.8	SVITVGPTLR				-0.00131444	11	52.2163	32381.9	27757.2	52.27	0.25	9964.85
3	1	2	85.81	85.81	50.07	41.88	0	96.63	ELLHAIDLEHEIGR				-0.00516533	10	66.1916	2153.73	1976.84	66.19	0.5	1767.72
3	1	2	85.81	85.81	50.07	41.88	0	96.35	VADLFEAR				0.00053991	11	52.0356	31838	17840.7	51.85	0.25	5599.6
3	1	2	85.81	85.81	50.07	41.88	0	96.13	EHPVLLNR				-0.0017219	9	34.3528	5363.34	4901.49	34.47	0.33	2616.05
3	1	2	85.81	85.81	50.07	41.88	1.3279	96.06	EEIPQTNSETK				0.00123237	10	27.1928	2677.58	1893.13	27.29	0.17	786.867
3	1	2	85.81	85.81	50.07	41.88	0	95.65	SVITVGPTLR				-0.00131444	10	52.3761	32381.9	26242.2	52.27	0.25	2939.59
3	1	2	85.81	85.81	50.07	41.88	0	95.55	SVITVGPTLR				-0.00131444	9	52.3777	32381.9	26027.9	52.27	0.25	2166.32
3	1	2	85.81	85.81	50.07	41.88	0	95.44	ELLHAIDLEHEIGR				-0.0055765	10	66.9558	3497.17	1121.78	66.27	0.75	1057.6
3	1	2	85.81	85.81	50.07	41.88	0	94.75	EEIPQTNSETK				0.00123237	10	27.3578	2677.58	2276.51	27.29	0.17	993.031
3	1	2	85.81	85.81	50.07	41.88	0	94.28	EEIPQTNSETK				0.00123237	9	27.277	2677.58	2599.78	27.29	0.17	1340.22
3	1	2	85.81	85.81	50.07	41.88	0	93.95	VDAGSIVAK	Ser->Ala@5	Ser->Ala@1032		0.0015418	14	34.2435	16505.3	16461.6	34.24	0.25	6588.17
3	1	2	85.81	85.81	50.07	41.88	1.10791	93.73	WDPHTHPIVTEMK				0.00188546	11	48.6602	3108.92	2888.82	48.7	0.99	2207.33
3	1	2	85.81	85.81	50.07	41.88	0	93.5	EGDKVDAGSIVAK	Ser->Ala@9	Ser->Ala@1032	missed K-V@4	0.000866211	13	34.8188	6971.14	4621	34.97	0.33	3367.04
3	1	2	85.81	85.81	50.07	41.88	0	92.73	MLQEAVDALLDNGR				-0.00876559	18	73.3765	24958.8	20781.9	73.32	0.17	5724.28
3	1	2	85.81	85.81	50.07	41.88	0	91.76	HLNVFEGEQVNR				-0.0100375	9	46.9518	2850.95	1115.3	46.46	0.58	553.064
3	1	2	85.81	85.81	50.07	41.88	0	91.75	SPISCETR	Carbamidomethyl(C)@5			0.00128526	8	25.0009	14254.1	2543.53	25.22	0.17	769.429
3	1	2	85.81	85.81	50.07	41.88	0	91.72	QTDELTGMTNIEVLDAK				-0.00175575	10	67.6339	3285.08	2937.92	67.6	0.33	2225.18
3	1	2	85.81	85.81	50.07	41.88	0.950782	91.03	LHQCGLPK	Carbamidomethyl(C)@4			-0.00158685	10	26.9058	3419.7	2990.81	26.79	0.99	1511.83
3	1	2	85.81	85.81	50.07	41.88	0	90.99	WDPHTHPIVTEMK				0.00188546	10	48.497	3108.92	2874.21	48.7	0.99	2396.35
3	1	2	85.81	85.81	50.07	41.88	0	90.58	ELLHAIDLEHEIGR				-0.0055765	10	66.3862	3497.17	2719.27	66.27	0.75	1652.5
3	1	2	85.81	85.81	50.07	41.88	0	90.45	VDAGSIVAK	Ser->Ala@5	Ser->Ala@1032		0.0015418	12	34.4073	16505.3	10292.8	34.24	0.25	3500.35
3	1	2	85.81	85.81	50.07	41.88	0.0181814	89.7	LVDVAQDLVVTEVDCGTEHGLLMTPHIEGGDVVEPLGER	Asp->Glu@14; Carbamidomethyl(C)@15	Asp->Glu@830		0.0130312	13	75.6492	7385.78	4247.24	75.49	0.25	3576.65
3	1	2	85.81	85.81	50.07	41.88	0	89.5	KGLADTALK			missed K-G@1	-0.000285851	13	32.1106	15066.6	14045.9	32.16	0.41	7314.81
3	1	2	85.81	85.81	50.07	41.88	0	89.21	IEGGDVVEPLGER			cleaved H-I@N-term	-0.00297255	9	49.5968	5761.2	1589.68	49.37	0.25	651.971
3	1	2	85.81	85.81	50.07	41.88	0	88.59	FATSDLNDLYR				-0.00127696	11	60.6064	30836.3	3894.6	60.3	0.25	1796.1
3	1	2	85.81	85.81	50.07	41.88	0	88.39	KGLADTALK			missed K-G@1	-0.000285851	12	32.0295	15066.6	11132.4	32.16	0.41	5911.16
3	1	2	85.81	85.81	50.07	41.88	0	87.3	LIPAGTGLAYHSER				-0.0019982	11	46.5833	37337.7	12156	46.3	0.33	8198.65
3	1	2	85.81	85.81	50.07	41.88	0	86.66	KGLADTALK			missed K-G@1	-0.000285851	13	32.2736	15066.6	12544.5	32.16	0.41	6383.77
3	1	2	85.81	85.81	50.07	41.88	0	86.53	EGDKVDAGSIVAK	Ser->Ala@9	Ser->Ala@1032	missed K-V@4	0.000866211	14	35.0728	6971.14	5115.56	34.97	0.33	3989.11
3	1	2	85.81	85.81	50.07	41.88	0.798603	85.72	LINQCYR	Carbamidomethyl(C)@5			0.00183247	10	32.4456	11831	11544.2	32.49	0.33	6928.85
3	1	2	85.81	85.81	50.07	41.88	0	84.35	EIESQYASGLVTQGEK				-0.00594167	13	50.8472	7533.94	4573.54	50.95	0.25	2082.32
3	1	2	85.81	85.81	50.07	41.88	0.0048037	84.28	IHETVNDR	His->Asn@2	His->Asn@570		-0.0016343	11	23.0981	12463.3	8149.78	22.99	0.17	3392.11
3	1	2	85.81	85.81	50.07	41.88	0	83.6	ELLHAIDLEHEIGR				-0.00516533	9	66.3578	2153.73	1583.51	66.19	0.5	1578.68
3	1	2	85.81	85.81	50.07	41.88	0	83.41	IHETVNDR	His->Asn@2	His->Asn@570		-0.0016343	11	23.0204	12463.3	11453.4	22.99	0.17	6144.75
3	1	2	85.81	85.81	50.07	41.88	0	83.31	EGDKVDAGSIVAK	Ser->Ala@9	Ser->Ala@1032	missed K-V@4	-0.00228035	15	34.883	1550.51	1454.34	34.98	0.33	1255.45
3	1	2	85.81	85.81	50.07	41.88	0	82.9	KVEIAESGDSSFIK	Ser->Thr@11	Ser->Thr@1290	missed K-V@1	0.00312311	11	49.0693	6591.39	2499.1	48.62	0.5	2514.75
3	1	2	85.81	85.81	50.07	41.88	0	81.76	HLNVFEGEQVNR				0.0070569	13	46.4093	13428.5	11958.5	46.55	0.5	8612.31
3	1	2	85.81	85.81	50.07	41.88	0	81.24	ELLHAIDLEHEIGR				-0.000115463	9	65.2091	3478.04	2635.56	65.77	0.99	1155.11
3	1	2	85.81	85.81	50.07	41.88	0.150581	79.47	PLVPLDGGR			cleaved R-P@N-term	-0.00285887	9	47.8152	2891.06	2435.91	47.87	0.33	2088.72
3	1	2	85.81	85.81	50.07	41.88	0	79.47	KVEIAESGDSSFIK	Asp->Glu@9	Asp->Glu@1288	missed K-V@1	-0.00166415	10	48.6099	1086.48	1083.86	48.62	0.58	512.311
3	1	2	85.81	85.81	50.07	41.88	0	78.98	WDPHTHPIVTEMK				0.00188546	9	49.6563	3108.92	997.03	48.7	0.99	1465.46
3	1	2	85.81	85.81	50.07	41.88	0	78.8	SVITVGPTLR				-0.00131444	11	52.3769	32381.9	26135.1	52.27	0.25	10212
3	1	2	85.81	85.81	50.07	41.88	0.0043648	78.6	RLVITPNDGSDPYEELIPK	Ser->Thr@10	Ser->Thr@1200	missed R-L@1	-0.00424561	11	70.7238	5267.71	3794.21	70.58	0.75	2090.67
3	1	2	85.81	85.81	50.07	41.88	0	76.95	WDPHTHPIVTEMK				0.00188546	9	48.8242	3108.92	2584.33	48.7	0.99	1985.26
3	1	2	85.81	85.81	50.07	41.88	0	76.42	LHQCGLPK	Carbamidomethyl(C)@4			-0.00158685	10	26.819	3419.7	3314.88	26.79	0.99	1526.73
3	1	2	85.81	85.81	50.07	41.88	0	73.37	LIPAGTGLAYHSER				-0.0019982	9	46.8241	37337.7	1837.88	46.3	0.33	2051.82
3	1	2	85.81	85.81	50.07	41.88	0	72.86	VADLFEAR				0.00053991	10	52.1193	31838	9383.83	51.85	0.25	5613.66
3	1	2	85.81	85.81	50.07	41.88	0	72.6	EEIPQTNSETK				0.00123237	8	27.4369	2677.58	1382.38	27.29	0.17	523.455
3	1	2	85.81	85.81	50.07	41.88	0	72.6	LHQCGLPK	Carbamidomethyl(C)@4			-0.00158685	9	27.0728	3419.7	2239.21	26.79	0.99	1225.91
3	1	2	85.81	85.81	50.07	41.88	0	72.5	GLMAKPDGSIIETPITANFR				-0.00614803	9	70.2261	20640.9	2355.22	70.58	0.33	1355.03
3	1	2	85.81	85.81	50.07	41.88	0	71.81	LINQCYR	Carbamidomethyl(C)@5			0.00183247	10	32.3638	11831	9297.43	32.49	0.33	4642.79
3	1	2	85.81	85.81	50.07	41.88	0.438899	69.07	SWSFGEVK				0.00107959	10	57.0828	16095.2	11560.9	56.98	0.33	6102.75
3	1	2	85.81	85.81	50.07	41.88	0	66.82	LHQCGLPK	Carbamidomethyl(C)@4			-0.00158685	10	26.743	3419.7	3285.7	26.79	0.99	1541.93
3	1	2	85.81	85.81	50.07	41.88	0	66.17	VFADLQEVDR				0.000714301	10	54.1323	34578.4	4305.96	53.83	0.25	1545.33
3	1	2	85.81	85.81	50.07	41.88	0.404504	66.01	VIDLWSK				-0.00142233	10	59.0673	28450.7	21246.6	58.97	0.25	7319.32
3	1	2	85.81	85.81	50.07	41.88	0.450997	64.79	IVDTTVGR				-0.00244798	12	28.0421	29480.4	28027.7	27.96	0.25	15431.8
3	1	2	85.81	85.81	50.07	41.88	0	64.78	EHPVLLNR				-0.0017219	8	34.5168	5363.34	4840.67	34.47	0.33	2867.22
3	1	2	85.81	85.81	50.07	41.88	0	63.19	LIPAGTGLAYHSER				-0.0019982	10	45.9985	37337.7	7956.17	46.3	0.33	3109.39
3	1	2	85.81	85.81	50.07	41.88	0	63.16	VLTEAAVTGK				-0.00217395	10	36.4223	34370	18021	36.55	0.25	3756.52
3	1	2	85.81	85.81	50.07	41.88	0	59.29	SWSFGEVK				0.00107959	10	57.0039	16095.2	15250	56.98	0.33	8082.18
3	1	2	85.81	85.81	50.07	41.88	0	57.64	SWSFGEVK				0.00107959	9	56.9226	16095.2	15557.8	56.98	0.33	8471.7
3	1	2	85.81	85.81	50.07	41.88	0	57.44	VDGHLVAVSR				0.000404564	8	34.0328	4820.57	4735.72	34.07	0.5	1484.08
3	1	2	85.81	85.81	50.07	41.88	0	53.92	IIDAATEEVKEIESQYASGLVTQGEK	Asp->Gly@3; Thr->Ser@6	Asp->Gly@672; Thr->Ser@675	missed K-E@10	-0.0193682	20	72.868	6694.15	6088.82	72.83	0.17	7451.88
3	1	2	85.81	85.81	50.07	41.88	0.047692	53.75	MALELFK			cleaved K-P@C-term	-0.0011514	9	67.1881	3426.29	2755.51	67.27	0.25	1463.08
3	1	2	85.81	85.81	50.07	41.88	0	53.7	VFADLQEVDR				0.000714301	9	53.5528	34578.4	6709.04	53.83	0.25	2545.7
3	1	2	85.81	85.81	50.07	41.88	0	52.8	LLGVSALAK				0.00101123	13	54.9231	32036.9	30285	54.99	0.25	12088.2
3	1	2	85.81	85.81	50.07	41.88	0	50.43	LLGVSALAK				0.00101123	9	55.2607	32036.9	4596.19	54.99	0.25	2139.02
3	1	3	63.17	63.17	55.05	49.35	2	99	AASSCGSCAGLVEQILINTVGGAADVKPK	Carbamidomethyl(C)@5; Carbamidomethyl(C)@8			-0.00244082	22	75.8462	8723.8	8622.53	75.84	0.17	8505.65
3	1	3	63.17	63.17	55.05	49.35	2	99	AICGCSDLNHGQIR	Carbamidomethyl(C)@3; Carbamidomethyl(C)@5			0.00527154	18	36.9335	26898.3	24868.8	36.88	0.25	9823.25
3	1	3	63.17	63.17	55.05	49.35	2	99	AIQEHGLFSVDEVK				-0.000832987	13	57.0189	5149.93	2781.43	57.23	0.33	2480.7
3	1	3	63.17	63.17	55.05	49.35	2	99	AIQEHGLFSVDEVKK			missed K-K@14	0.000355963	16	52.2683	6022.78	4088.57	51.77	0.83	2199.83
3	1	3	63.17	63.17	55.05	49.35	2	99	DHLMFGENALGDVGHQGQDK				0.00147609	18	57.9334	5766.85	5530.58	57.9	0.58	3455.22
3	1	3	63.17	63.17	55.05	49.35	2	99	EFDVIPVK				-0.00034663	13	58.1652	31911.3	31195	58.15	0.33	13112.2
3	1	3	63.17	63.17	55.05	49.35	2	99	EYNGAFLQLYR				0.00135132	15	69.0586	8291.88	7323.66	69.17	0.42	3059.38
3	1	3	63.17	63.17	55.05	49.35	2	99	GIAYGLVAPLFEQAK				-0.00204241	18	74.8294	18469.9	15064.4	74.91	0.17	3123.04
3	1	3	63.17	63.17	55.05	49.35	2	99	GILVNDTLQTYDPR				0.00046648	20	61.7885	14400.6	13727.1	61.87	0.25	4390.19
3	1	3	63.17	63.17	55.05	49.35	2	99	IADVADKYNVPMVK			missed K-Y@7	0.00225591	20	52.5426	33349.8	29687.4	52.6	0.25	12125.2
3	1	3	63.17	63.17	55.05	49.35	2	99	ILPIPGNTLQGVIGYR	Thr->Asn@8	Thr->Asn@146	cleaved F-I@N-term	0.00184185	18	73.0604	16865.8	15165.6	73	0.17	5757.44
3	1	3	63.17	63.17	55.05	49.35	2	99	IYAIGECASHR	Carbamidomethyl(C)@7			0.00136847	17	38.2154	18047.8	17739.8	38.2	0.33	8759.82
3	1	3	63.17	63.17	55.05	49.35	2	99	LCEQTQALHDAGNGR	Carbamidomethyl(C)@2			0.00182157	17	32.2241	19848.8	10014.3	32.4	0.25	2654.55
3	1	3	63.17	63.17	55.05	49.35	2	99	LVMIGNGMAGVR				0.00130868	16	59.0203	12496.5	11351.6	59.06	0.41	4776.29
3	1	3	63.17	63.17	55.05	49.35	2	99	MWGGVTNPSELR				0.000205966	16	58.0421	25756	9147.98	58.23	0.41	9633.02
3	1	3	63.17	63.17	55.05	49.35	2	99	NCSEAGIK	Carbamidomethyl(C)@2			-0.000294283	12	18.2959	8140.23	4098.62	18.44	0.25	2281.44
3	1	3	63.17	63.17	55.05	49.35	2	99	NGDIIPADLVVMAAGIRPNTELAEK				0.00026114	14	75.2171	21215.4	20807.1	75.23	0.17	6513.76
3	1	3	63.17	63.17	55.05	49.35	2	99	PALNYYLISTWPGEAK			cleaved R-P@N-term	0.00300077	17	74.3408	15133	14238.9	74.4	0.17	6356.41
3	1	3	63.17	63.17	55.05	49.35	2	99	TCVGSEFCR	Carbamidomethyl(C)@2; Carbamidomethyl(C)@8			0.000146269	14	37.6748	17712.3	15987.5	37.71	0.25	5743.52
3	1	3	63.17	63.17	55.05	49.35	2	99	TPNGCATCR	Carbamidomethyl(C)@5; Carbamidomethyl(C)@8		cleaved R-P@C-term	-0.00335492	15	15.2629	2874.52	2789.57	15.28	0.17	3600.01
3	1	3	63.17	63.17	55.05	49.35	2	99	VCANHLAQLGFAR	Carbamidomethyl(C)@2			-0.00070031	16	53.9391	8627.6	7992.51	54.01	0.5	19968.9
3	1	3	63.17	63.17	55.05	49.35	2	99	VIAEDGTEAEYDR				-0.00142965	18	37.2033	12257.6	6911.9	37.36	0.25	1730.19
3	1	3	63.17	63.17	55.05	49.35	2	99	YQGSVTSTK				0.00281484	10	19.6995	11685.7	9157.61	19.76	0.58	4098.06
3	1	3	63.17	63.17	55.05	49.35	1.92082	99	DGTYSVVPR				0.000247769	13	40.3094	22281.6	17917.7	40.43	0.25	7718.4
3	1	3	63.17	63.17	55.05	49.35	1.46852	99	DIADTQAMIDTAR	Arg->Lys@13	Arg->Lys@167		2.33E-05	17	51.5862	18884.1	5159.45	51.35	0.25	1424.92
3	1	3	63.17	63.17	55.05	49.35	1.11351	99	LLIATGSTPF			cleaved F-I@C-term	-0.00435326	14	72.8372	7416.36	7001.63	72.9	0.25	4458.13
3	1	3	63.17	63.17	55.05	49.35	0.643974	99	AMVMADSAEVCGCNGVCK	Oxidation(M)@4; Ala->Gly@5; Carbamidomethyl(C)@11; Carbamidomethyl(C)@13; Carbamidomethyl(C)@17	Ala->Gly@442		-0.00300099	15	46.451	1548.76	1489.57	46.47	0.25	1423.42
3	1	3	63.17	63.17	55.05	49.35	0.300162	99	TSGQLLQSALESR	Ser->Thr@8	Ser->Thr@219		-0.00274034	22	59.7066	25251.3	21057.8	59.8	0.33	7288.67
3	1	3	63.17	63.17	55.05	49.35	0.124939	99	MWGGVTNPSELRR	Arg-loss@C-term		missed R-R@12	-5.84e-05	18	58.3707	25756	19078.5	58.23	0.41	5737.02
3	1	3	63.17	63.17	55.05	49.35	0	99	AICGCSDLNHGQIR	Carbamidomethyl(C)@3; Carbamidomethyl(C)@5			0.00527154	16	37.007	26898.3	19325.6	36.88	0.25	6416.67
3	1	3	63.17	63.17	55.05	49.35	0	99	AIQEHGLFSVDEVK				-0.000832987	16	57.0969	5149.93	4170.3	57.23	0.33	3408.02
3	1	3	63.17	63.17	55.05	49.35	0	99	AIQEHGLFSVDEVK				-0.000832987	18	57.1858	5149.93	5102.15	57.23	0.33	4221.51
3	1	3	63.17	63.17	55.05	49.35	0	99	AIQEHGLFSVDEVK				-0.000832987	18	57.2588	5149.93	4912.4	57.23	0.33	4540.84
3	1	3	63.17	63.17	55.05	49.35	0	99	AIQEHGLFSVDEVK				-0.000832987	14	57.4297	5149.93	2676.33	57.23	0.33	2199.72
3	1	3	63.17	63.17	55.05	49.35	0	99	AIQEHGLFSVDEVKK			missed K-K@14	0.000355963	16	51.604	6022.78	4495.78	51.77	0.83	2797.82
3	1	3	63.17	63.17	55.05	49.35	0	99	AIQEHGLFSVDEVKK			missed K-K@14	0.000355963	16	51.8566	6022.78	5913.06	51.77	0.83	2946.38
3	1	3	63.17	63.17	55.05	49.35	0	99	AIQEHGLFSVDEVKK			missed K-K@14	0.000355963	16	52.1084	6022.78	5136.67	51.77	0.83	2529.51
3	1	3	63.17	63.17	55.05	49.35	0	99	AIQEHGLFSVDEVKK	Deamidated(Q)@3		missed K-K@14	0.0246591	14	51.9386	1884.97	1273.98	51.76	0.75	2730.15
3	1	3	63.17	63.17	55.05	49.35	0	99	AMVMADSAEVCGCNGVCK	Val->Ser@3; Asp->Glu@6; Carbamidomethyl(C)@11; Carbamidomethyl(C)@13; Carbamidomethyl(C)@17	Val->Ser@440; Asp->Glu@443		-0.00300099	15	46.533	1548.76	1340.91	46.47	0.25	1343.16
3	1	3	63.17	63.17	55.05	49.35	0	99	DGTYSVVPR				0.000284723	14	40.3904	22281.6	21874.4	40.43	0.25	10623
3	1	3	63.17	63.17	55.05	49.35	0	99	DGTYSVVPR				0.000284723	14	40.4689	22281.6	19678.9	40.43	0.25	8541.66
3	1	3	63.17	63.17	55.05	49.35	0	99	DHLMFGENALGDVGHQGQDK				0.0011021	22	57.7219	6318.62	3947.82	57.9	0.41	1874.5
3	1	3	63.17	63.17	55.05	49.35	0	99	DHLMFGENALGDVGHQGQDK				0.0011021	24	57.8007	6318.62	5364.05	57.9	0.41	2567.56
3	1	3	63.17	63.17	55.05	49.35	0	99	DHLMFGENALGDVGHQGQDK				0.00147609	19	57.8496	5766.85	5457.85	57.9	0.58	3511.86
3	1	3	63.17	63.17	55.05	49.35	0	99	DHLMFGENALGDVGHQGQDK				0.0011021	25	57.8837	6318.62	6198.08	57.9	0.41	3086.84
3	1	3	63.17	63.17	55.05	49.35	0	99	DHLMFGENALGDVGHQGQDK				0.0011021	19	58.0487	6318.62	5648.73	57.9	0.41	2804.12
3	1	3	63.17	63.17	55.05	49.35	0	99	DHLMFGENALGDVGHQGQDK				0.00147609	19	58.0965	5766.85	4109.54	57.9	0.58	2672.1
3	1	3	63.17	63.17	55.05	49.35	0	99	DHLMFGENALGDVGHQGQDK				0.0011021	21	58.1332	6318.62	4541.51	57.9	0.41	2092.46
3	1	3	63.17	63.17	55.05	49.35	0	99	DHLMFGENALGDVGHQGQDK				0.0011021	18	58.2127	6318.62	3624.58	57.9	0.41	1770.49
3	1	3	63.17	63.17	55.05	49.35	0	99	DHLMFGENALGDVGHQGQDK				0.00147609	18	58.263	5766.85	2733.26	57.9	0.58	1844.85
3	1	3	63.17	63.17	55.05	49.35	0	99	DIADTQAMIDTAR	Arg->Lys@13	Arg->Lys@167		2.33E-05	19	51.335	18884.1	18086.5	51.35	0.25	6373.3
3	1	3	63.17	63.17	55.05	49.35	0	99	DIADTQAMIDTAR	Arg->Lys@13	Arg->Lys@167		2.33E-05	20	51.4203	18884.1	16865.4	51.35	0.25	5662.46
3	1	3	63.17	63.17	55.05	49.35	0	99	EFDVIPVK				-0.00034663	12	58.0774	31911.3	26387.9	58.15	0.33	11037.3
3	1	3	63.17	63.17	55.05	49.35	0	99	EFDVIPVK				-0.00034663	12	58.2463	31911.3	26614.7	58.15	0.33	11253.8
3	1	3	63.17	63.17	55.05	49.35	0	99	EYNGAFLQLYR				0.00135132	15	69.2313	8291.88	7204.72	69.17	0.42	3243.16
3	1	3	63.17	63.17	55.05	49.35	0	99	EYNGAFLQLYR				0.00135132	13	69.1441	8291.88	8284.99	69.17	0.42	3449.81
3	1	3	63.17	63.17	55.05	49.35	0	99	GIAYGLVAPLFEQAK				0.000500977	19	74.9559	26214.4	24332	74.91	0.17	10686.2
3	1	3	63.17	63.17	55.05	49.35	0	99	GILVNDTLQTYDPR				0.00046648	22	61.8704	14400.6	14367.7	61.87	0.25	4191.77
3	1	3	63.17	63.17	55.05	49.35	0	99	GILVNDTLQTYDPR				0.00187034	16	61.8238	11512.1	11145.3	61.8	0.58	5599.29
3	1	3	63.17	63.17	55.05	49.35	0	99	GILVNDTLQTYDPR				0.00268579	20	61.9533	14400.6	11194.4	61.87	0.25	3082.49
3	1	3	63.17	63.17	55.05	49.35	0	99	GILVNDTLQTYDPR				0.00268579	16	62.1178	14400.6	3687.68	61.87	0.25	1278.16
3	1	3	63.17	63.17	55.05	49.35	0	99	GILVNDTLQTYDPR				0.00187034	13	61.658	11512.1	7453.57	61.8	0.58	4242.21
3	1	3	63.17	63.17	55.05	49.35	0	99	GILVNDTLQTYDPR				0.00336685	13	62.0686	11512.1	3364.29	61.8	0.58	2834.44
3	1	3	63.17	63.17	55.05	49.35	0	99	IADVADKYNVPMVK			missed K-Y@7	0.00225591	21	52.6279	33349.8	31589.7	52.6	0.25	11423.8
3	1	3	63.17	63.17	55.05	49.35	0	99	IADVADKYNVPMVK			missed K-Y@7	0.00225591	19	52.7107	33349.8	24523.3	52.6	0.25	8384.3
3	1	3	63.17	63.17	55.05	49.35	0	99	ILPIPGNTLQGVIGYR	Thr->Asn@8	Thr->Asn@146	cleaved F-I@N-term	0.00184185	19	72.9752	16865.8	16313.8	73	0.17	6766.59
3	1	3	63.17	63.17	55.05	49.35	0	99	IYAIGECASHR	Carbamidomethyl(C)@7			0.00136847	12	37.9681	18047.8	7103.51	38.2	0.33	3419.36
3	1	3	63.17	63.17	55.05	49.35	0	99	IYAIGECASHR	Carbamidomethyl(C)@7			0.00136847	14	38.0509	18047.8	12476.7	38.2	0.33	6333.41
3	1	3	63.17	63.17	55.05	49.35	0	99	IYAIGECASHR	Carbamidomethyl(C)@7			0.00136847	14	38.1294	18047.8	16923.1	38.2	0.33	8523.41
3	1	3	63.17	63.17	55.05	49.35	0	99	IYAIGECASHR	Carbamidomethyl(C)@7			0.00136847	12	38.3802	18047.8	11224.4	38.2	0.33	6093.94
3	1	3	63.17	63.17	55.05	49.35	0	99	IYAIGECASHR	Carbamidomethyl(C)@7			0.00136847	11	37.8794	18047.8	2461.52	38.2	0.33	1553.63
3	1	3	63.17	63.17	55.05	49.35	0	99	LCEQTQALHDAGNGR	Carbamidomethyl(C)@2			0.00182157	17	32.3094	19848.8	17150.8	32.4	0.25	6773.5
3	1	3	63.17	63.17	55.05	49.35	0	99	LCEQTQALHDAGNGR	Carbamidomethyl(C)@2			0.00182157	19	32.3846	19848.8	19498.2	32.4	0.25	7442.85
3	1	3	63.17	63.17	55.05	49.35	0	99	LCEQTQALHDAGNGR	Carbamidomethyl(C)@2			0.00182157	15	32.5466	19848.8	9656.08	32.4	0.25	2545.25
3	1	3	63.17	63.17	55.05	49.35	0	99	LCEQTQALHDAGNGR	Carbamidomethyl(C)@2; Deamidated(N)@13			-0.00319537	13	33.7887	1721.14	1644.92	33.81	0.17	977.005
3	1	3	63.17	63.17	55.05	49.35	0	99	LLIATGSTPF			cleaved F-I@C-term	-0.00435326	14	72.9227	7416.36	7031.27	72.9	0.25	3793
3	1	3	63.17	63.17	55.05	49.35	0	99	LVMIGNGMAGVR				0.00130868	15	59.1073	12496.5	12255.2	59.06	0.41	5120.59
3	1	3	63.17	63.17	55.05	49.35	0	99	LVMIGNGMAGVR				0.00130868	15	59.1885	12496.5	9971.05	59.06	0.41	4601.29
3	1	3	63.17	63.17	55.05	49.35	0	99	LVMIGNGMAGVR	Deamidated(N)@6			0.0021757	13	59.9336	9221.55	8167.84	59.88	0.75	4025.4
3	1	3	63.17	63.17	55.05	49.35	0	99	LVMIGNGMAGVR				0.00130868	11	59.3568	12496.5	4497.99	59.06	0.41	1909.76
3	1	3	63.17	63.17	55.05	49.35	0	99	MWGGVTNPSELR				0.000205966	17	58.2069	25756	24046.5	58.23	0.41	9583.23
3	1	3	63.17	63.17	55.05	49.35	0	99	MWGGVTNPSELR				0.000205966	17	58.2972	25756	24732.8	58.23	0.41	9351.15
3	1	3	63.17	63.17	55.05	49.35	0	99	MWGGVTNPSELR				-5.84e-05	14	58.5397	25756	4980.98	58.23	0.41	1909.46
3	1	3	63.17	63.17	55.05	49.35	0	99	NCSEAGIK	Carbamidomethyl(C)@2			-0.000294283	13	18.3764	8140.23	6728.16	18.44	0.25	4289.87
3	1	3	63.17	63.17	55.05	49.35	0	99	NCSEAGIK	Carbamidomethyl(C)@2			-0.000294283	12	18.4637	8140.23	7766.46	18.44	0.25	4577.94
3	1	3	63.17	63.17	55.05	49.35	0	99	PALNYYLISTWPGEAK			cleaved R-P@N-term	0.00300077	15	74.4181	15133	14560.8	74.4	0.17	5166.47
3	1	3	63.17	63.17	55.05	49.35	0	99	TCVGSEFCR	Carbamidomethyl(C)@2; Carbamidomethyl(C)@8			0.000146269	14	37.7599	17712.3	16515.9	37.71	0.25	5336.89
3	1	3	63.17	63.17	55.05	49.35	0	99	TCVGSEFCR	Carbamidomethyl(C)@2; Carbamidomethyl(C)@8			0.000146269	11	37.5979	17712.3	10799.7	37.71	0.25	3075.84
3	1	3	63.17	63.17	55.05	49.35	0	99	TPNGCATCR	Carbamidomethyl(C)@5; Carbamidomethyl(C)@8		cleaved R-P@C-term	-0.00335492	13	15.3426	2874.52	2359.9	15.28	0.17	2784.05
3	1	3	63.17	63.17	55.05	49.35	0	99	TSGQLLQSALESR	Ser->Thr@8	Ser->Thr@219		-0.00274034	23	59.7863	25251.3	24658.7	59.8	0.33	10810.1
3	1	3	63.17	63.17	55.05	49.35	0	99	TSGQLLQSALESR	Ser->Thr@8	Ser->Thr@219		-0.00274034	22	59.8674	25251.3	21192.8	59.8	0.33	8871.66
3	1	3	63.17	63.17	55.05	49.35	0	99	TSGQLLQSALESR	Ser->Thr@8	Ser->Thr@219		-0.00274034	15	59.5413	25251.3	4543.66	59.8	0.33	1649.58
3	1	3	63.17	63.17	55.05	49.35	0	99	TSGQLLQSALESR	Ser->Thr@8	Ser->Thr@219		-0.00274034	18	60.0356	25251.3	9087.04	59.8	0.33	3476.16
3	1	3	63.17	63.17	55.05	49.35	0	99	TSGQLLQSALESR	Ser->Thr@8	Ser->Thr@219		-0.00387255	16	59.8182	5269.69	5043.04	59.8	0.25	3594.78
3	1	3	63.17	63.17	55.05	49.35	0	99	VIAEDGTEAEYDR				-0.00142965	20	37.2851	12257.6	11293	37.36	0.25	4109.6
3	1	3	63.17	63.17	55.05	49.35	0	99	VIAEDGTEAEYDR				-0.00142965	20	37.368	12257.6	12211	37.36	0.25	4175.01
3	1	3	63.17	63.17	55.05	49.35	0	99	VIAEDGTEAEYDR				-0.00142965	16	37.5319	12257.6	3758.95	37.36	0.25	963.142
3	1	3	63.17	63.17	55.05	49.35	0	99	YQGSVTSTK				0.00281484	14	19.7906	11685.7	11452.9	19.76	0.58	6641.53
3	1	3	63.17	63.17	55.05	49.35	0	99	YQGSVTSTK				0.00281484	11	19.8726	11685.7	9312.7	19.76	0.58	3628.72
3	1	3	63.17	63.17	55.05	49.35	0	98.94	AICGCSDLNHGQIR	Carbamidomethyl(C)@3; Carbamidomethyl(C)@5			0.00527154	12	37.1741	26898.3	5100.87	36.88	0.25	1847.1
3	1	3	63.17	63.17	55.05	49.35	1.85387	98.89	TEVAEFFVK				-0.00105416	12	64.0513	21054.3	20956.9	64.04	0.25	7263.27
3	1	3	63.17	63.17	55.05	49.35	0	98.88	TPNGCATCR	Carbamidomethyl(C)@5; Carbamidomethyl(C)@8		cleaved R-P@C-term	-0.00335492	12	15.1748	2874.52	2154.92	15.28	0.17	2466.28
3	1	3	63.17	63.17	55.05	49.35	0	98.87	TEVAEFFVK				-0.00105416	14	64.1288	21054.3	19841.9	64.04	0.25	7767.3
3	1	3	63.17	63.17	55.05	49.35	1.92082	98.81	RVIAEDGTEAEYDR			missed R-V@1	0.00737646	10	36.1014	489.77	448.77	36.13	0.91	814.074
3	1	3	63.17	63.17	55.05	49.35	1.61979	98.73	DLDMPSGHAYGK				-0.000498841	14	40.2017	18760.2	18314.7	40.26	0.25	13397.6
3	1	3	63.17	63.17	55.05	49.35	0	98.69	DLDMPSGHAYGK				-0.000498841	14	40.1199	18760.2	13479.1	40.26	0.25	9465.52
3	1	3	63.17	63.17	55.05	49.35	0	98.63	IYAIGECASHR	Carbamidomethyl(C)@7			0.00136847	10	38.5463	18047.8	4196.46	38.2	0.33	2420.74
3	1	3	63.17	63.17	55.05	49.35	0	98.48	IYAIGECASHR	Carbamidomethyl(C)@7			-0.00283283	10	37.9394	2651.1	896.75	38.2	0.41	554.514
3	1	3	63.17	63.17	55.05	49.35	0	98.48	TCVGSEFCR	Carbamidomethyl(C)@2; Carbamidomethyl(C)@8			0.000146269	9	37.9252	17712.3	5449.58	37.71	0.25	1355.43
3	1	3	63.17	63.17	55.05	49.35	0	98.34	GIAYGLVAPLFEQAK				0.000500977	15	75.0289	26214.4	14781.3	74.91	0.17	8207.38
3	1	3	63.17	63.17	55.05	49.35	0	98.32	EYNGAFLQLYR				0.00135132	10	69.3939	8291.88	3078.36	69.17	0.42	1796.17
3	1	3	63.17	63.17	55.05	49.35	0	98.1	DIADTQAMIDTAR	Oxidation(M)@8; Arg->Lys@13	Arg->Lys@167		0.000401053	12	39.8484	841.6	531.46	39.69	0.33	659.758
3	1	3	63.17	63.17	55.05	49.35	0	98.1	RVIAEDGTEAEYDR			missed R-V@1	0.00737646	11	36.1867	489.77	450.76	36.13	0.91	722.676
3	1	3	63.17	63.17	55.05	49.35	0	97.61	AIQEHGLFSVDEVKK			missed K-K@14	0.000355963	11	51.4408	6022.78	2552.43	51.77	0.83	1899.26
3	1	3	63.17	63.17	55.05	49.35	1.56864	97.53	EEAFYLER				0.00702505	10	52.8781	19936.7	19362.1	52.84	0.58	6153.94
3	1	3	63.17	63.17	55.05	49.35	1.38722	97.21	LQFSLSFEQDPWK				-0.0142243	11	74.7091	5141.65	4050.15	74.65	0.33	2997.28
3	1	3	63.17	63.17	55.05	49.35	0	96.88	IYAIGECASHR	Carbamidomethyl(C)@7			0.00136847	10	38.1302	18047.8	16936.2	38.2	0.33	6258.79
3	1	3	63.17	63.17	55.05	49.35	0	96.8	AIQEHGLFSVDEVKK			missed K-K@14	-0.00172776	11	51.8121	2357.25	2026.87	51.69	0.75	1734.36
3	1	3	63.17	63.17	55.05	49.35	0	96.35	TPNGCATCR	Deamidated(N)@3; Carbamidomethyl(C)@5; Carbamidomethyl(C)@8		cleaved R-P@C-term	-0.00236846	11	16.3399	1627.99	1568.7	16.37	0.41	2860.76
3	1	3	63.17	63.17	55.05	49.35	0	96.23	TEVAEFFVK				-0.00105416	10	63.8916	21054.3	10075.9	64.04	0.25	2821.92
3	1	3	63.17	63.17	55.05	49.35	0	96.23	TEVAEFFVK				-0.00105416	11	63.9725	21054.3	16780	64.04	0.25	5460.35
3	1	3	63.17	63.17	55.05	49.35	0	95.1	EYNGAFLQLYR	Deamidated(N)@3			0.00649235	11	69.9777	3806.64	3655.28	70.01	0.66	2785.91
3	1	3	63.17	63.17	55.05	49.35	0	93.58	EEAFYLER				0.00702505	10	53.0431	19936.7	11654.2	52.84	0.58	3777.38
3	1	3	63.17	63.17	55.05	49.35	0	93.11	DGTYSVVPR				0.000247769	9	40.2234	22281.6	10017.5	40.43	0.25	2190.22
3	1	3	63.17	63.17	55.05	49.35	1.07058	92.45	LAVSGCPR	Carbamidomethyl(C)@6			0.00371001	12	28.458	32636.1	32260.9	28.45	0.25	18993
3	1	3	63.17	63.17	55.05	49.35	0	91.98	DGTYSVVPR				0.000247769	9	40.3102	22281.6	17989.2	40.43	0.25	1350.37
3	1	3	63.17	63.17	55.05	49.35	0	91.84	IYAIGECASHR	Carbamidomethyl(C)@7			0.00136847	10	38.4629	18047.8	7256.22	38.2	0.33	2997.12
3	1	3	63.17	63.17	55.05	49.35	0	90.76	EYNGAFLQLYR	Deamidated(N)@3			0.00649235	9	69.8906	3806.64	2990.5	70.01	0.66	2550.76
3	1	3	63.17	63.17	55.05	49.35	0	90.73	TEVAEFFVK				-0.00105416	11	64.2955	21054.3	8370.75	64.04	0.25	4254.27
3	1	3	63.17	63.17	55.05	49.35	0	90.17	DLDMPSGHAYGK				-0.000498841	10	40.0381	18760.2	7059.36	40.26	0.25	4495.78
3	1	3	63.17	63.17	55.05	49.35	0	89.57	DGTYSVVPR				0.000284723	9	40.6354	22281.6	7182.66	40.43	0.25	2554.1
3	1	3	63.17	63.17	55.05	49.35	0	89.54	NCSEAGIK	Carbamidomethyl(C)@2			-0.000294283	9	18.6225	8140.23	3447.77	18.44	0.25	1470.14
3	1	3	63.17	63.17	55.05	49.35	0	87.72	DLDMPSGHAYGK				-0.000850434	10	40.3696	18760.2	12357.7	40.26	0.25	7107.31
3	1	3	63.17	63.17	55.05	49.35	0	86.9	EYNGAFLQLYR				0.00202847	10	68.8982	8291.88	2992.47	69.17	0.42	1627.14
3	1	3	63.17	63.17	55.05	49.35	0	83.8	IADVADKYNVPMVK			missed K-Y@7	0.00225591	12	52.3769	33349.8	8359.87	52.6	0.25	10212
3	1	3	63.17	63.17	55.05	49.35	0.657577	81.86	YNVPMVK				0.00244071	9	45.4006	10572.9	10156.3	45.47	0.82	4605.7
3	1	3	63.17	63.17	55.05	49.35	0	78.4	TPNGCATCR	Deamidated(N)@3; Carbamidomethyl(C)@5; Carbamidomethyl(C)@8		cleaved R-P@C-term	-0.00236846	10	16.252	1627.99	1238.95	16.37	0.41	2608.9
3	1	3	63.17	63.17	55.05	49.35	0	76.14	IADVADKYNVPMVK			missed K-Y@7	-0.00311281	11	52.6688	3671.73	3219.79	52.59	0.25	877.186
3	1	3	63.17	63.17	55.05	49.35	0	75.88	NGDIIPADLVVMAAGIRPNTELAEK				-0.0107353	15	75.1779	2905.27	2804.2	75.23	0.25	4123.21
3	1	3	63.17	63.17	55.05	49.35	0	75.02	YNVPMVK				0.00244071	9	45.4824	10572.9	10327.2	45.47	0.82	4549.28
3	1	3	63.17	63.17	55.05	49.35	0	72.15	AICGCSDLNHGQIR	Carbamidomethyl(C)@3; Carbamidomethyl(C)@5			0.00527154	8	37.3379	26898.3	855.2	36.88	0.25	718.925
3	1	3	63.17	63.17	55.05	49.35	0.443697	70.71	ENHAIGEIR				-0.000619839	12	30.5576	3264.48	3152.45	30.59	0.5	1835.7
3	1	3	63.17	63.17	55.05	49.35	0.323306	69.71	KQDLPGVWK			missed K-Q@1	0.000874075	12	47.0881	9301.43	8775.96	47.04	0.5	5393.06
3	1	3	63.17	63.17	55.05	49.35	0	67.75	ENHAIGEIR				-0.000619839	12	30.4791	3264.48	2741.57	30.59	0.5	1782.55
3	1	3	63.17	63.17	55.05	49.35	0	67.2	NCSEAGIK	Carbamidomethyl(C)@2			-0.000294283	8	18.2054	8140.23	1591.91	18.44	0.25	1048.8
3	1	3	63.17	63.17	55.05	49.35	0	65.93	MWGGVTNPSELRR			missed R-R@12	-0.00115997	8	52.3711	4398.17	4211.66	52.42	0.33	2691.37
3	1	3	63.17	63.17	55.05	49.35	0	62.76	YNVPMVK				0.00244071	10	45.3177	10572.9	7726.06	45.47	0.82	3533.07
3	1	3	63.17	63.17	55.05	49.35	0	61.39	AIQEHGLFSVDEVK				-0.000832987	12	57.3509	5149.93	3754.39	57.23	0.33	2340.53
3	1	3	63.17	63.17	55.05	49.35	0	60.61	YNVPMVK				0.00244071	10	45.2317	10572.9	4281.82	45.47	0.82	2646.76
3	1	3	63.17	63.17	55.05	49.35	0.0163737	60.1	AAGIRPNTELAEK			cleaved M-A@N-term	-0.00165685	9	34.5818	1568.57	1522.51	34.56	0.17	2409.14
3	1	3	63.17	63.17	55.05	49.35	0	59.36	TEVAEFFVK				-0.00105416	8	63.8085	21054.3	4279.55	64.04	0.25	1744.38
3	1	3	63.17	63.17	55.05	49.35	0	58.52	AIQEHGLFSVDEVKK			missed K-K@14	0.000355963	9	52.7669	6022.78	1858.28	51.77	0.83	1504.49
3	1	3	63.17	63.17	55.05	49.35	0	56.69	TPNGCATCR	Deamidated(N)@3; Carbamidomethyl(C)@5; Carbamidomethyl(C)@8		cleaved R-P@C-term	-0.00236846	9	16.9183	1627.99	528	16.37	0.41	2294.67
3	1	3	63.17	63.17	55.05	49.35	0.318759	55.3	TLEELLK				0.0033962	10	56.9085	26480.2	10536	57.15	0.33	3068.13
3	1	3	63.17	63.17	55.05	49.35	0	53.59	TLEELLK				0.0033962	11	56.9923	26480.2	19938.6	57.15	0.33	7160.95
3	1	3	63.17	63.17	55.05	49.35	0	52.52	IYAIGECASHR	Carbamidomethyl(C)@7			0.00136847	7	38.7902	18047.8	1336.47	38.2	0.33	1093.42
3	1	4	58.24	58.23	83.18	76.17	2	99	ADLVDDAELLELVEMEVR	Oxidation(M)@15			0.0017977	21	76.0042	12597.9	12251.3	75.92	0.33	13659.5
3	1	4	58.24	58.23	83.18	76.17	2	99	AIDQPFLMPIEDVFSISGR	Deamidated(Q)@4; Pro->Arg@5	Pro->Arg@213		0.0118518	9	82.5434	987.99	427.39	82.32	0.33	230.023
3	1	4	58.24	58.23	83.18	76.17	2	99	DDNEMGTTAVK	Oxidation(M)@5			-0.00107323	15	18.5861	3192.78	2129.75	18.69	0.16	890.692
3	1	4	58.24	58.23	83.18	76.17	2	99	DDNEMGTTAVKK	Lys-loss@C-term		missed K-K@11	0.00184472	20	28.8279	59081.5	24191.9	28.68	0.25	4855.85
3	1	4	58.24	58.23	83.18	76.17	2	99	DLLSTYDFPGDDTPIIIGSAR	Cation:Na(D)@7			0.00134121	27	74.7837	57507.8	48964.6	74.83	0.17	17456.8
3	1	4	58.24	58.23	83.18	76.17	2	99	FTAEVYVLSK				-0.0025208	15	61.5891	11737.7	10969.3	61.21	1	3406.21
3	1	4	58.24	58.23	83.18	76.17	2	99	GITINTAHVEYN			cleaved N-S@C-term	-0.00296849	16	50.2569	10589	9400.28	50.35	0.25	3411.97
3	1	4	58.24	58.23	83.18	76.17	2	99	GITINTAHVEYNSTIR	Thr->Leu@14	Thr->Leu@73		0.00231773	10	80.4897	3675.45	3511.96	80.47	0.17	2332.74
3	1	4	58.24	58.23	83.18	76.17	2	99	GQVLVKPGSVKPHTK				0.000315661	13	36.5127	8280.67	5497.54	37.46	2.23	2086.68
3	1	4	58.24	58.23	83.18	76.17	2	99	GYRPQFYFR				0.00193302	14	58.649	31646.5	26745.5	58.97	1.08	9568.39
3	1	4	58.24	58.23	83.18	76.17	2	99	HYAHVDCPGHADYVK	Carbamidomethyl(C)@7			0.00260821	12	56.9964	5752.3	1522.23	56.23	0.5	2176.94
3	1	4	58.24	58.23	83.18	76.17	2	99	KLVETLDSYIPEPVR			missed K-L@1	-0.00238096	19	68.043	61690.5	54511.2	68.18	0.5	17912.2
3	1	4	58.24	58.23	83.18	76.17	2	99	LMPIEDVFSISGR			cleaved F-L@N-term	-0.00125386	17	74.6983	28805.7	25981	74.74	0.17	12581.8
3	1	4	58.24	58.23	83.18	76.17	2	99	LVETLDSYIPEPVR				-0.00151419	19	70.1589	183827	25813.4	70.42	0.25	4895.01
3	1	4	58.24	58.23	83.18	76.17	2	99	MALEGKDDNEMGTTAVK	Oxidation(M)@1; Oxidation(M)@11		missed K-D@6	0.00215617	17	27.026	1711.76	1667.34	27.04	0.17	1090.04
3	1	4	58.24	58.23	83.18	76.17	2	99	MALEGKDDNEMGTTAVKK			missed K-D@6; missed K-K@17	7.85E-05	18	36.5797	10899.4	4759.56	36.8	0.5	2423
3	1	4	58.24	58.23	83.18	76.17	2	99	NMITGAAQMDGAILVCSAADGPMPQTR	Carbamidomethyl(C)@16			0.00218773	25	73.3973	27490.5	23470.5	73.33	0.33	9079.08
3	1	4	58.24	58.23	83.18	76.17	2	99	QVGVPYIVVFLNK				-0.00495499	20	75.776	126898	119283	75.82	0.17	43743.2
3	1	4	58.24	58.23	83.18	76.17	2	99	SAADGPMPQTR			cleaved C-S@N-term	0.00119341	16	28.3434	14697.2	14127.4	28.36	0.33	4445.08
3	1	4	58.24	58.23	83.18	76.17	2	99	SLPHVNVGTIGHVDHGK				0.00213581	18	54.8426	21733.4	21484.6	54.83	0.75	10451.6
3	1	4	58.24	58.23	83.18	76.17	2	99	TIAMEDGLR				0.000459518	15	45.5082	274249	251964	45.56	0.33	115564
3	1	4	58.24	58.23	83.18	76.17	2	99	TTDVTGNCELPEGVEMVMPGDNIQMTVTLIK	Carbamidomethyl(C)@8			0.0084669	23	75.2146	13267.8	12630.1	75.24	0.33	11301.2
3	1	4	58.24	58.23	83.18	76.17	2	99	TTLTAALTR				-0.00114799	15	47.4859	335369	141472	47.29	0.33	45372.5
3	1	4	58.24	58.23	83.18	76.17	2	99	VCSEVFGSAIVEFDKIDSAPEEK	Carbamidomethyl(C)@2; Glu->Asp@12; Oxidation(P)@20	Glu->Asp@46; Oxidation(P)@54	missed K-I@15	0.020933	22	73.1457	21337.3	21135	73.16	0.33	7551.9
3	1	4	58.24	58.23	83.18	76.17	2	99	VCSEVFGSAIVEFDKIDSAPEEKAR	Carbamidomethyl(C)@2; Ile->Val@10; Oxidation(P)@20; Lys->Arg@23	Ile->Val@44; Oxidation(P)@54; Lys->Arg@57	missed K-I@15; missed K-A@23	0.0231227	22	80.5755	10938.1	10732.3	80.56	0.17	7610.66
3	1	4	58.24	58.23	83.18	76.17	2	99	VQDPLEIVGLR				0.000488329	19	72.8522	466696	363346	72.92	0.17	74825.9
3	1	4	58.24	58.23	83.18	76.17	1.1549	99	VMPGDNIQMTVTLIK			cleaved M-V@N-term	0.00234739	17	72.2313	11633	11139.1	72.17	0.5	3988.75
3	1	4	58.24	58.23	83.18	76.17	0.962573	99	AGENCGVLLR	Gly->Pro@2; Carbamidomethyl(C)@5	Gly->Pro@275		0.000563626	17	44.5361	23302.4	21780.5	44.57	0.25	7578.05
3	1	4	58.24	58.23	83.18	76.17	0.826814	99	GQVLVKPGSVKPH			cleaved H-T@C-term	0.00405366	16	32.4356	19476	17904.1	32.58	0.66	9456.72
3	1	4	58.24	58.23	83.18	76.17	0.812479	99	TTCTGVEMFR	Carbamidomethyl(C)@3		cleaved T-T@N-term	-0.00163055	11	50.1649	3301.21	3289.59	50.12	0.25	2356.8
3	1	4	58.24	58.23	83.18	76.17	0.511449	99	TTDVTGNCELPEGVEM	Carbamidomethyl(C)@8		cleaved M-V@C-term	0.00112041	21	60.8762	14090	13274.3	60.96	0.25	5361.74
3	1	4	58.24	58.23	83.18	76.17	0.00921732	99	TAHVEYNSTIR	Thr->Leu@9	Thr->Leu@73	cleaved N-T@N-term	-0.000635709	16	46.8091	24101.7	24065.9	46.8	0.5	9557.31
3	1	4	58.24	58.23	83.18	76.17	0.000434506	99	IDSAPEEKAR	Oxidation(P)@5; Delta:H(4)C(2)(K)@8	Oxidation(P)@54	missed K-A@8	-0.00068306	16	18.3459	5301.49	5070.09	18.34	0.25	2894.88
3	1	4	58.24	58.23	83.18	76.17	0.000434506	99	LVETLDSYIPEPVRA	Ala->Lys@15	Ala->Lys@209	cleaved A-I@C-term; missed R-A@14	-0.00136975	21	63.985	27557	23063.1	64.04	0.17	7516.2
3	1	4	58.24	58.23	83.18	76.17	0	99	ADLVDDAELLELVEMEVR				-0.0029855	24	76.0533	83045.1	82991.4	75.99	0.17	12006.2
3	1	4	58.24	58.23	83.18	76.17	0	99	ADLVDDAELLELVEMEVR				0.0222956	18	77.5642	624.4	618.15	77.49	0.75	661.902
3	1	4	58.24	58.23	83.18	76.17	0	99	ADLVDDAELLELVEMEVR				0.0222956	12	77.6472	624.4	560.73	77.49	0.75	793.785
3	1	4	58.24	58.23	83.18	76.17	0	99	ADLVDDAELLELVEMEVR				0.0222956	12	77.7302	624.4	527.09	77.49	0.75	776.875
3	1	4	58.24	58.23	83.18	76.17	0	99	ADLVDDAELLELVEMEVR				0.0208308	12	78.6433	467.08	347.5	78.48	0.66	577.752
3	1	4	58.24	58.23	83.18	76.17	0	99	ADLVDDAELLELVEMEVR				-0.00163057	12	81.9683	301.5	243.19	81.89	0.33	174.675
3	1	4	58.24	58.23	83.18	76.17	0	99	AGENCGVLLR	Gly->Pro@2; Carbamidomethyl(C)@5	Gly->Pro@275		0.000563626	17	44.6173	23302.4	21308.5	44.57	0.25	6652.68
3	1	4	58.24	58.23	83.18	76.17	0	99	AGENCGVLLR	Gly->Pro@2; Carbamidomethyl(C)@5	Gly->Pro@275		0.000563626	17	44.7024	23302.4	14778.8	44.57	0.25	4594.83
3	1	4	58.24	58.23	83.18	76.17	0	99	AGENCGVLLR	Carbamidomethyl(C)@5			0.000667188	16	42.4706	343907	4466.25	42.01	0.25	1507.82
3	1	4	58.24	58.23	83.18	76.17	0	99	AGENCGVLLR	Carbamidomethyl(C)@5			0.000667188	17	41.807	343907	67865.6	42.01	0.25	5934.49
3	1	4	58.24	58.23	83.18	76.17	0	99	AIDQPFLMPIEDVFSISGR	Carbamyl@N-term; Oxidation(M)@8			-0.0396008	11	76.9211	578.41	363.4	76.81	0.25	2387.53
3	1	4	58.24	58.23	83.18	76.17	0	99	DDNEMGTTAVK	Oxidation(M)@5			-0.00107323	18	18.665	3192.78	3032.57	18.69	0.16	1806.12
3	1	4	58.24	58.23	83.18	76.17	0	99	DDNEMGTTAVK	Oxidation(M)@5			-0.00107323	16	18.7549	3192.78	2713.15	18.69	0.16	1363.49
3	1	4	58.24	58.23	83.18	76.17	0	99	DDNEMGTTAVK				0.00184471	17	28.5089	59081.5	26451.7	28.68	0.25	4793.57
3	1	4	58.24	58.23	83.18	76.17	0	99	DDNEMGTTAVK				0.00184471	19	28.7444	59081.5	46508.7	28.68	0.25	15643.2
3	1	4	58.24	58.23	83.18	76.17	0	99	DDNEMGTTAVK				0.00184471	19	28.6742	59081.5	58171.7	28.68	0.25	25422
3	1	4	58.24	58.23	83.18	76.17	0	99	DDNEMGTTAVK				0.00184471	19	28.589	59081.5	49093	28.68	0.25	20047.2
3	1	4	58.24	58.23	83.18	76.17	0	99	DDNEMGTTAVK				0.00184471	11	29.0032	59081.5	2206.01	28.68	0.25	592.017
3	1	4	58.24	58.23	83.18	76.17	0	99	DLLSTYDFPGDDTPIIIGSAR				0.00114797	28	74.7804	172053	142154	74.83	0.17	53000.8
3	1	4	58.24	58.23	83.18	76.17	0	99	DLLSTYDFPGDDTPIIIGSAR				0.00114797	27	74.8644	172053	166418	74.83	0.17	58229.8
3	1	4	58.24	58.23	83.18	76.17	0	99	DLLSTYDFPGDDTPIIIGSAR	Cation:Na(D)@7			0.00134121	30	74.8669	57507.8	54445.9	74.83	0.17	21152.4
3	1	4	58.24	58.23	83.18	76.17	0	99	DLLSTYDFPGDDTPIIIGSAR	Cation:K(D)@7			-0.00652682	29	74.8677	38147.4	36936.6	74.83	0.17	12890.2
3	1	4	58.24	58.23	83.18	76.17	0	99	DLLSTYDFPGDDTPIIIGSAR				0.00114797	24	74.9467	172053	117717	74.83	0.17	15163.4
3	1	4	58.24	58.23	83.18	76.17	0	99	DLLSTYDFPGDDTPIIIGSAR	Cation:K(D)@7			-0.00652682	18	74.7854	38147.4	32603.2	74.83	0.17	8486.42
3	1	4	58.24	58.23	83.18	76.17	0	99	DLLSTYDFPGDDTPIIIGSAR				-0.00643646	12	74.9134	4633.39	4093.3	74.83	0.17	2433.85
3	1	4	58.24	58.23	83.18	76.17	0	99	FTAEVYVLSK				-0.00049876	8	76.409	2514.24	2511.85	76.32	0.66	1005.89
3	1	4	58.24	58.23	83.18	76.17	0	99	FTAEVYVLSK				0.0067035	8	80.4012	1876.5	1588.31	80.32	0.58	1511.64
3	1	4	58.24	58.23	83.18	76.17	0	99	FTAEVYVLSK				-0.0025208	15	60.7599	11737.7	6166.58	61.21	1	2191.62
3	1	4	58.24	58.23	83.18	76.17	0	99	FTAEVYVLSK				-0.0025208	13	60.9192	11737.7	7463.93	61.21	1	2691.06
3	1	4	58.24	58.23	83.18	76.17	0	99	FTAEVYVLSK				-0.0025208	14	61.418	11737.7	11506.3	61.21	1	3835.94
3	1	4	58.24	58.23	83.18	76.17	0	99	FTAEVYVLSK				-0.0025208	13	61.7518	11737.7	10199.6	61.21	1	2867.72
3	1	4	58.24	58.23	83.18	76.17	0	99	FTAEVYVLSK				-0.0025208	12	61.0072	11737.7	9000.12	61.21	1	3352.4
3	1	4	58.24	58.23	83.18	76.17	0	99	FTAEVYVLSK				-0.0025208	13	61.0903	11737.7	10706.6	61.21	1	3636.17
3	1	4	58.24	58.23	83.18	76.17	0	99	FTAEVYVLSK				-0.00121228	13	63.0755	7350.08	7302.33	63.12	0.83	2876.93
3	1	4	58.24	58.23	83.18	76.17	0	99	FTAEVYVLSK				-0.00121228	12	63.6573	7350.08	6348.25	63.12	0.83	2615.7
3	1	4	58.24	58.23	83.18	76.17	0	99	FTAEVYVLSK				-0.00419729	12	75.8295	6061.1	4040.8	75.66	0.42	2845.32
3	1	4	58.24	58.23	83.18	76.17	0	99	FTAEVYVLSK				0.0163662	14	63.7428	8681.23	3835.78	64.03	0.75	2668.06
3	1	4	58.24	58.23	83.18	76.17	0	99	FTAEVYVLSK				-0.00121228	12	62.9066	7350.08	7314.01	63.12	0.83	2736.8
3	1	4	58.24	58.23	83.18	76.17	0	99	FTAEVYVLSK				0.0163662	13	64.7236	8681.23	2482.91	64.03	0.75	2494.5
3	1	4	58.24	58.23	83.18	76.17	0	99	FTAEVYVLSK				-0.00121228	12	63.239	7350.08	6784.05	63.12	0.83	2959.33
3	1	4	58.24	58.23	83.18	76.17	0	99	FTAEVYVLSK				-0.00121228	11	63.576	7350.08	6404.55	63.12	0.83	2443.94
3	1	4	58.24	58.23	83.18	76.17	0	99	FTAEVYVLSK				-0.00419729	9	75.5019	6061.1	4727.17	75.66	0.42	1853.15
3	1	4	58.24	58.23	83.18	76.17	0	99	FTAEVYVLSK				-0.00121228	12	63.4075	7350.08	6779.71	63.12	0.83	2957.57
3	1	4	58.24	58.23	83.18	76.17	0	99	FTAEVYVLSK				-0.00121228	12	63.4905	7350.08	6632.12	63.12	0.83	2768.93
3	1	4	58.24	58.23	83.18	76.17	0	99	FTAEVYVLSK				-0.0025208	12	61.2578	11737.7	11675.3	61.21	1	4043.49
3	1	4	58.24	58.23	83.18	76.17	0	99	FTAEVYVLSK				0.0163662	12	64.2155	8681.23	5241.27	64.03	0.75	2566.1
3	1	4	58.24	58.23	83.18	76.17	0	99	FTAEVYVLSK				0.0163662	11	64.5473	8681.23	2916.76	64.03	0.75	2103.72
3	1	4	58.24	58.23	83.18	76.17	0	99	FTAEVYVLSK				0.0163662	11	64.6408	8681.23	2680.06	64.03	0.75	2441.04
3	1	4	58.24	58.23	83.18	76.17	0	99	FTAEVYVLSK				0.0143677	10	67.0479	4564.54	2576.79	67.35	1.08	1617.99
3	1	4	58.24	58.23	83.18	76.17	0	99	FTAEVYVLSK				0.0163662	13	63.9025	8681.23	6988.4	64.03	0.75	3259.52
3	1	4	58.24	58.23	83.18	76.17	0	99	GITINTAHVEYN			cleaved N-S@C-term	-0.00296849	16	50.4231	10589	8334.7	50.35	0.25	2748.11
3	1	4	58.24	58.23	83.18	76.17	0	99	GITINTAHVEYN			cleaved N-S@C-term	-0.00296849	15	50.3387	10589	10487.1	50.35	0.25	3683.68
3	1	4	58.24	58.23	83.18	76.17	0	99	GITINTAHVEYNSTIR				-0.00556869	14	52.9761	6416.45	4704.96	53.17	1.08	2702.68
3	1	4	58.24	58.23	83.18	76.17	0	99	GITINTAHVEYNSTIR	Thr->Leu@14	Thr->Leu@73		0.00197922	20	62.6702	194469	143680	62.54	0.33	46137.3
3	1	4	58.24	58.23	83.18	76.17	0	99	GITINTAHVEYNSTIR	Thr->Leu@14	Thr->Leu@73		0.00197922	18	62.8329	194469	70492.2	62.54	0.33	18944.4
3	1	4	58.24	58.23	83.18	76.17	0	99	GITINTAHVEYNSTIR	Thr->Leu@14	Thr->Leu@73		0.00197922	22	62.4207	194469	151162	62.54	0.33	57128.2
3	1	4	58.24	58.23	83.18	76.17	0	99	GITINTAHVEYNSTIR				-0.00556869	14	53.31	6416.45	5367.1	53.17	1.08	2582.4
3	1	4	58.24	58.23	83.18	76.17	0	99	GITINTAHVEYNSTIR	Thr->Leu@14	Thr->Leu@73		0.00197922	20	62.5061	194469	185568	62.54	0.33	69118.8
3	1	4	58.24	58.23	83.18	76.17	0	99	GITINTAHVEYNSTIR	Thr->Leu@14	Thr->Leu@73		0.00197922	18	63.1669	194469	16615.6	62.54	0.33	5623.07
3	1	4	58.24	58.23	83.18	76.17	0	99	GITINTAHVEYNSTIR				-0.00556869	13	53.0656	6416.45	5807.47	53.17	1.08	2912.32
3	1	4	58.24	58.23	83.18	76.17	0	99	GITINTAHVEYNSTIR	Thr->Leu@14	Thr->Leu@73		0.00197922	17	62.9985	194469	29597.8	62.54	0.33	8413.64
3	1	4	58.24	58.23	83.18	76.17	0	99	GITINTAHVEYNSTIR				-0.00556869	12	53.474	6416.45	3903.81	53.17	1.08	2366.95
3	1	4	58.24	58.23	83.18	76.17	0	99	GITINTAHVEYNSTIR				-0.00556869	13	53.1427	6416.45	6286.47	53.17	1.08	3144.64
3	1	4	58.24	58.23	83.18	76.17	0	99	GITINTAHVEYNSTIR				-0.00556869	13	53.3912	6416.45	4689.67	53.17	1.08	2641.21
3	1	4	58.24	58.23	83.18	76.17	0	99	GITINTAHVEYNSTIR				-0.00556869	12	53.2272	6416.45	6072.15	53.17	1.08	2908.61
3	1	4	58.24	58.23	83.18	76.17	0	99	GITINTAHVEYNSTIR				-0.00556869	12	52.8119	6416.45	3314.68	53.17	1.08	2854.47
3	1	4	58.24	58.23	83.18	76.17	0	99	GQVLVKPGSVKPH			cleaved H-T@C-term	0.00405366	15	32.5141	19476	19110.7	32.58	0.66	9639.38
3	1	4	58.24	58.23	83.18	76.17	0	99	GQVLVKPGSVKPH			cleaved H-T@C-term	0.00405366	15	32.8492	19476	12218.2	32.58	0.66	8512.35
3	1	4	58.24	58.23	83.18	76.17	0	99	GQVLVKPGSVKPH			cleaved H-T@C-term	0.00405366	13	32.2694	19476	11828.2	32.58	0.66	6733.68
3	1	4	58.24	58.23	83.18	76.17	0	99	GQVLVKPGSVKPH			cleaved H-T@C-term	0.00405366	14	32.7639	19476	15246.4	32.58	0.66	7449.5
3	1	4	58.24	58.23	83.18	76.17	0	99	GQVLVKPGSVKPHTK				0.000315661	12	36.4323	8280.67	5198.51	37.46	2.23	1880.75
3	1	4	58.24	58.23	83.18	76.17	0	99	GQVLVKPGSVKPHTK				0.000315661	14	36.6758	8280.67	6361.92	37.46	2.23	2660.01
3	1	4	58.24	58.23	83.18	76.17	0	99	GQVLVKPGSVKPHTK				0.000315661	11	36.5922	8280.67	5879.49	37.46	2.23	2310.44
3	1	4	58.24	58.23	83.18	76.17	0	99	GQVLVKPGSVKPHTK				0.000315661	13	36.2627	8280.67	4412.52	37.46	2.23	1570.8
3	1	4	58.24	58.23	83.18	76.17	0	99	GQVLVKPGSVKPHTK				-0.000427232	12	38.4177	8280.67	4424.69	37.46	2.23	1866.6
3	1	4	58.24	58.23	83.18	76.17	0	99	GQVLVKPGSVKPHTK				-0.000427232	13	37.2568	8280.67	7963.46	37.46	2.23	2762.34
3	1	4	58.24	58.23	83.18	76.17	0	99	GQVLVKPGSVKPHTK				-0.000427232	13	37.1708	8280.67	8142.18	37.46	2.23	2990.24
3	1	4	58.24	58.23	83.18	76.17	0	99	GQVLVKPGSVKPHTK				-0.000427232	14	37.5871	8280.67	7526.79	37.46	2.23	3518.88
3	1	4	58.24	58.23	83.18	76.17	0	99	GQVLVKPGSVKPHTK				-0.000427232	12	37.3346	8280.67	7877.08	37.46	2.23	3067.14
3	1	4	58.24	58.23	83.18	76.17	0	99	GQVLVKPGSVKPHTK				-0.000427232	12	37.7549	8280.67	6195.46	37.46	2.23	2538.31
3	1	4	58.24	58.23	83.18	76.17	0	99	GQVLVKPGSVKPHTK				-0.000427232	12	38.2504	8280.67	4855.55	37.46	2.23	2266.33
3	1	4	58.24	58.23	83.18	76.17	0	99	GQVLVKPGSVKPHTK				-0.000427232	11	37.0915	8280.67	7991.09	37.46	2.23	3206.39
3	1	4	58.24	58.23	83.18	76.17	0	99	GYRPQFYFR				0.00193302	14	59.3948	31646.5	21865.6	58.97	1.08	7864.86
3	1	4	58.24	58.23	83.18	76.17	0	99	GYRPQFYFR				0.00193302	14	59.2271	31646.5	26750.3	58.97	1.08	9581.36
3	1	4	58.24	58.23	83.18	76.17	0	99	GYRPQFYFR				0.00193302	12	60.3057	31646.5	3772.24	58.97	1.08	1807.84
3	1	4	58.24	58.23	83.18	76.17	0	99	GYRPQFYFR				-0.000722052	12	61.4703	1696.89	1592.11	61.46	1.16	1496.73
3	1	4	58.24	58.23	83.18	76.17	0	99	GYRPQFYFR				0.00193302	13	58.401	31646.5	11383.5	58.97	1.08	4530.28
3	1	4	58.24	58.23	83.18	76.17	0	99	GYRPQFYFR				0.00193302	14	58.566	31646.5	21211.3	58.97	1.08	8017.28
3	1	4	58.24	58.23	83.18	76.17	0	99	GYRPQFYFR				0.00193302	14	59.1443	31646.5	28216.7	58.97	1.08	11377
3	1	4	58.24	58.23	83.18	76.17	0	99	GYRPQFYFR				0.00193302	12	59.5594	31646.5	17623.6	58.97	1.08	5297.67
3	1	4	58.24	58.23	83.18	76.17	0	99	GYRPQFYFR				0.00193302	12	59.7263	31646.5	12260.8	58.97	1.08	4137.37
3	1	4	58.24	58.23	83.18	76.17	0	99	GYRPQFYFR				0.00193302	12	60.1406	31646.5	5591.38	58.97	1.08	2362.14
3	1	4	58.24	58.23	83.18	76.17	0	99	GYRPQFYFR				0.00193302	14	58.8958	31646.5	31009	58.97	1.08	19570.5
3	1	4	58.24	58.23	83.18	76.17	0	99	GYRPQFYFR				0.00193302	14	58.7302	31646.5	28388	58.97	1.08	11138.5
3	1	4	58.24	58.23	83.18	76.17	0	99	GYRPQFYFR				0.00193302	12	59.9764	31646.5	7598.71	58.97	1.08	3012.27
3	1	4	58.24	58.23	83.18	76.17	0	99	GYRPQFYFR				0.00193302	14	59.0623	31646.5	30556.2	58.97	1.08	15044.1
3	1	4	58.24	58.23	83.18	76.17	0	99	GYRPQFYFR				0.00193302	11	60.6394	31646.5	2981.95	58.97	1.08	1673.75
3	1	4	58.24	58.23	83.18	76.17	0	99	HYAHVDCPGHADYVK	Carbamidomethyl(C)@7			0.00468344	16	55.3402	3299.24	3019.24	55.49	0.75	13278.4
3	1	4	58.24	58.23	83.18	76.17	0	99	HYAHVDCPGHADYVK	Carbamidomethyl(C)@7			-0.000734012	19	52.1134	7064.84	7041.94	52.43	1.16	5337.45
3	1	4	58.24	58.23	83.18	76.17	0	99	HYAHVDCPGHADYVK	Carbamidomethyl(C)@7			0.00170744	20	52.7719	6867.59	6836.9	53.09	0.83	8173.43
3	1	4	58.24	58.23	83.18	76.17	0	99	HYAHVDCPGHADYVK	Carbamidomethyl(C)@7			0.00243987	15	51.4483	7064.84	4717.02	52.1	1.16	3437.06
3	1	4	58.24	58.23	83.18	76.17	0	99	HYAHVDCPGHADYVK	Carbamidomethyl(C)@7			-0.000734012	15	51.609	7064.84	4930.68	52.43	1.16	3438.31
3	1	4	58.24	58.23	83.18	76.17	0	99	HYAHVDCPGHADYVK	Carbamidomethyl(C)@7			-0.000734012	17	52.1921	7064.84	6965.68	52.43	1.16	5925.14
3	1	4	58.24	58.23	83.18	76.17	0	99	HYAHVDCPGHADYVK	Carbamidomethyl(C)@7			0.00170744	18	53.5187	6878.02	6840.9	53.59	0.58	9614.68
3	1	4	58.24	58.23	83.18	76.17	0	99	HYAHVDCPGHADYVK	Carbamidomethyl(C)@7			0.00170744	16	53.101	6867.59	6692.37	53.09	0.83	8886.38
3	1	4	58.24	58.23	83.18	76.17	0	99	HYAHVDCPGHADYVK	Carbamidomethyl(C)@7			-0.000734012	13	51.696	7064.84	5226.87	52.43	1.16	3558.37
3	1	4	58.24	58.23	83.18	76.17	0	99	HYAHVDCPGHADYVK	Carbamidomethyl(C)@7			0.00170744	16	52.9361	6867.59	6519.75	53.09	0.83	8521.2
3	1	4	58.24	58.23	83.18	76.17	0	99	KLVETLDSYIPEPVR			missed K-L@1	-0.00238096	18	68.1235	61690.5	61108.9	68.18	0.5	18379.3
3	1	4	58.24	58.23	83.18	76.17	0	99	KLVETLDSYIPEPVR			missed K-L@1	-0.00238096	19	68.2108	61690.5	60666.3	68.18	0.5	17241.4
3	1	4	58.24	58.23	83.18	76.17	0	99	KLVETLDSYIPEPVR			missed K-L@1	-0.00238096	19	68.2923	61690.5	55499.1	68.18	0.5	16957.2
3	1	4	58.24	58.23	83.18	76.17	0	99	KLVETLDSYIPEPVR			missed K-L@1	-0.00238096	16	68.456	61690.5	35337.7	68.18	0.5	9621.23
3	1	4	58.24	58.23	83.18	76.17	0	99	KLVETLDSYIPEPVR			missed K-L@1	-0.00238096	16	67.9575	61690.5	42572	68.18	0.5	12701.5
3	1	4	58.24	58.23	83.18	76.17	0	99	KLVETLDSYIPEPVR			missed K-L@1	-0.00238096	16	67.8787	61690.5	29400.5	68.18	0.5	8884.08
3	1	4	58.24	58.23	83.18	76.17	0	99	KLVETLDSYIPEPVR			missed K-L@1	-0.00238096	14	68.378	61690.5	45272.9	68.18	0.5	9158.1
3	1	4	58.24	58.23	83.18	76.17	0	99	KLVETLDSYIPEPVR			missed K-L@1	-0.00238096	14	68.6208	61690.5	17734.2	68.18	0.5	5163.98
3	1	4	58.24	58.23	83.18	76.17	0	99	KLVETLDSYIPEPVR			missed K-L@1	-0.00238096	13	68.4568	61690.5	35222.5	68.18	0.5	9434.97
3	1	4	58.24	58.23	83.18	76.17	0	99	KLVETLDSYIPEPVR	Cation:Na(E)@4		missed K-L@1	-0.00682407	13	68.0464	5892.34	5156.64	68.18	0.5	2989.43
3	1	4	58.24	58.23	83.18	76.17	0	99	KLVETLDSYIPEPVR			missed K-L@1	-0.00238096	12	68.7926	61690.5	8169.45	68.18	0.5	3652.33
3	1	4	58.24	58.23	83.18	76.17	0	99	LMPIEDVFSISGR			cleaved F-L@N-term	-0.00125386	18	74.7763	28805.7	27472.3	74.74	0.17	11878.8
3	1	4	58.24	58.23	83.18	76.17	0	99	LMPIEDVFSISGR			cleaved F-L@N-term	0.0468563	12	76.0878	4327.01	4042.76	76.06	0.5	5708.81
3	1	4	58.24	58.23	83.18	76.17	0	99	LVETLDSYIPEPVR				-0.00151419	21	70.2435	183827	76818.7	70.42	0.25	18136.3
3	1	4	58.24	58.23	83.18	76.17	0	99	LVETLDSYIPEPVR				-0.00151419	22	70.3307	183827	142104	70.42	0.25	43927.9
3	1	4	58.24	58.23	83.18	76.17	0	99	LVETLDSYIPEPVR				-0.00151419	23	70.412	183827	179515	70.42	0.25	59879.1
3	1	4	58.24	58.23	83.18	76.17	0	99	LVETLDSYIPEPVR	Cation:Na(D)@6			-0.00273195	19	70.4424	37431.1	36053.6	70.42	0.33	8851.68
3	1	4	58.24	58.23	83.18	76.17	0	99	LVETLDSYIPEPVR				-0.00151419	23	70.494	183827	161607	70.42	0.25	50922.5
3	1	4	58.24	58.23	83.18	76.17	0	99	LVETLDSYIPEPVR				-0.00151419	21	70.659	183827	56298.1	70.42	0.25	13442.8
3	1	4	58.24	58.23	83.18	76.17	0	99	LVETLDSYIPEPVR				-0.00151419	17	70.8243	183827	7898.48	70.42	0.25	2361.04
3	1	4	58.24	58.23	83.18	76.17	0	99	LVETLDSYIPEPVR	Cation:Na(D)@6			-0.00273195	17	70.2782	37431.1	22141.6	70.42	0.33	4488.58
3	1	4	58.24	58.23	83.18	76.17	0	99	LVETLDSYIPEPVR	Cation:Na(D)@6			-0.00273195	18	70.3604	37431.1	32889.2	70.42	0.33	9029.73
3	1	4	58.24	58.23	83.18	76.17	0	99	LVETLDSYIPEPVR	Cation:K(D)@6			-0.00900805	17	70.362	38407.4	33970.4	70.42	0.33	7596.24
3	1	4	58.24	58.23	83.18	76.17	0	99	LVETLDSYIPEPVR	Cation:K(D)@6			-0.00900805	14	70.444	38407.4	36989.8	70.42	0.33	8826.84
3	1	4	58.24	58.23	83.18	76.17	0	99	LVETLDSYIPEPVRA	Ala->Lys@15	Ala->Lys@209	cleaved A-I@C-term; missed R-A@14	-0.00136975	20	64.1338	27557	22712.1	64.04	0.17	5860.47
3	1	4	58.24	58.23	83.18	76.17	0	99	LVETLDSYIPEPVRA	Ala->Lys@15	Ala->Lys@209	cleaved A-I@C-term; missed R-A@14	-0.00136975	20	64.068	27557	26457.3	64.04	0.17	8388
3	1	4	58.24	58.23	83.18	76.17	0	99	MALEGKDDNEMGTTAVK	Oxidation(M)@1; Oxidation(M)@11		missed K-D@6	0.00215617	15	26.9467	1711.76	1356.95	27.04	0.17	873.423
3	1	4	58.24	58.23	83.18	76.17	0	99	MALEGKDDNEMGTTAVK	Oxidation(M)@11		missed K-D@6	0.000201989	21	33.5559	7779.09	7447.56	33.57	0.17	3741.33
3	1	4	58.24	58.23	83.18	76.17	0	99	MALEGKDDNEMGTTAVK	Oxidation(M)@11		missed K-D@6	0.000201989	23	33.6434	7779.09	6495.5	33.57	0.17	3498.15
3	1	4	58.24	58.23	83.18	76.17	0	99	MALEGKDDNEMGTTAVK	Oxidation(M)@11		missed K-D@6	0.000201989	18	33.721	7779.09	4021.03	33.57	0.17	2647.54
3	1	4	58.24	58.23	83.18	76.17	0	99	MALEGKDDNEMGTTAVK	Oxidation(M)@1		missed K-D@6	0.000751317	16	34.2968	9413.26	4304.81	34.47	0.25	1254.26
3	1	4	58.24	58.23	83.18	76.17	0	99	MALEGKDDNEMGTTAVK	Oxidation(M)@1		missed K-D@6	0.000751317	21	34.3845	9413.26	7824.21	34.47	0.25	2856.73
3	1	4	58.24	58.23	83.18	76.17	0	99	MALEGKDDNEMGTTAVK	Oxidation(M)@1		missed K-D@6	0.000751317	21	34.464	9413.26	9200.59	34.47	0.25	3608.67
3	1	4	58.24	58.23	83.18	76.17	0	99	MALEGKDDNEMGTTAVK	Oxidation(M)@1		missed K-D@6	0.000751317	21	34.5451	9413.26	7162.05	34.47	0.25	3136.44
3	1	4	58.24	58.23	83.18	76.17	0	99	MALEGKDDNEMGTTAVK	Oxidation(M)@1		missed K-D@6	0.000751317	17	34.6285	9413.26	3739.22	34.47	0.25	1891.82
3	1	4	58.24	58.23	83.18	76.17	0	99	MALEGKDDNEMGTTAVK	Oxidation(M)@1; Oxidation(M)@11		missed K-D@6	0.00215617	14	27.1895	1711.76	810.87	27.04	0.17	694.21
3	1	4	58.24	58.23	83.18	76.17	0	99	MALEGKDDNEMGTTAVK			missed K-D@6	0.00182173	22	40.6645	78832.8	25031.9	40.85	0.25	5142.22
3	1	4	58.24	58.23	83.18	76.17	0	99	MALEGKDDNEMGTTAVK			missed K-D@6	0.00182173	24	40.7449	78832.8	52483	40.85	0.25	17817.8
3	1	4	58.24	58.23	83.18	76.17	0	99	MALEGKDDNEMGTTAVK			missed K-D@6	0.00182173	27	40.83	78832.8	74784.2	40.85	0.25	29190.2
3	1	4	58.24	58.23	83.18	76.17	0	99	MALEGKDDNEMGTTAVK			missed K-D@6	0.00182173	25	40.9119	78832.8	76873.5	40.85	0.25	28421.7
3	1	4	58.24	58.23	83.18	76.17	0	99	MALEGKDDNEMGTTAVK	Cation:K(D)@8		missed K-D@6	-0.00861624	18	40.9152	4646.5	4188.99	40.85	0.25	2241.96
3	1	4	58.24	58.23	83.18	76.17	0	99	MALEGKDDNEMGTTAVK			missed K-D@6	0.00182173	23	40.992	78832.8	60710.8	40.85	0.25	20403.7
3	1	4	58.24	58.23	83.18	76.17	0	99	MALEGKDDNEMGTTAVK			missed K-D@6	0.00182173	21	41.1624	78832.8	21581.9	40.85	0.25	6116.2
3	1	4	58.24	58.23	83.18	76.17	0	99	MALEGKDDNEMGTTAVK			missed K-D@6	0.00182173	18	41.3285	78832.8	8188.75	40.85	0.25	3385.84
3	1	4	58.24	58.23	83.18	76.17	0	99	MALEGKDDNEMGTTAVK			missed K-D@6	0.00182173	18	41.6566	78832.8	2990.08	40.85	0.25	1912.46
3	1	4	58.24	58.23	83.18	76.17	0	99	MALEGKDDNEMGTTAVK			missed K-D@6	0.00182173	15	41.8211	78832.8	1911.57	40.85	0.25	1371.43
3	1	4	58.24	58.23	83.18	76.17	0	99	MALEGKDDNEMGTTAVK			missed K-D@6	0.00182173	16	41.5757	78832.8	3561.7	40.85	0.25	2514.99
3	1	4	58.24	58.23	83.18	76.17	0	99	MALEGKDDNEMGTTAVK			missed K-D@6	0.00182173	15	41.991	78832.8	1225.14	40.85	0.25	1121.13
3	1	4	58.24	58.23	83.18	76.17	0	99	MALEGKDDNEMGTTAVKK			missed K-D@6; missed K-K@17	7.85E-05	19	36.6625	10899.4	7218.95	36.8	0.5	2905.64
3	1	4	58.24	58.23	83.18	76.17	0	99	MALEGKDDNEMGTTAVKK			missed K-D@6; missed K-K@17	7.85E-05	17	36.7437	10899.4	9414.09	36.8	0.5	4226.65
3	1	4	58.24	58.23	83.18	76.17	0	99	MALEGKDDNEMGTTAVKK			missed K-D@6; missed K-K@17	-0.000789974	20	36.916	10899.4	10407.6	36.8	0.5	4733.4
3	1	4	58.24	58.23	83.18	76.17	0	99	MALEGKDDNEMGTTAVKK			missed K-D@6; missed K-K@17	-0.000789974	17	37.0798	10899.4	6605.4	36.8	0.5	4940.67
3	1	4	58.24	58.23	83.18	76.17	0	99	MALEGKDDNEMGTTAVKK			missed K-D@6; missed K-K@17	-0.000789974	13	37.4911	10899.4	1312.89	36.8	0.5	1345.92
3	1	4	58.24	58.23	83.18	76.17	0	99	NMITGAAQMDGAILVCSAADGPMPQTR	Carbamidomethyl(C)@16			0.00218773	18	72.9869	27490.5	5558.77	73.33	0.33	3605.78
3	1	4	58.24	58.23	83.18	76.17	0	99	NMITGAAQMDGAILVCSAADGPMPQTR	Carbamidomethyl(C)@16			0.00218773	19	73.067	27490.5	7998.74	73.33	0.33	3945.71
3	1	4	58.24	58.23	83.18	76.17	0	99	NMITGAAQMDGAILVCSAADGPMPQTR	Carbamidomethyl(C)@16			0.00218773	24	73.2355	27490.5	24002.8	73.33	0.33	8098.78
3	1	4	58.24	58.23	83.18	76.17	0	99	NMITGAAQMDGAILVCSAADGPMPQTR	Carbamidomethyl(C)@16			0.00218773	24	73.3177	27490.5	27175.6	73.33	0.33	9945.61
3	1	4	58.24	58.23	83.18	76.17	0	99	NMITGAAQMDGAILVCSAADGPMPQTR	Cation:Na(D)@10; Carbamidomethyl(C)@16			-0.000338118	18	73.3982	5555.54	4488.88	73.33	0.33	3043.42
3	1	4	58.24	58.23	83.18	76.17	0	99	NMITGAAQMDGAILVCSAADGPMPQTR	Carbamidomethyl(C)@16			0.00218773	23	73.478	27490.5	16907.5	73.33	0.33	10015.8
3	1	4	58.24	58.23	83.18	76.17	0	99	NMITGAAQMDGAILVCSAADGPMPQTR	Carbamidomethyl(C)@16			0.00218773	23	73.5637	27490.5	11869.5	73.33	0.33	6523.4
3	1	4	58.24	58.23	83.18	76.17	0	99	NMITGAAQMDGAILVCSAADGPMPQTR	Carbamidomethyl(C)@16			0.00218773	21	73.7306	27490.5	5802.68	73.33	0.33	5618.41
3	1	4	58.24	58.23	83.18	76.17	0	99	NMITGAAQMDGAILVCSAADGPMPQTR	Carbamidomethyl(C)@16			0.0120757	19	73.896	7907.17	7538.3	73.99	1.08	5083.98
3	1	4	58.24	58.23	83.18	76.17	0	99	NMITGAAQMDGAILVCSAADGPMPQTR	Carbamidomethyl(C)@16			0.00577102	21	75.6008	5999.48	5219.07	75.66	0.58	7932.45
3	1	4	58.24	58.23	83.18	76.17	0	99	NMITGAAQMDGAILVCSAADGPMPQTR	Carbamidomethyl(C)@16			0.00577102	20	75.7677	5999.48	5653.85	75.66	0.58	7019.95
3	1	4	58.24	58.23	83.18	76.17	0	99	NMITGAAQMDGAILVCSAADGPMPQTR	Carbamidomethyl(C)@16			0.0149903	15	76.4181	1525.04	1484.52	76.4	0.5	2454.64
3	1	4	58.24	58.23	83.18	76.17	0	99	NMITGAAQMDGAILVCSAADGPMPQTR	Carbamidomethyl(C)@16			0.0248596	9	77.1956	1200.34	785.26	78.48	2.16	1209.56
3	1	4	58.24	58.23	83.18	76.17	0	99	NMITGAAQMDGAILVCSAADGPMPQTR	Carbamidomethyl(C)@16			0.0248596	18	77.3153	1200.34	652.54	78.48	2.16	1498.46
3	1	4	58.24	58.23	83.18	76.17	0	99	NMITGAAQMDGAILVCSAADGPMPQTR	Carbamidomethyl(C)@16			0.00032311	23	77.3924	1532.53	599.96	78.48	1.83	1138.25
3	1	4	58.24	58.23	83.18	76.17	0	99	NMITGAAQMDGAILVCSAADGPMPQTR	Carbamidomethyl(C)@16			0.00032311	20	77.7277	1532.53	1278.55	78.48	1.83	2551.32
3	1	4	58.24	58.23	83.18	76.17	0	99	NMITGAAQMDGAILVCSAADGPMPQTR	Carbamidomethyl(C)@16			0.00032311	23	77.9717	1532.53	1478.69	78.48	1.83	1521.42
3	1	4	58.24	58.23	83.18	76.17	0	99	NMITGAAQMDGAILVCSAADGPMPQTR	Carbamidomethyl(C)@16			0.00032311	22	78.1452	1532.53	1318.42	78.48	1.83	1400.65
3	1	4	58.24	58.23	83.18	76.17	0	99	NMITGAAQMDGAILVCSAADGPMPQTR	Carbamidomethyl(C)@16			0.00032311	22	78.2282	1532.53	1333.55	78.48	1.83	1479.26
3	1	4	58.24	58.23	83.18	76.17	0	99	NMITGAAQMDGAILVCSAADGPMPQTR	Carbamidomethyl(C)@16			0.00032311	23	78.3112	1532.53	1301.95	78.48	1.83	1607.17
3	1	4	58.24	58.23	83.18	76.17	0	99	NMITGAAQMDGAILVCSAADGPMPQTR	Carbamidomethyl(C)@16			-0.0062688	21	78.4672	1373.28	1309.38	78.56	0.75	1403.81
3	1	4	58.24	58.23	83.18	76.17	0	99	NMITGAAQMDGAILVCSAADGPMPQTR	Carbamidomethyl(C)@16			-0.0062688	18	78.6233	1373.28	1320.99	78.56	0.75	1060.84
3	1	4	58.24	58.23	83.18	76.17	0	99	NMITGAAQMDGAILVCSAADGPMPQTR	Carbamidomethyl(C)@16			-0.0062688	21	78.8095	1373.28	953.54	78.56	0.75	1380.56
3	1	4	58.24	58.23	83.18	76.17	0	99	NMITGAAQMDGAILVCSAADGPMPQTR	Carbamidomethyl(C)@16			-0.0062688	23	78.8866	1373.28	903.27	78.56	0.75	1085.61
3	1	4	58.24	58.23	83.18	76.17	0	99	NMITGAAQMDGAILVCSAADGPMPQTR	Carbamidomethyl(C)@16			-0.0062688	20	79.2245	1373.28	843.58	78.56	0.75	1159.86
3	1	4	58.24	58.23	83.18	76.17	0	99	NMITGAAQMDGAILVCSAADGPMPQTR	Carbamidomethyl(C)@16			0.00398528	20	79.3904	1420.19	927.46	78.23	1.33	1263.01
3	1	4	58.24	58.23	83.18	76.17	0	99	NMITGAAQMDGAILVCSAADGPMPQTR	Carbamidomethyl(C)@16			0.0111265	20	79.8776	7688.14	669.66	80.39	0.17	1211.6
3	1	4	58.24	58.23	83.18	76.17	0	99	NMITGAAQMDGAILVCSAADGPMPQTR	Carbamidomethyl(C)@16			0.0111265	15	79.9714	7688.14	707.6	80.39	0.17	1184.74
3	1	4	58.24	58.23	83.18	76.17	0	99	NMITGAAQMDGAILVCSAADGPMPQTR	Carbamidomethyl(C)@16			0.0111265	25	80.2052	7688.14	2268.57	80.39	0.17	2410.47
3	1	4	58.24	58.23	83.18	76.17	0	99	NMITGAAQMDGAILVCSAADGPMPQTR	Carbamidomethyl(C)@16			0.0111265	22	80.2717	7688.14	4821.29	80.39	0.17	3231.78
3	1	4	58.24	58.23	83.18	76.17	0	99	NMITGAAQMDGAILVCSAADGPMPQTR	Carbamidomethyl(C)@16			0.0111265	25	80.3615	7688.14	7306.91	80.39	0.17	5928.95
3	1	4	58.24	58.23	83.18	76.17	0	99	NMITGAAQMDGAILVCSAADGPMPQTR	Carbamidomethyl(C)@16			0.0111265	14	80.4562	7688.14	7200.81	80.39	0.17	6659.64
3	1	4	58.24	58.23	83.18	76.17	0	99	NMITGAAQMDGAILVCSAADGPMPQTR	Carbamidomethyl(C)@16			0.0111265	17	80.457	7688.14	7194.52	80.39	0.17	6597.75
3	1	4	58.24	58.23	83.18	76.17	0	99	NMITGAAQMDGAILVCSAADGPMPQTR	Carbamidomethyl(C)@16			0.0120757	20	75.6384	17450	10568.6	75.83	0.5	12077.1
3	1	4	58.24	58.23	83.18	76.17	0	99	NMITGAAQMDGAILVCSAADGPMPQTR	Oxidation(M)@9; Carbamidomethyl(C)@16			0.00148979	16	70.499	2776.12	2239.18	70.84	0.66	1287.21
3	1	4	58.24	58.23	83.18	76.17	0	99	NMITGAAQMDGAILVCSAADGPMPQTR	Met->Phe@9; Carbamidomethyl(C)@16	Met->Phe@99		-0.0256654	16	70.664	2300.46	1726.31	70.43	0.33	1074
3	1	4	58.24	58.23	83.18	76.17	0	99	NMITGAAQMDGAILVCSAADGPMPQTR	Carbamidomethyl(C)@16			-0.00277409	19	73.5278	11749.4	5211.98	73.33	0.33	9547.82
3	1	4	58.24	58.23	83.18	76.17	0	99	NMITGAAQMDGAILVCSAADGPMPQTR	Carbamidomethyl(C)@16			0.0120757	16	75.2229	17450	3259.68	75.83	0.5	7724.71
3	1	4	58.24	58.23	83.18	76.17	0	99	NMITGAAQMDGAILVCSAADGPMPQTR	Gly->Asn@11; Carbamidomethyl(C)@16	Gly->Asn@101		-0.00365065	15	65.0227	2053.85	2036.15	65.03	0.5	1402.17
3	1	4	58.24	58.23	83.18	76.17	0	99	NMITGAAQMDGAILVCSAADGPMPQTR	Carbamidomethyl(C)@16			0.0120757	16	74.0598	7907.17	7622.4	73.99	1.08	5783.11
3	1	4	58.24	58.23	83.18	76.17	0	99	NMITGAAQMDGAILVCSAADGPMPQTR	Carbamidomethyl(C)@16			-0.00277409	19	73.3582	11749.4	10805.9	73.33	0.33	10113
3	1	4	58.24	58.23	83.18	76.17	0	99	NMITGAAQMDGAILVCSAADGPMPQTR	Gly->Asn@11; Carbamidomethyl(C)@16	Gly->Asn@101		-0.00365065	12	64.8554	2053.85	1804.07	65.03	0.5	1207.16
3	1	4	58.24	58.23	83.18	76.17	0	99	NMITGAAQMDGAILVCSAADGPMPQTR	Gly->Asn@5; Carbamidomethyl(C)@16	Gly->Asn@95		-0.00365065	12	64.8554	2053.85	1804.07	65.03	0.5	1207.16
3	1	4	58.24	58.23	83.18	76.17	0	99	QVGVPYIVVFLNK				-0.00495499	20	75.8528	126898	115672	75.82	0.17	42603.5
3	1	4	58.24	58.23	83.18	76.17	0	99	SAADGPMPQTR			cleaved C-S@N-term	0.00119341	17	28.4237	14697.2	13766.3	28.36	0.33	4176.66
3	1	4	58.24	58.23	83.18	76.17	0	99	SAADGPMPQTR			cleaved C-S@N-term	0.00119341	16	28.2557	14697.2	10773.5	28.36	0.33	2927.43
3	1	4	58.24	58.23	83.18	76.17	0	99	SAADGPMPQTR			cleaved C-S@N-term	0.00119341	14	28.503	14697.2	10122.5	28.36	0.33	2847.31
3	1	4	58.24	58.23	83.18	76.17	0	99	SLPHVNVGTIGHVDHGK	Deamidated(N)@6			0.00178035	16	54.8434	13953	9330.39	54.41	1.24	7771.32
3	1	4	58.24	58.23	83.18	76.17	0	99	SLPHVNVGTIGHVDHGK				0.00213581	17	55.0092	21733.4	17483	54.83	0.75	8440.94
3	1	4	58.24	58.23	83.18	76.17	0	99	SLPHVNVGTIGHVDHGK				0.00213581	18	55.1769	21733.4	13371.2	54.83	0.75	7278.57
3	1	4	58.24	58.23	83.18	76.17	0	99	SLPHVNVGTIGHVDHGK				0.00213581	16	55.3394	21733.4	11696.4	54.83	0.75	5990.68
3	1	4	58.24	58.23	83.18	76.17	0	99	SLPHVNVGTIGHVDHGK				0.00213581	16	55.5085	21733.4	10592.9	54.83	0.75	5773.02
3	1	4	58.24	58.23	83.18	76.17	0	99	SLPHVNVGTIGHVDHGK				0.00213581	17	55.6737	21733.4	7714.31	54.83	0.75	6044.15
3	1	4	58.24	58.23	83.18	76.17	0	99	SLPHVNVGTIGHVDHGK				0.00213581	19	55.7584	21733.4	6924.18	54.83	0.75	4471.43
3	1	4	58.24	58.23	83.18	76.17	0	99	SLPHVNVGTIGHVDHGK				0.00213581	16	55.9218	21733.4	5649.54	54.83	0.75	4344.77
3	1	4	58.24	58.23	83.18	76.17	0	99	SLPHVNVGTIGHVDHGK				0.00213581	16	56.084	21733.4	4186	54.83	0.75	4632.59
3	1	4	58.24	58.23	83.18	76.17	0	99	SLPHVNVGTIGHVDHGK				0.00213581	15	56.2488	21733.4	2672.77	54.83	0.75	3470.07
3	1	4	58.24	58.23	83.18	76.17	0	99	SLPHVNVGTIGHVDHGK				0.00213581	12	56.5805	21733.4	2200.37	54.83	0.75	2141.33
3	1	4	58.24	58.23	83.18	76.17	0	99	SLPHVNVGTIGHVDHGK				0.000868283	18	53.183	30312.9	25249.7	53.59	1.24	12796
3	1	4	58.24	58.23	83.18	76.17	0	99	SLPHVNVGTIGHVDHGK				0.000868283	19	53.4332	30312.9	28188.6	53.59	1.24	14940.9
3	1	4	58.24	58.23	83.18	76.17	0	99	SLPHVNVGTIGHVDHGK				0.000868283	18	53.5179	30312.9	30066.6	53.59	1.24	15670.4
3	1	4	58.24	58.23	83.18	76.17	0	99	SLPHVNVGTIGHVDHGK				0.000868283	20	53.6025	30312.9	29998.3	53.59	1.24	15303.4
3	1	4	58.24	58.23	83.18	76.17	0	99	SLPHVNVGTIGHVDHGK				0.000868283	18	53.6888	30312.9	27995.7	53.59	1.24	13602
3	1	4	58.24	58.23	83.18	76.17	0	99	SLPHVNVGTIGHVDHGK				0.0012345	18	53.9283	29231.8	25708.1	54.08	0.83	12770.6
3	1	4	58.24	58.23	83.18	76.17	0	99	SLPHVNVGTIGHVDHGK				0.0012345	20	54.0128	29231.8	28015.5	54.08	0.83	14672
3	1	4	58.24	58.23	83.18	76.17	0	99	SLPHVNVGTIGHVDHGK				0.0012345	19	54.1785	29231.8	28067.1	54.08	0.83	14997.4
3	1	4	58.24	58.23	83.18	76.17	0	99	SLPHVNVGTIGHVDHGK				0.0012345	19	54.264	29231.8	27129.2	54.08	0.83	14323.4
3	1	4	58.24	58.23	83.18	76.17	0	99	SLPHVNVGTIGHVDHGK				0.0012345	18	54.5098	29231.8	21953.1	54.08	0.83	10258.4
3	1	4	58.24	58.23	83.18	76.17	0	99	SLPHVNVGTIGHVDHGK				0.00196694	19	54.6778	21733.4	20125	54.83	0.75	8751.37
3	1	4	58.24	58.23	83.18	76.17	0	99	SLPHVNVGTIGHVDHGK				0.00196694	18	54.7614	21733.4	21131.7	54.83	0.75	10577.1
3	1	4	58.24	58.23	83.18	76.17	0	99	SLPHVNVGTIGHVDHGK				0.000868283	18	52.6882	30312.9	16581.7	53.59	1.24	12121
3	1	4	58.24	58.23	83.18	76.17	0	99	SLPHVNVGTIGHVDHGK				0.000868283	18	52.7711	30312.9	18791	53.59	1.24	11687.7
3	1	4	58.24	58.23	83.18	76.17	0	99	SLPHVNVGTIGHVDHGK				0.000868283	17	52.8514	30312.9	20158	53.59	1.24	12110
3	1	4	58.24	58.23	83.18	76.17	0	99	SLPHVNVGTIGHVDHGK				0.000868283	18	53.1002	30312.9	21934.5	53.59	1.24	11286.5
3	1	4	58.24	58.23	83.18	76.17	0	99	SLPHVNVGTIGHVDHGK				0.000868283	18	53.8486	30312.9	24839.3	53.59	1.24	12196.2
3	1	4	58.24	58.23	83.18	76.17	0	99	SLPHVNVGTIGHVDHGK				0.0012345	18	54.3476	29231.8	26029.4	54.08	0.83	13682.2
3	1	4	58.24	58.23	83.18	76.17	0	99	SLPHVNVGTIGHVDHGK				0.000868283	17	53.0181	30312.9	20761.7	53.59	1.24	11713.5
3	1	4	58.24	58.23	83.18	76.17	0	99	SLPHVNVGTIGHVDHGK				0.000868283	17	53.352	30312.9	27177.5	53.59	1.24	14161.4
3	1	4	58.24	58.23	83.18	76.17	0	99	SLPHVNVGTIGHVDHGK				-0.00163301	15	53.8895	9752.39	8450.88	54.08	0.83	2579.15
3	1	4	58.24	58.23	83.18	76.17	0	99	SLPHVNVGTIGHVDHGK	Deamidated(N)@6			0.00790162	16	52.9736	3135.72	2580.13	53.17	0.83	2901.77
3	1	4	58.24	58.23	83.18	76.17	0	99	SLPHVNVGTIGHVDHGK				0.000868283	17	53.2667	30312.9	25709.8	53.59	1.24	14286.4
3	1	4	58.24	58.23	83.18	76.17	0	99	SLPHVNVGTIGHVDHGK				0.000868283	18	52.6079	30312.9	13943.4	53.59	1.24	12511.7
3	1	4	58.24	58.23	83.18	76.17	0	99	SLPHVNVGTIGHVDHGK				-0.00163301	14	54.2998	9752.39	8904.72	54.08	0.83	2026.17
3	1	4	58.24	58.23	83.18	76.17	0	99	SLPHVNVGTIGHVDHGK	Deamidated(N)@6			0.00161176	16	54.1793	13953	9827.85	54.41	1.24	8513.06
3	1	4	58.24	58.23	83.18	76.17	0	99	SLPHVNVGTIGHVDHGK				0.000868283	15	52.5243	30312.9	11724.4	53.59	1.24	14382.2
3	1	4	58.24	58.23	83.18	76.17	0	99	TIAMEDGLR				0.000459518	13	45.3452	274249	100066	45.56	0.33	24704.9
3	1	4	58.24	58.23	83.18	76.17	0	99	TIAMEDGLR				0.000459518	15	45.4264	274249	185977	45.56	0.33	71306.1
3	1	4	58.24	58.23	83.18	76.17	0	99	TIAMEDGLR				0.000459518	15	45.757	274249	123521	45.56	0.33	40935.8
3	1	4	58.24	58.23	83.18	76.17	0	99	TIAMEDGLR				0.000459518	15	45.5859	274249	259507	45.56	0.33	110913
3	1	4	58.24	58.23	83.18	76.17	0	99	TIAMEDGLR	Oxidation(M)@4			0.00138641	14	34.5984	21451.2	18368.8	34.65	0.16	8700.47
3	1	4	58.24	58.23	83.18	76.17	0	99	TIAMEDGLR	Oxidation(M)@4			0.00138641	15	34.6716	21451.2	20379.4	34.65	0.16	11838.3
3	1	4	58.24	58.23	83.18	76.17	0	99	TTDVTGNCELPEGVEM	Carbamidomethyl(C)@8; Cation:Na(E)@12		cleaved M-V@C-term	0.000363969	20	60.877	6131.77	5918.88	60.96	0.25	2236.98
3	1	4	58.24	58.23	83.18	76.17	0	99	TTDVTGNCELPEGVEM	Carbamidomethyl(C)@8		cleaved M-V@C-term	0.00112041	21	60.9584	14090	14043.9	60.96	0.25	5804.67
3	1	4	58.24	58.23	83.18	76.17	0	99	TTDVTGNCELPEGVEM	Carbamidomethyl(C)@8; Cation:Na(E)@9		cleaved M-V@C-term	0.000363969	16	60.9592	6131.77	6125.63	60.96	0.25	2325.47
3	1	4	58.24	58.23	83.18	76.17	0	99	TTDVTGNCELPEGVEM	Carbamidomethyl(C)@8; Cation:Na(E)@12		cleaved M-V@C-term	0.000363969	17	60.9592	6131.77	6125.63	60.96	0.25	2325.47
3	1	4	58.24	58.23	83.18	76.17	0	99	TTDVTGNCELPEGVEM	Carbamidomethyl(C)@8		cleaved M-V@C-term	0.00112041	18	61.043	14090	10724.4	60.96	0.25	4104.43
3	1	4	58.24	58.23	83.18	76.17	0	99	TTDVTGNCELPEGVEM	Carbamidomethyl(C)@8; Cation:Na(E)@9		cleaved M-V@C-term	0.000363969	20	61.0438	6131.77	4658.64	60.96	0.25	1860.12
3	1	4	58.24	58.23	83.18	76.17	0	99	TTDVTGNCELPEGVEM	Carbamidomethyl(C)@8		cleaved M-V@C-term	0.00112041	12	61.2075	14090	2899.84	60.96	0.25	1113.15
3	1	4	58.24	58.23	83.18	76.17	0	99	TTDVTGNCELPEGVEMVMPGDNIQMTVTLIK	Carbamidomethyl(C)@8			0.00644104	27	75.2337	34219.1	33619.1	75.24	0.25	8490.9
3	1	4	58.24	58.23	83.18	76.17	0	99	TTDVTGNCELPEGVEMVMPGDNIQMTVTLIK	Carbamidomethyl(C)@8			0.0084669	23	75.296	13267.8	11359.8	75.24	0.33	7321.57
3	1	4	58.24	58.23	83.18	76.17	0	99	TTDVTGNCELPEGVEMVMPGDNIQMTVTLIK	Carbamidomethyl(C)@8			0.00644104	24	75.3169	34219.1	29397.6	75.24	0.25	8381.4
3	1	4	58.24	58.23	83.18	76.17	0	99	TTDVTGNCELPEGVEMVMPGDNIQMTVTLIK	Carbamidomethyl(C)@8; Oxidation(M)@25			0.0135221	13	74.2371	9171.07	7068.96	74.16	0.17	2829.58
3	1	4	58.24	58.23	83.18	76.17	0	99	TTDVTGNCELPEGVEMVMPGDNIQMTVTLIK	Carbamidomethyl(C)@8			0.00644104	15	75.5677	34219.1	7336.57	75.24	0.25	3640.39
3	1	4	58.24	58.23	83.18	76.17	0	99	TTLTAALTR				-0.00114799	15	47.1509	335369	227526	47.29	0.33	93108.7
3	1	4	58.24	58.23	83.18	76.17	0	99	TTLTAALTR				-0.00114799	15	47.2404	335369	316821	47.29	0.33	153830
3	1	4	58.24	58.23	83.18	76.17	0	99	TTLTAALTR				-0.00114799	15	47.069	335369	112238	47.29	0.33	27635.7
3	1	4	58.24	58.23	83.18	76.17	0	99	TTLTAALTR				-0.00114799	14	47.3164	335369	315925	47.29	0.33	140200
3	1	4	58.24	58.23	83.18	76.17	0	99	VCSEVFGSAIVEFDKIDSAPEEKAR	Carbamidomethyl(C)@2; Ile->Val@10; Ser->Met@18	Ile->Val@44; Ser->Met@52	missed K-I@15; missed K-A@23	0.0226936	20	72.4624	16502.4	11706.7	72.33	0.42	6477.92
3	1	4	58.24	58.23	83.18	76.17	0	99	VMPGDNIQMTVTLIK			cleaved M-V@N-term	0.00234739	17	72.1481	11633	11208.6	72.17	0.5	4706.51
3	1	4	58.24	58.23	83.18	76.17	0	99	VMPGDNIQMTVTLIK			cleaved M-V@N-term	0.00234739	15	72.0709	11633	9083.12	72.17	0.5	3543.92
3	1	4	58.24	58.23	83.18	76.17	0	99	VQDPLEIVGLR				0.000488329	19	73.0129	466696	380786	72.92	0.17	15430
3	1	4	58.24	58.23	83.18	76.17	0	99	VQDPLEIVGLR				0.000488329	19	73.094	466696	182322	72.92	0.17	20552.6
3	1	4	58.24	58.23	83.18	76.17	0	99	VQDPLEIVGLR				0.000488329	19	72.764	466696	153425	72.92	0.17	19906.2
3	1	4	58.24	58.23	83.18	76.17	0	99	VQDPLEIVGLR				0.000488329	19	72.9327	466696	456569	72.92	0.17	115464
3	1	4	58.24	58.23	83.18	76.17	0	99	VQDPLEIVGLR				0.000488329	13	73.2618	466696	10746.9	72.92	0.17	3722.73
3	1	4	58.24	58.23	83.18	76.17	0	99	VQDPLEIVGLR				0.000488329	14	72.853	466696	364758	72.92	0.17	15454.6
3	1	4	58.24	58.23	83.18	76.17	0	99	VQDPLEIVGLR				0.000488329	15	72.6787	466696	38989.8	72.92	0.17	7458.28
3	1	4	58.24	58.23	83.18	76.17	0	98.98	NMITGAAQMDGAILVCSAADGPMPQTR	Carbamidomethyl(C)@16			0.0120757	15	74.059	7907.17	7625.73	73.99	1.08	7517.04
3	1	4	58.24	58.23	83.18	76.17	0	98.94	GQVLVKPGSVKPHTK				-0.000427232	11	38.5805	8280.67	3495.4	37.46	2.23	1850.3
3	1	4	58.24	58.23	83.18	76.17	0	98.93	FTAEVYVLSK				0.0163662	11	64.3013	8681.23	4276.38	64.03	0.75	2335.95
3	1	4	58.24	58.23	83.18	76.17	0	98.93	GYRPQFYFR				0.00193302	14	58.9787	31646.5	31605.3	58.97	1.08	19889.2
3	1	4	58.24	58.23	83.18	76.17	0	98.87	GITINTAHVEYNSTIR	Thr->Leu@14	Thr->Leu@73		0.00197922	18	62.3372	194469	92733.5	62.54	0.33	35106.6
3	1	4	58.24	58.23	83.18	76.17	0	98.83	FTAEVYVLSK				0.0163662	12	64.8874	8681.23	2317.84	64.03	0.75	2722.39
3	1	4	58.24	58.23	83.18	76.17	0	98.81	AGENCGVLLR	Carbamidomethyl(C)@5			0.000667188	17	42.3033	343907	46850.3	42.01	0.25	5623.38
3	1	4	58.24	58.23	83.18	76.17	0	98.81	AGENCGVLLR	Carbamidomethyl(C)@5			0.000667188	15	42.5529	343907	2629.67	42.01	0.25	1326.5
3	1	4	58.24	58.23	83.18	76.17	0	98.79	GQVLVKPGSVKPH			cleaved H-T@C-term	0.00405366	13	32.3505	19476	15014.6	32.58	0.66	7472.08
3	1	4	58.24	58.23	83.18	76.17	0	98.68	AGENCGVLLR	Carbamidomethyl(C)@5			0.000667188	15	42.6451	343907	1769.22	42.01	0.25	1226.54
3	1	4	58.24	58.23	83.18	76.17	0	98.67	GYRPQFYFR				0.00193302	12	60.5572	31646.5	3088.69	58.97	1.08	2119.67
3	1	4	58.24	58.23	83.18	76.17	0	98.67	GYRPQFYFR				0.00193302	10	60.9722	31646.5	2572.17	58.97	1.08	2083.17
3	1	4	58.24	58.23	83.18	76.17	0	98.67	TTDVTGNCELPEGVEM	Carbamidomethyl(C)@8; Cation:Na(E)@9		cleaved M-V@C-term	0.000363969	13	61.2092	6131.77	1166.82	60.96	0.25	692.374
3	1	4	58.24	58.23	83.18	76.17	0	98.63	GQVLVKPGSVKPH			cleaved H-T@C-term	0.00405366	12	32.1941	19476	8619.33	32.58	0.66	4969.96
3	1	4	58.24	58.23	83.18	76.17	0	98.59	GQVLVKPGSVKPHTK				0.000315661	10	36.0972	8280.67	3399.99	37.46	2.23	1641.59
3	1	4	58.24	58.23	83.18	76.17	0	98.55	TTCTGVEMFR	Carbamidomethyl(C)@3		cleaved T-T@N-term	-0.00163055	10	50.3271	3301.21	1780.1	50.12	0.25	1607.29
3	1	4	58.24	58.23	83.18	76.17	0	98.53	GQVLVKPGSVKPHTK				-0.000427232	11	36.9301	8280.67	6679.89	37.46	2.23	3238.3
3	1	4	58.24	58.23	83.18	76.17	0	98.45	GQVLVKPGSVKPHTK				0.00255025	12	37.4499	1691.92	1486.37	37.54	0.91	711.775
3	1	4	58.24	58.23	83.18	76.17	0	98.43	KLVETLDSYIPEPVR			missed K-L@1	-0.00238096	13	67.7974	61690.5	17059.2	68.18	0.5	5874.32
3	1	4	58.24	58.23	83.18	76.17	0	98.31	AGENCGVLLR	Deamidated(N)@4; Carbamidomethyl(C)@5			-0.00151533	15	43.9507	5268.24	4799.89	43.99	0.5	3078.91
3	1	4	58.24	58.23	83.18	76.17	0	98.19	LVETLDSYIPEPVR	Cation:Na(E)@3			-0.00273195	11	70.1936	37431.1	9767.7	70.42	0.33	2057.17
3	1	4	58.24	58.23	83.18	76.17	0	98.13	GQVLVKPGSVKPH			cleaved H-T@C-term	0.00405366	14	32.5976	19476	19142.6	32.58	0.66	10408.7
3	1	4	58.24	58.23	83.18	76.17	0	98.07	MALEGKDDNEMGTTAVK			missed K-D@6	0.00182173	13	41.4905	78832.8	4787.31	40.85	0.25	2982.68
3	1	4	58.24	58.23	83.18	76.17	0	98.04	LVETLDSYIPEPVR	Cation:K(D)@6			-0.00900805	13	70.6048	38407.4	18833.5	70.42	0.33	3825.09
3	1	4	58.24	58.23	83.18	76.17	0	98.04	MALEGKDDNEMGTTAVK	Cation:K(E)@10		missed K-D@6	-0.00861624	14	40.8317	4646.5	4388.42	40.85	0.25	2229.33
3	1	4	58.24	58.23	83.18	76.17	0	97.98	DDNEMGTTAVKK			missed K-K@11	0.00264436	11	24.1628	2357.7	2256.38	24.15	0.17	1891.36
3	1	4	58.24	58.23	83.18	76.17	0	97.96	FTAEVYVLSK				0.0143677	9	67.6214	4564.54	2526.64	67.35	1.08	1561.63
3	1	4	58.24	58.23	83.18	76.17	0	97.88	VCSEVFGSAIVEFDKIDSAPEEKAR	Carbamidomethyl(C)@2; Ile->Val@10; Ser->Met@18	Ile->Val@44; Ser->Met@52	missed K-I@15; missed K-A@23	0.0226936	18	72.3757	16502.4	15250.9	72.33	0.42	8297.94
3	1	4	58.24	58.23	83.18	76.17	0	97.87	GYRPQFYFR				0.00193302	11	60.8053	31646.5	2805.68	58.97	1.08	2001.46
3	1	4	58.24	58.23	83.18	76.17	0	97.79	NMITGAAQMDGAILVCSAADGPMPQTR	Carbamidomethyl(C)@16			0.00218773	18	73.5645	27490.5	11825.7	73.33	0.33	6681.5
3	1	4	58.24	58.23	83.18	76.17	0	97.79	TAHVEYNSTIR	Thr->Leu@9	Thr->Leu@73	cleaved N-T@N-term	-0.000635709	14	46.6437	24101.7	13438.6	46.8	0.5	5290.77
3	1	4	58.24	58.23	83.18	76.17	0	97.78	GQVLVKPGSVKPHTK				-0.000427232	10	38.988	8280.67	1924.67	37.46	2.23	1516.14
3	1	4	58.24	58.23	83.18	76.17	0	97.64	GQVLVKPGSVKPH			cleaved H-T@C-term	0.00405366	12	32.1081	19476	5425.02	32.58	0.66	3366.91
3	1	4	58.24	58.23	83.18	76.17	0	97.61	SLPHVNVGTIGHVDHGK	Deamidated(N)@6			0.00161176	14	54.7623	13953	8876.65	54.41	1.24	7100.97
3	1	4	58.24	58.23	83.18	76.17	0	97.53	GQVLVKPGSVKPHTK				0.000315661	8	36.3412	8280.67	4823.25	37.46	2.23	1817.3
3	1	4	58.24	58.23	83.18	76.17	0	97.5	FTAEVYVLSK				-0.0088139	10	69.2851	2411.42	2162.64	69.26	1.25	1855.65
3	1	4	58.24	58.23	83.18	76.17	0	97.49	FTAEVYVLSK				0.0163662	10	64.3813	8681.23	3861.22	64.03	0.75	2535.6
3	1	4	58.24	58.23	83.18	76.17	0	97.37	GQVLVKPGSVKPHTK				-0.000427232	12	37.4224	8280.67	8115.96	37.46	2.23	4023.76
3	1	4	58.24	58.23	83.18	76.17	0	97.32	MALEGKDDNEMGTTAVKK			missed K-D@6; missed K-K@17	-0.000789974	11	37.4099	10899.4	1840.51	36.8	0.5	1667.94
3	1	4	58.24	58.23	83.18	76.17	0	97.26	LMPIEDVFSISGR			cleaved F-L@N-term	-0.00125386	12	74.8586	28805.7	18771.6	74.74	0.17	4808.85
3	1	4	58.24	58.23	83.18	76.17	0	97.25	IDSAPEEKAR	Oxidation(P)@5; Delta:H(4)C(2)(K)@8	Oxidation(P)@54	missed K-A@8	-0.00068306	16	18.4239	5301.49	3959.31	18.34	0.25	2212.88
3	1	4	58.24	58.23	83.18	76.17	0	97.23	FTAEVYVLSK				0.0163662	10	63.8235	8681.23	5115.75	64.03	0.75	2930.83
3	1	4	58.24	58.23	83.18	76.17	0	97.17	TTDVTGNCELPEGVEM	Carbamidomethyl(C)@8; Cation:K(E)@9		cleaved M-V@C-term	-0.00849818	14	60.8462	9930.35	8367.03	60.96	0.25	4523.23
3	1	4	58.24	58.23	83.18	76.17	0	97.17	TTDVTGNCELPEGVEM	Carbamidomethyl(C)@8; Cation:K(E)@12		cleaved M-V@C-term	-0.00849818	14	60.8462	9930.35	8367.03	60.96	0.25	4523.23
3	1	4	58.24	58.23	83.18	76.17	0	97.09	GQVLVKPGSVKPHTK				-0.000427232	10	38.4929	8280.67	4054.96	37.46	2.23	1905.26
3	1	4	58.24	58.23	83.18	76.17	0	97.03	NMITGAAQMDGAILVCSAADGPMPQTR	Gly->Asn@5; Carbamidomethyl(C)@16	Gly->Asn@95		-0.00365065	13	65.1057	2053.85	2029.5	65.03	0.5	1300.02
3	1	4	58.24	58.23	83.18	76.17	0	97.03	NMITGAAQMDGAILVCSAADGPMPQTR	Gly->Asn@11; Carbamidomethyl(C)@16	Gly->Asn@101		-0.00365065	13	65.1057	2053.85	2029.5	65.03	0.5	1300.02
3	1	4	58.24	58.23	83.18	76.17	0	97.02	TIAMEDGLR	Oxidation(M)@4			0.00138641	12	34.7673	21451.2	13139.7	34.65	0.16	3272.64
3	1	4	58.24	58.23	83.18	76.17	0	97	AGENCGVLLR	Carbamidomethyl(C)@5			0.000667188	17	41.8873	343907	184374	42.01	0.25	35374.8
3	1	4	58.24	58.23	83.18	76.17	0	96.97	FTAEVYVLSK				-0.0088139	9	69.6206	2411.42	1779.43	69.26	1.25	1424.13
3	1	4	58.24	58.23	83.18	76.17	0	96.96	TAHVEYNSTIR	Thr->Leu@9	Thr->Leu@73	cleaved N-T@N-term	-0.000635709	14	47.1384	24101.7	11849.8	46.8	0.5	4993.02
3	1	4	58.24	58.23	83.18	76.17	0	96.94	GQVLVKPGSVKPHTK				-0.000427232	9	38.329	8280.67	4668.43	37.46	2.23	1897.9
3	1	4	58.24	58.23	83.18	76.17	0	96.83	FTAEVYVLSK				0.0163662	11	64.8104	8681.23	2329.38	64.03	0.75	2608.66
3	1	4	58.24	58.23	83.18	76.17	0	96.83	FTAEVYVLSK				-0.00182264	9	65.3872	4165.03	3809.17	65.52	0.66	1893.4
3	1	4	58.24	58.23	83.18	76.17	0	96.82	GYRPQFYFR				0.00193302	13	59.3109	31646.5	24336.9	58.97	1.08	8974.44
3	1	4	58.24	58.23	83.18	76.17	0	96.8	SLPHVNVGTIGHVDHGK				0.000868283	13	52.4414	30312.9	9919.09	53.59	1.24	13738.7
3	1	4	58.24	58.23	83.18	76.17	0	96.73	LVETLDSYIPEPVR	Cation:Na(D)@6			-0.00273195	12	70.6032	37431.1	19186.5	70.42	0.33	3887.65
3	1	4	58.24	58.23	83.18	76.17	0	96.72	ADLVDDAELLELVEMEVR	Oxidation(M)@15			0.00127982	11	76.0542	19419.6	17270.7	75.99	0.17	5153.88
3	1	4	58.24	58.23	83.18	76.17	0	96.72	GQVLVKPGSVKPHTK				-0.000427232	11	37.5019	8280.67	8007.49	37.46	2.23	4175.28
3	1	4	58.24	58.23	83.18	76.17	0	96.65	MALEGKDDNEMGTTAVK	Cation:K(D)@8		missed K-D@6	-0.00861624	12	40.9954	4646.5	3091.89	40.85	0.25	1681.09
3	1	4	58.24	58.23	83.18	76.17	0	96.63	GYRPQFYFR				0.00193302	10	61.1375	31646.5	1998.2	58.97	1.08	1745.69
3	1	4	58.24	58.23	83.18	76.17	0	96.59	AGENCGVLLR	Deamidated(N)@4; Carbamidomethyl(C)@5			-0.00151533	13	43.8738	5268.24	3666.54	43.99	0.5	2609.15
3	1	4	58.24	58.23	83.18	76.17	0	96.5	MALEGKDDNEMGTTAVKK			missed K-D@6; missed K-K@17	-0.000789974	11	37.6539	10899.4	636.54	36.8	0.5	1006.1
3	1	4	58.24	58.23	83.18	76.17	0	96.36	NMITGAAQMDGAILVCSAADGPMPQTR	Gly->Asn@11; Carbamidomethyl(C)@16	Gly->Asn@101		-0.003958	14	64.9986	2517.13	2151.33	65.1	0.41	1968.86
3	1	4	58.24	58.23	83.18	76.17	0	96.2	VQDPLEIVGLR	Cation:K(D)@3			-0.00881082	13	72.9169	28501.8	28312.5	72.92	0.17	6954.31
3	1	4	58.24	58.23	83.18	76.17	0	95.89	FTAEVYVLSK				-0.00234404	9	71.1088	2981.99	1746.09	71.75	0.91	1448.62
3	1	4	58.24	58.23	83.18	76.17	0	95.89	VCSEVFGSAIVEFDKIDSAPEEKAR	Carbamidomethyl(C)@2; Ile->Val@10; Ser->Met@18	Ile->Val@44; Ser->Met@52	missed K-I@15; missed K-A@23	0.0226936	17	72.2968	16502.4	15980.5	72.33	0.42	7216.53
3	1	4	58.24	58.23	83.18	76.17	0	95.69	GQVLVKPGSVKPH			cleaved H-T@C-term	0.00233903	11	32.4046	2708.71	2542.74	32.58	0.66	717.212
3	1	4	58.24	58.23	83.18	76.17	0	95.68	FTAEVYVLSK				0.0163662	9	64.4696	8681.23	3355.33	64.03	0.75	2288.58
3	1	4	58.24	58.23	83.18	76.17	0	95.45	VQDPLEIVGLR	Cation:K(E)@6			-0.00881082	11	72.8339	28501.8	20314.7	72.92	0.17	4046.65
3	1	4	58.24	58.23	83.18	76.17	0	95.44	FTAEVYVLSK				0.0143677	10	67.2173	4564.54	3620.17	67.35	1.08	2034.87
3	1	4	58.24	58.23	83.18	76.17	0	94.9	SAADGPMPQTR			cleaved C-S@N-term	0.00119341	14	28.1722	14697.2	6461	28.36	0.33	2069.4
3	1	4	58.24	58.23	83.18	76.17	0	94.85	FTAEVYVLSK				-0.00258819	10	70.6115	2055.44	1649.31	70.75	0.66	1495.08
3	1	4	58.24	58.23	83.18	76.17	1.27572	94.82	TVGAGVVAK				0.000982602	15	26.9601	324693	166026	27.12	0.17	44023.7
3	1	4	58.24	58.23	83.18	76.17	0	94.74	TTDVTGNCELPEGVEMVMPGDNIQMTVTLIK	Carbamidomethyl(C)@8; Carbamidomethyl(E)@15			-0.000380711	14	73.2397	10934.9	10854.2	73.23	0.25	3697.24
3	1	4	58.24	58.23	83.18	76.17	0	94.61	AGENCGVLLR	Carbamidomethyl(C)@5			0.000667188	17	42.1354	343907	246783	42.01	0.25	65648.2
3	1	4	58.24	58.23	83.18	76.17	0	94.55	QVGVPYIVVFLNK				-0.00495499	13	75.9277	126898	76213.4	75.82	0.17	13706.2
3	1	4	58.24	58.23	83.18	76.17	0	94.47	MALEGKDDNEMGTTAVKK			missed K-D@6; missed K-K@17	-0.000789974	12	37.2443	10899.4	3754.33	36.8	0.5	3635.12
3	1	4	58.24	58.23	83.18	76.17	0	94.27	TTLTAALTR				-0.00114799	13	46.9878	335369	35107.8	47.29	0.33	4496.44
3	1	4	58.24	58.23	83.18	76.17	0	93.84	KLVETLDSYIPEPVR	Cation:K(D)@7		missed K-L@1	-0.0114555	13	68.023	8940.88	6619.2	68.18	0.5	4848.47
3	1	4	58.24	58.23	83.18	76.17	0	93.83	MALEGKDDNEMGTTAVK			missed K-D@6	0.00182173	10	40.5834	78832.8	7059.79	40.85	0.25	1069.5
3	1	4	58.24	58.23	83.18	76.17	0	93.23	TTDVTGNCELPEGVEMVMPGDNIQMTVTLIK	Carbamidomethyl(C)@8; Oxidation(M)@16			-0.00632951	13	74.1389	3805.84	3741.87	74.16	0.17	4965.82
3	1	4	58.24	58.23	83.18	76.17	0	93.23	TTDVTGNCELPEGVEMVMPGDNIQMTVTLIK	Carbamidomethyl(C)@8; Oxidation(M)@18			-0.00632951	13	74.1389	3805.84	3741.87	74.16	0.17	4965.82
3	1	4	58.24	58.23	83.18	76.17	0	93.04	AGENCGVLLR	Deamidated(N)@4; Carbamidomethyl(C)@5			-0.00130876	12	44.1953	5268.24	3273.37	43.99	0.5	3080.1
3	1	4	58.24	58.23	83.18	76.17	0	92.56	SLPHVNVGTIGHVDHGK				0.000868283	14	52.2758	30312.9	5998.27	53.59	1.24	10904.6
3	1	4	58.24	58.23	83.18	76.17	0	92.5	AGENCGVLLR	Carbamidomethyl(C)@5			0.000667188	17	41.9751	343907	308406	42.01	0.25	102284
3	1	4	58.24	58.23	83.18	76.17	0.00921732	92.39	SLPHVNVGTIGH			cleaved H-V@C-term	0.0140463	12	49.4506	2146.1	2128.2	49.45	0.41	2046.91
3	1	4	58.24	58.23	83.18	76.17	0	92.05	AGENCGVLLR	Carbamidomethyl(C)@5			0.000667188	11	41.8078	343907	68690.1	42.01	0.25	1688.09
3	1	4	58.24	58.23	83.18	76.17	0	91.91	SLPHVNVGTIGHVDHGK				0.000868283	15	53.2675	30312.9	25725.3	53.59	1.24	9351.26
3	1	4	58.24	58.23	83.18	76.17	0	91.77	TVGAGVVAK				0.000982602	15	27.1253	324693	321107	27.12	0.17	175539
3	1	4	58.24	58.23	83.18	76.17	0	91.76	TAHVEYNSTIR	Thr->Leu@9	Thr->Leu@73	cleaved N-T@N-term	-0.000635709	14	46.7281	24101.7	20055.6	46.8	0.5	7929.11
3	1	4	58.24	58.23	83.18	76.17	0	91.57	AGENCGVLLR	Deamidated(N)@4; Carbamidomethyl(C)@5			-0.00151533	12	44.035	5268.24	5097.74	43.99	0.5	2080.18
3	1	4	58.24	58.23	83.18	76.17	0	91.45	KLVETLDSYIPEPVR	Cation:K(D)@7		missed K-L@1	-0.0114555	13	68.1867	8940.88	8901.13	68.18	0.5	4421.31
3	1	4	58.24	58.23	83.18	76.17	0	91.39	GITINTAHVEYNSTIR				-0.00556869	11	52.4814	6416.45	2274.69	53.17	1.08	2726.26
3	1	4	58.24	58.23	83.18	76.17	0	91.39	SLPHVNVGTIGHVDHGK				0.000868283	14	52.3544	30312.9	7781.5	53.59	1.24	14135.7
3	1	4	58.24	58.23	83.18	76.17	0	90.53	AGENCGVLLR	Carbamidomethyl(C)@5			0.000667188	12	41.721	343907	11449.2	42.01	0.25	1947.41
3	1	4	58.24	58.23	83.18	76.17	0	89.92	GQVLVKPGSVKPH			cleaved H-T@C-term	0.00233903	11	32.4889	2708.71	2698.53	32.58	0.66	623.309
3	1	4	58.24	58.23	83.18	76.17	0	89.85	GITINTAHVEYNSTIR	Deamidated(N)@5			0.00524778	11	53.1435	2635.42	2211.03	53.42	1.41	3190.79
3	1	4	58.24	58.23	83.18	76.17	0	89.85	TTLTAALTR				-0.00114799	14	47.2413	335369	317115	47.29	0.33	57792.2
3	1	4	58.24	58.23	83.18	76.17	0	89.57	AGENCGVLLR	Carbamidomethyl(C)@5			0.000667188	17	42.0553	343907	330386	42.01	0.25	104647
3	1	4	58.24	58.23	83.18	76.17	0	89.12	LVETLDSYIPEPVR	Cation:K(E)@3			-0.00900805	11	70.2799	38407.4	23050.8	70.42	0.33	5051.27
3	1	4	58.24	58.23	83.18	76.17	0	88.91	TTCTGVEMFR	Carbamidomethyl(C)@3		cleaved T-T@N-term	-0.00163055	8	50.0763	3301.21	2897.17	50.12	0.25	1452.54
3	1	4	58.24	58.23	83.18	76.17	0	88.86	VMPGDNIQMTVTLIK			cleaved M-V@N-term	0.00234739	13	72.3999	11633	8312.16	72.17	0.5	5338.99
3	1	4	58.24	58.23	83.18	76.17	0	88.28	TVGAGVVAK				0.000982602	14	27.2903	324693	116288	27.12	0.17	35614
3	1	4	58.24	58.23	83.18	76.17	0	88.2	KLVETLDSYIPEPVR			missed K-L@1	-0.0168373	11	69.4594	2610.15	1569.45	69.76	0.83	2669.82
3	1	4	58.24	58.23	83.18	76.17	0	87.58	GQVLVKPGSVKPHTK				-0.000427232	8	38.7467	8280.67	2721.5	37.46	2.23	1777.05
3	1	4	58.24	58.23	83.18	76.17	0	86.31	TTLTAALTR				-0.00114799	13	47.3173	335369	315231	47.29	0.33	51551.3
3	1	4	58.24	58.23	83.18	76.17	0	85.84	TTLTAALTR				-0.00114799	14	47.1518	335369	228632	47.29	0.33	39252.9
3	1	4	58.24	58.23	83.18	76.17	0	85.25	GITINTAHVEYNSTIR				-0.00556869	10	52.7274	6416.45	3313.48	53.17	1.08	2760.56
3	1	4	58.24	58.23	83.18	76.17	0	85.18	TIAMEDGLR				0.000459518	11	45.5867	274249	259109	45.56	0.33	21708
3	1	4	58.24	58.23	83.18	76.17	0	84.72	GQVLVKPGSVKPH			cleaved H-T@C-term	0.00405366	9	32.0253	19476	2952.62	32.58	0.66	2126.36
3	1	4	58.24	58.23	83.18	76.17	0	84.54	TIAMEDGLR				0.000459518	11	45.2534	274249	30877.6	45.56	0.33	5607.21
3	1	4	58.24	58.23	83.18	76.17	0	84.43	GQVLVKPGSVKPHTK				-0.000427232	8	39.5754	8280.67	1259.8	37.46	2.23	1069.35
3	1	4	58.24	58.23	83.18	76.17	0	84.29	GITINTAHVEYNSTIR	Deamidated(N)@12; Thr->Leu@14	Thr->Leu@73		-0.00487959	15	60.5167	8024.47	7720.36	60.47	0.25	3710.33
3	1	4	58.24	58.23	83.18	76.17	0	83.93	IDSAPEEKAR	Oxidation(P)@5; Delta:H(4)C(2)(K)@8	Oxidation(P)@54	missed K-A@8	-0.00068306	15	18.1816	5301.49	3455.7	18.34	0.25	2045.07
3	1	4	58.24	58.23	83.18	76.17	0	83.85	GITINTAHVEYNSTIR	Thr->Leu@14	Thr->Leu@73		0.00765561	11	64.8171	26659.7	2097.2	64.13	0.25	1600.93
3	1	4	58.24	58.23	83.18	76.17	0	83.47	GYRPQFYFR				-0.000722052	8	61.3847	1696.89	1644.53	61.46	1.16	1338.72
3	1	4	58.24	58.23	83.18	76.17	0	82.5	TVGAGVVAK				0.000982602	15	27.0428	324693	286290	27.12	0.17	167998
3	1	4	58.24	58.23	83.18	76.17	0	82.41	MALEGKDDNEMGTTAVK	Cation:K(E)@4		missed K-D@6	-0.00861624	11	40.7457	4646.5	2912.73	40.85	0.25	1845.75
3	1	4	58.24	58.23	83.18	76.17	0	82.41	MALEGKDDNEMGTTAVK	Cation:K(E)@10		missed K-D@6	-0.00861624	12	40.7457	4646.5	2912.73	40.85	0.25	1845.75
3	1	4	58.24	58.23	83.18	76.17	0	81.91	HYAHVDCPGHADYVK	Carbamidomethyl(C)@7			-0.000734012	11	51.8583	7064.84	5877.52	52.43	1.16	4024.8
3	1	4	58.24	58.23	83.18	76.17	0	81.59	FTAEVYVLSK				-0.00614053	10	68.5338	2537.4	2316.1	68.43	1	3452.86
3	1	4	58.24	58.23	83.18	76.17	0	80.83	GQVLVKPGSVKPHTK				0.000315661	10	36.7578	8280.67	6637.42	37.46	2.23	2334.85
3	1	4	58.24	58.23	83.18	76.17	0	80.6	TIAMEDGLR				0.000459518	11	45.5091	274249	252361	45.56	0.33	23886.9
3	1	4	58.24	58.23	83.18	76.17	0	79.52	GQVLVKPGSVKPHTK				-0.000427232	10	37.9152	8280.67	5829.25	37.46	2.23	4939.21
3	1	4	58.24	58.23	83.18	76.17	0	79.42	AGENCGVLLR	Deamidated(N)@4; Carbamidomethyl(C)@5			-0.00151533	11	44.1093	5268.24	4439.4	43.99	0.5	2306.83
3	1	4	58.24	58.23	83.18	76.17	0	78.92	TVGAGVVAK				-0.000407579	9	29.5215	1313.25	1137.6	29.69	1.08	877.336
3	1	4	58.24	58.23	83.18	76.17	0	78.86	FTAEVYVLSK				-0.00614053	10	68.2092	2537.4	2123.23	68.43	1	2378.82
3	1	4	58.24	58.23	83.18	76.17	0	77.3	HYAHVDCPGHADYVK	Carbamidomethyl(C)@7			0.00170744	14	53.2675	6867.59	6663.52	53.09	0.83	9351.26
3	1	4	58.24	58.23	83.18	76.17	0	75.96	NMITGAAQMDGAILVCSAADGPMPQTR	Gly->Asn@11; Carbamidomethyl(C)@16	Gly->Asn@101		-0.003958	10	65.0832	2517.13	2464.08	65.1	0.41	1814.8
3	1	4	58.24	58.23	83.18	76.17	0	75.96	NMITGAAQMDGAILVCSAADGPMPQTR	Gly->Asn@5; Carbamidomethyl(C)@16	Gly->Asn@95		-0.003958	10	65.0832	2517.13	2464.08	65.1	0.41	1814.8
3	1	4	58.24	58.23	83.18	76.17	0	75.68	TTDVTGNCELPEGVEM	Carbamidomethyl(C)@8; Cation:K(E)@9		cleaved M-V@C-term	-0.00849818	12	61.0097	9930.35	8536.45	60.96	0.25	4538.78
3	1	4	58.24	58.23	83.18	76.17	0	75.43	FTAEVYVLSK				0.00278302	7	70.3662	2521.41	1747.73	70.09	0.83	1553.39
3	1	4	58.24	58.23	83.18	76.17	0	74.01	VQDPLEIVGLR	Cation:K(E)@6			-0.00881082	12	72.9995	28501.8	23688.1	72.92	0.17	4983.56
3	1	4	58.24	58.23	83.18	76.17	0	73.5	NMITGAAQMDGAILVCSAADGPMPQTR	Oxidation(M)@9; Carbamidomethyl(C)@16			0.00572973	14	70.8002	1772.74	1768.39	70.91	0.5	6047.81
3	1	4	58.24	58.23	83.18	76.17	0	72.6	TVGAGVVAK				0.000982602	11	28.1164	324693	3409.86	27.12	0.17	1798.74
3	1	4	58.24	58.23	83.18	76.17	0	72.19	GYRPQFYFR				-0.000722052	9	61.8021	1696.89	981.36	61.46	1.16	2309.05
3	1	4	58.24	58.23	83.18	76.17	0	72.03	FTAEVYVLSK				0.0058226	9	65.9632	10691.9	3132.11	66.6	0.5	2474.71
3	1	4	58.24	58.23	83.18	76.17	0	72.01	SLPHVNVGTIGHVDHGK	Deamidated(N)@6			0.0196785	15	52.7719	10397.9	9265.39	52.84	0.33	8173.43
3	1	4	58.24	58.23	83.18	76.17	0	71.08	TIAMEDGLR				0.000459518	11	45.9199	274249	25875.3	45.56	0.33	8574.25
3	1	4	58.24	58.23	83.18	76.17	0	68.68	AGENCGVLLR	Carbamidomethyl(C)@5			-0.00763378	8	43.2892	4353.78	1440.59	44.07	0.74	835.183
3	1	4	58.24	58.23	83.18	76.17	0	68.62	DDNEMGTTAVK	Oxidation(M)@5			0.00152942	8	28.7452	496.34	430.38	28.69	0.33	616.568
3	1	4	58.24	58.23	83.18	76.17	0	67.92	FTAEVYVLSK				-0.00260042	9	65.6412	4165.03	3720.46	65.52	0.66	2431.89
3	1	4	58.24	58.23	83.18	76.17	0	67.26	TTLTAALTR				-0.00114799	10	47.6506	335369	37122.1	47.29	0.33	4930.61
3	1	4	58.24	58.23	83.18	76.17	0.00568285	66.7	IDSAPEEK	Oxidation(P)@5	Oxidation(P)@54		0.000714252	11	15.3143	1826.78	1678.85	15.28	0.42	1351.61
3	1	4	58.24	58.23	83.18	76.17	0	66.08	HYAHVDCPGHADYVK	Carbamidomethyl(C)@7			0.00260821	11	56.6625	5752.3	1752.62	56.23	0.5	2401.89
3	1	4	58.24	58.23	83.18	76.17	0	65.98	TAHVEYNSTIR	Thr->Leu@9	Thr->Leu@73	cleaved N-T@N-term	-0.000635709	15	46.9744	24101.7	20113.4	46.8	0.5	8495
3	1	4	58.24	58.23	83.18	76.17	0	65.62	GITINTAHVEYNSTIR	Thr->Leu@14	Thr->Leu@73		0.00197922	13	63.3287	194469	12110.3	62.54	0.33	4829.5
3	1	4	58.24	58.23	83.18	76.17	0	65.62	NMITGAAQMDGAILVCSAADGPMPQTR	Gly->Asn@11; Carbamidomethyl(C)@16	Gly->Asn@101		-0.00365065	13	65.2691	2053.85	1303.08	65.03	0.5	939.203
3	1	4	58.24	58.23	83.18	76.17	0	64.38	FTAEVYVLSK				-0.00821577	10	68.791	2411.42	2262.7	69.26	1.25	2572.4
3	1	4	58.24	58.23	83.18	76.17	0	62.78	SAADGPMPQTR	Oxidation(M)@7		cleaved C-S@N-term	0.00246605	9	19.9001	462.21	414.95	19.84	0.66	379.389
3	1	4	58.24	58.23	83.18	76.17	0	62.71	FTAEVYVLSK				-0.00234404	8	71.4373	2981.99	1965.25	71.75	0.91	1997.66
3	1	4	58.24	58.23	83.18	76.17	0	62.48	GQVLVKPGSVKPHTK				0.000315661	9	36.6767	8280.67	6367.32	37.46	2.23	1947.11
3	1	4	58.24	58.23	83.18	76.17	0	62.38	HYAHVDCPGHADYVK	Carbamidomethyl(C)@7			0.00170744	13	53.434	6878.02	6694.26	53.59	0.58	8712.32
3	1	4	58.24	58.23	83.18	76.17	0	61.52	FTAEVYVLSK				-0.00821577	8	68.708	2411.42	2347.13	69.26	1.25	2186.28
3	1	4	58.24	58.23	83.18	76.17	0	58.46	TTLTAALTR				-0.00114799	14	47.6497	335369	37309.2	47.29	0.33	10614.2
3	1	4	58.24	58.23	83.18	76.17	0.00130485	57.2	MTVTLIK			cleaved Q-M@N-term	-0.00180783	7	51.1897	7344.4	6818.15	51.27	0.33	2734.31
3	1	4	58.24	58.23	83.18	76.17	0	56.42	SLPHVNVGTIGHVDHGK	Deamidated(N)@6			-0.0464946	10	55.4607	1683.01	1480.34	55.33	0.66	1812.65
3	1	4	58.24	58.23	83.18	76.17	0	56.1	GITINTAHVEYNSTIR	Deamidated(N)@12			0.00524778	10	53.228	2635.42	2508.16	53.42	1.41	2774.11
3	1	4	58.24	58.23	83.18	76.17	0	55.81	HYAHVDCPGHADYVK	Carbamidomethyl(C)@7			0.00260821	10	56.4993	5752.3	2114.48	56.23	0.5	2222.04
3	1	4	58.24	58.23	83.18	76.17	0	54.45	IDSAPEEKAR	Oxidation(P)@5; Ala->Val@9	Oxidation(P)@54; Ala->Val@58	missed K-A@8	-0.00068306	13	18.507	5301.49	2105.77	18.34	0.25	1189.26
3	1	4	58.24	58.23	83.18	76.17	0.331614	54.1	KLLDEGR			missed K-L@1	-0.000616624	10	26.303	29549	25732.8	26.13	0.66	10529.3
3	1	4	58.24	58.23	83.18	76.17	0	53.9	DDNEMGTTAVK	Oxidation(M)@5			0.00152942	8	28.6759	496.34	490.32	28.69	0.33	536.763
3	1	4	58.24	58.23	83.18	76.17	0	53.88	VCSEVFGSAIVEFDKIDSAPEEKAR	Carbamidomethyl(C)@2; Ile->Val@10; Ala->Thr@24	Ile->Val@44; Ala->Thr@58	missed K-I@15; missed K-A@23	-0.00290582	15	72.4607	4855.84	4649.25	72.41	0.25	5033.92
3	1	4	58.24	58.23	83.18	76.17	0	53.29	FTAEVYVLSK				-0.0088139	9	69.0353	2411.42	2074.59	69.26	1.25	2409.44
3	1	4	58.24	58.23	83.18	76.17	0.302771	52.33	EHILLSR				0.000341515	11	36.8123	48979.1	30553.2	36.47	0.5	14406.8
3	1	4	58.24	58.23	83.18	76.17	0.000434506	51.85	TAHVEYN			cleaved N-T@N-term; cleaved N-S@C-term	0.00800697	8	22.4968	1122.99	952.21	22.41	0.41	1599.09
3	1	4	58.24	58.23	83.18	76.17	0	50.9	TVGAGVVAK				0.000982602	11	27.4554	324693	24399.1	27.12	0.17	9722.84
3	1	4	58.24	58.23	83.18	76.17	0	50.9	TVGAGVVAK				0.000982602	11	27.6216	324693	11046.7	27.12	0.17	5819.42
3	1	4	58.24	58.23	83.18	76.17	0	50.22	EHILLSR				0.000341515	11	36.6442	48979.1	44198.5	36.47	0.5	17818.8
3	1	5	49.65	49.65	46.78	39.89	2	99	ADPDVLNLFYQIFDK				-0.0197261	12	76.1103	412.421	412.421			4028.82
3	1	5	49.65	49.65	46.78	39.89	2	99	ALQDADVDAGELSAALQSR				-0.00290657	22	66.8984	5473.33	4895.43	66.94	0.75	3347.05
3	1	5	49.65	49.65	46.78	39.89	2	99	ATAAGLNKPDAPVGVFLLVGPSGVGK				-0.00669454	16	73.8802	9629.13	8797.1	73.83	0.17	6205.8
3	1	5	49.65	49.65	46.78	39.89	2	99	AVDVLDTACAR	Carbamidomethyl(C)@9			0.000509121	14	46.1105	8645.94	8316.11	46.13	0.25	3398.91
3	1	5	49.65	49.65	46.78	39.89	2	99	DAEAGLLIDHEALDALEAR	Asp->Glu@14	Asp->Glu@451		0.0112176	27	74.1056	17306.3	16825.4	74.14	0.25	12519.9
3	1	5	49.65	49.65	46.78	39.89	2	99	DDAVVSAAELSAR				0.00224856	15	50.8322	4913.59	4150.58	50.93	0.25	2200.48
3	1	5	49.65	49.65	46.78	39.89	2	99	FITTINMSEFQEK				-0.000113528	16	69.2463	5780.32	5257.8	69.34	0.33	2036.91
3	1	5	49.65	49.65	46.78	39.89	2	99	FQPVQLHEPTVSEAVTILR				-0.0128577	16	72.6111	9909.11	9681.56	72.59	0.25	7908.07
3	1	5	49.65	49.65	46.78	39.89	2	99	IAAGEVPQVLK				-0.00117234	16	52.5543	10743.7	9020.07	52.67	0.25	3241.55
3	1	5	49.65	49.65	46.78	39.89	2	99	ISLAAAPESLER				0.000577879	13	55.2991	12010.2	6709.3	55.49	0.33	2630.72
3	1	5	49.65	49.65	46.78	39.89	2	99	LIDHLLDQHVLPLVADR				-0.0173973	13	73.1007	4359.53	4080.4	73.16	0.41	4600.93
3	1	5	49.65	49.65	46.78	39.89	2	99	LIGAPPGYVGYGEGGMLTEAVR				0.00130336	25	72.6152	7910.73	7555.23	72.66	0.25	4048.5
3	1	5	49.65	49.65	46.78	39.89	2	99	LVSFEVCPR	Carbamidomethyl(C)@7			-0.00039488	11	55.2824	8662.49	6153.25	55.41	0.5	2600.95
3	1	5	49.65	49.65	46.78	39.89	2	99	NNPIVVGEAGVGK				-0.000925464	15	44.465	6398.18	4666.25	44.56	0.33	3100.89
3	1	5	49.65	49.65	46.78	39.89	2	99	QLDFSWCQNLVDHLSER	Carbamidomethyl(C)@7			0.00801846	13	74.1156	2499.04	2284.2	74.08	0.5	4707.62
3	1	5	49.65	49.65	46.78	39.89	2	99	QLPDKAVDVLDTACAR	Carbamidomethyl(C)@14		missed K-A@5	-0.0143022	12	56.4505	1450.94	985.36	56.57	0.33	2011.17
3	1	5	49.65	49.65	46.78	39.89	2	99	TAIVEGLASR				-0.00621219	13	45.4289	10790.9	7102.13	45.3	0.33	4932.26
3	1	5	49.65	49.65	46.78	39.89	2	99	TETALALADLLYGGDR				-0.00241368	18	75.6284	9850.82	9372.33	75.57	0.25	3908.19
3	1	5	49.65	49.65	46.78	39.89	2	99	TIAATTWAEYK				-0.00308629	12	55.7204	11998.7	5303.54	55.91	0.41	3553.83
3	1	5	49.65	49.65	46.78	39.89	0.488117	99	PAAQGESLLQR			cleaved K-P@N-term	0.000589877	15	41.0688	2917.95	2740.46	41.1	0.33	1651.54
3	1	5	49.65	49.65	46.78	39.89	0.0535477	99	SDAANLLKPALAR			cleaved G-S@N-term	4.21E-05	13	53.1019	3852.74	3130.81	53.01	0.33	3810.03
3	1	5	49.65	49.65	46.78	39.89	0	99	ALQDADVDAGELSAALQSR				-0.00290657	25	66.9774	5473.33	5303.09	66.94	0.75	3889.59
3	1	5	49.65	49.65	46.78	39.89	0	99	ALQDADVDAGELSAALQSR				-0.00456187	21	67.0946	2217.51	1556.47	67.01	0.25	774.529
3	1	5	49.65	49.65	46.78	39.89	0	99	ALQDADVDAGELSAALQSR				-0.00290657	22	67.1493	5473.33	2937.54	66.94	0.75	2303.02
3	1	5	49.65	49.65	46.78	39.89	0	99	AVDVLDTACAR	Carbamidomethyl(C)@9			0.000509121	13	46.1959	8645.94	7133.56	46.13	0.25	2521.73
3	1	5	49.65	49.65	46.78	39.89	0	99	AVDVLDTACAR	Carbamidomethyl(C)@9			0.000509121	12	46.2737	8645.94	4780.52	46.13	0.25	1332.87
3	1	5	49.65	49.65	46.78	39.89	0	99	DDAVVSAAELSAR				0.00224856	17	50.9159	4913.59	4819.89	50.93	0.25	2696.71
3	1	5	49.65	49.65	46.78	39.89	0	99	DDAVVSAAELSAR				0.00224856	15	50.9962	4913.59	3691.72	50.93	0.25	2031.56
3	1	5	49.65	49.65	46.78	39.89	0	99	DDAVVSAAELSAR				0.00224856	13	51.1652	4913.59	1030.39	50.93	0.25	1161.81
3	1	5	49.65	49.65	46.78	39.89	0	99	FITTINMSEFQEK				-0.000113528	14	69.3243	5780.32	5724.99	69.34	0.33	2159.52
3	1	5	49.65	49.65	46.78	39.89	0	99	FITTINMSEFQEK				-0.000113528	13	69.4115	5780.32	4731.44	69.34	0.33	1656.79
3	1	5	49.65	49.65	46.78	39.89	0	99	IAAGEVPQVLK				-0.00117234	16	52.6379	10743.7	10660.1	52.67	0.25	3403.11
3	1	5	49.65	49.65	46.78	39.89	0	99	IAAGEVPQVLK				-0.00117234	12	52.8069	10743.7	4975.77	52.67	0.25	1891.82
3	1	5	49.65	49.65	46.78	39.89	0	99	IAAGEVPQVLK				-0.00117234	11	52.4772	10743.7	5654.09	52.67	0.25	2127.67
3	1	5	49.65	49.65	46.78	39.89	0	99	ISLAAAPESLER				0.000577879	14	55.3886	12010.2	11028.2	55.49	0.33	4460.48
3	1	5	49.65	49.65	46.78	39.89	0	99	ISLAAAPESLER				0.000577879	15	55.4691	12010.2	11745.5	55.49	0.33	5234.18
3	1	5	49.65	49.65	46.78	39.89	0	99	ISLAAAPESLER				0.00527301	12	55.4174	884.57	879.42	55.42	0.25	2132.81
3	1	5	49.65	49.65	46.78	39.89	0	99	LVSFEVCPR	Carbamidomethyl(C)@7			-0.00039488	11	55.3661	8662.49	8083.73	55.41	0.5	2672.66
3	1	5	49.65	49.65	46.78	39.89	0	99	LVSFEVCPR	Carbamidomethyl(C)@7			-0.00039488	11	55.449	8662.49	8349.49	55.41	0.5	2418.04
3	1	5	49.65	49.65	46.78	39.89	0	99	NNPIVVGEAGVGK				-0.000925464	15	44.5478	6398.18	6136.51	44.56	0.33	14327.8
3	1	5	49.65	49.65	46.78	39.89	0	99	TIAATTWAEYK				-0.00308629	12	55.7992	11998.7	8265.1	55.91	0.41	5211.58
3	1	5	49.65	49.65	46.78	39.89	0	98.87	SDAANLLKPALAR			cleaved G-S@N-term	4.21E-05	12	52.9369	3852.74	3374.35	53.01	0.33	4073.27
3	1	5	49.65	49.65	46.78	39.89	1.88606	98.86	YFEKDPALAR			missed K-D@4	0.001756	13	39.8611	5787.75	5447.24	39.94	0.33	6522.87
3	1	5	49.65	49.65	46.78	39.89	0	98.83	PAAQGESLLQR			cleaved K-P@N-term	0.000589877	14	41.1565	2917.95	2554.44	41.1	0.33	1558.23
3	1	5	49.65	49.65	46.78	39.89	0	98.6	AVDVLDTACAR	Carbamidomethyl(C)@9			0.000509121	10	46.195	8645.94	7153.94	46.13	0.25	1795.95
3	1	5	49.65	49.65	46.78	39.89	1.67778	98.25	VASFATDLR				-0.00168902	13	49.1428	11579.1	7982.16	49.28	0.66	4041.2
3	1	5	49.65	49.65	46.78	39.89	0	98.06	YFEKDPALAR			missed K-D@4	0.001756	13	40.0256	5787.75	4954.21	39.94	0.33	3857.08
3	1	5	49.65	49.65	46.78	39.89	0	97.9	VASFATDLR				-0.00168902	12	49.2265	11579.1	10645.8	49.28	0.66	5418.79
3	1	5	49.65	49.65	46.78	39.89	0	97.32	YFEKDPALAR			missed K-D@4	0.001756	13	40.1091	5787.75	3745.55	39.94	0.33	3931.49
3	1	5	49.65	49.65	46.78	39.89	0	96.88	YFEKDPALAR			missed K-D@4	0.001756	13	39.7776	5787.75	4030.5	39.94	0.33	7722.4
3	1	5	49.65	49.65	46.78	39.89	1.45593	96.69	LLDAMATGESLKR			missed K-R@12	-0.00920539	14	49.3828	9876.11	8453.34	49.45	0.33	5135.52
3	1	5	49.65	49.65	46.78	39.89	1.40894	96.64	GLAQVYEK				-0.000117374	13	38.4745	9388.08	9011	38.45	0.33	4803.05
3	1	5	49.65	49.65	46.78	39.89	0	96.29	VASFATDLR				-0.00168902	13	49.31	11579.1	10708.6	49.28	0.66	6100.14
3	1	5	49.65	49.65	46.78	39.89	0	96.19	FITTINMSEFQEK				-0.000113528	10	69.5776	5780.32	2027.75	69.34	0.33	906.13
3	1	5	49.65	49.65	46.78	39.89	1.3279	95.55	GQEQAVHALDR				0.00020935	9	30.9929	1294.19	1082.56	31.09	0.33	699.774
3	1	5	49.65	49.65	46.78	39.89	0	95.19	GQEQAVHALDR				-0.000689143	10	31.0968	5441.28	5387.72	31.09	0.33	2862.37
3	1	5	49.65	49.65	46.78	39.89	0	95.09	YFEKDPALAR			missed K-D@4	0.001756	12	39.6958	5787.75	2362.56	39.94	0.33	6652.58
3	1	5	49.65	49.65	46.78	39.89	1.20761	94.65	LLDAMATGESLK				-0.00429223	12	54.8114	8974.42	5215.01	54.58	0.5	2977.39
3	1	5	49.65	49.65	46.78	39.89	0.962573	91.02	VVPYYPVGGPVLR				-0.00338231	10	65.8345	10357.8	9936.15	65.78	0.25	4828.46
3	1	5	49.65	49.65	46.78	39.89	0	90.12	GQEQAVHALDR				0.00020935	9	31.0765	1294.19	1274.95	31.09	0.33	981.043
3	1	5	49.65	49.65	46.78	39.89	0	86.96	GLAQVYEK				-0.000117374	12	38.3919	9388.08	8337.92	38.45	0.33	4592.64
3	1	5	49.65	49.65	46.78	39.89	0	85.89	LLDAMATGESLKR			missed K-R@12	-0.00920539	12	49.5526	9876.11	8578.78	49.45	0.33	4823.95
3	1	5	49.65	49.65	46.78	39.89	0	84.54	NNPIVVGEAGVGK				-0.000925464	11	44.3881	6398.18	2689.09	44.56	0.33	2808.42
3	1	5	49.65	49.65	46.78	39.89	0	83.82	GQEQAVHALDR				0.00020935	9	31.3243	1294.19	562.75	31.09	0.33	611.005
3	1	5	49.65	49.65	46.78	39.89	0	81.91	IAAGEVPQVLK				-0.00117234	9	52.3903	10743.7	2328.36	52.67	0.25	1761.25
3	1	5	49.65	49.65	46.78	39.89	0.58336	79.01	FTHNLTQQAR				-0.00626701	8	29.2568	657.83	650.19	29.27	0.5	612.605
3	1	5	49.65	49.65	46.78	39.89	0	76.17	LLDAMATGESLKR			missed K-R@12	-0.00920539	12	49.4698	9876.11	9708.71	49.45	0.33	6111.39
3	1	5	49.65	49.65	46.78	39.89	0	71.08	TAIVEGLASR				-0.00621219	14	45.1669	10790.9	8371.23	45.3	0.33	5028.47
3	1	5	49.65	49.65	46.78	39.89	0	70.23	AVDVLDTACAR	Carbamidomethyl(C)@9			0.000509121	8	46.4435	8645.94	1099.82	46.13	0.25	693.774
3	1	5	49.65	49.65	46.78	39.89	0	67.69	TAIVEGLASR				-0.00621219	12	45.1677	10790.9	8404.49	45.3	0.33	6268.6
3	1	5	49.65	49.65	46.78	39.89	0	66.91	LIDHLLDQHVLPLVADR				-0.0072051	10	73.251	1660.32	1610.34	73.24	0.33	2793.35
3	1	5	49.65	49.65	46.78	39.89	0	62.05	QLPDKAVDVLDTACAR	Carbamidomethyl(C)@14		missed K-A@5	-0.0143022	9	56.6172	1450.94	1376.93	56.57	0.33	1422.21
3	1	5	49.65	49.65	46.78	39.89	0	60.39	TAIVEGLASR				-0.00621219	11	45.0854	10790.9	4945.69	45.3	0.33	3185.59
3	1	5	49.65	49.65	46.78	39.89	0	57.58	YFEKDPALAR			missed K-D@4	0.001756	11	40.1909	5787.75	2319.34	39.94	0.33	5184.06
3	1	5	49.65	49.65	46.78	39.89	0	54.12	GLAQVYEK				-0.000117374	9	38.6382	9388.08	4218.32	38.45	0.33	2104.27
3	1	5	49.65	49.65	46.78	39.89	0	51.5	GLAQVYEK				-0.000117374	11	38.3074	9388.08	5422.75	38.45	0.33	2742.81
3	1	5	49.65	49.65	46.78	39.89	0	50.54	FTHNLTQQAR				-0.00626701	8	29.3378	657.83	622.68	29.27	0.5	555.251
3	1	6	48.76	48.76	61.68	55.29	2	99	DALEDDFFEVGK				0.00147884	20	72.1298	219999	104406	72	0.17	22712.7
3	1	6	48.76	48.76	61.68	55.29	2	99	EIPQVCGSLK	Carbamidomethyl(C)@6			0.000827838	14	45.691	188937	170040	45.73	0.25	62051.4
3	1	6	48.76	48.76	61.68	55.29	2	99	FKSDISGSMFK			missed K-S@2	-0.000580109	16	51.4391	9039.42	8388.81	51.51	0.5	4049.3
3	1	6	48.76	48.76	61.68	55.29	2	99	FPDPSANPYLAFAALLMAGLDGIQNK	Ser->Ala@5	Ser->Ala@397		-0.00375087	29	76.2908	35300.3	34947.6	76.3	0.17	10224.2
3	1	6	48.76	48.76	61.68	55.29	2	99	GGVFSDDFIDAYIALK				-0.00067448	13	77.8962	821.31	490.27	78.15	0.83	1131.35
3	1	6	48.76	48.76	61.68	55.29	2	99	GGYFPVPPFDHDHEIR				0.00290926	19	66.0283	33455.2	27909.4	66.27	1.58	15646.1
3	1	6	48.76	48.76	61.68	55.29	2	99	GTQHHVTMPAR				-0.000350575	15	27.6258	20356.3	12720.8	28.2	1.24	5717.81
3	1	6	48.76	48.76	61.68	55.29	2	99	IHPGDAADK				-0.000457904	11	15.9797	13773.5	9306.47	16.12	0.33	5217.25
3	1	6	48.76	48.76	61.68	55.29	2	99	IHPGDAADKNLYDLPPEEAK			missed K-N@9	0.0022305	15	49.4053	5584.36	4674.36	49.61	0.91	2725.2
3	1	6	48.76	48.76	61.68	55.29	2	99	IYSEQGSWMSDQDVEGGNK	Val->Leu@14	Val->Leu@197		0.000675043	18	56.6405	36226	2823.62	56.25	0.25	1718.89
3	1	6	48.76	48.76	61.68	55.29	2	99	LVPGFEAPVMLAY			cleaved Y-S@C-term	0.0032771	19	76.082	111020	108724	76.07	0.17	36799.9
3	1	6	48.76	48.76	61.68	55.29	2	99	LVPGFEAPVMLAYSAR				-0.00301021	21	74.8852	62751.7	59959.9	74.91	0.17	24929.8
3	1	6	48.76	48.76	61.68	55.29	2	99	NLYDLPPEEAK				-0.000752625	14	52.2446	6958.64	6357.22	52.1	0.41	2761.37
3	1	6	48.76	48.76	61.68	55.29	2	99	PLYGDNGSGMHVHMSIAK	Deamidated(N)@6		cleaved K-P@N-term	0.00524618	17	54.8551	4355.7	4181.54	54.75	0.75	2592.05
3	1	6	48.76	48.76	61.68	55.29	2	99	SASIRIPYVNSPR			missed R-I@5	0.000291166	18	56.2597	6310.56	5086.73	56.41	0.58	3143.74
3	1	6	48.76	48.76	61.68	55.29	2	99	SDISGSMFK				-0.0013265	14	46.4988	111793	42796	46.71	0.25	10857.5
3	1	6	48.76	48.76	61.68	55.29	2	99	STGIGDTVFAGPEPEFFIFDEVK	Ser->Thr@1	Ser->Thr@150		0.000233044	25	75.9485	43097.3	42275.8	75.99	0.17	28636.1
3	1	6	48.76	48.76	61.68	55.29	2	99	TAMCNALEEMGQTVEVHHHEVATAGQNEIGVK	Carbamidomethyl(C)@4			-0.00747778	11	81.3608	7796.78	625.31	80.97	0.33	617.786
3	1	6	48.76	48.76	61.68	55.29	2	99	TFVHPLEYELYYSC	Carbamidomethyl(C)@14			0.00426331	16	72.6444	106057	68418.2	72.75	0.17	5264.32
3	1	6	48.76	48.76	61.68	55.29	1.95861	99	KADEVQTLK			missed K-A@1	0.00193012	15	24.0215	100324	55183.3	24.23	0.33	20017.5
3	1	6	48.76	48.76	61.68	55.29	1.92082	99	EALEELDKGR			missed K-G@8	-0.0038351	15	37.6038	10328.4	10134.3	37.55	0.25	3613.78
3	1	6	48.76	48.76	61.68	55.29	1.29243	99	TFVHPLEYELY			cleaved Y-Y@C-term	0.0042764	13	72.6979	7401.08	7283.88	72.74	0.25	5685.82
3	1	6	48.76	48.76	61.68	55.29	1.26761	99	AALLMAGLDGIQNK			cleaved F-A@N-term	0.000602135	24	69.0628	22704.2	20599.3	69.1	0.25	8553.65
3	1	6	48.76	48.76	61.68	55.29	0.390406	99	PLYGDNGSGMHVHM			cleaved K-P@N-term; cleaved M-S@C-term	0.00114788	13	50.5544	2289.4	2048.67	50.61	0.41	1826
3	1	6	48.76	48.76	61.68	55.29	0.135489	99	ALLMAGLDGIQNK			cleaved A-A@N-term	-0.00340087	13	66.739	3231.75	2898.16	66.69	0.58	1915.21
3	1	6	48.76	48.76	61.68	55.29	0.0599818	99	LLMAGLDGIQNK			cleaved A-L@N-term	-0.000449413	16	62.5922	3415.63	3337.06	62.62	0.33	2461.74
3	1	6	48.76	48.76	61.68	55.29	0.0381045	99	PLYGDNGSGMHVH			cleaved K-P@N-term; cleaved H-M@C-term	4.35E-06	23	38.4754	37830.2	30621.7	38.61	0.25	15298.5
3	1	6	48.76	48.76	61.68	55.29	0	99	AALLMAGLDGIQNK			cleaved F-A@N-term	0.000602135	21	69.1491	22704.2	21554	69.1	0.25	11426
3	1	6	48.76	48.76	61.68	55.29	0	99	AALLMAGLDGIQNK			cleaved F-A@N-term	0.0073011	17	69.1846	9227.96	7922.1	69.1	0.25	5400.1
3	1	6	48.76	48.76	61.68	55.29	0	99	DALEDDFFEVGK	Cation:K(D)@6			-0.00670365	17	71.8391	42660.4	18052.2	72	0.17	4669.39
3	1	6	48.76	48.76	61.68	55.29	0	99	DALEDDFFEVGK	Cation:K(D)@6			-0.00670365	18	71.9221	42660.4	36328.8	72	0.17	15125
3	1	6	48.76	48.76	61.68	55.29	0	99	DALEDDFFEVGK	Cation:Na(D)@5			-0.00514675	21	72.0443	9522.92	8102.32	72	0.17	4775.84
3	1	6	48.76	48.76	61.68	55.29	0	99	DALEDDFFEVGK	Cation:Na(D)@5			-0.00514675	19	71.9654	9522.92	9028.44	72	0.17	5285.48
3	1	6	48.76	48.76	61.68	55.29	0	99	DALEDDFFEVGK	Cation:K(D)@5			-0.00670365	18	72.0051	42660.4	42000.2	72	0.17	17117.7
3	1	6	48.76	48.76	61.68	55.29	0	99	DALEDDFFEVGK	Cation:K(D)@6			-0.00670365	18	72.0051	42660.4	42000.2	72	0.17	17117.7
3	1	6	48.76	48.76	61.68	55.29	0	99	DALEDDFFEVGK				0.00147884	21	72.0418	219999	187481	72	0.17	61667.7
3	1	6	48.76	48.76	61.68	55.29	0	99	DALEDDFFEVGK				0.00147884	21	71.9604	219999	206688	72	0.17	86318.5
3	1	6	48.76	48.76	61.68	55.29	0	99	DALEDDFFEVGK				0.00147884	20	71.8766	219999	147305	72	0.17	57698.1
3	1	6	48.76	48.76	61.68	55.29	0	99	DALEDDFFEVGK				0.00147884	15	72.2951	219999	12626	72	0.17	5890.04
3	1	6	48.76	48.76	61.68	55.29	0	99	DALEDDFFEVGK				0.00147884	19	71.795	219999	63061.7	72	0.17	18568.9
3	1	6	48.76	48.76	61.68	55.29	0	99	DALEDDFFEVGK	Cation:Na(D)@6			-0.0107553	14	72.0889	6340.05	4583.07	71.99	0.17	2086.78
3	1	6	48.76	48.76	61.68	55.29	0	99	FKSDISGSMFK			missed K-S@2	-0.000580109	15	51.5245	9039.42	8964.49	51.51	0.5	3629.87
3	1	6	48.76	48.76	61.68	55.29	0	99	FKSDISGSMFK			missed K-S@2	-0.000580109	14	51.275	9039.42	5145.48	51.51	0.5	3657.22
3	1	6	48.76	48.76	61.68	55.29	0	99	FKSDISGSMFK			missed K-S@2	-0.000580109	13	51.6901	9039.42	6855.6	51.51	0.5	3263.95
3	1	6	48.76	48.76	61.68	55.29	0	99	FKSDISGSMFK			missed K-S@2	-0.000580109	13	51.3603	9039.42	7535.63	51.51	0.5	4031.55
3	1	6	48.76	48.76	61.68	55.29	0	99	GGVFSDDFIDAYIALK				-0.00067448	14	77.9642	821.31	581.38	78.15	0.83	1086.39
3	1	6	48.76	48.76	61.68	55.29	0	99	GGVFSDDFIDAYIALK				-0.00067448	10	78.0622	821.31	699.31	78.15	0.83	1155.63
3	1	6	48.76	48.76	61.68	55.29	0	99	GGVFSDDFIDAYIALK				-0.00067448	10	78.2082	821.31	802.98	78.15	0.83	1302.14
3	1	6	48.76	48.76	61.68	55.29	0	99	GGVFSDDFIDAYIALK				-0.00067448	12	78.2182	821.31	799.81	78.15	0.83	1077.09
3	1	6	48.76	48.76	61.68	55.29	0	99	GGVFSDDFIDAYIALK				-0.00067448	10	78.3037	821.31	683.76	78.15	0.83	1169.14
3	1	6	48.76	48.76	61.68	55.29	0	99	GGVFSDDFIDAYIALK				-0.00067448	11	78.4572	821.31	453.05	78.15	0.83	984.279
3	1	6	48.76	48.76	61.68	55.29	0	99	GGVFSDDFIDAYIALK				0.0444923	16	80.1985	1743.04	549.83	80.47	0.33	1274.51
3	1	6	48.76	48.76	61.68	55.29	0	99	GGYFPVPPFDHDHEIR				0.00290926	18	66.1153	33455.2	29648.6	66.27	1.58	14960.4
3	1	6	48.76	48.76	61.68	55.29	0	99	GGYFPVPPFDHDHEIR				0.00290926	18	66.1958	33455.2	30563.5	66.27	1.58	16966.8
3	1	6	48.76	48.76	61.68	55.29	0	99	GGYFPVPPFDHDHEIR				0.00290926	18	66.3611	33455.2	32514.9	66.27	1.58	17855.8
3	1	6	48.76	48.76	61.68	55.29	0	99	GGYFPVPPFDHDHEIR				0.00290926	17	66.5296	33455.2	30046.9	66.27	1.58	15178.5
3	1	6	48.76	48.76	61.68	55.29	0	99	GGYFPVPPFDHDHEIR				0.00290926	18	66.6923	33455.2	29301.5	66.27	1.58	14460.4
3	1	6	48.76	48.76	61.68	55.29	0	99	GGYFPVPPFDHDHEIR				0.00290926	17	66.778	33455.2	28845.9	66.27	1.58	14571.1
3	1	6	48.76	48.76	61.68	55.29	0	99	GGYFPVPPFDHDHEIR				0.00290926	18	66.8601	33455.2	27832.8	66.27	1.58	13656.1
3	1	6	48.76	48.76	61.68	55.29	0	99	GGYFPVPPFDHDHEIR				0.00290926	16	67.0279	33455.2	22479.7	66.27	1.58	11103.9
3	1	6	48.76	48.76	61.68	55.29	0	99	GGYFPVPPFDHDHEIR				0.00290926	16	67.1939	33455.2	17858.9	66.27	1.58	9249.1
3	1	6	48.76	48.76	61.68	55.29	0	99	GGYFPVPPFDHDHEIR				0.00290926	18	65.7837	33455.2	23977	66.27	1.58	14485.6
3	1	6	48.76	48.76	61.68	55.29	0	99	GGYFPVPPFDHDHEIR				0.00290926	17	65.8622	33455.2	26209.9	66.27	1.58	14814.3
3	1	6	48.76	48.76	61.68	55.29	0	99	GGYFPVPPFDHDHEIR				0.000102901	15	65.9749	15073.7	12482.8	66.27	1.58	5660.86
3	1	6	48.76	48.76	61.68	55.29	0	99	GGYFPVPPFDHDHEIR				0.00290926	17	67.1134	33455.2	19720	66.27	1.58	10585.7
3	1	6	48.76	48.76	61.68	55.29	0	99	GGYFPVPPFDHDHEIR				0.00290926	16	67.6927	33455.2	7434.52	66.27	1.58	7787.1
3	1	6	48.76	48.76	61.68	55.29	0	99	GGYFPVPPFDHDHEIR				0.00290926	16	67.4429	33455.2	12666.9	66.27	1.58	7327.82
3	1	6	48.76	48.76	61.68	55.29	0	99	GGYFPVPPFDHDHEIR				0.00290926	16	67.5234	33455.2	11222	66.27	1.58	7595.88
3	1	6	48.76	48.76	61.68	55.29	0	99	GGYFPVPPFDHDHEIR				0.00290926	15	67.9392	33455.2	5281.94	66.27	1.58	5193.98
3	1	6	48.76	48.76	61.68	55.29	0	99	GGYFPVPPFDHDHEIR				0.00290926	14	68.1043	33455.2	4358.21	66.27	1.58	3883.89
3	1	6	48.76	48.76	61.68	55.29	0	99	GGYFPVPPFDHDHEIR				0.00290926	15	67.8562	33455.2	5397.23	66.27	1.58	5579.01
3	1	6	48.76	48.76	61.68	55.29	0	99	GGYFPVPPFDHDHEIR				0.000102901	15	65.9005	15073.7	11690.4	66.27	1.58	5421.18
3	1	6	48.76	48.76	61.68	55.29	0	99	GGYFPVPPFDHDHEIR				0.00290926	13	68.1883	33455.2	3762.76	66.27	1.58	3013.18
3	1	6	48.76	48.76	61.68	55.29	0	99	GGYFPVPPFDHDHEIR				0.000102901	13	67.3824	15073.7	5924.84	66.27	1.58	2994.34
3	1	6	48.76	48.76	61.68	55.29	0	99	GGYFPVPPFDHDHEIR				0.00290926	16	65.7009	33455.2	21563.5	66.27	1.58	13386.2
3	1	6	48.76	48.76	61.68	55.29	0	99	GGYFPVPPFDHDHEIR				0.00290926	16	65.6154	33455.2	20194.8	66.27	1.58	14728.8
3	1	6	48.76	48.76	61.68	55.29	0	99	GGYFPVPPFDHDHEIR				0.000102901	12	67.7227	15073.7	3297.39	66.27	1.58	2450.59
3	1	6	48.76	48.76	61.68	55.29	0	99	GGYFPVPPFDHDHEIR				0.00290926	12	68.3555	33455.2	3021.63	66.27	1.58	2279.94
3	1	6	48.76	48.76	61.68	55.29	0	99	GTQHHVTMPAR				-0.000350575	15	27.7911	20356.3	15791.2	28.2	1.24	6742.63
3	1	6	48.76	48.76	61.68	55.29	0	99	GTQHHVTMPAR				-0.000350575	15	28.6184	20356.3	15359.2	28.2	1.24	6360.08
3	1	6	48.76	48.76	61.68	55.29	0	99	GTQHHVTMPAR				-0.000350575	16	28.285	20356.3	18976.8	28.2	1.24	8080.28
3	1	6	48.76	48.76	61.68	55.29	0	99	GTQHHVTMPAR				-0.000350575	14	27.5439	20356.3	10859.9	28.2	1.24	4883.66
3	1	6	48.76	48.76	61.68	55.29	0	99	GTQHHVTMPAR				-0.000350575	14	28.3687	20356.3	17600.1	28.2	1.24	6903.38
3	1	6	48.76	48.76	61.68	55.29	0	99	GTQHHVTMPAR				-0.000350575	15	27.7093	20356.3	14050.4	28.2	1.24	6231.12
3	1	6	48.76	48.76	61.68	55.29	0	99	GTQHHVTMPAR				-0.000350575	14	28.9473	20356.3	8074.96	28.2	1.24	3646.98
3	1	6	48.76	48.76	61.68	55.29	0	99	GTQHHVTMPAR				-0.000350575	13	29.111	20356.3	6173.62	28.2	1.24	3531.33
3	1	6	48.76	48.76	61.68	55.29	0	99	GTQHHVTMPAR				-0.000350575	14	27.8721	20356.3	16985.5	28.2	1.24	7101.52
3	1	6	48.76	48.76	61.68	55.29	0	99	GTQHHVTMPAR				-0.000350575	13	28.4522	20356.3	16456.8	28.2	1.24	6406.6
3	1	6	48.76	48.76	61.68	55.29	0	99	IHPGDAADK				-0.000457904	11	16.065	13773.5	12646.5	16.12	0.33	7090.21
3	1	6	48.76	48.76	61.68	55.29	0	99	IHPGDAADK				-0.000457904	14	16.1444	13773.5	13327.5	16.12	0.33	8235.82
3	1	6	48.76	48.76	61.68	55.29	0	99	IHPGDAADK				-0.000457904	13	16.232	13773.5	11114.9	16.12	0.33	6356.99
3	1	6	48.76	48.76	61.68	55.29	0	99	IHPGDAADK				-0.000457904	11	16.4077	13773.5	4254.36	16.12	0.33	2181.61
3	1	6	48.76	48.76	61.68	55.29	0	99	IHPGDAADKNLYDLPPEEAK			missed K-N@9	0.0022305	13	49.1578	5584.36	1975.68	49.61	0.91	1591.48
3	1	6	48.76	48.76	61.68	55.29	0	99	IHPGDAADKNLYDLPPEEAK			missed K-N@9	0.0022305	15	50.1507	5584.36	2574.92	49.61	0.91	3138.24
3	1	6	48.76	48.76	61.68	55.29	0	99	IYSEQGSWMSDQDVEGGNK	Val->Leu@14	Val->Leu@197		0.000675043	23	56.1423	36226	24186.2	56.25	0.25	7379.53
3	1	6	48.76	48.76	61.68	55.29	0	99	IYSEQGSWMSDQDVEGGNK	Val->Leu@14	Val->Leu@197		0.000675043	24	56.2235	36226	34348.5	56.25	0.25	11023
3	1	6	48.76	48.76	61.68	55.29	0	99	IYSEQGSWMSDQDVEGGNK	Cation:K(D)@11; Val->Leu@14	Val->Leu@197		-0.00685873	17	56.2747	12431.7	11974.6	56.25	0.25	3436.47
3	1	6	48.76	48.76	61.68	55.29	0	99	IYSEQGSWMSDQDVEGGNK	Val->Leu@14	Val->Leu@197		0.000675043	23	56.3072	36226	33883	56.25	0.25	10346.4
3	1	6	48.76	48.76	61.68	55.29	0	99	IYSEQGSWMSDQDVEGGNK	Val->Leu@14	Val->Leu@197		0.000675043	21	56.39	36226	24616.8	56.25	0.25	8360.83
3	1	6	48.76	48.76	61.68	55.29	0	99	IYSEQGSWMSDQDVEGGNK	Val->Leu@14	Val->Leu@197		0.000675043	22	56.473	36226	13367.8	56.25	0.25	3757.89
3	1	6	48.76	48.76	61.68	55.29	0	99	IYSEQGSWMSDQDVEGGNK	Val->Leu@14	Val->Leu@197		0.000675043	13	56.8086	36226	1383.39	56.25	0.25	1180.16
3	1	6	48.76	48.76	61.68	55.29	0	99	IYSEQGSWMSDQDVEGGNK	Cation:K(D)@11; Val->Leu@14	Val->Leu@197		-0.00891799	14	56.226	12233.5	11721	56.24	0.25	4170.96
3	1	6	48.76	48.76	61.68	55.29	0	99	IYSEQGSWMSDQDVEGGNK	Val->Leu@14	Val->Leu@197		0.000675043	12	56.5551	36226	6061.52	56.25	0.25	2593.35
3	1	6	48.76	48.76	61.68	55.29	0	99	LVPGFEAPVMLAY	Cation:Na(E)@6		cleaved Y-S@C-term	0.00290311	14	76.0853	20247.5	19687.2	76	0.25	8867.86
3	1	6	48.76	48.76	61.68	55.29	0	99	LVPGFEAPVMLAY	Oxidation(M)@10		cleaved Y-S@C-term	-0.00200343	18	75.0139	9160.77	9019.54	74.99	0.42	7006.59
3	1	6	48.76	48.76	61.68	55.29	0	99	LVPGFEAPVMLAYSAR				-0.00301021	19	74.9676	62751.7	58528.7	74.91	0.17	12556.5
3	1	6	48.76	48.76	61.68	55.29	0	99	LVPGFEAPVMLAYSAR				-0.00301021	16	74.8861	62751.7	60066.8	74.91	0.17	13835.2
3	1	6	48.76	48.76	61.68	55.29	0	99	LVPGFEAPVMLAYSAR	Cation:Na(E)@6			-0.0023891	14	74.9167	11420.5	11396	74.91	0.17	4925.07
3	1	6	48.76	48.76	61.68	55.29	0	99	LVPGFEAPVMLAYSAR				-0.00301021	11	75.0506	62751.7	26461.6	74.91	0.17	4299.32
3	1	6	48.76	48.76	61.68	55.29	0	99	NLYDLPPEEAK				-0.000752625	13	52.0814	6958.64	6938.31	52.1	0.41	2609.55
3	1	6	48.76	48.76	61.68	55.29	0	99	NLYDLPPEEAK				-0.000752625	11	52.1626	6958.64	6530.77	52.1	0.41	2789.22
3	1	6	48.76	48.76	61.68	55.29	0	99	PLYGDNGSGMHVH			cleaved K-P@N-term; cleaved H-M@C-term	4.35E-06	23	38.5597	37830.2	37757.8	38.61	0.25	19464.6
3	1	6	48.76	48.76	61.68	55.29	0	99	PLYGDNGSGMHVH			cleaved K-P@N-term; cleaved H-M@C-term	4.35E-06	23	38.639	37830.2	34850.4	38.61	0.25	16715.6
3	1	6	48.76	48.76	61.68	55.29	0	99	PLYGDNGSGMHVH			cleaved K-P@N-term; cleaved H-M@C-term	4.35E-06	20	38.8043	37830.2	13776.5	38.61	0.25	4724.31
3	1	6	48.76	48.76	61.68	55.29	0	99	PLYGDNGSGMHVHMSIAK			cleaved K-P@N-term	0.005556	13	80.648	2150.88	2126.54	80.65	0.17	2666.86
3	1	6	48.76	48.76	61.68	55.29	0	99	PLYGDNGSGMHVHMSIAK			cleaved K-P@N-term	-0.00172667	18	54.4404	6496.82	6152.27	54.41	1.57	2957.89
3	1	6	48.76	48.76	61.68	55.29	0	99	PLYGDNGSGMHVHMSIAK			cleaved K-P@N-term	-0.00160119	14	54.9331	6496.82	3811.37	54.41	1.57	3116.33
3	1	6	48.76	48.76	61.68	55.29	0	99	PLYGDNGSGMHVHMSIAK			cleaved K-P@N-term	-0.00172667	18	54.1065	6496.82	5028.83	54.41	1.57	4028.86
3	1	6	48.76	48.76	61.68	55.29	0	99	PLYGDNGSGMHVHMSIAK			cleaved K-P@N-term	-0.00172667	16	54.1935	6496.82	5342.17	54.41	1.57	3824.69
3	1	6	48.76	48.76	61.68	55.29	0	99	PLYGDNGSGMHVHMSIAK	Deamidated(N)@6		cleaved K-P@N-term	0.00585343	18	54.1943	4946.82	4731.73	54.33	0.83	6104.84
3	1	6	48.76	48.76	61.68	55.29	0	99	PLYGDNGSGMHVHMSIAK			cleaved K-P@N-term	-0.00172667	14	54.7723	6496.82	4598.61	54.41	1.57	2445.04
3	1	6	48.76	48.76	61.68	55.29	0	99	PLYGDNGSGMHVHMSIAK			cleaved K-P@N-term	-0.00160119	12	55.4324	6496.82	2808.61	54.41	1.57	2225.68
3	1	6	48.76	48.76	61.68	55.29	0	99	PLYGDNGSGMHVHMSIAK			cleaved K-P@N-term	-0.00172667	15	53.6108	6496.82	2875.62	54.41	1.57	2565.66
3	1	6	48.76	48.76	61.68	55.29	0	99	PLYGDNGSGMHVHMSIAK			cleaved K-P@N-term	-0.00172667	14	54.6886	6496.82	4606.68	54.41	1.57	2461.64
3	1	6	48.76	48.76	61.68	55.29	0	99	PLYGDNGSGMHVHMSIAK			cleaved K-P@N-term	-0.00172667	14	54.274	6496.82	5757.85	54.41	1.57	3456.36
3	1	6	48.76	48.76	61.68	55.29	0	99	PLYGDNGSGMHVHMSIAK			cleaved K-P@N-term	-0.00172667	14	53.9367	6496.82	4350.73	54.41	1.57	3444.21
3	1	6	48.76	48.76	61.68	55.29	0	99	PLYGDNGSGMHVHMSIAK			cleaved K-P@N-term	-0.00172667	13	53.6988	6496.82	3253.45	54.41	1.57	2887.12
3	1	6	48.76	48.76	61.68	55.29	0	99	PLYGDNGSGMHVHMSIAK			cleaved K-P@N-term	-0.00172667	14	53.527	6496.82	2564.51	54.41	1.57	2663.06
3	1	6	48.76	48.76	61.68	55.29	0	99	PLYGDNGSGMHVHMSIAK			cleaved K-P@N-term	-0.00160119	12	55.3494	6496.82	3070.36	54.41	1.57	2356.34
3	1	6	48.76	48.76	61.68	55.29	0	99	PLYGDNGSGMHVHMSIAK			cleaved K-P@N-term	-0.00172667	13	54.6041	6496.82	4946.19	54.41	1.57	2507.4
3	1	6	48.76	48.76	61.68	55.29	0	99	PLYGDNGSGMHVHMSIAK			cleaved K-P@N-term	-0.00160119	12	55.5185	6496.82	2596.53	54.41	1.57	2565.1
3	1	6	48.76	48.76	61.68	55.29	0	99	PLYGDNGSGMHVHMSIAK			cleaved K-P@N-term	-0.00172667	13	54.0253	6496.82	4962.82	54.41	1.57	3673.48
3	1	6	48.76	48.76	61.68	55.29	0	99	PLYGDNGSGMHVHMSIAK			cleaved K-P@N-term	-0.00160119	11	55.2682	6496.82	2918.37	54.41	1.57	2307.53
3	1	6	48.76	48.76	61.68	55.29	0	99	SASIRIPYVNSPR			missed R-I@5	0.000291166	14	56.099	6310.56	2707.17	56.41	0.58	2067.12
3	1	6	48.76	48.76	61.68	55.29	0	99	SASIRIPYVNSPR			missed R-I@5	0.000291166	16	56.176	6310.56	3784.7	56.41	0.58	2407.89
3	1	6	48.76	48.76	61.68	55.29	0	99	SASIRIPYVNSPR			missed R-I@5	0.000291166	14	56.3466	6310.56	5907.91	56.41	0.58	4141.21
3	1	6	48.76	48.76	61.68	55.29	0	99	SASIRIPYVNSPR			missed R-I@5	0.000291166	18	56.428	6310.56	6156.74	56.41	0.58	7434.93
3	1	6	48.76	48.76	61.68	55.29	0	99	SASIRIPYVNSPR			missed R-I@5	0.000291166	16	56.5068	6310.56	5611.37	56.41	0.58	13610.7
3	1	6	48.76	48.76	61.68	55.29	0	99	SASIRIPYVNSPR			missed R-I@5	0.000291166	9	55.931	6310.56	1708.89	56.41	0.58	1581.33
3	1	6	48.76	48.76	61.68	55.29	0	99	SDISGSMFK				-0.0013265	15	46.5808	111793	81894.1	46.71	0.25	31847.7
3	1	6	48.76	48.76	61.68	55.29	0	99	SDISGSMFK				-0.0013265	15	46.6587	111793	107256	46.71	0.25	48202.5
3	1	6	48.76	48.76	61.68	55.29	0	99	SDISGSMFK				-0.0013265	15	46.7431	111793	102445	46.71	0.25	40405.3
3	1	6	48.76	48.76	61.68	55.29	0	99	SDISGSMFK				-0.0013265	14	46.9059	111793	39010.9	46.71	0.25	11022.7
3	1	6	48.76	48.76	61.68	55.29	0	99	SDISGSMFK				-0.0013265	11	47.074	111793	6340.18	46.71	0.25	3069.78
3	1	6	48.76	48.76	61.68	55.29	0	99	STGIGDTVFAGPEPEFFIFDEVK	Ser->Thr@1	Ser->Thr@150		0.000233044	26	76.03	43097.3	39377	75.99	0.17	12280.1
3	1	6	48.76	48.76	61.68	55.29	0	99	STGIGDTVFAGPEPEFFIFDEVK	Gly->Ala@3	Gly->Ala@152		-0.0112706	14	80.8645	1293.3	1259.38	80.88	0.42	2277.68
3	1	6	48.76	48.76	61.68	55.29	0	99	STGIGDTVFAGPEPEFFIFDEVK	Ser->Thr@1	Ser->Thr@150		-0.0112706	14	80.8645	1293.3	1259.38	80.88	0.42	2277.68
3	1	6	48.76	48.76	61.68	55.29	0	99	TAMCNALEEMGQTVEVHHHEVATAGQNEIGVK	Carbamidomethyl(C)@4			-0.00747778	26	80.9937	7796.78	7591.76	80.97	0.33	4508.66
3	1	6	48.76	48.76	61.68	55.29	0	99	TAMCNALEEMGQTVEVHHHEVATAGQNEIGVK	Carbamidomethyl(C)@4			-0.00747778	15	81.1775	7796.78	3844.97	80.97	0.33	1663
3	1	6	48.76	48.76	61.68	55.29	0	99	TAMCNALEEMGQTVEVHHHEVATAGQNEIGVK	Carbamidomethyl(C)@4			0.00294404	20	70.8002	45162.6	6330.89	71.84	0.5	6047.81
3	1	6	48.76	48.76	61.68	55.29	0	99	TAMCNALEEMGQTVEVHHHEVATAGQNEIGVK	Carbamidomethyl(C)@4			0.00294404	24	71.0465	45162.6	10802.8	71.84	0.5	5956.42
3	1	6	48.76	48.76	61.68	55.29	0	99	TAMCNALEEMGQTVEVHHHEVATAGQNEIGVK	Carbamidomethyl(C)@4			0.00294404	24	71.1363	45162.6	11870.6	71.84	0.5	5024.72
3	1	6	48.76	48.76	61.68	55.29	0	99	TAMCNALEEMGQTVEVHHHEVATAGQNEIGVK	Carbamidomethyl(C)@4			0.00294404	21	71.2145	45162.6	12938.1	71.84	0.5	5534.43
3	1	6	48.76	48.76	61.68	55.29	0	99	TAMCNALEEMGQTVEVHHHEVATAGQNEIGVK	Carbamidomethyl(C)@4			0.00294404	25	71.3783	45162.6	16420.1	71.84	0.5	7123.32
3	1	6	48.76	48.76	61.68	55.29	0	99	TAMCNALEEMGQTVEVHHHEVATAGQNEIGVK	Carbamidomethyl(C)@4			0.00294404	29	71.716	45162.6	37823.8	71.84	0.5	14818.9
3	1	6	48.76	48.76	61.68	55.29	0	99	TAMCNALEEMGQTVEVHHHEVATAGQNEIGVK	Carbamidomethyl(C)@4			0.00294404	31	71.8783	45162.6	44005.2	71.84	0.5	16358.4
3	1	6	48.76	48.76	61.68	55.29	0	99	TAMCNALEEMGQTVEVHHHEVATAGQNEIGVK	Carbamidomethyl(C)@4			0.00294404	30	71.9629	45162.6	37941.1	71.84	0.5	14896.1
3	1	6	48.76	48.76	61.68	55.29	0	99	TAMCNALEEMGQTVEVHHHEVATAGQNEIGVK	Carbamidomethyl(C)@4			0.0101678	22	71.9896	14599.4	11625.7	71.84	0.5	5117.52
3	1	6	48.76	48.76	61.68	55.29	0	99	TAMCNALEEMGQTVEVHHHEVATAGQNEIGVK	Carbamidomethyl(C)@4			0.00294404	28	72.0434	45162.6	30525.3	71.84	0.5	12753.5
3	1	6	48.76	48.76	61.68	55.29	0	99	TAMCNALEEMGQTVEVHHHEVATAGQNEIGVK	Carbamidomethyl(C)@4			0.00294404	29	72.2087	45162.6	19827.5	71.84	0.5	9294.26
3	1	6	48.76	48.76	61.68	55.29	0	99	TAMCNALEEMGQTVEVHHHEVATAGQNEIGVK	Carbamidomethyl(C)@4			0.00294404	25	72.4599	45162.6	7267.01	71.84	0.5	7228.12
3	1	6	48.76	48.76	61.68	55.29	0	99	TAMCNALEEMGQTVEVHHHEVATAGQNEIGVK	Carbamidomethyl(C)@4			0.00294404	19	70.639	45162.6	3124.88	71.84	0.5	3858.18
3	1	6	48.76	48.76	61.68	55.29	0	99	TAMCNALEEMGQTVEVHHHEVATAGQNEIGVK	Carbamidomethyl(C)@4			0.0101678	19	72.1531	14599.4	6726	71.84	0.5	5053.47
3	1	6	48.76	48.76	61.68	55.29	0	99	TAMCNALEEMGQTVEVHHHEVATAGQNEIGVK	Carbamidomethyl(C)@4			0.00294404	28	71.5463	45162.6	24072.5	71.84	0.5	9645.54
3	1	6	48.76	48.76	61.68	55.29	0	99	TFVHPLEYELYYSC	Carbamidomethyl(C)@14			0.00426331	21	72.7329	106057	101768	72.75	0.17	29819.8
3	1	6	48.76	48.76	61.68	55.29	0	99	TFVHPLEYELYYSC	Carbamidomethyl(C)@14			0.00426331	18	72.8124	106057	93344.4	72.75	0.17	18123.8
3	1	6	48.76	48.76	61.68	55.29	0	99	TFVHPLEYELYYSC	Carbamidomethyl(C)@14			0.00426331	15	72.6461	106057	69484.7	72.75	0.17	11289.2
3	1	6	48.76	48.76	61.68	55.29	0	99	TFVHPLEYELYYSC	Carbamidomethyl(C)@14			0.00426331	12	73.2339	106057	7233.04	72.75	0.17	3657.88
3	1	6	48.76	48.76	61.68	55.29	0	99	TFVHPLEYELYYSC	Carbamidomethyl(C)@14			0.00426331	12	72.9022	106057	49065.5	72.75	0.17	7354.37
3	1	6	48.76	48.76	61.68	55.29	0	98.99	EALEELDKGR			missed K-G@8	-0.0038351	14	37.5161	10328.4	9614.22	37.55	0.25	3489.86
3	1	6	48.76	48.76	61.68	55.29	0	98.95	TFVHPLEYELYYSC	Carbamidomethyl(C)@14			0.00426331	12	73.0645	106057	13576	72.75	0.17	7842.57
3	1	6	48.76	48.76	61.68	55.29	0	98.76	EALEELDKGR			missed K-G@8	-0.0038351	14	37.6831	10328.4	8563.4	37.55	0.25	2656.26
3	1	6	48.76	48.76	61.68	55.29	0	98.7	AALLMAGLDGIQNK			cleaved F-A@N-term	0.0073011	15	69.0178	9227.96	7443.08	69.1	0.25	4188.05
3	1	6	48.76	48.76	61.68	55.29	0	98.49	GGYFPVPPFDHDHEIR				0.000102901	10	68.0572	15073.7	2047.45	66.27	1.58	2000.06
3	1	6	48.76	48.76	61.68	55.29	0	98.43	GGYFPVPPFDHDHEIR				0.000102901	15	65.7434	15073.7	9929.51	66.27	1.58	10518.1
3	1	6	48.76	48.76	61.68	55.29	0	98.43	GGYFPVPPFDHDHEIR	Gly->Pro@2	Gly->Pro@211		0.00240114	12	68.9396	2007.56	1649.27	68.43	0.91	1875.95
3	1	6	48.76	48.76	61.68	55.29	0	98.43	GGYFPVPPFDHDHEIR	Gly->Pro@1	Gly->Pro@210		0.00240114	12	68.9396	2007.56	1649.27	68.43	0.91	1875.95
3	1	6	48.76	48.76	61.68	55.29	0	98.4	EIPQVCGSLK	Carbamidomethyl(C)@6			0.000827838	15	45.7745	188937	176864	45.73	0.25	58432.9
3	1	6	48.76	48.76	61.68	55.29	0	98.39	GTQHHVTMPAR				-0.000350575	13	27.9546	20356.3	18216	28.2	1.24	7212.82
3	1	6	48.76	48.76	61.68	55.29	0	98.13	GTQHHVTMPAR				-0.000350575	13	27.2919	20356.3	6403.95	28.2	1.24	3438.66
3	1	6	48.76	48.76	61.68	55.29	0	98.06	EALEELDKGR			missed K-G@8	-0.0038351	13	37.4358	10328.4	7010.05	37.55	0.25	2278.23
3	1	6	48.76	48.76	61.68	55.29	0	97.96	GGYFPVPPFDHDHEIR				0.00290926	12	66.5288	33455.2	30057.4	66.27	1.58	3037.84
3	1	6	48.76	48.76	61.68	55.29	0	97.93	EIPQVCGSLK	Carbamidomethyl(C)@6			0.000827838	12	45.8564	188937	129782	45.73	0.25	33923.1
3	1	6	48.76	48.76	61.68	55.29	0	97.91	PLYGDNGSGMHVHMSIAK			cleaved K-P@N-term	-0.00172667	13	53.775	6496.82	3446.9	54.41	1.57	2981.59
3	1	6	48.76	48.76	61.68	55.29	0	97.85	GGYFPVPPFDHDHEIR				0.00224145	13	69.6014	1693.49	836.52	68.84	1.16	2700.46
3	1	6	48.76	48.76	61.68	55.29	0	97.82	GGYFPVPPFDHDHEIR				0.00290926	15	65.534	33455.2	17134.7	66.27	1.58	14873.8
3	1	6	48.76	48.76	61.68	55.29	0	97.78	EALEELDKGR			missed K-G@8	-0.0038351	12	37.3496	10328.4	3917.54	37.55	0.25	1155.2
3	1	6	48.76	48.76	61.68	55.29	0	97.65	KADEVQTLK			missed K-A@1	0.00193012	15	24.1887	100324	97802.4	24.23	0.33	44742.1
3	1	6	48.76	48.76	61.68	55.29	0	97.61	FKSDISGSMFK			missed K-S@2	-0.000580109	11	51.8541	9039.42	3311.18	51.51	0.5	3136.49
3	1	6	48.76	48.76	61.68	55.29	0.00744649	97.54	RLVPGFEAPVMLAY			cleaved Y-S@C-term; missed R-L@1	-0.0109746	11	75.1221	4504.67	4495.33	75.15	0.42	3467.91
3	1	6	48.76	48.76	61.68	55.29	0	97.54	TFVHPLEYELY			cleaved Y-Y@C-term	0.0042764	10	72.6044	7401.08	5643.04	72.74	0.25	3314.05
3	1	6	48.76	48.76	61.68	55.29	0	97.49	LLMAGLDGIQNK			cleaved A-L@N-term	-0.000449413	13	62.6761	3415.63	2807.34	62.62	0.33	2625.11
3	1	6	48.76	48.76	61.68	55.29	0	97.37	PLYGDNGSGMHVH			cleaved K-P@N-term; cleaved H-M@C-term	4.35E-06	11	38.9705	37830.2	2674.34	38.61	0.25	1845.45
3	1	6	48.76	48.76	61.68	55.29	1.5376	97.23	IPYVNSPR				-0.00139303	11	42.1998	215253	124461	42.01	0.33	43131.7
3	1	6	48.76	48.76	61.68	55.29	0	96.95	GGYFPVPPFDHDHEIR	Cation:K(D)@10			-0.00229851	12	66.1967	1259.92	1254.67	66.27	1.24	2009.93
3	1	6	48.76	48.76	61.68	55.29	0	96.83	LLMAGLDGIQNK			cleaved A-L@N-term	-0.000449413	13	62.5127	3415.63	3110.15	62.62	0.33	2446.73
3	1	6	48.76	48.76	61.68	55.29	0	96.56	EIPQVCGSLK	Carbamidomethyl(C)@6			0.000827838	12	45.6092	188937	110348	45.73	0.25	27821
3	1	6	48.76	48.76	61.68	55.29	0	96.29	PLYGDNGSGMHVHM			cleaved K-P@N-term; cleaved M-S@C-term	0.00114788	11	50.6355	2289.4	2203.23	50.61	0.41	2035.91
3	1	6	48.76	48.76	61.68	55.29	0	96.27	GGYFPVPPFDHDHEIR				0.000102901	9	67.8879	15073.7	2442.89	66.27	1.58	2107.58
3	1	6	48.76	48.76	61.68	55.29	0	96.18	IPYVNSPR				-0.00139303	10	41.7026	215253	31617.1	42.01	0.33	9163.66
3	1	6	48.76	48.76	61.68	55.29	0	96	GTQHHVTMPAR				-0.000350575	12	27.4571	20356.3	9049.06	28.2	1.24	3958.24
3	1	6	48.76	48.76	61.68	55.29	0	95.6	GTQHHVTMPAR				-0.000350575	12	28.782	20356.3	11509.3	28.2	1.24	4728.42
3	1	6	48.76	48.76	61.68	55.29	0	95.6	GTQHHVTMPAR				-0.000350575	12	29.1943	20356.3	5088.2	28.2	1.24	3302.92
3	1	6	48.76	48.76	61.68	55.29	0	95.44	GGYFPVPPFDHDHEIR				0.00290926	14	65.7845	33455.2	24001.3	66.27	1.58	8482.7
3	1	6	48.76	48.76	61.68	55.29	0	95.25	NLYDLPPEEAK	Deamidated(N)@1			0.0197691	11	51.4145	3486.2	3300.93	51.6	1.08	3412.21
3	1	6	48.76	48.76	61.68	55.29	0	95.04	GTQHHVTMPAR				-0.000350575	12	26.966	20356.3	3624.29	28.2	1.24	2169.47
3	1	6	48.76	48.76	61.68	55.29	0	95.04	GTQHHVTMPAR				-0.000350575	13	28.1206	20356.3	20005.4	28.2	1.24	7940.06
3	1	6	48.76	48.76	61.68	55.29	0	94.75	GTQHHVTMPAR				-0.000350575	11	27.1295	20356.3	4996.05	28.2	1.24	3972.04
3	1	6	48.76	48.76	61.68	55.29	0	94.33	KADEVQTLK			missed K-A@1	0.00193012	15	23.9362	100324	27845.1	24.23	0.33	8973.44
3	1	6	48.76	48.76	61.68	55.29	0	93.99	EALEELDKGR			missed K-G@8	-0.0038351	11	37.8459	10328.4	3366.31	37.55	0.25	1177.22
3	1	6	48.76	48.76	61.68	55.29	0	93.64	GGYFPVPPFDHDHEIR	Gly->Pro@2	Gly->Pro@211		0.00240114	12	68.4393	2007.56	1862.13	68.43	0.91	2149.14
3	1	6	48.76	48.76	61.68	55.29	0	93.64	GGYFPVPPFDHDHEIR	Gly->Pro@1	Gly->Pro@210		0.00240114	12	68.4393	2007.56	1862.13	68.43	0.91	2149.14
3	1	6	48.76	48.76	61.68	55.29	0	93.57	KADEVQTLK			missed K-A@1	0.00193012	15	24.4383	100324	46944.3	24.23	0.33	17171.7
3	1	6	48.76	48.76	61.68	55.29	0	93.25	TAMCNALEEMGQTVEVHHHEVATAGQNEIGVK	Carbamidomethyl(C)@4			0.0101678	12	71.0723	14599.4	2600.92	71.84	0.5	1961.41
3	1	6	48.76	48.76	61.68	55.29	0	93.11	PLYGDNGSGMHVH			cleaved K-P@N-term; cleaved H-M@C-term	4.35E-06	9	38.8035	37830.2	13862.7	38.61	0.25	1233.01
3	1	6	48.76	48.76	61.68	55.29	0	92.5	IPYVNSPR				-0.00139303	10	42.3658	215253	38191.7	42.01	0.33	14055.5
3	1	6	48.76	48.76	61.68	55.29	0	92.35	IPYVNSPR				-0.00139303	10	41.6208	215253	13541.5	42.01	0.33	3820.74
3	1	6	48.76	48.76	61.68	55.29	0	91.77	GTQHHVTMPAR				-0.000350575	11	29.277	20356.3	3904.86	28.2	1.24	3072.13
3	1	6	48.76	48.76	61.68	55.29	0	91.76	EIPQVCGSLK	Carbamidomethyl(C)@6			0.000827838	10	45.5299	188937	47448.5	45.73	0.25	5506.91
3	1	6	48.76	48.76	61.68	55.29	0	91.45	GGYFPVPPFDHDHEIR				0.00290926	10	68.771	33455.2	1689.71	66.27	1.58	1977.61
3	1	6	48.76	48.76	61.68	55.29	0	91.23	KADEVQTLK			missed K-A@1	0.00193012	15	24.0977	100324	80998.8	24.23	0.33	35907.5
3	1	6	48.76	48.76	61.68	55.29	0	91.23	KADEVQTLK			missed K-A@1	0.00193012	15	24.2672	100324	92662.7	24.23	0.33	37949.6
3	1	6	48.76	48.76	61.68	55.29	0	91.03	TAMCNALEEMGQTVEVHHHEVATAGQNEIGVK	Carbamidomethyl(C)@4; Glu->Lys@9	Glu->Lys@234		-0.0289152	15	73.5303	3960.43	2953.24	73.25	0.91	5529.11
3	1	6	48.76	48.76	61.68	55.29	0	91.03	TAMCNALEEMGQTVEVHHHEVATAGQNEIGVK	Carbamidomethyl(C)@4; Glu->Lys@8	Glu->Lys@233		-0.0289152	15	73.5303	3960.43	2953.24	73.25	0.91	5529.11
3	1	6	48.76	48.76	61.68	55.29	0.89279	89.96	SVQLIKDHDVK			missed K-D@6	0.00240161	12	35.0736	3409.59	3036.22	35.22	0.74	5735.65
3	1	6	48.76	48.76	61.68	55.29	0	89.85	IHPGDAADKNLYDLPPEEAK	Phosphoadenosine(Y)@12	Phosphoadenosine(Y)@430	missed K-N@9	0.00125719	14	46.5288	13716.9	13631.2	46.47	1.16	5488.46
3	1	6	48.76	48.76	61.68	55.29	0	87.75	GTQHHVTMPAR				-0.000350575	9	26.8791	20356.3	2623.99	28.2	1.24	1845.71
3	1	6	48.76	48.76	61.68	55.29	0	87.49	GGYFPVPPFDHDHEIR	Gly->Pro@2	Gly->Pro@211		-0.00167138	12	68.3872	1962.55	1597.98	68.68	1.66	2126.56
3	1	6	48.76	48.76	61.68	55.29	0	87.49	GGYFPVPPFDHDHEIR	Gly->Pro@1	Gly->Pro@210		-0.00167138	12	68.3872	1962.55	1597.98	68.68	1.66	2126.56
3	1	6	48.76	48.76	61.68	55.29	0	87.3	IHPGDAADKNLYDLPPEEAK	Phosphoadenosine(Y)@12	Phosphoadenosine(Y)@430	missed K-N@9	0.00125719	14	46.6936	13716.9	13337.4	46.47	1.16	5514.4
3	1	6	48.76	48.76	61.68	55.29	0	87.13	IPYVNSPR				-0.00139303	11	41.7845	215253	67597.4	42.01	0.33	20682.2
3	1	6	48.76	48.76	61.68	55.29	0	86.73	IHPGDAADKNLYDLPPEEAK			missed K-N@9	0.000612952	8	51.4791	1315.13	1305.69	51.51	0.99	1363.42
3	1	6	48.76	48.76	61.68	55.29	0.767004	86.49	ADEVQTLK				-0.000979629	13	28.468	24278.5	21922.6	28.52	0.17	12108.5
3	1	6	48.76	48.76	61.68	55.29	0	86.28	GGYFPVPPFDHDHEIR				0.00290926	13	65.9473	33455.2	27723	66.27	1.58	6700.54
3	1	6	48.76	48.76	61.68	55.29	0	83.52	SDISGSMFK				-0.0013265	11	46.9068	111793	38751.9	46.71	0.25	5838.67
3	1	6	48.76	48.76	61.68	55.29	0	83.32	ALNGFTNPSTNSYK	Pro->Ser@8; Oxidation(N)@11	Pro->Ser@347; Oxidation(N)@350		0.0117433	13	49.9339	4812.49	4806.91	49.94	0.5	1430.07
3	1	6	48.76	48.76	61.68	55.29	0	83.32	ALNGFTNPSTNSYK	Oxidation(N)@7; Pro->Ser@8	Oxidation(N)@346; Pro->Ser@347		0.0117433	13	49.9339	4812.49	4806.91	49.94	0.5	1430.07
3	1	6	48.76	48.76	61.68	55.29	0	83.18	GTQHHVTMPAR				0.000100141	9	28.0996	3114.49	1832.16	27.79	0.91	518.198
3	1	6	48.76	48.76	61.68	55.29	0	83.12	SDISGSMFK				-0.0013265	10	46.411	111793	13013.6	46.71	0.25	2138.42
3	1	6	48.76	48.76	61.68	55.29	0	83.11	GGYFPVPPFDHDHEIR	Gly->Pro@2	Gly->Pro@211		-0.00167138	11	68.2233	1962.55	1448.48	68.68	1.66	1783.11
3	1	6	48.76	48.76	61.68	55.29	0	83.11	GGYFPVPPFDHDHEIR	Gly->Pro@1	Gly->Pro@210		-0.00167138	11	68.2233	1962.55	1448.48	68.68	1.66	1783.11
3	1	6	48.76	48.76	61.68	55.29	0	83.11	IHPGDAADKNLYDLPPEEAK	Phosphoadenosine(Y)@12	Phosphoadenosine(Y)@430	missed K-N@9	0.00563262	12	48.0226	5848.25	5249.59	47.87	0.91	2899.22
3	1	6	48.76	48.76	61.68	55.29	0	82.9	SVQLIKDHDVK			missed K-D@6	0.00240161	12	35.3247	3409.59	3037.8	35.22	0.74	3336.68
3	1	6	48.76	48.76	61.68	55.29	0	82.41	IPYVNSPR				-0.00139303	11	42.032	215253	210796	42.01	0.33	76643
3	1	6	48.76	48.76	61.68	55.29	0	81.35	NLYDLPPEEAK	Deamidated(N)@1			0.0208026	11	50.915	11252	9415.33	50.78	0.33	4013.25
3	1	6	48.76	48.76	61.68	55.29	0	79.02	TAMCNALEEMGQTVEVHHHEVATAGQNEIGVK	Carbamidomethyl(C)@4			0.00294404	21	70.8838	45162.6	7978.39	71.84	0.5	3779.23
3	1	6	48.76	48.76	61.68	55.29	0	78.42	ADEVQTLK				-0.000979629	13	28.5499	24278.5	22586	28.52	0.17	12913.8
3	1	6	48.76	48.76	61.68	55.29	0	78.16	TAMCNALEEMGQTVEVHHHEVATAGQNEIGVK	Carbamidomethyl(C)@4			0.00294404	11	71.7151	45162.6	37732	71.84	0.5	2560.81
3	1	6	48.76	48.76	61.68	55.29	0.484126	77.54	EALEELDK				0.00179473	13	39.5605	141384	132357	39.53	0.25	57632.8
3	1	6	48.76	48.76	61.68	55.29	0	77.23	ADEVQTLK				-0.000979629	13	28.6359	24278.5	15151.4	28.52	0.17	6944.74
3	1	6	48.76	48.76	61.68	55.29	0	77.19	SASIRIPYVNSPR			missed R-I@5	0.000291166	15	56.6716	6310.56	3722.49	56.41	0.58	13251.8
3	1	6	48.76	48.76	61.68	55.29	0.0048037	74.14	MAGLDGIQNK			cleaved L-M@N-term	0.0121508	10	41.8798	4733.47	3191.45	42	0.33	2114.5
3	1	6	48.76	48.76	61.68	55.29	0	73.04	GTQHHVTMPAR				-0.000350575	10	27.0461	20356.3	4226.5	28.2	1.24	3530.48
3	1	6	48.76	48.76	61.68	55.29	0	72.6	GTQHHVTMPAR				-0.000350575	10	27.1303	20356.3	5000.98	28.2	1.24	2281.54
3	1	6	48.76	48.76	61.68	55.29	0	72.6	GTQHHVTMPAR				-0.000350575	10	27.4579	20356.3	9066.17	28.2	1.24	3045.34
3	1	6	48.76	48.76	61.68	55.29	0	72.49	EALEELDK				0.00179473	11	39.3883	141384	78881.9	39.53	0.25	26150.5
3	1	6	48.76	48.76	61.68	55.29	0	71.75	IHPGDAADKNLYDLPPEEAK			missed K-N@9	0.0022305	10	49.9039	5584.36	4182.26	49.61	0.91	2341.34
3	1	6	48.76	48.76	61.68	55.29	0	71.42	SDISGSMFK	Oxidation(M)@7			-0.00521531	10	33.1992	2783.2	2617.8	33.24	0.41	1701.65
3	1	6	48.76	48.76	61.68	55.29	0	70.85	ADEVQTLK				-0.000979629	13	28.3895	24278.5	14667.4	28.52	0.17	6066.68
3	1	6	48.76	48.76	61.68	55.29	0	70.26	NLYDLPPEEAK	Deamidated(N)@1			0.0197691	10	51.7451	3486.2	3117.18	51.6	1.08	2797.82
3	1	6	48.76	48.76	61.68	55.29	0	69.43	EALEELDK				0.00179473	9	39.8026	141384	23640.2	39.53	0.25	6536.88
3	1	6	48.76	48.76	61.68	55.29	0	69.21	IHPGDAADK				-0.000457904	8	15.8982	13773.5	5476.61	16.12	0.33	2678.46
3	1	6	48.76	48.76	61.68	55.29	0	69.18	SVQLIKDHDVK			missed K-D@6	0.00240161	9	35.733	3409.59	1563.11	35.22	0.74	1429.47
3	1	6	48.76	48.76	61.68	55.29	0.000869447	69.15	LMAGLDGIQNK			cleaved L-L@N-term	-0.00318273	13	50.9804	10368	9498.75	50.94	0.33	6815.79
3	1	6	48.76	48.76	61.68	55.29	0	66.5	SVQLIKDHDVK			missed K-D@6	0.00240161	9	35.8994	3409.59	1323.46	35.22	0.74	1247.36
3	1	6	48.76	48.76	61.68	55.29	0	65.98	EIPQVCGSLK	Carbamidomethyl(C)@6			0.000827838	8	46.0185	188937	28648.1	45.73	0.25	4743.05
3	1	6	48.76	48.76	61.68	55.29	0	64.72	IHPGDAADK				-0.000457904	9	15.8092	13773.5	2365.7	16.12	0.33	1339.74
3	1	6	48.76	48.76	61.68	55.29	0	64.38	GGYFPVPPFDHDHEIR				0.00290926	12	65.6162	33455.2	20206.7	66.27	1.58	5956.17
3	1	6	48.76	48.76	61.68	55.29	0	62.98	EALEELDK				0.00179473	13	39.4745	141384	125370	39.53	0.25	57100.9
3	1	6	48.76	48.76	61.68	55.29	0	62.9	IPYVNSPR				-0.00139303	12	41.9493	215253	185496	42.01	0.33	69327.7
3	1	6	48.76	48.76	61.68	55.29	0	61.47	IHPGDAADKNLYDLPPEEAK	Phosphoadenosine(Y)@12	Phosphoadenosine(Y)@430	missed K-N@9	0.00125719	12	47.5267	13716.9	5636.46	46.47	1.16	3793.31
3	1	6	48.76	48.76	61.68	55.29	0	61.45	ADEVQTLK				-0.000979629	10	28.3051	24278.5	5882.57	28.52	0.17	2063.42
3	1	6	48.76	48.76	61.68	55.29	0	60.57	GTQHHVTMPAR				-0.000350575	9	26.9668	20356.3	3630.39	28.2	1.24	1560.43
3	1	6	48.76	48.76	61.68	55.29	0	59.89	SVQLIKDHDVK			missed K-D@6	0.00240161	10	35.5711	3409.59	2478.72	35.22	0.74	2120.27
3	1	6	48.76	48.76	61.68	55.29	0	59.06	SDISGSMFK	Oxidation(M)@7			0.00339082	9	34.0212	3126.46	2834.33	34.07	0.74	1470.53
3	1	6	48.76	48.76	61.68	55.29	0	57.63	IHPGDAADKNLYDLPPEEAK			missed K-N@9	0.0022305	10	49.8228	5584.36	4699.19	49.61	0.91	3042.43
3	1	6	48.76	48.76	61.68	55.29	0	57.6	IHPGDAADKNLYDLPPEEAK	Phosphoadenosine(Y)@12	Phosphoadenosine(Y)@430	missed K-N@9	0.00125719	13	46.7781	13716.9	12579.5	46.47	1.16	5194.78
3	1	6	48.76	48.76	61.68	55.29	0	57.49	KADEVQTLK			missed K-A@1	0.00193012	14	24.6003	100324	15415.3	24.23	0.33	4959.96
3	1	6	48.76	48.76	61.68	55.29	0	56.73	GTQHHVTMPAR				-0.000350575	8	28.9482	20356.3	8062.67	28.2	1.24	1397.92
3	1	6	48.76	48.76	61.68	55.29	0	55.73	KADEVQTLK			missed K-A@1	0.00193012	14	23.8642	100324	12738	24.23	0.33	3328.61
3	1	6	48.76	48.76	61.68	55.29	0	55.24	IHPGDAADKNLYDLPPEEAK	Phosphoadenosine(Y)@12	Phosphoadenosine(Y)@430	missed K-N@9	0.00125719	12	46.4493	13716.9	13399.4	46.47	1.16	5368.16
3	1	6	48.76	48.76	61.68	55.29	0	55.24	IHPGDAADKNLYDLPPEEAK	Phosphoadenosine(K)@9	Phosphoadenosine(K)@427	missed K-N@9	0.00125719	12	46.4493	13716.9	13399.4	46.47	1.16	5368.16
3	1	6	48.76	48.76	61.68	55.29	0	54.72	SVQLIKDHDVK			missed K-D@6	0.00240161	11	35.1519	3409.59	3357.15	35.22	0.74	5893.23
3	1	6	48.76	48.76	61.68	55.29	0	53.06	GGYFPVPPFDHDHEIR				0.00290926	10	68.6888	33455.2	1541.43	66.27	1.58	2006.57
3	1	6	48.76	48.76	61.68	55.29	0	51.49	MAGLDGIQNK			cleaved L-M@N-term	0.0121508	11	41.9668	4733.47	4324.35	42	0.33	2424.41
3	1	6	48.76	48.76	61.68	55.29	0	50.76	IHPGDAADKNLYDLPPEEAK	Phosphoadenosine(K)@9	Phosphoadenosine(K)@427	missed K-N@9	0.00125719	12	46.3665	13716.9	11778	46.47	1.16	5428.16
3	1	6	48.76	48.76	61.68	55.29	0	50.76	IHPGDAADKNLYDLPPEEAK	Phosphoadenosine(Y)@12	Phosphoadenosine(Y)@430	missed K-N@9	0.00125719	12	46.3665	13716.9	11778	46.47	1.16	5428.16
3	1	7	48.27	48.29	41.35	39.38	2	99	AAATGVMPLDMPESILVR			cleaved F-A@N-term	-0.00393624	21	74.6426	24139.4	23634.6	74.58	0.25	10299.3
3	1	7	48.27	48.29	41.35	39.38	2	99	AALGIVPQPLNAEQTAGLVELLK				-0.00751891	26	75.9368	32992.8	32652.5	75.91	0.17	18936.1
3	1	7	48.27	48.29	41.35	39.38	2	99	AGFLSALAK				-4.34e-05	15	63.2132	48958	21780.1	63.03	0.25	6432.5
3	1	7	48.27	48.29	41.35	39.38	2	99	AGGFCFGSK	Carbamidomethyl(C)@5			-0.000912516	13	45.0763	24648.8	9696.78	45.3	0.25	3653.47
3	1	7	48.27	48.29	41.35	39.38	2	99	ESITEYLSSNITLLR	Ser->Asn@8	Ser->Asn@621		-0.00412343	17	74.8344	9651.67	9233.38	74.82	0.17	3077.4
3	1	7	48.27	48.29	41.35	39.38	2	99	FPMGISFPAGSGLVAF			cleaved F-A@C-term	0.00321179	16	76.0961	16229.4	16113.2	76.08	0.75	9969.07
3	1	7	48.27	48.29	41.35	39.38	2	99	GGVSLRPGDGIIHSWLNR				0.000797803	18	72.3391	17278.9	16925	72.33	0.33	7251.33
3	1	7	48.27	48.29	41.35	39.38	2	99	HTLLMFDAFHDVAEK				0.00275811	19	73.5103	11826.7	9536.26	73.82	0.75	3557.16
3	1	7	48.27	48.29	41.35	39.38	2	99	IDEVFIGSCMTNIGHFR	Carbamidomethyl(C)@9			-0.0138254	9	80.498	3342.43	3039.51	80.47	0.17	3793.4
3	1	7	48.27	48.29	41.35	39.38	2	99	KPEAPAESTK				-0.000170924	10	15.5951	5551.86	946.88	15.21	0.42	502.197
3	1	7	48.27	48.29	41.35	39.38	2	99	LWLSPPTK				0.000892446	12	57.3359	34668	25875.8	57.56	0.5	9109.05
3	1	7	48.27	48.29	41.35	39.38	2	99	MDAHQLTEEGYYGIYGK				0.00087225	22	61.1867	29097.5	27955.4	61.22	0.41	8017.35
3	1	7	48.27	48.29	41.35	39.38	2	99	MEMPGCSLCMGNQAR	Carbamidomethyl(C)@6; Carbamidomethyl(C)@9			-0.00174949	21	54.4093	8860.91	7604.59	54.5	0.17	4158.28
3	1	7	48.27	48.29	41.35	39.38	2	99	MLLPDTVGTGGDSHTR				0.00383887	15	49.6646	53655.3	16217.4	49.44	0.25	4504.58
3	1	7	48.27	48.29	41.35	39.38	2	99	MTTVGSQDTTGPMTR	Oxidation(M)@1			-0.00573753	16	33.8137	694.63	682.11	33.82	0.17	535.553
3	1	7	48.27	48.29	41.35	39.38	2	99	PIDVTTHHTLPDFIMTR			cleaved K-P@N-term	-0.00023516	16	66.5355	13556.2	7593.31	67.02	0.75	3261.9
3	1	7	48.27	48.29	41.35	39.38	2	99	QLTEEGYYGIYGK			cleaved H-Q@N-term	-0.00497072	12	55.8989	2320.06	2282.83	55.91	0.33	795.78
3	1	7	48.27	48.29	41.35	39.38	2	99	SAAGCTIK	Carbamidomethyl(C)@5			0.00108936	13	17.2798	19545.2	19492.7	17.28	0.25	13046.8
3	1	7	48.27	48.29	41.35	39.38	2	99	TPVLLDEVR				-0.000424901	15	56.5996	90996.9	40944.7	56.74	0.25	7679.65
3	1	7	48.27	48.29	41.35	39.38	2	99	VEPNSTVVSTSTR				0.000561798	15	33.0689	22363.3	10878.2	33.24	0.33	3354.8
3	1	7	48.27	48.29	41.35	39.38	2	99	VTGETNTDDLSPAPDAWSRPDIPLHALAMLK				0.00796725	18	74.2155	46479.9	40636.3	74.16	0.17	7542.28
3	1	7	48.27	48.29	41.35	39.38	2	99	WMIGEGYGDAR				0.0013885	17	59.1098	23302.4	16581.8	59.23	0.33	6263.85
3	1	7	48.27	48.29	41.35	39.38	2	99	YLSFDQIAEFR				-0.00271113	18	73.7737	46410.6	44043.8	73.82	0.25	20919.3
3	1	7	48.27	48.29	41.35	39.38	0.74958	99	NAEQTAGLVELLK			cleaved L-N@N-term	0.00108713	18	70.7164	8106.48	6378.36	70.59	0.33	3578.37
3	1	7	48.27	48.29	41.35	39.38	0.364516	99	VGDVVGTGSSR			cleaved Y-V@N-term	-0.00289606	17	26.3363	5968.98	5243.77	26.38	0.17	2138.62
3	1	7	48.27	48.29	41.35	39.38	0.0931265	99	EAAANANIPVVQA			cleaved A-P@C-term	-0.00139214	15	50.9142	17444	11708.6	50.78	0.25	4277.03
3	1	7	48.27	48.29	41.35	39.38	0.0726296	99	AALGIVPQPL			cleaved L-N@C-term	-0.00105062	12	72.1737	2873.09	2783.44	72.16	0.25	2679.09
3	1	7	48.27	48.29	41.35	39.38	0.0043648	99	LPTVEEYMAYAK	Ala->Glu@9; Carbamidomethyl(K)@12	Ala->Glu@828		0.000325888	17	70.8963	19855.7	7440.66	71.34	0.58	2541.2
3	1	7	48.27	48.29	41.35	39.38	0.000434506	99	DGIVPDEQGVTGPMK	Glu->Asn@7; Thr->Val@11	Glu->Asn@213; Thr->Val@217		0.000625205	16	53.8275	33983.8	33289.9	53.76	0.25	8424.05
3	1	7	48.27	48.29	41.35	39.38	0	99	AGFLSALAK				-4.34e-05	15	62.9635	48958	47394.8	63.03	0.25	18356.1
3	1	7	48.27	48.29	41.35	39.38	0	99	AGFLSALAK				-4.34e-05	15	62.7979	48958	18121.6	63.03	0.25	5975.22
3	1	7	48.27	48.29	41.35	39.38	0	99	AGFLSALAK				-4.34e-05	15	62.879	48958	34119.6	63.03	0.25	12881.4
3	1	7	48.27	48.29	41.35	39.38	0	99	AGFLSALAK				-4.34e-05	15	63.0464	48958	48086.9	63.03	0.25	17770.8
3	1	7	48.27	48.29	41.35	39.38	0	99	AGGFCFGSK	Carbamidomethyl(C)@5			-0.000912516	15	45.1577	24648.8	17519.7	45.3	0.25	6964.25
3	1	7	48.27	48.29	41.35	39.38	0	99	AGGFCFGSK	Carbamidomethyl(C)@5			-0.000912516	14	45.2442	24648.8	24205.2	45.3	0.25	10179.2
3	1	7	48.27	48.29	41.35	39.38	0	99	AGGFCFGSK	Carbamidomethyl(C)@5			-0.000912516	14	45.4147	24648.8	16690.6	45.3	0.25	5842.08
3	1	7	48.27	48.29	41.35	39.38	0	99	EAAANANIPVVQA			cleaved A-P@C-term	-0.00139214	15	50.7484	17444	16240.5	50.78	0.25	6712.35
3	1	7	48.27	48.29	41.35	39.38	0	99	EAAANANIPVVQA			cleaved A-P@C-term	-0.00139214	15	50.8314	17444	16628.1	50.78	0.25	6845.83
3	1	7	48.27	48.29	41.35	39.38	0	99	FPMGISFPAGSGLVAF			cleaved F-A@C-term	0.00321179	12	76.1788	16229.4	13914.7	76.08	0.75	4053.14
3	1	7	48.27	48.29	41.35	39.38	0	99	GEGFPIAYVGDVVGTGSSR	Dehydrated(E)@2; Phe->Tyr@4	Phe->Tyr@231		0.0382139	17	72.4907	3211.33	3201.87	72.43	0.41	10578
3	1	7	48.27	48.29	41.35	39.38	0	99	GGVSLRPGDGIIHSWLNR				0.000797803	14	71.9229	17278.9	4293.05	72.33	0.33	2769.27
3	1	7	48.27	48.29	41.35	39.38	0	99	GGVSLRPGDGIIHSWLNR				0.000797803	14	72.1713	17278.9	14476.4	72.33	0.33	5914.58
3	1	7	48.27	48.29	41.35	39.38	0	99	GGVSLRPGDGIIHSWLNR				0.000797803	14	72.0897	17278.9	11315	72.33	0.33	4515.5
3	1	7	48.27	48.29	41.35	39.38	0	99	GGVSLRPGDGIIHSWLNR				0.000797803	14	72.0067	17278.9	6942.74	72.33	0.33	3652.78
3	1	7	48.27	48.29	41.35	39.38	0	99	HTLLMFDAFHDVAEK				0.00275811	18	73.5952	11826.7	10784.4	73.82	0.75	3343.5
3	1	7	48.27	48.29	41.35	39.38	0	99	HTLLMFDAFHDVAEK				0.00275811	17	73.6732	11826.7	11628.9	73.82	0.75	3000.33
3	1	7	48.27	48.29	41.35	39.38	0	99	HTLLMFDAFHDVAEK				0.00275811	14	74.2561	11826.7	4806.27	73.82	0.75	1923.36
3	1	7	48.27	48.29	41.35	39.38	0	99	HTLLMFDAFHDVAEK				0.00275811	13	74.0056	11826.7	7669.52	73.82	0.75	2280.54
3	1	7	48.27	48.29	41.35	39.38	0	99	HTLLMFDAFHDVAEK				0.00275811	14	74.094	11826.7	6724.31	73.82	0.75	2532.2
3	1	7	48.27	48.29	41.35	39.38	0	99	HTLLMFDAFHDVAEK				0.00275811	15	73.7536	11826.7	11734.1	73.82	0.75	3633.97
3	1	7	48.27	48.29	41.35	39.38	0	99	IDEVFIGSCMTNIGHFR	Carbamidomethyl(C)@9			0.00293071	14	73.193	10244.6	2145.12	72.58	0.58	4113.76
3	1	7	48.27	48.29	41.35	39.38	0	99	KPEAPAESTK				-0.000170924	12	15.0984	5551.86	4123.51	15.21	0.42	1865.8
3	1	7	48.27	48.29	41.35	39.38	0	99	KPEAPAESTK				-0.000170924	14	15.1798	5551.86	5274.18	15.21	0.42	2487.68
3	1	7	48.27	48.29	41.35	39.38	0	99	KPEAPAESTK				-0.000170924	14	15.2679	5551.86	5360.53	15.21	0.42	2598.3
3	1	7	48.27	48.29	41.35	39.38	0	99	KPEAPAESTK				-0.000170924	13	15.3443	5551.86	4564.43	15.21	0.42	2119.41
3	1	7	48.27	48.29	41.35	39.38	0	99	KPEAPAESTK				-0.000170924	11	15.4239	5551.86	3243.1	15.21	0.42	1291.67
3	1	7	48.27	48.29	41.35	39.38	0	99	LPTVEEYMAYAK	Ala->Glu@9; Carbamidomethyl(K)@12	Ala->Glu@828		0.000325888	20	70.9793	19855.7	9449.8	71.34	0.58	2797.35
3	1	7	48.27	48.29	41.35	39.38	0	99	LPTVEEYMAYAK	Ala->Glu@9; Carbamidomethyl(K)@12	Ala->Glu@828		0.000325888	19	71.0598	19855.7	11964.4	71.34	0.58	3908.79
3	1	7	48.27	48.29	41.35	39.38	0	99	LPTVEEYMAYAK	Ala->Glu@9; Carbamidomethyl(K)@12	Ala->Glu@828		0.000325888	19	71.1505	19855.7	15015.5	71.34	0.58	4363.87
3	1	7	48.27	48.29	41.35	39.38	0	99	LPTVEEYMAYAK	Ala->Glu@9; Carbamidomethyl(K)@12	Ala->Glu@828		0.000325888	20	71.2287	19855.7	17549.2	71.34	0.58	4852.7
3	1	7	48.27	48.29	41.35	39.38	0	99	LPTVEEYMAYAK	Ala->Glu@9; Carbamidomethyl(K)@12	Ala->Glu@828		0.000325888	20	71.3127	19855.7	19432.3	71.34	0.58	5586.55
3	1	7	48.27	48.29	41.35	39.38	0	99	LPTVEEYMAYAK	Ala->Glu@9; Carbamidomethyl(K)@12	Ala->Glu@828		0.000325888	21	71.3941	19855.7	19196.2	71.34	0.58	6994.82
3	1	7	48.27	48.29	41.35	39.38	0	99	LPTVEEYMAYAK	Ala->Glu@9; Carbamidomethyl(K)@12	Ala->Glu@828		0.000325888	15	70.5719	19855.7	2426.36	71.34	0.58	1130.1
3	1	7	48.27	48.29	41.35	39.38	0	99	LPTVEEYMAYAK	Ala->Cys@11; Carbamidomethyl(C)@11; Delta:H(2)C(2)(K)@12	Ala->Cys@830		0.0180844	14	70.8177	19855.7	5931.38	71.34	0.58	2186.43
3	1	7	48.27	48.29	41.35	39.38	0	99	LPTVEEYMAYAK	Ala->Cys@9; Carbamidomethyl(C)@9; Delta:H(2)C(2)(K)@12	Ala->Cys@828		0.0180844	14	70.8177	19855.7	5931.38	71.34	0.58	2186.43
3	1	7	48.27	48.29	41.35	39.38	0	99	LWLSPPTK				0.000892446	11	57.8304	34668	14592.6	57.56	0.5	5686.51
3	1	7	48.27	48.29	41.35	39.38	0	99	MDAHQLTEEGYYGIYGK				0.00087225	26	61.2728	29097.5	27508.9	61.22	0.41	11950.3
3	1	7	48.27	48.29	41.35	39.38	0	99	MDAHQLTEEGYYGIYGK				0.00087225	23	61.4363	29097.5	18885.5	61.22	0.41	8752.33
3	1	7	48.27	48.29	41.35	39.38	0	99	MDAHQLTEEGYYGIYGK				0.00087225	19	61.605	29097.5	8719.11	61.22	0.41	7118.82
3	1	7	48.27	48.29	41.35	39.38	0	99	MDAHQLTEEGYYGIYGK	Oxidation(M)@1			0.00239393	10	55.3041	930.38	698.59	55.16	0.75	1290.06
3	1	7	48.27	48.29	41.35	39.38	0	99	MDAHQLTEEGYYGIYGK				0.00087225	14	61.8529	29097.5	2752.69	61.22	0.41	3546.77
3	1	7	48.27	48.29	41.35	39.38	0	99	MEMPGCSLCMGNQAR	Carbamidomethyl(C)@6; Carbamidomethyl(C)@9			-0.00174949	21	54.4921	8860.91	8782.84	54.5	0.17	4524.13
3	1	7	48.27	48.29	41.35	39.38	0	99	MEMPGCSLCMGNQAR	Carbamidomethyl(C)@6; Carbamidomethyl(C)@9			-0.00174949	19	54.5756	8860.91	7182.54	54.5	0.17	3284.56
3	1	7	48.27	48.29	41.35	39.38	0	99	MEMPGCSLCMGNQAR	Carbamidomethyl(C)@6; Carbamidomethyl(C)@9			0.000322852	11	54.7169	6450.48	1443.95	54.5	0.17	1061.6
3	1	7	48.27	48.29	41.35	39.38	0	99	MLLPDTVGTGGDSHTR				0.00383887	16	49.1595	53655.3	12976.8	49.44	0.25	2973.04
3	1	7	48.27	48.29	41.35	39.38	0	99	MLLPDTVGTGGDSHTR				0.00383887	18	49.2381	53655.3	27681.8	49.44	0.25	7189.41
3	1	7	48.27	48.29	41.35	39.38	0	99	MLLPDTVGTGGDSHTR				0.00383887	19	49.3275	53655.3	45254.4	49.44	0.25	13809.6
3	1	7	48.27	48.29	41.35	39.38	0	99	MLLPDTVGTGGDSHTR				0.00383887	20	49.407	53655.3	52717.5	49.44	0.25	16445.3
3	1	7	48.27	48.29	41.35	39.38	0	99	MLLPDTVGTGGDSHTR				0.00383887	21	49.4956	53655.3	46575.6	49.44	0.25	14283.3
3	1	7	48.27	48.29	41.35	39.38	0	99	MTTVGSQDTTGPMTR	Oxidation(M)@1			-0.00573753	10	33.9783	694.63	290.37	33.82	0.17	314.548
3	1	7	48.27	48.29	41.35	39.38	0	99	MTTVGSQDTTGPMTR				-0.00197174	16	38.3591	17757.4	5334.94	38.54	0.17	1238.41
3	1	7	48.27	48.29	41.35	39.38	0	99	MTTVGSQDTTGPMTR				-0.00197174	20	38.4435	17757.4	12393.3	38.54	0.17	3884.85
3	1	7	48.27	48.29	41.35	39.38	0	99	MTTVGSQDTTGPMTR				-0.00197174	24	38.5229	17757.4	17210.4	38.54	0.17	6747.3
3	1	7	48.27	48.29	41.35	39.38	0	99	MTTVGSQDTTGPMTR				-0.00197174	25	38.6072	17757.4	16019.1	38.54	0.17	5965.21
3	1	7	48.27	48.29	41.35	39.38	0	99	MTTVGSQDTTGPMTR				-0.00197174	25	38.6874	17757.4	9926.38	38.54	0.17	3075.67
3	1	7	48.27	48.29	41.35	39.38	0	99	MTTVGSQDTTGPMTR				-0.00197174	13	38.8552	17757.4	1007.69	38.54	0.17	448.157
3	1	7	48.27	48.29	41.35	39.38	0	99	MTTVGSQDTTGPMTR	Cation:Na(D)@8			-0.0019248	14	38.5822	3232.14	3083.49	38.54	0.25	2008.86
3	1	7	48.27	48.29	41.35	39.38	0	99	MTTVGSQDTTGPMTR				-0.00240475	13	38.5814	5515.37	5142.63	38.53	0.17	2914.34
3	1	7	48.27	48.29	41.35	39.38	0	99	NAEQTAGLVELLK			cleaved L-N@N-term	0.00108713	19	70.6373	8106.48	7721.43	70.59	0.33	4555.89
3	1	7	48.27	48.29	41.35	39.38	0	99	PIDVTTHHTLPDFIMTR			cleaved K-P@N-term	-0.00023516	17	66.7006	13556.2	10707.4	67.02	0.75	5132.02
3	1	7	48.27	48.29	41.35	39.38	0	99	PIDVTTHHTLPDFIMTR			cleaved K-P@N-term	-0.00023516	17	66.7829	13556.2	12293.1	67.02	0.75	3983.5
3	1	7	48.27	48.29	41.35	39.38	0	99	PIDVTTHHTLPDFIMTR			cleaved K-P@N-term	-0.00023516	17	66.8693	13556.2	13546.6	67.02	0.75	4704.21
3	1	7	48.27	48.29	41.35	39.38	0	99	PIDVTTHHTLPDFIMTR			cleaved K-P@N-term	-0.00023516	19	66.9483	13556.2	13542.3	67.02	0.75	5088.97
3	1	7	48.27	48.29	41.35	39.38	0	99	PIDVTTHHTLPDFIMTR			cleaved K-P@N-term	-0.00023516	19	67.0354	13556.2	13388.7	67.02	0.75	4778.75
3	1	7	48.27	48.29	41.35	39.38	0	99	PIDVTTHHTLPDFIMTR			cleaved K-P@N-term	-0.00023516	18	67.1981	13556.2	11282.2	67.02	0.75	4680.56
3	1	7	48.27	48.29	41.35	39.38	0	99	PIDVTTHHTLPDFIMTR			cleaved K-P@N-term	-0.00023516	17	67.2802	13556.2	9457.5	67.02	0.75	4102.41
3	1	7	48.27	48.29	41.35	39.38	0	99	PIDVTTHHTLPDFIMTR			cleaved K-P@N-term	0.00699619	16	66.7365	5347.04	5063.72	66.85	0.66	2835.42
3	1	7	48.27	48.29	41.35	39.38	0	99	PIDVTTHHTLPDFIMTR			cleaved K-P@N-term	-0.00023516	16	67.4462	13556.2	7432.4	67.02	0.75	4133.61
3	1	7	48.27	48.29	41.35	39.38	0	99	PIDVTTHHTLPDFIMTR			cleaved K-P@N-term	-0.00023516	12	68.106	13556.2	700.16	67.02	0.75	1204.66
3	1	7	48.27	48.29	41.35	39.38	0	99	QLTEEGYYGIYGK			cleaved H-Q@N-term	-0.00497072	11	55.9819	2320.06	2151.81	55.91	0.33	816.982
3	1	7	48.27	48.29	41.35	39.38	0	99	TPVLLDEVR				-0.000424901	15	56.6841	90996.9	74113.1	56.74	0.25	18411.6
3	1	7	48.27	48.29	41.35	39.38	0	99	TPVLLDEVR				-0.000424901	15	56.767	90996.9	90045.2	56.74	0.25	24520.2
3	1	7	48.27	48.29	41.35	39.38	0	99	TPVLLDEVR				-0.000424901	15	56.9351	90996.9	47213.6	56.74	0.25	10956.9
3	1	7	48.27	48.29	41.35	39.38	0	99	TPVLLDEVR				-0.000424901	13	57.0944	90996.9	9507.25	56.74	0.25	2889.92
3	1	7	48.27	48.29	41.35	39.38	0	99	VEPNSTVVSTSTR				0.000561798	18	33.1524	22363.3	18036.9	33.24	0.33	6054.39
3	1	7	48.27	48.29	41.35	39.38	0	99	VEPNSTVVSTSTR				0.000371885	18	33.2334	22363.3	22043	33.24	0.33	7148.9
3	1	7	48.27	48.29	41.35	39.38	0	99	VEPNSTVVSTSTR				0.000371885	16	33.3137	22363.3	21453.5	33.24	0.33	7162.12
3	1	7	48.27	48.29	41.35	39.38	0	99	VEPNSTVVSTSTR				0.000371885	19	33.3974	22363.3	16652.7	33.24	0.33	5437.13
3	1	7	48.27	48.29	41.35	39.38	0	99	VEPNSTVVSTSTR				0.000371885	15	33.5642	22363.3	5590.99	33.24	0.33	1718.83
3	1	7	48.27	48.29	41.35	39.38	0	99	VEPNSTVVSTSTR				0.00414982	13	33.3557	4023.58	3289.49	33.24	0.33	3256.95
3	1	7	48.27	48.29	41.35	39.38	0	99	VGDVVGTGSSR			cleaved Y-V@N-term	-0.00289606	15	26.424	5968.98	5477.34	26.38	0.17	2302.28
3	1	7	48.27	48.29	41.35	39.38	0	99	WMIGEGYGDAR				0.0013885	17	59.1935	23302.4	21876	59.23	0.33	8356.49
3	1	7	48.27	48.29	41.35	39.38	0	99	WMIGEGYGDAR				0.0013885	18	59.2788	23302.4	21635.3	59.23	0.33	7935.72
3	1	7	48.27	48.29	41.35	39.38	0	99	WMIGEGYGDAR				0.0013885	16	59.3593	23302.4	17127.3	59.23	0.33	6119.99
3	1	7	48.27	48.29	41.35	39.38	0	99	WMIGEGYGDAR				0.0013885	13	59.0228	23302.4	9082.87	59.23	0.33	3052.98
3	1	7	48.27	48.29	41.35	39.38	0	99	WMIGEGYGDAR				0.0013885	13	59.5279	23302.4	6574.63	59.23	0.33	2469.19
3	1	7	48.27	48.29	41.35	39.38	0	99	YLSFDQIAEFR				-0.00271113	12	73.9391	46410.6	20345.4	73.82	0.25	6215
3	1	7	48.27	48.29	41.35	39.38	0	98.98	VGDVVGTGSSR			cleaved Y-V@N-term	-0.00289606	13	26.2504	5968.98	3213.79	26.38	0.17	1159.07
3	1	7	48.27	48.29	41.35	39.38	0	98.96	VEPNSTVVSTSTR				0.000371885	10	33.7293	22363.3	1451.93	33.24	0.33	641.313
3	1	7	48.27	48.29	41.35	39.38	0	98.92	VEPNSTVVSTSTR				0.00414982	14	33.1859	4023.58	3656.27	33.24	0.33	9467.16
3	1	7	48.27	48.29	41.35	39.38	0	98.89	NAEQTAGLVELLK			cleaved L-N@N-term	0.00108713	12	70.7985	8106.48	4062.27	70.59	0.33	1953.37
3	1	7	48.27	48.29	41.35	39.38	0	98.85	MTTVGSQDTTGPMTR	Oxidation(M)@13			0.00273199	11	31.4135	609.47	179.95	31.25	0.25	251.48
3	1	7	48.27	48.29	41.35	39.38	0	98.28	MTTVGSQDTTGPMTR				-0.00240475	13	38.4185	5515.37	3209.44	38.53	0.17	3242.2
3	1	7	48.27	48.29	41.35	39.38	0	98.06	AGGFCFGSK	Carbamidomethyl(C)@5			-0.000912516	8	45.5776	24648.8	3847	45.3	0.25	1704.49
3	1	7	48.27	48.29	41.35	39.38	0	98.03	VEPNSTVVSTSTR				0.00414982	12	33.4325	4023.58	2171.51	33.24	0.33	3982.75
3	1	7	48.27	48.29	41.35	39.38	0	97.9	TPVLLDEVR				-0.000424901	11	57.2571	90996.9	2051.66	56.74	0.25	1726.64
3	1	7	48.27	48.29	41.35	39.38	0	97.71	DGIVPDEQGVTGPMK	Glu->Asn@7; Thr->Val@11	Glu->Asn@213; Thr->Val@217		0.000625205	14	53.7447	33983.8	32925.9	53.76	0.25	8395.99
3	1	7	48.27	48.29	41.35	39.38	0	97.34	VEPNSTVVSTSTR				0.00414982	15	33.2637	4023.58	3959.5	33.24	0.33	8094.29
3	1	7	48.27	48.29	41.35	39.38	0	97.03	AGFLSALAK				-4.34e-05	12	63.3817	48958	3872.05	63.03	0.25	1637.79
3	1	7	48.27	48.29	41.35	39.38	0	96.83	AGFLSALAK				-4.34e-05	12	62.7174	48958	6806.84	63.03	0.25	2812.21
3	1	7	48.27	48.29	41.35	39.38	0	96.29	NAEQTAGLVELLK			cleaved L-N@N-term	-0.00162737	14	70.5915	1867.5	1857.3	70.59	0.41	1937.25
3	1	7	48.27	48.29	41.35	39.38	0.987163	91.22	LLSSVAGEK				-0.00026342	12	33.6752	46709.3	36287.5	33.74	0.25	20861.1
3	1	7	48.27	48.29	41.35	39.38	0	90.17	MTTVGSQDTTGPMTR				-0.00240475	10	38.4937	5515.37	4862.16	38.53	0.17	3429.59
3	1	7	48.27	48.29	41.35	39.38	0	90.09	LPTVEEYMAYAK	Ala->Glu@9; Carbamidomethyl(K)@12	Ala->Glu@828		0.000325888	13	70.733	19855.7	4619.5	71.34	0.58	1763.65
3	1	7	48.27	48.29	41.35	39.38	0	89.54	SAAGCTIK	Carbamidomethyl(C)@5			0.00108936	11	17.1986	19545.2	13148.8	17.28	0.25	6286.75
3	1	7	48.27	48.29	41.35	39.38	0	89.54	SAAGCTIK	Carbamidomethyl(C)@5			0.00108936	11	17.3643	19545.2	17980.1	17.28	0.25	8358.79
3	1	7	48.27	48.29	41.35	39.38	0	89.5	VEPNSTVVSTSTR				0.00349592	12	33.1032	4023.58	2514.98	33.24	0.33	9591.21
3	1	7	48.27	48.29	41.35	39.38	0	86.53	LLSSVAGEK				-0.00026342	13	33.7587	46709.3	45790.1	33.74	0.25	28289.4
3	1	7	48.27	48.29	41.35	39.38	0	85.74	VEPNSTVVSTSTR				0.000371885	9	33.8897	22363.3	431.7	33.24	0.33	628.012
3	1	7	48.27	48.29	41.35	39.38	0	84.1	LWLSPPTK				0.000892446	11	57.4164	34668	31105.5	57.56	0.5	11317.9
3	1	7	48.27	48.29	41.35	39.38	0	83.12	AGGFCFGSK	Carbamidomethyl(C)@5			-0.000912516	8	44.9956	24648.8	3504.04	45.3	0.25	1919.46
3	1	7	48.27	48.29	41.35	39.38	0.00217692	78.24	GEATSPLIDK	Thr->Val@4	Thr->Val@77		-0.00150952	14	45.5892	40144.4	21709.7	45.72	0.33	8183.74
3	1	7	48.27	48.29	41.35	39.38	0	77.7	IDEVFIGSCMTNIGHFR	Carbamidomethyl(C)@9			0.00293071	11	73.0229	10244.6	3382.73	72.58	0.58	4543.77
3	1	7	48.27	48.29	41.35	39.38	0	70.85	VGDVVGTGSSR			cleaved Y-V@N-term	-0.00289606	9	26.586	5968.98	1685.53	26.38	0.17	603.518
3	1	7	48.27	48.29	41.35	39.38	0	69.31	AGFLSALAK	Gly->Pro@2	Gly->Pro@66		-0.000674791	14	66.2763	7139.03	5944.63	66.19	0.33	3489.18
3	1	7	48.27	48.29	41.35	39.38	0	65.34	GEATSPLIDK	Thr->Val@4	Thr->Val@77		-0.00150952	13	45.7604	40144.4	39662.4	45.72	0.33	14218.5
3	1	7	48.27	48.29	41.35	39.38	0	63.38	LLSSVAGEK				-0.00026342	11	33.8397	46709.3	39746.4	33.74	0.25	19394.5
3	1	7	48.27	48.29	41.35	39.38	0	63.28	GGVSLRPGDGIIHSWLNR				-0.00170529	12	72.3649	9330.63	8599.4	72.33	0.42	6827.9
3	1	7	48.27	48.29	41.35	39.38	0	62.97	MDAHQLTEEGYYGIYGK				0.00087225	17	61.1062	29097.5	23529	61.22	0.41	5168.6
3	1	7	48.27	48.29	41.35	39.38	0	62.75	LWLSPPTK				0.000892446	10	57.0836	34668	10006.2	57.56	0.5	5146.66
3	1	7	48.27	48.29	41.35	39.38	0	59.75	GEATSPLIDK	Thr->Val@4	Thr->Val@77		-0.00150952	13	45.9207	40144.4	23312.8	45.72	0.33	5866.38
3	1	7	48.27	48.29	41.35	39.38	0	57.64	LWLSPPTK				0.000892446	12	57.5822	34668	33364	57.56	0.5	17637
3	1	7	48.27	48.29	41.35	39.38	0	52.6	LWLSPPTK				0.000892446	11	57.1708	34668	14257.9	57.56	0.5	5798.22
3	1	7	48.27	48.29	41.35	39.38	0	52	TPVLLDEVR				-0.000424901	12	56.7678	90996.9	90018.9	56.74	0.25	7397.59
3	1	7	48.27	48.29	41.35	39.38	0	50.04	LWLSPPTK				0.000892446	10	57.2471	34668	19053.8	57.56	0.5	6935.95
3	1	8	47.86	47.9	57.46	47.56	2	99	AEVPLGEMFGYATDVR				0.0030853	16	74.4681	74651.6	27213.5	74.33	0.17	3284.69
3	1	8	47.86	47.9	57.46	47.56	2	99	AGDIAALIGMK	Oxidation(M)@10			-0.011481	18	58.9267	3560.35	3465.63	58.89	0.66	1655.64
3	1	8	47.86	47.9	57.46	47.56	2	99	ATVFDGSYHDVDSNEMAFK				0.000496537	19	60.1153	31276.6	8882.96	59.8	0.33	2928.86
3	1	8	47.86	47.9	57.46	47.56	2	99	CGTSGVEPQSETVWR	Carbamidomethyl(C)@1		cleaved F-C@N-term	-0.00320381	19	48.778	2750.99	2744.99	48.78	0.25	1483.83
3	1	8	47.86	47.9	57.46	47.56	2	99	DVTTGETLCNADKPIILVR	Carbamidomethyl(C)@9			0.00180475	25	62.1044	96434.3	55702.3	62.22	0.25	14633.1
3	1	8	47.86	47.9	57.46	47.56	2	99	EFNVEANIGKPQVSYR				0.000198437	12	56.1298	21029.5	7131.58	55.58	0.58	4927.92
3	1	8	47.86	47.9	57.46	47.56	2	99	EYIPAIQK				-0.000942238	12	44.7601	90994.8	81843.8	44.72	0.25	30167.1
3	1	8	47.86	47.9	57.46	47.56	2	99	FAPADEGQEGLQFVNEVVGGVVPK				-0.00677769	22	75.791	109777	105796	75.82	0.17	11190.2
3	1	8	47.86	47.9	57.46	47.56	2	99	FNVIDTPGHVDFTIEVER				-0.00432844	16	80.4154	5052.82	4708.4	80.47	0.25	7058.42
3	1	8	47.86	47.9	57.46	47.56	2	99	GVPLVLDAVIDYLPAPTDIPAIK				-0.00533638	24	76.0225	78970.4	78661.9	76	0.17	37460.6
3	1	8	47.86	47.9	57.46	47.56	2	99	HADDNEPFSALAFK				-0.00102952	17	64.2921	45379.6	17189.6	64.54	0.41	5780.72
3	1	8	47.86	47.9	57.46	47.56	2	99	IATDPFVGTLTFVR				-0.00233641	22	74.4506	116318	88151.7	74.56	0.25	10632.2
3	1	8	47.86	47.9	57.46	47.56	2	99	KYNTAPSHIVETVTK	Deamidated(N)@3		missed K-Y@1	0.000648575	14	47.5478	7627.91	4571.65	48.2	1.16	3171.48
3	1	8	47.86	47.9	57.46	47.56	2	99	MDFPEPVISVAVEPK				0.00236786	24	72.971	64343.7	60579.8	73	0.17	22668.8
3	1	8	47.86	47.9	57.46	47.56	2	99	MGEVHDGAATTDWMVQEQER				-0.000580488	11	55.5677	23448.5	1355.53	54.91	0.33	1346.98
3	1	8	47.86	47.9	57.46	47.56	2	99	NGVVAGYPLIGLK	Deamidated(N)@1			-0.00720118	18	72.769	31999.7	29791.8	72.82	0.17	11294.6
3	1	8	47.86	47.9	57.46	47.56	2	99	SNMVEAAAEASEELMNK	Ser->Asn@1; Cation:Na(E)@5	Ser->Asn@277		-0.00122437	22	74.2586	10562.8	10444	74.24	0.17	6197.96
3	1	8	47.86	47.9	57.46	47.56	2	99	TDEETGQTIISGMGELHLDILVDR	Deamidated(Q)@7			0.00217821	11	80.4495	2680.15	2673.3	80.45	0.17	5049.82
3	1	8	47.86	47.9	57.46	47.56	2	99	TIAGEIVLAVCGSSFK	Carbamidomethyl(C)@11			-0.00700874	15	75.2435	4277.28	3968.93	75.32	0.5	2069.61
3	1	8	47.86	47.9	57.46	47.56	2	99	VLDGAVVVFCGTSGVEPQSETVWR	Carbamidomethyl(C)@10			0.0341606	20	73.684	3063.32	3024.8	73.66	0.17	5121.01
3	1	8	47.86	47.9	57.46	47.56	2	99	YNTAPSHIVETVTK	Deamidated(N)@2			-0.0023692	18	48.86	2312.77	1897.44	48.94	0.25	818.932
3	1	8	47.86	47.9	57.46	47.56	0.126679	99	YNTAPSHIVETVTKK	Deamidated(N)@2; Lys-loss@C-term		missed K-K@14	0.00309642	16	48.8995	9631.52	9055.51	48.94	0.25	5375.73
3	1	8	47.86	47.9	57.46	47.56	0.100727	99	VYSGVLASGDGVINSVK	Ala->Asn@7	Ala->Asn@401		-0.000851358	27	58.8847	56007.2	34085.1	58.99	0.25	9705.08
3	1	8	47.86	47.9	57.46	47.56	0	99	AEVPLGEMFGYATDVR				0.00132602	23	74.2544	56033.3	50500.9	74.32	0.17	7597.89
3	1	8	47.86	47.9	57.46	47.56	0	99	AEVPLGEMFGYATDVR	Cation:Na(E)@7			0.000564869	23	74.3374	15654.3	15576.6	74.33	0.17	7461.53
3	1	8	47.86	47.9	57.46	47.56	0	99	AEVPLGEMFGYATDVR				0.0030853	26	74.3783	74651.6	68047.9	74.33	0.17	15361.7
3	1	8	47.86	47.9	57.46	47.56	0	99	AEVPLGEMFGYATDVR				0.0030853	16	74.2254	74651.6	54217.2	74.33	0.17	4796.41
3	1	8	47.86	47.9	57.46	47.56	0	99	AEVPLGEMFGYATDVR	Oxidation(M)@8			0.00303818	16	64.7736	1773.07	1649.72	64.7	0.41	1342.67
3	1	8	47.86	47.9	57.46	47.56	0	99	AGDIAALIGMK	Oxidation(M)@10			-0.011481	16	59.0906	3560.35	3094.43	58.89	0.66	1557.33
3	1	8	47.86	47.9	57.46	47.56	0	99	AGDIAALIGMK	Oxidation(M)@10			-0.011481	14	59.1735	3560.35	2870.36	58.89	0.66	1576.59
3	1	8	47.86	47.9	57.46	47.56	0	99	AGDIAALIGMK	Gly->Pro@2	Gly->Pro@437		-0.000370982	16	73.2552	68379.9	18147.3	73	0.17	4004.21
3	1	8	47.86	47.9	57.46	47.56	0	99	AGDIAALIGMK	Gly->Pro@2	Gly->Pro@437		-0.000370982	18	73.334	68379.9	16383.5	73	0.17	4830.2
3	1	8	47.86	47.9	57.46	47.56	0	99	AGDIAALIGMK	Gly->Pro@2	Gly->Pro@437		-0.000370982	16	73.4197	68379.9	11411.6	73	0.17	2102.72
3	1	8	47.86	47.9	57.46	47.56	0	99	AGDIAALIGMK	Oxidation(M)@10			-0.011481	15	59.2563	3560.35	2501.26	58.89	0.66	1651.39
3	1	8	47.86	47.9	57.46	47.56	0	99	AGDIAALIGMK				0.000454573	18	69.6877	79837.4	24277.6	69.92	0.25	3942.92
3	1	8	47.86	47.9	57.46	47.56	0	99	AGDIAALIGMK				0.000454573	19	69.7716	79837.4	53292.4	69.92	0.25	9764.08
3	1	8	47.86	47.9	57.46	47.56	0	99	AGDIAALIGMK				0.000454573	19	69.8556	79837.4	75264	69.92	0.25	18036.5
3	1	8	47.86	47.9	57.46	47.56	0	99	AGDIAALIGMK				0.000454573	19	69.9402	79837.4	75984	69.92	0.25	17604.9
3	1	8	47.86	47.9	57.46	47.56	0	99	AGDIAALIGMK				0.000454573	19	70.0249	79837.4	54691.8	69.92	0.25	11175.6
3	1	8	47.86	47.9	57.46	47.56	0	99	AGDIAALIGMK				0.000454573	17	70.1919	79837.4	14087.9	69.92	0.25	2804.66
3	1	8	47.86	47.9	57.46	47.56	0	99	AGDIAALIGMK				0.000454573	15	70.3571	79837.4	2827.41	69.92	0.25	1432.85
3	1	8	47.86	47.9	57.46	47.56	0	99	ATVFDGSYHDVDSNEMAFK				0.000496537	19	59.6219	31276.6	14632.4	59.8	0.33	4010.85
3	1	8	47.86	47.9	57.46	47.56	0	99	ATVFDGSYHDVDSNEMAFK				0.000496537	23	59.7074	31276.6	25136.8	59.8	0.33	9204.52
3	1	8	47.86	47.9	57.46	47.56	0	99	ATVFDGSYHDVDSNEMAFK				0.000496537	22	59.7871	31276.6	30342.5	59.8	0.33	11464.9
3	1	8	47.86	47.9	57.46	47.56	0	99	ATVFDGSYHDVDSNEMAFK				0.000496537	21	59.8683	31276.6	27813.3	59.8	0.33	9419.32
3	1	8	47.86	47.9	57.46	47.56	0	99	ATVFDGSYHDVDSNEMAFK				0.000496537	22	59.9477	31276.6	21062	59.8	0.33	6627.09
3	1	8	47.86	47.9	57.46	47.56	0	99	ATVFDGSYHDVDSNEMAFK	Oxidation(M)@16			-0.00198713	14	54.0745	3231.65	3227.82	54.01	0.25	1540.18
3	1	8	47.86	47.9	57.46	47.56	0	99	ATVFDGSYHDVDSNEMAFK	Oxidation(M)@16			-0.00198713	13	54.1557	3231.65	2142.31	54.01	0.25	1159.31
3	1	8	47.86	47.9	57.46	47.56	0	99	DVTTGETLCNADKPIILVR	Carbamidomethyl(C)@9			0.00180475	27	62.1883	96434.3	88289.9	62.22	0.25	35489.7
3	1	8	47.86	47.9	57.46	47.56	0	99	DVTTGETLCNADKPIILVR	Carbamidomethyl(C)@9			0.00180475	27	62.2728	96434.3	94244.4	62.22	0.25	37305.3
3	1	8	47.86	47.9	57.46	47.56	0	99	DVTTGETLCNADKPIILVR	Carbamidomethyl(C)@9			0.00180475	26	62.4416	96434.3	39069.2	62.22	0.25	9990.2
3	1	8	47.86	47.9	57.46	47.56	0	99	DVTTGETLCNADKPIILVR	Carbamidomethyl(C)@9			0.00232218	16	62.3222	15612.8	12228.2	62.22	0.25	3129.04
3	1	8	47.86	47.9	57.46	47.56	0	99	DVTTGETLCNADKPIILVR	Carbamidomethyl(C)@9			0.00180475	13	62.6047	96434.3	7122.36	62.22	0.25	2592.65
3	1	8	47.86	47.9	57.46	47.56	0	99	DVTTGETLCNADKPIILVR	Carbamidomethyl(C)@9			0.00232218	14	62.4008	15612.8	6887.63	62.22	0.25	2564.95
3	1	8	47.86	47.9	57.46	47.56	0	99	EFNVEANIGKPQVSYR				0.000198437	14	55.2957	21029.5	10836.3	55.58	0.58	4324.18
3	1	8	47.86	47.9	57.46	47.56	0	99	EFNVEANIGKPQVSYR				0.000198437	17	55.3852	21029.5	16342.7	55.58	0.58	6204.4
3	1	8	47.86	47.9	57.46	47.56	0	99	EFNVEANIGKPQVSYR				0.000198437	18	55.4674	21029.5	20008.3	55.58	0.58	8559.27
3	1	8	47.86	47.9	57.46	47.56	0	99	EFNVEANIGKPQVSYR				0.000198437	20	55.551	21029.5	20526.3	55.58	0.58	8463.31
3	1	8	47.86	47.9	57.46	47.56	0	99	EFNVEANIGKPQVSYR				0.000198437	18	55.6299	21029.5	20236.2	55.58	0.58	8666.11
3	1	8	47.86	47.9	57.46	47.56	0	99	EFNVEANIGKPQVSYR				0.000198437	17	55.7959	21029.5	15959.3	55.58	0.58	6518.67
3	1	8	47.86	47.9	57.46	47.56	0	99	EFNVEANIGKPQVSYR				0.000198437	17	55.9652	21029.5	9792.96	55.58	0.58	4502.58
3	1	8	47.86	47.9	57.46	47.56	0	99	EFNVEANIGKPQVSYR				0.000198437	12	56.541	21029.5	3405.84	55.58	0.58	2853.01
3	1	8	47.86	47.9	57.46	47.56	0	99	EFNVEANIGKPQVSYR				0.000198437	12	56.2938	21029.5	5120.94	55.58	0.58	4801.24
3	1	8	47.86	47.9	57.46	47.56	0	99	EYIPAIQK				-0.000942238	12	44.5906	90994.8	58117.7	44.72	0.25	19473.9
3	1	8	47.86	47.9	57.46	47.56	0	99	EYIPAIQK				-0.000942238	11	44.8343	90994.8	56944	44.72	0.25	17292.1
3	1	8	47.86	47.9	57.46	47.56	0	99	FAPADEGQEGLQFVNEVVGGVVPK				-0.00677769	26	75.71	109777	75908.1	75.82	0.17	11742.8
3	1	8	47.86	47.9	57.46	47.56	0	99	FAPADEGQEGLQFVNEVVGGVVPK				-0.00677769	30	75.7902	109777	105692	75.82	0.17	33467.3
3	1	8	47.86	47.9	57.46	47.56	0	99	FAPADEGQEGLQFVNEVVGGVVPK				-0.00677769	28	75.8695	109777	94154	75.82	0.17	20124.3
3	1	8	47.86	47.9	57.46	47.56	0	99	FAPADEGQEGLQFVNEVVGGVVPK	Deamidated(Q)@12			0.00468877	13	75.7485	1220.29	1212.7	75.8	0.25	3062.6
3	1	8	47.86	47.9	57.46	47.56	0	99	FAPADEGQEGLQFVNEVVGGVVPK				-0.00677769	18	75.9477	109777	49172.1	75.82	0.17	8156.49
3	1	8	47.86	47.9	57.46	47.56	0	99	FNVIDTPGHVDFTIEVER	Deamidated(N)@2			-0.000757716	17	73.203	10220.4	4038.51	73.83	0.83	5972.82
3	1	8	47.86	47.9	57.46	47.56	0	99	FNVIDTPGHVDFTIEVER				-0.00168872	13	73.5287	8102.42	8063.93	73.5	0.33	5286.98
3	1	8	47.86	47.9	57.46	47.56	0	99	HADDNEPFSALAFK				-0.00102952	19	64.3713	45379.6	27600.1	64.54	0.41	8563.91
3	1	8	47.86	47.9	57.46	47.56	0	99	HADDNEPFSALAFK				-0.00102952	18	64.4571	45379.6	39421.4	64.54	0.41	10880.5
3	1	8	47.86	47.9	57.46	47.56	0	99	HADDNEPFSALAFK				-0.00102952	19	64.6266	45379.6	44076	64.54	0.41	12244.3
3	1	8	47.86	47.9	57.46	47.56	0	99	HADDNEPFSALAFK				-0.00102952	16	64.7971	45379.6	24067.6	64.54	0.41	7107.47
3	1	8	47.86	47.9	57.46	47.56	0	99	HADDNEPFSALAFK				-0.00102952	19	64.5389	45379.6	45210.3	64.54	0.41	12066
3	1	8	47.86	47.9	57.46	47.56	0	99	HADDNEPFSALAFK				-0.00102952	15	64.9577	45379.6	8783.78	64.54	0.41	6040.77
3	1	8	47.86	47.9	57.46	47.56	0	99	IATDPFVGTLTFVR				-0.00233641	22	74.5336	116318	113955	74.56	0.25	40606.7
3	1	8	47.86	47.9	57.46	47.56	0	99	IATDPFVGTLTFVR				-0.00233641	23	74.6209	116318	82694.2	74.56	0.25	9753.88
3	1	8	47.86	47.9	57.46	47.56	0	99	KYNTAPSHIVETVTK	Deamidated(N)@3		missed K-Y@1	-0.0026013	19	48.0896	11976.8	11858.9	48.12	1.32	3885.59
3	1	8	47.86	47.9	57.46	47.56	0	99	KYNTAPSHIVETVTK	Deamidated(N)@3		missed K-Y@1	-0.0026013	17	48.169	11976.8	11807.4	48.12	1.32	3641.57
3	1	8	47.86	47.9	57.46	47.56	0	99	KYNTAPSHIVETVTK	Deamidated(N)@3		missed K-Y@1	-0.0026013	18	48.2494	11976.8	11758.6	48.12	1.32	3761.48
3	1	8	47.86	47.9	57.46	47.56	0	99	KYNTAPSHIVETVTK	Deamidated(N)@3		missed K-Y@1	-0.0026013	20	48.3355	11976.8	11382.4	48.12	1.32	3612.37
3	1	8	47.86	47.9	57.46	47.56	0	99	KYNTAPSHIVETVTK	Deamidated(N)@3		missed K-Y@1	-0.0026013	17	48.4167	11976.8	10777	48.12	1.32	3276.61
3	1	8	47.86	47.9	57.46	47.56	0	99	KYNTAPSHIVETVTK	Deamidated(N)@3		missed K-Y@1	-0.0026013	19	48.5078	11976.8	9972.95	48.12	1.32	3445.81
3	1	8	47.86	47.9	57.46	47.56	0	99	KYNTAPSHIVETVTK	Deamidated(N)@3		missed K-Y@1	-0.0026013	17	48.5757	11976.8	9267.05	48.12	1.32	3595.57
3	1	8	47.86	47.9	57.46	47.56	0	99	KYNTAPSHIVETVTK	Deamidated(N)@3		missed K-Y@1	0.000648575	13	47.4693	7627.91	3376.97	48.2	1.16	2557.34
3	1	8	47.86	47.9	57.46	47.56	0	99	KYNTAPSHIVETVTK	Deamidated(N)@3		missed K-Y@1	0.000648575	13	47.6322	7627.91	5734.68	48.2	1.16	4115.78
3	1	8	47.86	47.9	57.46	47.56	0	99	KYNTAPSHIVETVTK	Deamidated(N)@3		missed K-Y@1	-0.0026013	18	48.0076	11976.8	11972	48.12	1.32	4782.45
3	1	8	47.86	47.9	57.46	47.56	0	99	KYNTAPSHIVETVTK	Deamidated(N)@3		missed K-Y@1	0.000989868	14	48.211	7627.91	7551.22	48.2	1.16	5154.48
3	1	8	47.86	47.9	57.46	47.56	0	99	KYNTAPSHIVETVTK	Deamidated(N)@3		missed K-Y@1	0.000989868	15	48.7105	7627.91	4482.59	48.2	1.16	3689.34
3	1	8	47.86	47.9	57.46	47.56	0	99	KYNTAPSHIVETVTK	Deamidated(N)@3		missed K-Y@1	0.000989868	14	47.9642	7627.91	7035.74	48.2	1.16	5216.66
3	1	8	47.86	47.9	57.46	47.56	0	99	KYNTAPSHIVETVTK	Deamidated(N)@3		missed K-Y@1	0.000989868	13	48.9607	7627.91	2303.14	48.2	1.16	2974.88
3	1	8	47.86	47.9	57.46	47.56	0	99	KYNTAPSHIVETVTK	Deamidated(N)@3		missed K-Y@1	-0.0026013	17	47.9206	11976.8	11590.9	48.12	1.32	8652.94
3	1	8	47.86	47.9	57.46	47.56	0	99	KYNTAPSHIVETVTK	Deamidated(N)@3		missed K-Y@1	0.000989868	13	48.129	7627.91	7622.59	48.2	1.16	4692.65
3	1	8	47.86	47.9	57.46	47.56	0	99	KYNTAPSHIVETVTK	Deamidated(N)@3		missed K-Y@1	-0.0026013	14	48.9965	11976.8	5309	48.12	1.32	2865.53
3	1	8	47.86	47.9	57.46	47.56	0	99	KYNTAPSHIVETVTK	Deamidated(N)@3		missed K-Y@1	0.000989868	13	49.0418	7627.91	2029.9	48.2	1.16	2612.5
3	1	8	47.86	47.9	57.46	47.56	0	99	KYNTAPSHIVETVTK	Deamidated(N)@3		missed K-Y@1	0.000989868	13	49.1211	7627.91	1759.82	48.2	1.16	2325.28
3	1	8	47.86	47.9	57.46	47.56	0	99	KYNTAPSHIVETVTK	Deamidated(N)@3		missed K-Y@1	0.000989868	14	48.6252	7627.91	5497.45	48.2	1.16	4266.67
3	1	8	47.86	47.9	57.46	47.56	0	99	KYNTAPSHIVETVTK	Deamidated(N)@3		missed K-Y@1	0.000989868	13	47.7994	7627.91	6530.69	48.2	1.16	4356.47
3	1	8	47.86	47.9	57.46	47.56	0	99	KYNTAPSHIVETVTK	Deamidated(N)@3		missed K-Y@1	0.000989868	14	48.795	7627.91	3316.93	48.2	1.16	3295.96
3	1	8	47.86	47.9	57.46	47.56	0	99	MDFPEPVISVAVEPK				0.00236786	22	73.0587	64343.7	57254.7	73	0.17	11987
3	1	8	47.86	47.9	57.46	47.56	0	99	MDFPEPVISVAVEPK				0.00236786	17	73.1423	64343.7	28581.7	73	0.17	4596.79
3	1	8	47.86	47.9	57.46	47.56	0	99	MDFPEPVISVAVEPK				0.00236786	12	73.3068	64343.7	6715.65	73	0.17	3923.69
3	1	8	47.86	47.9	57.46	47.56	0	99	MGEVHDGAATTDWMVQEQER				-0.000580488	23	54.9076	23448.5	23281.2	54.91	0.33	10805.9
3	1	8	47.86	47.9	57.46	47.56	0	99	MGEVHDGAATTDWMVQEQER				-0.000580488	24	54.9864	23448.5	21851.8	54.91	0.33	8762.03
3	1	8	47.86	47.9	57.46	47.56	0	99	MGEVHDGAATTDWMVQEQER				-0.000580488	21	55.0692	23448.5	16870.9	54.91	0.33	6358.68
3	1	8	47.86	47.9	57.46	47.56	0	99	MGEVHDGAATTDWMVQEQER				-0.000580488	18	55.2344	23448.5	7207.09	54.91	0.33	3193.43
3	1	8	47.86	47.9	57.46	47.56	0	99	MGEVHDGAATTDWMVQEQER				-0.000580488	15	55.3986	23448.5	2670.38	54.91	0.33	1612.02
3	1	8	47.86	47.9	57.46	47.56	0	99	MGEVHDGAATTDWMVQEQER	Gly->Pro@2	Gly->Pro@97		0.00722993	18	60.1219	2648.53	2231.24	60.05	0.25	1874.42
3	1	8	47.86	47.9	57.46	47.56	0	99	MGEVHDGAATTDWMVQEQER				-0.000580488	12	54.9856	23448.5	21869.9	54.91	0.33	2941.89
3	1	8	47.86	47.9	57.46	47.56	0	99	NGVVAGYPLIGLK	Gly->Pro@2	Gly->Pro@618		-0.00723065	16	72.9419	3529.38	3378.94	72.92	0.17	4647.69
3	1	8	47.86	47.9	57.46	47.56	0	99	NGVVAGYPLIGLK				0.00103859	18	69.8806	55463.1	32921.6	70.01	0.25	11439.7
3	1	8	47.86	47.9	57.46	47.56	0	99	NGVVAGYPLIGLK				0.00103859	21	69.9694	55463.1	49866.8	70.01	0.25	19631.1
3	1	8	47.86	47.9	57.46	47.56	0	99	NGVVAGYPLIGLK				0.00103859	20	70.0507	55463.1	52372.9	70.01	0.25	20143.7
3	1	8	47.86	47.9	57.46	47.56	0	99	NGVVAGYPLIGLK				0.00103859	18	70.2111	55463.1	24520.9	70.01	0.25	8601.66
3	1	8	47.86	47.9	57.46	47.56	0	99	NGVVAGYPLIGLK	Deamidated(N)@1			-0.00720118	15	72.8605	31999.7	28778.7	72.82	0.17	9679.63
3	1	8	47.86	47.9	57.46	47.56	0	99	NGVVAGYPLIGLK				0.00103859	15	69.7957	55463.1	15251.5	70.01	0.25	5626.46
3	1	8	47.86	47.9	57.46	47.56	0	99	NGVVAGYPLIGLK	Deamidated(N)@1			-0.00395276	15	71.8658	5592.25	4338.98	71.92	0.25	4457.98
3	1	8	47.86	47.9	57.46	47.56	0	99	SNMVEAAAEASEELMNK	Ser->Asn@1	Ser->Asn@277		0.000691007	25	74.2263	29441.7	28827.8	74.24	0.17	9336.78
3	1	8	47.86	47.9	57.46	47.56	0	99	SNMVEAAAEASEELMNK	Ser->Asn@1	Ser->Asn@277		-0.00450014	24	74.2578	42661.8	42135.9	74.24	0.17	15917.3
3	1	8	47.86	47.9	57.46	47.56	0	99	SNMVEAAAEASEELMNK	Ser->Asn@1; Oxidation(M)@15	Ser->Asn@277		0.0487083	15	69.2951	1161.84	1017.52	69.51	0.83	1612.24
3	1	8	47.86	47.9	57.46	47.56	0	99	TIAGEIVLAVCGSSFK	Carbamidomethyl(C)@11			-0.00211612	13	75.2079	7729.33	7124.6	75.24	0.58	4889.37
3	1	8	47.86	47.9	57.46	47.56	0	99	VLDGAVVVFCGTSGVEPQSETVWR	Carbamidomethyl(C)@10			-0.00644734	16	73.8078	21462.4	12718.8	73.66	0.17	5655.09
3	1	8	47.86	47.9	57.46	47.56	0	99	VLDGAVVVFCGTSGVEPQSETVWR	Carbamidomethyl(C)@10			-0.00644734	13	73.8893	21462.4	6769.26	73.66	0.17	3343.25
3	1	8	47.86	47.9	57.46	47.56	0	99	VYSGVLASGDGVINSVK	Ala->Asn@7	Ala->Asn@401		-0.000851358	30	58.9683	56007.2	54378.1	58.99	0.25	20143.6
3	1	8	47.86	47.9	57.46	47.56	0	99	VYSGVLASGDGVINSVK	Ala->Asn@7	Ala->Asn@401		-0.000851358	28	59.0495	56007.2	55143.1	58.99	0.25	17795.2
3	1	8	47.86	47.9	57.46	47.56	0	99	VYSGVLASGDGVINSVK	Ala->Asn@7	Ala->Asn@401		-0.000851358	30	59.134	56007.2	37454.7	58.99	0.25	11362.5
3	1	8	47.86	47.9	57.46	47.56	0	99	VYSGVLASGDGVINSVK	Ala->Asn@7	Ala->Asn@401		-0.000851358	22	59.2151	56007.2	16525.8	58.99	0.25	3567.16
3	1	8	47.86	47.9	57.46	47.56	0	99	VYSGVLASGDGVINSVK	Ser->Asn@8; Cation:K(D)@10	Ser->Asn@402		0.0186531	16	59.1015	11763	9917.09	59.05	0.25	4403.62
3	1	8	47.86	47.9	57.46	47.56	0	99	YNTAPSHIVETVTKK	Deamidated(N)@2; Lys-loss@C-term		missed K-K@14	0.00309642	15	48.9856	9631.52	8748.14	48.94	0.25	5052.12
3	1	8	47.86	47.9	57.46	47.56	0	98.6	EYIPAIQK				-0.000942238	12	44.6783	90994.8	85473.9	44.72	0.25	39432.9
3	1	8	47.86	47.9	57.46	47.56	0	98.44	ATVFDGSYHDVDSNEMAFK	Oxidation(M)@16			-0.00198713	11	53.99	3231.65	3094.15	54.01	0.25	1729.05
3	1	8	47.86	47.9	57.46	47.56	1.69897	98.33	LAQEDPSFR				0.00196925	15	37.1733	74896.5	67502.4	37.13	0.17	25011.1
3	1	8	47.86	47.9	57.46	47.56	0	97.75	VYSGVLASGDGVINSVK	Ser->Asn@8; Cation:K(D)@10	Ser->Asn@402		0.0186531	16	59.012	11763	11570.7	59.05	0.25	5931.98
3	1	8	47.86	47.9	57.46	47.56	0	97.69	VYSGVLASGDGVINSVK	Ala->Leu@7; Deamidated(N)@14	Ala->Leu@401		-0.0259352	16	59.1006	39733.8	32706.2	58.99	0.25	5861.27
3	1	8	47.86	47.9	57.46	47.56	0.338187	97.65	GIEEQMKNGVVAGYPLIGLK	Deamidated(N)@8		missed K-N@7	-0.0313902	12	71.6286	3835.92	2854.43	71.75	0.58	2352.39
3	1	8	47.86	47.9	57.46	47.56	0	97.53	CGTSGVEPQSETVWR	Carbamidomethyl(C)@1		cleaved F-C@N-term	-0.00320381	11	48.9428	2750.99	873.69	48.78	0.25	666.372
3	1	8	47.86	47.9	57.46	47.56	0	97.36	KYNTAPSHIVETVTK	Deamidated(N)@3		missed K-Y@1	0.000989868	13	48.375	7627.91	6861.59	48.2	1.16	3622.67
3	1	8	47.86	47.9	57.46	47.56	0	97.28	KYNTAPSHIVETVTK	Deamidated(N)@3		missed K-Y@1	0.000989868	13	48.293	7627.91	6812.91	48.2	1.16	3584.48
3	1	8	47.86	47.9	57.46	47.56	0	96.34	KYNTAPSHIVETVTK	Deamidated(N)@3		missed K-Y@1	0.000989868	12	48.4595	7627.91	6462.47	48.2	1.16	3618.02
3	1	8	47.86	47.9	57.46	47.56	0	96.1	DVTTGETLCNADKPIILVR	Cation:K(E)@6; Carbamidomethyl(C)@9			-0.00305735	11	62.4032	10727.5	5053.51	62.22	0.25	2356.19
3	1	8	47.86	47.9	57.46	47.56	0	95.96	DVTTGETLCNADKPIILVR	Cation:K(E)@6; Carbamidomethyl(C)@9			-0.00305735	11	62.2369	10727.5	10467.7	62.22	0.25	4403.02
3	1	8	47.86	47.9	57.46	47.56	0	95.62	VYSGVLASGDGVINSVK	Ala->Asn@7	Ala->Asn@401		-0.000783102	14	59.1818	39733.8	19078.1	58.99	0.25	3412.6
3	1	8	47.86	47.9	57.46	47.56	0	95.61	IATDPFVGTLTFVR				-0.00233641	14	74.7024	116318	30742.5	74.56	0.25	5211.43
3	1	8	47.86	47.9	57.46	47.56	0	95.11	TIAGEIVLAVCGSSFK	Carbamidomethyl(C)@11			-0.00211612	10	75.3709	7729.33	6146.11	75.24	0.58	3557.54
3	1	8	47.86	47.9	57.46	47.56	0	94.38	LAQEDPSFR				0.00196925	13	37.2576	74896.5	44469.8	37.13	0.17	12378.5
3	1	8	47.86	47.9	57.46	47.56	1.0655	93.51	ASYSMEFK				-0.000428521	11	46.8208	29737.3	28761.3	46.8	0.33	13685.5
3	1	8	47.86	47.9	57.46	47.56	0	93.23	LAQEDPSFR				0.00196925	13	37.0931	74896.5	68718	37.13	0.17	27599.9
3	1	8	47.86	47.9	57.46	47.56	0	93.04	KYNTAPSHIVETVTK	Deamidated(N)@3		missed K-Y@1	0.000648575	11	47.2998	7627.91	1883.39	48.2	1.16	1957.36
3	1	8	47.86	47.9	57.46	47.56	0	92.81	KYNTAPSHIVETVTK	Deamidated(N)@3		missed K-Y@1	0.000989868	12	48.3758	7627.91	6857.26	48.2	1.16	2941.89
3	1	8	47.86	47.9	57.46	47.56	0	92.72	AEVPLGEMFGYATDVR	Oxidation(M)@8			0.00303818	12	64.6056	1773.07	1441.84	64.7	0.41	2094.71
3	1	8	47.86	47.9	57.46	47.56	0.000434506	91.89	GMILGMEDTVSGK	Oxidation(M)@2; Leu->Gln@4	Leu->Gln@697		-0.00786974	11	41.2533	1057.69	860.27	41.17	0.33	737.827
3	1	8	47.86	47.9	57.46	47.56	0	91.64	MGEVHDGAATTDWMVQEQER	Dethiomethyl(M)@1; Ala->Cys@9; Carbamidomethyl(C)@9	Ala->Cys@104		0.0408189	13	60.0439	3144.8	3113.02	60.05	0.25	1542.33
3	1	8	47.86	47.9	57.46	47.56	0	91.64	MGEVHDGAATTDWMVQEQER	Dethiomethyl(M)@1; Ala->Cys@8; Carbamidomethyl(C)@8	Ala->Cys@103		0.0408189	13	60.0439	3144.8	3113.02	60.05	0.25	1542.33
3	1	8	47.86	47.9	57.46	47.56	0	90.54	NGVVAGYPLIGLK				0.00103859	12	69.8814	55463.1	33117.1	70.01	0.25	5935.79
3	1	8	47.86	47.9	57.46	47.56	0	89.61	NGVVAGYPLIGLK	Deamidated(N)@1			-0.00395276	11	72.0359	5592.25	4207.21	71.92	0.25	3350
3	1	8	47.86	47.9	57.46	47.56	0	89.04	EFNVEANIGKPQVSYR				0.000198437	11	56.458	21029.5	4077.5	55.58	0.58	3271.71
3	1	8	47.86	47.9	57.46	47.56	0	88.91	KYNTAPSHIVETVTK	Deamidated(N)@3		missed K-Y@1	-0.0026013	10	48.912	11976.8	6254.95	48.12	1.32	2056.41
3	1	8	47.86	47.9	57.46	47.56	0.838632	87.69	NIGIVAHVDAGK				-0.00953394	12	44.9508	1791.41	1038.38	45.47	1.74	1463.36
3	1	8	47.86	47.9	57.46	47.56	0	86.97	YNTAPSHIVETVTK	Deamidated(N)@2			0.00309641	11	49.1503	9631.52	4136.26	48.94	0.25	1742.8
3	1	8	47.86	47.9	57.46	47.56	0	86.63	DVTTGETLCNADKPIILVR	Cation:K(E)@6; Carbamidomethyl(C)@9			-0.00305735	11	62.1566	10727.5	8048.68	62.22	0.25	4117.2
3	1	8	47.86	47.9	57.46	47.56	0	86.07	ASYSMEFK				-0.000428521	9	46.9894	29737.3	16356.1	46.8	0.33	6634.99
3	1	8	47.86	47.9	57.46	47.56	0	85.21	FNVIDTPGHVDFTIEVER	Deamidated(N)@2			-0.000757716	14	73.7745	10220.4	9210.54	73.83	0.83	7668.72
3	1	8	47.86	47.9	57.46	47.56	0	84.54	ASYSMEFK				-0.000428521	11	46.7415	29737.3	27333.1	46.8	0.33	14609.1
3	1	8	47.86	47.9	57.46	47.56	0	83.12	NIGIVAHVDAGK				-0.00953394	10	46.5255	1791.41	919.29	45.47	1.74	922.239
3	1	8	47.86	47.9	57.46	47.56	0	82.93	ASYSMEFK				-0.000428521	11	46.657	29737.3	19414.9	46.8	0.33	11900.1
3	1	8	47.86	47.9	57.46	47.56	0	81.57	KYNTAPSHIVETVTK	Deamidated(N)@3		missed K-Y@1	-0.00207917	11	47.4291	11976.8	5066.88	48.12	1.32	2266.33
3	1	8	47.86	47.9	57.46	47.56	0.61261	78.85	VLFYTGK				0.000557718	9	49.7844	71693.3	16682.9	50.02	0.25	4476.13
3	1	8	47.86	47.9	57.46	47.56	0.00261361	76.42	MVQMHAN			cleaved N-A@C-term	-0.000362727	10	25.8087	14041.1	13741.5	25.8	0.25	9660.9
3	1	8	47.86	47.9	57.46	47.56	0.519993	75.59	NCEIEGK	Carbamidomethyl(C)@2			0.00180782	10	18.0336	20863.4	15377.7	18.11	0.25	5836.97
3	1	8	47.86	47.9	57.46	47.56	0	74.81	EYIPAIQK				-0.000942238	10	44.5153	90994.8	27784.9	44.72	0.25	5847.94
3	1	8	47.86	47.9	57.46	47.56	0	74.01	VLDGAVVVFCGTSGVEPQSETVWR	Carbamidomethyl(C)@10			-0.00644734	15	73.7257	21462.4	20475.2	73.66	0.17	10595.3
3	1	8	47.86	47.9	57.46	47.56	0	71.08	EYIPAIQK				-0.000942238	9	44.9997	90994.8	10003.9	44.72	0.25	3973.04
3	1	8	47.86	47.9	57.46	47.56	0	70.85	HADDNEPFSALAFK				-0.00102952	12	65.0424	45379.6	4743.3	64.54	0.41	6240.1
3	1	8	47.86	47.9	57.46	47.56	0	70.73	NCEIEGK	Carbamidomethyl(C)@2			0.00180782	11	18.1241	20863.4	20491.7	18.11	0.25	9496.99
3	1	8	47.86	47.9	57.46	47.56	0	70.15	IATDPFVGTLTFVR				-0.00233641	12	74.6218	116318	82090.7	74.56	0.25	6607.22
3	1	8	47.86	47.9	57.46	47.56	0	69.71	NCEIEGK	Carbamidomethyl(C)@2			0.00180782	11	18.2859	20863.4	13879.4	18.11	0.25	5334.79
3	1	8	47.86	47.9	57.46	47.56	0	68.85	NGVVAGYPLIGLK				0.00103859	8	70.3829	55463.1	3581.02	70.01	0.25	1967.26
3	1	8	47.86	47.9	57.46	47.56	0	67.69	NIGIVAHVDAGK				-0.00953394	12	45.0297	1791.41	1026.81	45.47	1.74	2418.53
3	1	8	47.86	47.9	57.46	47.56	0	66.82	MVQMHAN			cleaved N-A@C-term	-0.000362727	10	25.7269	14041.1	11852.9	25.8	0.25	6845.46
3	1	8	47.86	47.9	57.46	47.56	0	65.98	EYIPAIQK				-0.000942238	8	45.1602	90994.8	2747.86	44.72	0.25	1917.55
3	1	8	47.86	47.9	57.46	47.56	0	65.29	LGHTPVPIQLA			cleaved A-I@C-term	-0.00763603	9	60.3424	2751.86	2425.07	60.39	0.25	1592.34
3	1	8	47.86	47.9	57.46	47.56	0	64.99	NGVVAGYPLIGLK				0.00103859	9	69.7161	55463.1	5081.45	70.01	0.25	2985.28
3	1	8	47.86	47.9	57.46	47.56	0.407823	63.89	MVQMHANAR				-0.0099902	9	25.5174	2873.46	2513.98	25.46	0.33	1655.78
3	1	8	47.86	47.9	57.46	47.56	0	60.86	NCEIEGK	Carbamidomethyl(C)@2			0.00180782	10	18.0344	20863.4	15436.4	18.11	0.25	2603.17
3	1	8	47.86	47.9	57.46	47.56	0	59.45	NCEIEGK	Carbamidomethyl(C)@2			0.00180782	11	18.1954	20863.4	20288.2	18.11	0.25	9559.58
3	1	8	47.86	47.9	57.46	47.56	0	57.06	YNTAPSHIVETVTK	Deamidated(N)@2			0.00309641	9	49.32	9631.52	1158.39	48.94	0.25	1551.08
3	1	8	47.86	47.9	57.46	47.56	0	53.92	IATDPFVGTLTFVR				-0.000247363	11	74.6624	24226.3	10279.5	74.56	0.17	7285.38
3	1	8	47.86	47.9	57.46	47.56	0	53.92	TIAGEIVLAVCGSSFK	Carbamidomethyl(C)@11			-0.0124923	10	75.5435	9191.79	3693.26	75.91	0.67	4330.32
3	1	8	47.86	47.9	57.46	47.56	0	51.43	NCEIEGK	Carbamidomethyl(C)@2			0.00180782	10	17.9496	20863.4	8566.01	18.11	0.25	3417.65
3	1	9	42.93	42.93	73.04	59.96	2	99	AVEFDQSALFK				-0.00167187	19	64.5589	44021.6	40610.9	64.61	0.25	14791.4
3	1	9	42.93	42.93	73.04	59.96	2	99	CPTEVAITDR	Carbamidomethyl(C)@1			0.000884989	17	37.6046	26311.1	24876.7	37.63	0.25	9796.04
3	1	9	42.93	42.93	73.04	59.96	2	99	EKELNDLGFIALCHK	Carbamidomethyl(C)@13		missed K-E@2	0.000168225	12	66.3063	3401.47	3162.81	66.19	1.58	1670.29
3	1	9	42.93	42.93	73.04	59.96	2	99	ELNDLGFIALCHK	Carbamidomethyl(C)@11			-0.00400411	15	68.6938	6387.78	5416.54	68.77	0.33	3664.47
3	1	9	42.93	42.93	73.04	59.96	2	99	GAEGGGAVEGLPAHTFR				0.000199663	22	47.6664	49854.9	27110.8	47.8	0.25	8689.37
3	1	9	42.93	42.93	73.04	59.96	2	99	HPQDIGLLEK				-0.00219822	16	44.2045	28530.6	27331.2	44.31	0.5	9455.13
3	1	9	42.93	42.93	73.04	59.96	2	99	ISAMLPYVLAASR				-0.00435517	19	73.8602	15390.7	14889	73.84	0.25	14744.5
3	1	9	42.93	42.93	73.04	59.96	2	99	ISRIDELISTQLNEVLHHPDLQK	Arg->Gln@3; Thr->Ala@10	Arg->Gln@75; Thr->Ala@82	missed R-I@3	-0.00831997	27	75.837	69709.8	67246	75.82	0.17	20701.2
3	1	9	42.93	42.93	73.04	59.96	2	99	IYEEEYGTFGGHPF			cleaved F-S@C-term	0.000335699	16	67.5859	10021.1	6477.18	67.43	0.33	2121.14
3	1	9	42.93	42.93	73.04	59.96	2	99	LFDMNSFTELAVPR				0.00347746	20	75.0397	44123.5	37444.8	75.14	0.17	10384.4
3	1	9	42.93	42.93	73.04	59.96	2	99	LSNVAAAAHAPFIAAASPR				-0.00222638	28	57.2871	53160.1	24307.3	57.07	0.25	8650.01
3	1	9	42.93	42.93	73.04	59.96	2	99	LVATLPPPVAA				-0.000907445	15	61.8213	8376.38	8061.86	61.96	1.41	3063.03
3	1	9	42.93	42.93	73.04	59.96	2	99	LYNTNEANANAR				-0.00181748	16	28.6834	16386.8	8926.95	28.85	0.25	1120.32
3	1	9	42.93	42.93	73.04	59.96	2	99	NSDVAVFFGGQTTNK				-0.000467262	18	61.4555	6113.3	3713.62	61.22	0.41	1422.77
3	1	9	42.93	42.93	73.04	59.96	2	99	VDVSEIAGKPGAYR				5.58E-05	18	42.2056	54134.2	45033.2	42.26	0.25	24977.1
3	1	9	42.93	42.93	73.04	59.96	2	99	VFESQELIK				0.00240767	15	50.8139	62811.4	48323.7	50.93	0.25	10453.2
3	1	9	42.93	42.93	73.04	59.96	2	99	YGWCAAIR	Carbamidomethyl(C)@4			0.000437865	12	55.1894	15520.3	10746.9	55.33	0.33	4295.63
3	1	9	42.93	42.93	73.04	59.96	2	99	YLWGNAAWALSQR	Deamidated(N)@5			0.0155097	14	74.0323	10789.3	10667.2	74.07	0.42	5078.09
3	1	9	42.93	42.93	73.04	59.96	1.42022	99	LSNVAAAAHAPF			cleaved F-I@C-term	-0.00158534	18	54.299	11651.9	10746.1	54.25	0.33	3915.03
3	1	9	42.93	42.93	73.04	59.96	1.17393	99	LSNVAAAAH			cleaved H-A@C-term	0.00803908	12	25.1524	1104.53	1070.16	25.14	0.66	1032.35
3	1	9	42.93	42.93	73.04	59.96	0.294992	99	SLLVGDYTFGR	Tyr->Phe@7	Tyr->Phe@167	cleaved F-S@N-term	-0.00150944	15	73.6748	26932.7	26149.8	73.73	0.25	10610.8
3	1	9	42.93	42.93	73.04	59.96	0.0700704	99	YVSLVLPH			cleaved H-F@C-term	0.000772195	12	61.2278	12597	12586.5	61.3	0.41	5919.32
3	1	9	42.93	42.93	73.04	59.96	0.0680339	99	EKELNDLGFIALCHKK	Carbamidomethyl(C)@13; Lys-loss@C-term		missed K-E@2; missed K-K@15	0.000168237	13	66.6343	3401.47	2075.36	66.19	1.58	1789.75
3	1	9	42.93	42.93	73.04	59.96	0.0649968	99	GLHLLVQNTETSSR	Leu->Met@4; Ser->Thr@13	Leu->Met@105; Ser->Thr@114		-0.00205124	17	46.0988	15645.6	15217.5	46.13	0.5	6136.66
3	1	9	42.93	42.93	73.04	59.96	0.0385789	99	CPTEVAITDRR	Carbamidomethyl(C)@1; Arg-loss@C-term		missed R-R@10	0.000884987	16	37.8468	26311.1	8376.55	37.63	0.25	2138.27
3	1	9	42.93	42.93	73.04	59.96	0.00348833	99	LPYGPETLPVEGINYVEDVNGSDHSK	Pro->Gly@5; Asp->Glu@23	Pro->Gly@255; Asp->Glu@273		-0.0312489	23	67.4257	32781.4	30528.6	67.51	0.25	9130.18
3	1	9	42.93	42.93	73.04	59.96	0	99	AVEFDQSALFK				-0.00167187	19	64.6516	44021.6	40392.1	64.61	0.25	14176.8
3	1	9	42.93	42.93	73.04	59.96	0	99	AVEFDQSALFK				-0.00167187	17	64.4746	44021.6	27741.7	64.61	0.25	8342.19
3	1	9	42.93	42.93	73.04	59.96	0	99	AVEFDQSALFK				-0.00167187	19	64.7369	44021.6	28623.6	64.61	0.25	8224.39
3	1	9	42.93	42.93	73.04	59.96	0	99	AVEFDQSALFK				-0.00167187	12	64.8999	44021.6	7729.19	64.61	0.25	2415.4
3	1	9	42.93	42.93	73.04	59.96	0	99	AVEFDQSALFK				-0.00167187	13	64.3913	44021.6	12756.2	64.61	0.25	3634.77
3	1	9	42.93	42.93	73.04	59.96	0	99	CPTEVAITDR	Carbamidomethyl(C)@1			0.000884989	17	37.6839	26311.1	23930.5	37.63	0.25	9152.8
3	1	9	42.93	42.93	73.04	59.96	0	99	CPTEVAITDR	Carbamidomethyl(C)@1			0.000884989	16	37.5169	26311.1	16785.7	37.63	0.25	6002.6
3	1	9	42.93	42.93	73.04	59.96	0	99	EKELNDLGFIALCHK	Carbamidomethyl(C)@13		missed K-E@2	0.000168225	13	65.8087	3401.47	2582.7	66.19	1.58	1738.89
3	1	9	42.93	42.93	73.04	59.96	0	99	EKELNDLGFIALCHK	Carbamidomethyl(C)@13		missed K-E@2	0.000168225	12	65.8897	3401.47	2514.47	66.19	1.58	1935.92
3	1	9	42.93	42.93	73.04	59.96	0	99	EKELNDLGFIALCHKK	Carbamidomethyl(C)@13; Lys-loss@C-term		missed K-E@2; missed K-K@15	0.000168237	12	66.3945	3401.47	2663.67	66.19	1.58	1653.59
3	1	9	42.93	42.93	73.04	59.96	0	99	GAEGGGAVEGLPAHTFR				0.000199663	22	47.7466	49854.9	42065.2	47.8	0.25	13514.1
3	1	9	42.93	42.93	73.04	59.96	0	99	GAEGGGAVEGLPAHTFR				-0.000199664	22	47.8369	49854.9	49456.2	47.8	0.25	16843.5
3	1	9	42.93	42.93	73.04	59.96	0	99	GAEGGGAVEGLPAHTFR				-0.000199664	20	48.0025	49854.9	28487.5	47.8	0.25	6612.28
3	1	9	42.93	42.93	73.04	59.96	0	99	GLHLLVQNTETSSR	Leu->Met@4; Ser->Thr@13	Leu->Met@105; Ser->Thr@114		-0.00205124	16	46.2562	15645.6	14234.1	46.13	0.5	3661.09
3	1	9	42.93	42.93	73.04	59.96	0	99	HPQDIGLLEK				-0.00219822	15	44.2846	28530.6	28072.8	44.31	0.5	10156.5
3	1	9	42.93	42.93	73.04	59.96	0	99	ISAMLPYVLAASR				-0.00435517	14	73.94	15390.7	13482.8	73.84	0.25	7438.19
3	1	9	42.93	42.93	73.04	59.96	0	99	IYEEEYGTFGGHPF			cleaved F-S@C-term	0.000335699	17	67.2531	10021.1	5390.54	67.43	0.33	1899.56
3	1	9	42.93	42.93	73.04	59.96	0	99	IYEEEYGTFGGHPF			cleaved F-S@C-term	0.000335699	17	67.3369	10021.1	8146.37	67.43	0.33	3009.89
3	1	9	42.93	42.93	73.04	59.96	0	99	IYEEEYGTFGGHPF			cleaved F-S@C-term	0.000335699	18	67.4191	10021.1	9771.29	67.43	0.33	3529.97
3	1	9	42.93	42.93	73.04	59.96	0	99	IYEEEYGTFGGHPF			cleaved F-S@C-term	0.000335699	18	67.5071	10021.1	8580.76	67.43	0.33	2923.7
3	1	9	42.93	42.93	73.04	59.96	0	99	LFDMNSFTELAVPR				0.00347746	21	75.1279	44123.5	43784.1	75.14	0.17	39382.4
3	1	9	42.93	42.93	73.04	59.96	0	99	LPYGPETLPVEGINYVEDVNGSDHSK	Pro->Gly@5; Asp->Glu@23	Pro->Gly@255; Asp->Glu@273		-0.0312489	18	67.5934	32781.4	25967	67.51	0.25	7222.56
3	1	9	42.93	42.93	73.04	59.96	0	99	LPYGPETLPVEGINYVEDVNGSDHSK	Pro->Gly@9; Asp->Glu@23	Pro->Gly@259; Asp->Glu@273		-0.0312489	19	67.5112	32781.4	32699.6	67.51	0.25	8003.65
3	1	9	42.93	42.93	73.04	59.96	0	99	LPYGPETLPVEGINYVEDVNGSDHSK	Pro->Gly@5; Asp->Glu@23	Pro->Gly@255; Asp->Glu@273		-0.0312489	19	67.5112	32781.4	32699.6	67.51	0.25	8003.65
3	1	9	42.93	42.93	73.04	59.96	0	99	LSNVAAAAH			cleaved H-A@C-term	0.00803908	11	25.2353	1104.53	1048.41	25.14	0.66	831.133
3	1	9	42.93	42.93	73.04	59.96	0	99	LSNVAAAAHAPF			cleaved F-I@C-term	-0.00158534	13	54.4613	11651.9	4095.79	54.25	0.33	1546.84
3	1	9	42.93	42.93	73.04	59.96	0	99	LSNVAAAAHAPFIAAASPR				0.000640508	13	56.8973	3073.44	1242.27	57.07	0.25	1479.54
3	1	9	42.93	42.93	73.04	59.96	0	99	LSNVAAAAHAPFIAAASPR				-0.00222638	28	56.9543	53160.1	34898.6	57.07	0.25	10752
3	1	9	42.93	42.93	73.04	59.96	0	99	LSNVAAAAHAPFIAAASPR				-0.00222638	28	57.0398	53160.1	49160.2	57.07	0.25	18629.8
3	1	9	42.93	42.93	73.04	59.96	0	99	LSNVAAAAHAPFIAAASPR				-0.00222638	31	57.1194	53160.1	50687.7	57.07	0.25	20218.5
3	1	9	42.93	42.93	73.04	59.96	0	99	LVATLPPPVAA				-0.000907445	14	61.6538	8376.38	7005.99	61.96	1.41	2824.26
3	1	9	42.93	42.93	73.04	59.96	0	99	LVATLPPPVAA				4.37E-05	15	62.8949	8376.38	3895.42	61.96	1.41	1583.23
3	1	9	42.93	42.93	73.04	59.96	0	99	LVATLPPPVAA				-0.000907445	13	61.5766	8376.38	5787.1	61.96	1.41	2637.74
3	1	9	42.93	42.93	73.04	59.96	0	99	LVATLPPPVAA				4.37E-05	15	61.9871	8376.38	8301.76	61.96	1.41	3074.05
3	1	9	42.93	42.93	73.04	59.96	0	99	LVATLPPPVAA				4.37E-05	14	62.7341	8376.38	3759.71	61.96	1.41	1534.98
3	1	9	42.93	42.93	73.04	59.96	0	99	LVATLPPPVAA				4.37E-05	14	62.8154	8376.38	3839.25	61.96	1.41	1731.74
3	1	9	42.93	42.93	73.04	59.96	0	99	LVATLPPPVAA				4.37E-05	14	62.3206	8376.38	5794.66	61.96	1.41	2289.63
3	1	9	42.93	42.93	73.04	59.96	0	99	LVATLPPPVAA				4.37E-05	14	62.5664	8376.38	4453.48	61.96	1.41	1905.31
3	1	9	42.93	42.93	73.04	59.96	0	99	LVATLPPPVAA				4.37E-05	13	63.1477	8376.38	2257.16	61.96	1.41	1447.92
3	1	9	42.93	42.93	73.04	59.96	0	99	LVATLPPPVAA				4.37E-05	14	62.2336	8376.38	6573.36	61.96	1.41	2527.2
3	1	9	42.93	42.93	73.04	59.96	0	99	LVATLPPPVAA				-0.000907445	13	61.4088	8376.38	2937.91	61.96	1.41	2623.67
3	1	9	42.93	42.93	73.04	59.96	0	99	LVATLPPPVAA				-0.000907445	12	61.492	8376.38	4361.73	61.96	1.41	2517.26
3	1	9	42.93	42.93	73.04	59.96	0	99	LVATLPPPVAA				4.37E-05	14	62.1533	8376.38	7307.05	61.96	1.41	2671.46
3	1	9	42.93	42.93	73.04	59.96	0	99	LVATLPPPVAA				-0.000907445	14	61.7376	8376.38	7609.73	61.96	1.41	2953.38
3	1	9	42.93	42.93	73.04	59.96	0	99	LVATLPPPVAA				4.37E-05	11	63.0655	8376.38	2701.47	61.96	1.41	1347.01
3	1	9	42.93	42.93	73.04	59.96	0	99	LYNTNEANANAR				-0.00181748	20	28.761	16386.8	14724.3	28.85	0.25	5501.14
3	1	9	42.93	42.93	73.04	59.96	0	99	LYNTNEANANAR				-0.00181748	19	28.8437	16386.8	16278.7	28.85	0.25	6051.44
3	1	9	42.93	42.93	73.04	59.96	0	99	LYNTNEANANAR				-0.00181748	17	28.9205	16386.8	11984.9	28.85	0.25	3663.07
3	1	9	42.93	42.93	73.04	59.96	0	99	LYNTNEANANAR				-0.00181748	15	29.014	16386.8	5013.31	28.85	0.25	1052.24
3	1	9	42.93	42.93	73.04	59.96	0	99	NSDVAVFFGGQTTNK				-0.000467262	16	61.122	6113.3	4807.81	61.22	0.41	1745.4
3	1	9	42.93	42.93	73.04	59.96	0	99	NSDVAVFFGGQTTNK				-0.000467262	16	61.2042	6113.3	5968.95	61.22	0.41	1939.26
3	1	9	42.93	42.93	73.04	59.96	0	99	NSDVAVFFGGQTTNK				-0.000467262	19	61.2895	6113.3	5663.56	61.22	0.41	1901.2
3	1	9	42.93	42.93	73.04	59.96	0	99	NSDVAVFFGGQTTNK				-0.000467262	19	61.3733	6113.3	4846.07	61.22	0.41	1597.25
3	1	9	42.93	42.93	73.04	59.96	0	99	NSDVAVFFGGQTTNK				-0.000467262	15	61.6191	6113.3	2282.17	61.22	0.41	1103.56
3	1	9	42.93	42.93	73.04	59.96	0	99	VDVSEIAGKPGAYR				5.58E-05	18	42.2841	54134.2	53009.8	42.26	0.25	31156.2
3	1	9	42.93	42.93	73.04	59.96	0	99	VDVSEIAGKPGAYR				5.58E-05	16	42.1196	54134.2	24916.2	42.26	0.25	8943.33
3	1	9	42.93	42.93	73.04	59.96	0	99	VFESQELIK				0.00240767	15	50.8975	62811.4	60939.9	50.93	0.25	13308.6
3	1	9	42.93	42.93	73.04	59.96	0	99	YGWCAAIR	Carbamidomethyl(C)@4			0.000437865	12	55.1048	15520.3	5808.18	55.33	0.33	3029.2
3	1	9	42.93	42.93	73.04	59.96	0	99	YGWCAAIR	Carbamidomethyl(C)@4			0.000437865	12	55.2732	15520.3	14391.1	55.33	0.33	5304.09
3	1	9	42.93	42.93	73.04	59.96	0	99	YGWCAAIR	Carbamidomethyl(C)@4			0.000437865	13	55.3527	15520.3	15047.2	55.33	0.33	5490.46
3	1	9	42.93	42.93	73.04	59.96	0	99	YGWCAAIR	Carbamidomethyl(C)@4			0.000437865	13	55.5252	15520.3	9234.12	55.33	0.33	3271.3
3	1	9	42.93	42.93	73.04	59.96	0	99	YGWCAAIR	Carbamidomethyl(C)@4			0.000437865	9	55.6879	15520.3	4220.17	55.33	0.33	1811.45
3	1	9	42.93	42.93	73.04	59.96	0	99	YVSLVLPH			cleaved H-F@C-term	0.000772195	12	61.15	12597	10524.5	61.3	0.41	5259.1
3	1	9	42.93	42.93	73.04	59.96	0	99	YVSLVLPH			cleaved H-F@C-term	0.000772195	12	61.3125	12597	12258.7	61.3	0.41	5429.19
3	1	9	42.93	42.93	73.04	59.96	0	98.87	EKELNDLGFIALCHK	Glu->pyro-Glu@N-term; Leu->Met@7; Carbamidomethyl(C)@13	Leu->Met@348	missed K-E@2	0.0559019	14	65.944	3718.61	2342.85	66.19	1.24	3046.33
3	1	9	42.93	42.93	73.04	59.96	0	98.81	VDVSEIAGKPGAYR				5.58E-05	15	42.4489	54134.2	24109.7	42.26	0.25	9349.96
3	1	9	42.93	42.93	73.04	59.96	0	98.74	VFESQELIK				0.00240767	14	50.9704	62811.4	55230.3	50.93	0.25	11755.4
3	1	9	42.93	42.93	73.04	59.96	0	98.53	GAEGGGAVEGLPAHTFR				-0.000199664	12	48.2427	49854.9	3315.71	47.8	0.25	2314.13
3	1	9	42.93	42.93	73.04	59.96	0	98.33	CPTEVAITDRR	Carbamidomethyl(C)@1		missed R-R@10	0.00100474	12	34.1692	8441.88	8237.95	34.15	0.25	3619.37
3	1	9	42.93	42.93	73.04	59.96	0	98.03	ELNDLGFIALCHK	Carbamidomethyl(C)@11			-0.00400411	14	68.9421	6387.78	4518.3	68.77	0.33	3346.45
3	1	9	42.93	42.93	73.04	59.96	0	97.87	YVSLVLPH			cleaved H-F@C-term	0.000772195	10	61.3955	12597	10025.5	61.3	0.41	4815
3	1	9	42.93	42.93	73.04	59.96	0	97.67	EKELNDLGFIALCHK	Carbamidomethyl(C)@13		missed K-E@2	0.000168225	11	66.1395	3401.47	3189.99	66.19	1.58	1925.95
3	1	9	42.93	42.93	73.04	59.96	0	97.1	VFESQELIK				0.00240767	13	50.7284	62811.4	24967.5	50.93	0.25	3509.03
3	1	9	42.93	42.93	73.04	59.96	1.24413	96.81	DTVAMINDR				0.000544217	10	39.8134	4264.72	3880.42	39.86	0.33	3165.9
3	1	9	42.93	42.93	73.04	59.96	0	96.72	DTVAMINDR				0.000544217	10	39.8978	4264.72	4017.99	39.86	0.33	2906.22
3	1	9	42.93	42.93	73.04	59.96	0	96.1	AVEFDQSALFK				-0.00167187	11	64.4754	44021.6	27905.5	64.61	0.25	2442.14
3	1	9	42.93	42.93	73.04	59.96	0	96.1	YVSLVLPH			cleaved H-F@C-term	0.000772195	10	61.0637	12597	7238.35	61.3	0.41	4000.2
3	1	9	42.93	42.93	73.04	59.96	0	95.78	DTVAMINDR				0.000544217	10	39.7383	4264.72	2936.79	39.86	0.33	2254.83
3	1	9	42.93	42.93	73.04	59.96	0	95.44	EKELNDLGFIALCHK	Carbamidomethyl(C)@13		missed K-E@2	0.000168225	10	65.6462	3401.47	2287.89	66.19	1.58	1566.03
3	1	9	42.93	42.93	73.04	59.96	0	95.44	LPYGPETLPVEGINYVEDVNGSDHSK	Pro->Gly@9; Asp->Glu@23	Pro->Gly@259; Asp->Glu@273		-0.0312489	14	67.7577	32781.4	6777.46	67.51	0.25	2189.72
3	1	9	42.93	42.93	73.04	59.96	0	95.44	LPYGPETLPVEGINYVEDVNGSDHSK	Pro->Gly@5; Asp->Glu@23	Pro->Gly@255; Asp->Glu@273		-0.0312489	14	67.7577	32781.4	6777.46	67.51	0.25	2189.72
3	1	9	42.93	42.93	73.04	59.96	0	94.94	LSNVAAAAHAPFIAAASPR				-0.00222638	14	57.2879	53160.1	24143.3	57.07	0.25	11733.7
3	1	9	42.93	42.93	73.04	59.96	0	94.24	SLLVGDYTFGR			cleaved F-S@N-term	0.00227981	12	67.6306	6965.73	5776.32	67.76	0.25	3047.09
3	1	9	42.93	42.93	73.04	59.96	0	94.24	SLLVGDYTFGR			cleaved F-S@N-term	0.00227981	12	67.7194	6965.73	6948.25	67.76	0.25	3845.29
3	1	9	42.93	42.93	73.04	59.96	0	94.04	EKELNDLGFIALCHK	Carbamidomethyl(C)@13		missed K-E@2	0.00175787	10	65.5324	3718.61	1751.32	66.19	1.24	2301.34
3	1	9	42.93	42.93	73.04	59.96	0	94.04	ELNDLGFIALCHK	Carbamidomethyl(C)@11			-0.00400411	11	68.7768	6387.78	6346.62	68.77	0.33	3905.19
3	1	9	42.93	42.93	73.04	59.96	0	94.04	SLLVGDYTFGR			cleaved F-S@N-term	0.00227981	12	67.8845	6965.73	4181.88	67.76	0.25	2156.47
3	1	9	42.93	42.93	73.04	59.96	0	93.95	VFESQELIK				0.00240767	12	51.1393	62811.4	15423.6	50.93	0.25	2943.29
3	1	9	42.93	42.93	73.04	59.96	0	93.2	EKELNDLGFIALCHK	Carbamidomethyl(C)@13		missed K-E@2	0.00175787	12	66.3603	3718.61	3261.74	66.19	1.24	3842.69
3	1	9	42.93	42.93	73.04	59.96	0	91.72	SLLVGDYTFGR			cleaved F-S@N-term	0.00227981	11	67.5559	6965.73	3804.11	67.76	0.25	2265.18
3	1	9	42.93	42.93	73.04	59.96	0	90.27	EKELNDLGFIALCHK	Carbamidomethyl(C)@13		missed K-E@2	0.00175787	11	66.0258	3718.61	2889.55	66.19	1.24	2974.73
3	1	9	42.93	42.93	73.04	59.96	0	89.79	VFESQELIK				0.00240767	11	50.9695	62811.4	55414.2	50.93	0.25	2844.97
3	1	9	42.93	42.93	73.04	59.96	0.950782	89.53	ATVFLRPHFQLEELTASIR				-0.000271968	10	75.4117	2121.58	2089.58	75.41	0.67	2035.12
3	1	9	42.93	42.93	73.04	59.96	0.759451	89.18	ELQNDLEK				0.00188675	11	32.2091	33683.8	19841.7	32.33	0.25	7073.42
3	1	9	42.93	42.93	73.04	59.96	0	85.12	LSNVAAAAH			cleaved H-A@C-term	0.00803908	9	25.0679	1104.53	796.51	25.14	0.66	987.994
3	1	9	42.93	42.93	73.04	59.96	0	81.91	LSNVAAAAHAPF			cleaved F-I@C-term	-0.00158534	12	54.2981	11651.9	10761.6	54.25	0.33	3983.23
3	1	9	42.93	42.93	73.04	59.96	0	81.35	GAEGGGAVEGLPAHTFR				-0.000199664	10	48.3314	49854.9	1372.69	47.8	0.25	2573.7
3	1	9	42.93	42.93	73.04	59.96	0.518557	79.67	DKVGSFMTR			missed K-V@2	0.000352984	8	39.4878	2580.15	2388.56	39.11	0.99	1533.58
3	1	9	42.93	42.93	73.04	59.96	0	78.98	GAEGGGAVEGLPAHTFR				0.00350873	9	47.7936	1085.79	1081.54	47.86	0.33	1752.69
3	1	9	42.93	42.93	73.04	59.96	0	77.7	EKELNDLGFIALCHK	Carbamidomethyl(C)@13		missed K-E@2	0.000168225	10	65.9673	3401.47	2498.52	66.19	1.58	1856.04
3	1	9	42.93	42.93	73.04	59.96	0	74.2	GAEGGGAVEGLPAHTFR				0.000199663	10	47.5853	49854.9	12638	47.8	0.25	2747.56
3	1	9	42.93	42.93	73.04	59.96	0	73.79	MAHDESQKDYAR	Oxidation(M)@1; Glu->Asp@5	Glu->Asp@37	missed K-D@8	-0.0408518	10	20.1288	1135.92	1092.76	20.09	0.25	1078.94
3	1	9	42.93	42.93	73.04	59.96	0.00261361	73.54	TTSGDLSLK	Thr->Ser@2	Thr->Ser@323		-0.00317161	13	32.9337	37356.3	31750	33	0.25	15767.7
3	1	9	42.93	42.93	73.04	59.96	0	70.15	ISRIDELISTQLNEVLHHPDLQK	Arg->Gln@3; Thr->Ala@10	Arg->Gln@75; Thr->Ala@82	missed R-I@3	-0.00831997	17	75.6733	69709.8	27006.5	75.82	0.17	7010.61
3	1	9	42.93	42.93	73.04	59.96	0	70.15	ISRIDELISTQLNEVLHHPDLQK	Arg->Gln@3; Ser->Gly@9	Arg->Gln@75; Ser->Gly@81	missed R-I@3	-0.00831997	17	75.6733	69709.8	27006.5	75.82	0.17	7010.61
3	1	9	42.93	42.93	73.04	59.96	0	68.67	ELQNDLEK				0.00188675	12	32.2869	33683.8	29549.6	32.33	0.25	13239.4
3	1	9	42.93	42.93	73.04	59.96	0.310691	62.15	LLNVTQK				-3.41e-05	11	34.074	186348	55012.1	34.9	0.25	22690.9
3	1	9	42.93	42.93	73.04	59.96	0	59.16	TTSGDLSLK	Thr->Ser@2	Thr->Ser@323		-0.00317161	13	33.0206	37356.3	35408.4	33	0.25	17607
3	1	9	42.93	42.93	73.04	59.96	0	56.06	LLNVTQK				-3.41e-05	11	34.1558	186348	51657	34.9	0.25	19528.3
3	1	9	42.93	42.93	73.04	59.96	0.00877392	55.37	KIYEEEYGTFGGHPF			cleaved F-S@C-term; missed K-I@1	0.00385052	9	63.1627	1659.42	1575.06	63.13	0.83	1421.62
3	1	9	42.93	42.93	73.04	59.96	0	54.59	GAEGGGAVEGLPAHTFR				0.000199663	10	47.5844	49854.9	12521.1	47.8	0.25	3196.29
3	1	9	42.93	42.93	73.04	59.96	0	53.75	EKELNDLGFIALCHK	Carbamidomethyl(C)@13		missed K-E@2	0.000168225	9	66.8918	3401.47	2040.43	66.19	1.58	1877.62
3	1	9	42.93	42.93	73.04	59.96	0	50.19	ELQNDLEK				0.00188675	12	32.368	33683.8	31872.2	32.33	0.25	14843.2
3	1	10	42.05	42.08	63.98	57.35	2	99	ADGDLHCLDAK	Carbamidomethyl(C)@7			0.00297201	17	33.3282	70534	54011.1	33.41	0.25	23943
3	1	10	42.05	42.08	63.98	57.35	2	99	AFAQQWLGK				-0.000712996	14	58.007	116089	22768.9	58.23	0.25	3082.65
3	1	10	42.05	42.08	63.98	57.35	2	99	ATIDPLVGAQPFQGR				-0.00143854	23	64.1721	82970.2	45109.3	64.29	0.25	9128.45
3	1	10	42.05	42.08	63.98	57.35	2	99	AVLVNIFGGIVR			cleaved A-A@N-term	-0.00210754	18	75.3375	20147.4	19496.6	75.32	0.17	8057.66
3	1	10	42.05	42.08	63.98	57.35	2	99	CDMIAEGIIGAVK	Carbamidomethyl(C)@1; Oxidation(M)@3			-0.00430658	18	63.0185	6053.87	5844.43	62.96	0.41	2822.72
3	1	10	42.05	42.08	63.98	57.35	2	99	DHDLALLEVNPLVIK			cleaved Q-D@N-term	0.00149733	18	74.4148	92729.2	44483.7	74.31	0.25	7105.76
3	1	10	42.05	42.08	63.98	57.35	2	99	ELAFQLGLEGK				-0.00486451	8	76.7456	3594.35	534.9	75.74	1.42	889.687
3	1	10	42.05	42.08	63.98	57.35	2	99	ELYLGAVVDR				0.000454353	15	61.1675	54504.9	50772.4	61.22	0.33	14038.7
3	1	10	42.05	42.08	63.98	57.35	2	99	IAHDTPEK				-0.0130918	12	14.1642	8992.19	1619.73	14.45	0.33	783.148
3	1	10	42.05	42.08	63.98	57.35	2	99	IILSDANVAAVLVNIFGGIVR	Ala->Ser@6	Ala->Ser@343		0.00427431	18	76.2525	1574.34	1508.11	76.3	0.17	3711.73
3	1	10	42.05	42.08	63.98	57.35	2	99	ILVESCTDIAK	Carbamidomethyl(C)@6			-0.000924917	18	45.6184	83887.4	69839.9	45.55	0.33	21727.2
3	1	10	42.05	42.08	63.98	57.35	2	99	INIDANAMYR				0.00102961	16	51.8163	53434.3	50915.2	51.85	0.33	14069
3	1	10	42.05	42.08	63.98	57.35	2	99	IVFMASTEGGVDIEK				-0.0302594	11	79.2111	525.36	269.9	78.57	1	1182.77
3	1	10	42.05	42.08	63.98	57.35	2	99	LEGNNAELGAK				-0.00378634	15	29.0825	94096.4	20923.6	28.86	0.25	2781.58
3	1	10	42.05	42.08	63.98	57.35	2	99	PANFLDVGGGATK			cleaved K-P@N-term	-0.000696051	20	54.2276	58817.5	16499.7	54.49	0.25	4576.19
3	1	10	42.05	42.08	63.98	57.35	2	99	RLVTYQTDANGQPVTK			missed R-L@1	0.000192111	16	37.1106	2528.8	2125.76	37.04	0.33	1415.97
3	1	10	42.05	42.08	63.98	57.35	2	99	TFHDPSQDDPR				0.00194675	18	28.1306	37859.5	30441.1	28.27	0.33	16594.3
3	1	10	42.05	42.08	63.98	57.35	2	99	VLAESGLNIIAATSLTDAAQQVVK				0.00251881	21	75.6217	122863	4641.71	75.31	0.25	5414.11
3	1	10	42.05	42.08	63.98	57.35	1.46852	99	LVTYQTDANGQPVTK	Deamidated(N)@9			0.00791851	17	38.9162	7170.8	6259.11	38.86	0.33	3348.9
3	1	10	42.05	42.08	63.98	57.35	1.30103	99	ATIDPLVGAQPF			cleaved F-Q@C-term	-0.00583637	14	73.7578	7833.93	7707.55	73.75	0.17	3758.64
3	1	10	42.05	42.08	63.98	57.35	0.879426	99	MASTEGGVDIEK			cleaved F-M@N-term	-0.00114362	16	36.118	14475.7	8388.33	36.23	0.25	2252.32
3	1	10	42.05	42.08	63.98	57.35	0.823909	99	MNLHEYQGK			cleaved S-M@N-term	5.92E-05	14	33.711	8797.32	7483.79	33.82	0.5	2838.56
3	1	10	42.05	42.08	63.98	57.35	0	99	ADGDLHCLDAK	Carbamidomethyl(C)@7			0.00297201	16	33.2445	70534	28139.2	33.41	0.25	9641.38
3	1	10	42.05	42.08	63.98	57.35	0	99	ADGDLHCLDAK	Carbamidomethyl(C)@7			0.00297201	16	33.5759	70534	44099.8	33.41	0.25	16146.4
3	1	10	42.05	42.08	63.98	57.35	0	99	ADGDLHCLDAK	Carbamidomethyl(C)@7			0.00297201	16	33.4117	70534	70263	33.41	0.25	32201.1
3	1	10	42.05	42.08	63.98	57.35	0	99	ADGDLHCLDAK	Carbamidomethyl(C)@7			0.00297201	14	33.7412	70534	8969.25	33.41	0.25	3650.97
3	1	10	42.05	42.08	63.98	57.35	0	99	AFAQQWLGK				-0.000712996	15	58.0915	116089	59217.7	58.23	0.25	11047.3
3	1	10	42.05	42.08	63.98	57.35	0	99	AFAQQWLGK				-0.000712996	15	58.176	116089	98540.4	58.23	0.25	22788.9
3	1	10	42.05	42.08	63.98	57.35	0	99	AFAQQWLGK				-0.000712996	15	58.2597	116089	113417	58.23	0.25	27743.5
3	1	10	42.05	42.08	63.98	57.35	0	99	AFAQQWLGK				-0.000883607	15	58.5105	116089	30452.7	58.23	0.25	4988.6
3	1	10	42.05	42.08	63.98	57.35	0	99	ATIDPLVGAQPFQGR				-0.00143854	27	64.2655	82970.2	76950	64.29	0.25	19204.4
3	1	10	42.05	42.08	63.98	57.35	0	99	ATIDPLVGAQPFQGR				-0.00143854	25	64.3463	82970.2	80601.7	64.29	0.25	20400.6
3	1	10	42.05	42.08	63.98	57.35	0	99	ATIDPLVGAQPFQGR				-0.00143854	24	64.5113	82970.2	33341.8	64.29	0.25	7190.16
3	1	10	42.05	42.08	63.98	57.35	0	99	ATIDPLVGAQPFQGR				0.00287274	19	64.2071	76038.9	48591.7	64.36	0.25	19039.2
3	1	10	42.05	42.08	63.98	57.35	0	99	ATIDPLVGAQPFQGR				0.00287274	18	64.3721	76038.9	74925.4	64.36	0.25	25577.7
3	1	10	42.05	42.08	63.98	57.35	0	99	ATIDPLVGAQPFQGR	Cation:Na(D)@4			-0.00192873	15	64.2088	22143.4	13418	64.36	0.25	4278.47
3	1	10	42.05	42.08	63.98	57.35	0	99	ATIDPLVGAQPFQGR				0.00287274	18	64.293	76038.9	70491.3	64.36	0.25	26723.1
3	1	10	42.05	42.08	63.98	57.35	0	99	ATIDPLVGAQPFQGR	Cation:Na(D)@4			-0.00192873	15	64.3746	22143.4	21595.1	64.36	0.25	5848.38
3	1	10	42.05	42.08	63.98	57.35	0	99	ATIDPLVGAQPFQGR				0.00287274	17	64.4579	76038.9	57321.1	64.36	0.25	22175
3	1	10	42.05	42.08	63.98	57.35	0	99	ATIDPLVGAQPFQGR	Cation:Na(D)@4			-0.00192873	14	64.2946	22143.4	21434.5	64.36	0.25	6067.65
3	1	10	42.05	42.08	63.98	57.35	0	99	AVLVNIFGGIVR			cleaved A-A@N-term	-0.00210754	13	75.4217	20147.4	14395.8	75.32	0.17	4385.07
3	1	10	42.05	42.08	63.98	57.35	0	99	AVLVNIFGGIVR			cleaved A-A@N-term	-0.00210754	13	75.2552	20147.4	17921.9	75.32	0.17	5882.63
3	1	10	42.05	42.08	63.98	57.35	0	99	CDMIAEGIIGAVK	Carbamidomethyl(C)@1			0.000134374	22	70.4765	62444.3	37555.8	70.6	0.25	9813.79
3	1	10	42.05	42.08	63.98	57.35	0	99	CDMIAEGIIGAVK	Carbamidomethyl(C)@1			0.000134374	23	70.5535	62444.3	55277.5	70.6	0.25	14808.6
3	1	10	42.05	42.08	63.98	57.35	0	99	CDMIAEGIIGAVK	Carbamidomethyl(C)@1			0.000134374	23	70.6357	62444.3	61963.2	70.6	0.25	17006.2
3	1	10	42.05	42.08	63.98	57.35	0	99	CDMIAEGIIGAVK	Carbamidomethyl(C)@1			0.000134374	23	70.7147	62444.3	52317	70.6	0.25	13655
[truncated: 175,561 more rows]
