# Supplementary material for: Decoding Microbial Plastic Colonisation: Multi‐Omic Insights Into the Fast‐Evolving Dynamics of Early‐Stage Biofilms
Source: Proteomics. 2025 Jan 6;25(7):e202400208. doi: 10.1002/pmic.202400208 (PMC11962581; doi:10.1002/pmic.202400208)
Supplement: Supplementary file 6 — Supplementary File_S6 Protein Summary Exports generated by Protein Pilot, and associated metadata for each condition and replicate. [file PMIC-25-e202400208-s004.xlsx]

## Sheet: ProteinData
Day	Replicate	N	Unused	Total	%Cov	%Cov(50)	%Cov(95)	Accession	Name	Species	Peptides(95%)
3	1	1	93.91	93.91	56.13	53.04	49.16	bdfefed1850de0716a17e61545cbc108	bdfefed1850de0716a17e61545cbc108		57
3	1	2	85.81	85.81	50.07	48.59	41.88	ba2c1ece63e50ed8f635e4846da4a4a0	ba2c1ece63e50ed8f635e4846da4a4a0		56
3	1	3	63.17	63.17	55.05	53.27	49.35	511773c01b38b39a1100d9e67a5b4452	511773c01b38b39a1100d9e67a5b4452		41
3	1	4	58.24	58.23	83.18	83.18	76.17	9d0333fd71809543c8fbac9309d252f2	9d0333fd71809543c8fbac9309d252f2		67
3	1	5	49.65	49.65	46.78	42.49	39.89	75c565fdd2579ffa3f305576cdcfcf5e	75c565fdd2579ffa3f305576cdcfcf5e		26
3	1	6	48.76	48.76	61.68	60.28	55.29	9cd55defba5f99691ad7bba0b3a9f894	9cd55defba5f99691ad7bba0b3a9f894		43
3	1	7	48.27	48.29	41.35	41.35	39.38	7958e29570b46014ddee1ecb762bdcb5	7958e29570b46014ddee1ecb762bdcb5		36
3	1	8	47.86	47.9	57.46	56.41	47.56	97625fc6ac908128acc1c4627ca44f59	97625fc6ac908128acc1c4627ca44f59		40
3	1	9	42.93	42.93	73.04	73.04	59.96	3b8b9ce6b5837014d3f4a0c564294f5d	3b8b9ce6b5837014d3f4a0c564294f5d		30
3	1	10	42.05	42.08	63.98	60.66	57.35	abe14f6409627cc7607ac3e15ad495f9	abe14f6409627cc7607ac3e15ad495f9		33
3	1	11	40.56	40.56	30.37	26.77	20.63	a512d676b7011427d59dd7912ac6316b	a512d676b7011427d59dd7912ac6316b		23
3	1	12	39.33	39.33	49.4	41.45	39.38	073a5cc2099cbf942cda033ea8f5a839	073a5cc2099cbf942cda033ea8f5a839		26
3	1	13	38.82	38.84	29.1	28.39	22	3e30d1eb9606941cf785355e296c80f9	3e30d1eb9606941cf785355e296c80f9		23
3	1	14	38.77	38.82	35.4	30.58	27.53	cf083fdf8da3a82c40261e3eb06992f4	cf083fdf8da3a82c40261e3eb06992f4		24
3	1	15	38.27	38.31	42.03	41.39	32.78	58375c5b4b1b7ff2feef895988faaf60	58375c5b4b1b7ff2feef895988faaf60		22
3	1	16	38.22	38.29	53.6	47.36	41.44	57245c9752826ff57d6a66ec8e936b79	57245c9752826ff57d6a66ec8e936b79		25
3	1	17	36.82	36.82	46.07	44.75	42.13	c4599f16b261e929342a7ef5f7da76ed	c4599f16b261e929342a7ef5f7da76ed		36
3	1	18	36.49	36.58	40.03	38.33	32.33	e82a3e2bd6f5c38e0376ff9b7a6b758a	e82a3e2bd6f5c38e0376ff9b7a6b758a		22
3	1	19	34.15	34.15	28.63	24.06	22.07	a41c6b7e4781af39791d101347f0b681	a41c6b7e4781af39791d101347f0b681		19
3	1	20	32.8	32.8	26.86	25.33	23.9	4505527c77079360f0bbc8f0fa3ae5ee	4505527c77079360f0bbc8f0fa3ae5ee		19
3	1	21	32.07	32.09	49.5	49.5	47.77	7409c7a247e14157634da4a4c120eb93	7409c7a247e14157634da4a4c120eb93		34
3	1	22	31.71	31.72	53.51	51.53	47.21	5d13ee1813b4770dee2d49f2a43e65c6	5d13ee1813b4770dee2d49f2a43e65c6		22
3	1	23	30.8	30.87	29.83	28	26.97	bef8ef979580433716b069f7cac2231d	bef8ef979580433716b069f7cac2231d		17
3	1	24	29.22	29.22	43.84	43.84	43.84	6cd66c658c22f73a92037b1e79a7c293	6cd66c658c22f73a92037b1e79a7c293		22
3	1	25	29.14	29.15	23.42	17.57	14.05	d234921ed4fb9dee01693e4f3796aea6	d234921ed4fb9dee01693e4f3796aea6		17
3	1	26	28.84	28.86	77.02	77.02	71.97	7bb7e9742bd26970442d0e3f34de633f	7bb7e9742bd26970442d0e3f34de633f		24
3	1	27	27.98	27.99	37.66	35.7	28.35	9d2797ff9cb14fb7ccd117547d3cd7c3	9d2797ff9cb14fb7ccd117547d3cd7c3		20
3	1	28	27.68	27.76	54.48	49	47.01	d7b6e8aa2e93235bf36641f45427509b	d7b6e8aa2e93235bf36641f45427509b		14
3	1	29	27.66	27.69	16.65	13.04	10.88	5676944b69f55452867d8daa5d2508d8	5676944b69f55452867d8daa5d2508d8		16
3	1	30	27.04	27.08	61.68	59.39	57.61	8363e8fdf0e791514e8dfeb90ab22ba7	8363e8fdf0e791514e8dfeb90ab22ba7		22
3	1	31	26.72	26.73	51.91	49.09	49.09	a9b8e292d0c01a03383be67009ac8372	a9b8e292d0c01a03383be67009ac8372		28
3	1	32	26.49	26.5	38.02	38.02	36.36	1391542eecd76677ba78a5e84b99822c	1391542eecd76677ba78a5e84b99822c		14
3	1	33	26.28	26.33	34.2	34.2	27.88	d3e17891987073cef85eac1f2d66fedf	d3e17891987073cef85eac1f2d66fedf		14
3	1	34	24.91	24.91	58.77	56.14	52.34	3e20a691bf0f48ac37f35171713f4830	3e20a691bf0f48ac37f35171713f4830		24
3	1	35	24.49	24.51	19.57	14.64	12.62	ac42d138635735693f1d6ddf3de9d97b	ac42d138635735693f1d6ddf3de9d97b		13
3	1	36	24.4	24.42	40.96	34.23	27.5	d3cdf43462e1ed26052306147cbb48ce	d3cdf43462e1ed26052306147cbb48ce		15
3	1	37	24.3	24.33	35.91	27.15	24.93	c53b4d07faca65d1088513d79d27f4ca	c53b4d07faca65d1088513d79d27f4ca		17
3	1	38	24.14	24.19	32.73	28.5	21.05	4ab1565a99407341d96941281e586f88	4ab1565a99407341d96941281e586f88		12
3	1	39	24.1	24.14	51.82	51.82	42.02	c33af7558862d1b642958c4e1b021f80	c33af7558862d1b642958c4e1b021f80		14
3	1	40	24.07	24.11	52.49	48.96	45.02	3d8f617998c25f80ab45a14a92177ba3	3d8f617998c25f80ab45a14a92177ba3		21
3	1	41	24.06	24.1	43.98	43.98	37.55	186a4bdb798ee4f354cb069783140b5f	186a4bdb798ee4f354cb069783140b5f		22
3	1	42	23.14	23.19	35.2	31.81	24.56	860cdde11a35c4bd189c329b10950a6d	860cdde11a35c4bd189c329b10950a6d		16
3	1	43	23.01	23.05	17.79	17.79	16.95	f29f452e42896c59d9a6d50b92fb853c	f29f452e42896c59d9a6d50b92fb853c		13
3	1	44	22.68	22.68	54.11	54.11	54.11	d66d7f42001cb39b8fed5ac8a5b49a05	d66d7f42001cb39b8fed5ac8a5b49a05		23
3	1	45	22.42	22.44	37.55	32.68	27.24	a24372fa984e7dbfff5ca3a15780c62f	a24372fa984e7dbfff5ca3a15780c62f		22
3	1	46	22.13	22.14	40.63	33.73	33.73	59d319875208325058f81ae57c636100	59d319875208325058f81ae57c636100		15
3	1	47	21.82	21.84	66.22	66.22	65.77	ed6ac77446b5bbd354b4431f6fd8d935	ed6ac77446b5bbd354b4431f6fd8d935		19
3	1	48	21.79	21.81	43.6	41.87	41.87	2d56c52ff369bd59015ce5fc2b18ad6e	2d56c52ff369bd59015ce5fc2b18ad6e		22
3	1	49	21.28	21.29	27.81	27.81	21.61	43c069beee52b38ce8c3b8be56ea8ff1	43c069beee52b38ce8c3b8be56ea8ff1		13
3	1	50	20.99	21.01	32.74	32.74	29.18	3a61e3f5bd4ca2197e45eac11297e22a	3a61e3f5bd4ca2197e45eac11297e22a		11
3	1	51	20.95	20.96	32.96	31.67	28.15	1ff31868e07a9eea254ccf39389654da	1ff31868e07a9eea254ccf39389654da		11
3	1	52	20.89	20.94	52.24	52.24	34.76	83f528e67dfbde827d380de4166fcb34	83f528e67dfbde827d380de4166fcb34		13
3	1	53	20.46	20.48	16.07	14.03	11.63	a0ed2ff15416e248eb0c59b3efe8b79e	a0ed2ff15416e248eb0c59b3efe8b79e		10
3	1	53	0	20.41	17.97	14.2	11.77	993461ec04554d7b2b417a9d942e0469	993461ec04554d7b2b417a9d942e0469		10
3	1	53	0	20.41	16.77	14.64	12.14	ce6ac01de496d0dedbe893336afa74a8	ce6ac01de496d0dedbe893336afa74a8		10
3	1	53	0	19.48	14.78	12.73	10.33	9fdb59ecbc4f5a1d0b00476799e51a25	9fdb59ecbc4f5a1d0b00476799e51a25		9
3	1	53	0	19.34	13.96	12.55	10.18	965bce061a6c69fcf66f2cb0dc031259	965bce061a6c69fcf66f2cb0dc031259		9
3	1	53	0	19.02	14.67	12.52	10.84	eb0bcd1ee5ec81a832c45dce5525e416	eb0bcd1ee5ec81a832c45dce5525e416		9
3	1	53	0	18.37	15.07	12.96	10.48	93783cab3194839fcd4670ea26c94ef1	93783cab3194839fcd4670ea26c94ef1		9
3	1	54	20.07	20.08	36.08	34.23	30.72	6849b24fbadb6c5db7418d9d0bc2d50f	6849b24fbadb6c5db7418d9d0bc2d50f		10
3	1	55	19.98	20	49.45	49.45	48.72	c003b20c043c61932f8d1d35241e8867	c003b20c043c61932f8d1d35241e8867		13
3	1	56	19.84	19.89	28.99	27.86	24.15	729e59b520451c5edf1679ddb4f14bc6	729e59b520451c5edf1679ddb4f14bc6		12
3	1	57	19.79	19.81	31.48	30.19	25.37	2b8dcf91aeb35462d9ff4cad60840eab	2b8dcf91aeb35462d9ff4cad60840eab		13
3	1	58	19.69	19.74	38.09	33.87	28.36	4cf2720a9dd7b5177b0ea33e45839f39	4cf2720a9dd7b5177b0ea33e45839f39		14
3	1	59	18.83	18.84	40.28	37.48	34.15	aac9e14bf0d25a01accf3a08849c554a	aac9e14bf0d25a01accf3a08849c554a		24
3	1	59	0	18.84	33.99	31.37	28.27	d28f37036256cb21f940859217287d95	d28f37036256cb21f940859217287d95		22
3	1	60	18.78	18.83	31.75	30.33	25.28	a6bccebe013a70b1d81448efc579202b	a6bccebe013a70b1d81448efc579202b		10
3	1	61	18.76	18.77	21.24	18.82	18.82	85d9673ad640314f2c949732712329ad	85d9673ad640314f2c949732712329ad		10
3	1	62	18.68	18.72	59.36	56.89	51.24	9f069b99b1cb574372d5c7d6df8847f4	9f069b99b1cb574372d5c7d6df8847f4		10
3	1	62	0.01	16.78	53.33	45.26	39.65	1001f45269e30633ff2c4151e4d1a48d	1001f45269e30633ff2c4151e4d1a48d		9
3	1	63	18.41	18.43	53.74	53.74	46.7	e481029ebf19c04d6a62be6b3888eee4	e481029ebf19c04d6a62be6b3888eee4		19
3	1	64	18.35	18.36	33.21	30.06	28.39	94264056675d8afc353405207c0155be	94264056675d8afc353405207c0155be		11
3	1	65	18.34	18.34	45.26	45.26	43.31	89fbab37ce079bd8a7fb77e34d017ffd	89fbab37ce079bd8a7fb77e34d017ffd		21
3	1	66	18.29	18.34	34.7	29.54	19.75	2d7b962ff9a7804d5ff7a5a96a4690b8	2d7b962ff9a7804d5ff7a5a96a4690b8		9
3	1	67	17.91	17.93	15.37	14.05	11.22	5978672fef72003a29f5c7b6c244ce9f	5978672fef72003a29f5c7b6c244ce9f		9
3	1	68	17.62	17.65	43.11	38.71	31.67	3f5f8f90f80ea751e0f1612ff26d92a4	3f5f8f90f80ea751e0f1612ff26d92a4		9
3	1	69	17.35	17.36	37.01	35.59	35.59	ec25b0f6af002703c9548e154f2d00eb	ec25b0f6af002703c9548e154f2d00eb		15
3	1	70	17.27	17.3	35.63	28.04	26.46	ae1c585ea792a3539e02e8b6ffc942bd	ae1c585ea792a3539e02e8b6ffc942bd		11
3	1	71	17.21	17.24	43.4	38.09	34.68	dcce98d7becaa0709f48d90635637f84	dcce98d7becaa0709f48d90635637f84		12
3	1	72	16.82	16.84	35.93	30.5	29.08	0471a26071f0c9db07c11c2c74fd17cc	0471a26071f0c9db07c11c2c74fd17cc		17
3	1	73	16.75	16.79	35.36	31.67	25.38	54e8d75eb6f7605faec299bb67f9082d	54e8d75eb6f7605faec299bb67f9082d		8
3	1	74	16.69	16.72	29.57	29.57	22.76	c659aafaf1be46b93ffc85541fc5dd3f	c659aafaf1be46b93ffc85541fc5dd3f		9
3	1	75	16.57	16.58	71.43	71.43	65.99	fb2fdc307bdaebc45c6a33928352528a	fb2fdc307bdaebc45c6a33928352528a		16
3	1	76	16.52	16.56	25.93	24.3	24.07	37e449c17131a8844c376ad5da1b3964	37e449c17131a8844c376ad5da1b3964		10
3	1	77	16.47	16.49	62.42	53.5	52.87	8854de69570a479316045d935a4d7a5a	8854de69570a479316045d935a4d7a5a		11
3	1	78	16.41	16.47	44.27	44.27	37.3	005c009c4f96a117002667b0c87c2966	005c009c4f96a117002667b0c87c2966		13
3	1	79	16	16.03	77.33	77.33	77.33	9c997d3b77d710cfe21ed911f342ddcb	9c997d3b77d710cfe21ed911f342ddcb		16
3	1	80	15.86	15.93	50.28	50.28	33.52	b46b7ed0a271d8299fe34a1090f558a7	b46b7ed0a271d8299fe34a1090f558a7		7
3	1	81	15.81	15.83	58.79	55.28	48.74	3d1349803322dc8df5fc2f98cb301d15	3d1349803322dc8df5fc2f98cb301d15		9
3	1	82	15.77	15.79	22.44	19.07	17.63	75c8d992beb5d8d36d5597aeb1e97cfd	75c8d992beb5d8d36d5597aeb1e97cfd		9
3	1	83	15.53	15.56	16.08	16.08	15.06	694c6e6f7cbf45a2a2b208202ae5f30e	694c6e6f7cbf45a2a2b208202ae5f30e		10
3	1	84	15.44	15.49	14.94	12.84	10.39	c1921551fa9e04484a45d9aeda4115a0	c1921551fa9e04484a45d9aeda4115a0		9
3	1	85	15.39	15.41	26.98	16.6	16.6	101e7bba16d181fa4f53be4cc950f1bb	101e7bba16d181fa4f53be4cc950f1bb		8
3	1	86	15.33	15.41	23.39	19.78	14.43	ea4bbf977e410a8083f7b2346bc8d3e7	ea4bbf977e410a8083f7b2346bc8d3e7		11
3	1	87	15.3	15.42	10.76	8.2	5.381	fff8712d3e1de9d2ef21d9cc1db0f882	fff8712d3e1de9d2ef21d9cc1db0f882		8
3	1	88	15.18	15.22	50.23	50.23	50.23	348cee4d74100f7fd451f968c524bee4	348cee4d74100f7fd451f968c524bee4		13
3	1	89	15.14	15.25	15.39	14.44	12.65	f52936d99886db467c46b0149cc1edb1	f52936d99886db467c46b0149cc1edb1		9
3	1	90	14.91	14.98	40.58	37.68	33.33	bdaf19f67fc4718cd86985465676ebfb	bdaf19f67fc4718cd86985465676ebfb		11
3	1	91	14.65	14.69	50.75	44.36	38.35	3f107fc33688c5b6d2c3bf1f4d63ee0e	3f107fc33688c5b6d2c3bf1f4d63ee0e		9
3	1	92	14.63	14.65	26.91	26.91	26.91	c24553f86ea9d784f3ee48848115967b	c24553f86ea9d784f3ee48848115967b		15
3	1	93	14.62	14.63	25.98	22.06	20.75	fd059246d2d232b0be1d9868bc6b4781	fd059246d2d232b0be1d9868bc6b4781		9
3	1	94	14.43	14.46	42.47	38.98	25.27	a15a0884aecd75c29080762140e6583c	a15a0884aecd75c29080762140e6583c		7
3	1	95	14.27	14.32	21.24	15.25	12.09	d5315a224322b13e41b4b5a5673ef8f8	d5315a224322b13e41b4b5a5673ef8f8		8
3	1	96	14.07	14.12	25.25	23.9	15.25	43f67e6376dbc8ad0566ee4ed8d52dcb	43f67e6376dbc8ad0566ee4ed8d52dcb		6
3	1	97	13.95	18.14	45.32	42.7	36.82	a20f762a25bc28155f3e1d8f17ddbce0	a20f762a25bc28155f3e1d8f17ddbce0		12
3	1	98	13.95	14.02	61.21	54.31	48.28	222f918dd367e1b4b788d89f6b4723bc	222f918dd367e1b4b788d89f6b4723bc		7
3	1	99	13.94	14.01	26.17	22.46	15.62	177b099f90088672dd2df7036f1118ae	177b099f90088672dd2df7036f1118ae		6
3	1	100	13.87	13.92	51.03	47.42	43.81	b0c64d647b7bd7b78b63da9fa71b86e4	b0c64d647b7bd7b78b63da9fa71b86e4		10
3	1	101	13.81	13.86	22.05	20.52	15.94	f607b321509f02093ce683a60a8e050f	f607b321509f02093ce683a60a8e050f		11
3	1	102	13.78	13.81	31.05	29.95	25.59	31cb9cfbf1e104a82d98ea757db90b5b	31cb9cfbf1e104a82d98ea757db90b5b		13
3	1	103	13.76	13.79	22.59	21.02	17.51	e29af90b2b0faba702b3e2e9d7c33b3b	e29af90b2b0faba702b3e2e9d7c33b3b		8
3	1	104	13.73	13.8	3.171	3.171	3.026	2ee2ad5dc644223a87d2180144f96da7	2ee2ad5dc644223a87d2180144f96da7		8
3	1	104	0	11.95	3.458	3.458	3.166	19ed2ae3f80905b58426028551a6a4df	19ed2ae3f80905b58426028551a6a4df		7
3	1	105	13.38	13.44	19.13	17.62	15.81	f4669b7341e484ced1d2554ad1c8a236	f4669b7341e484ced1d2554ad1c8a236		7
3	1	106	13.33	13.36	45.36	38.93	32.5	b089c021694306f7890f7d67c15e14b7	b089c021694306f7890f7d67c15e14b7		7
3	1	107	13.28	13.33	23.21	23.21	14.91	bd0d4f2064221f293de801fcbf0397c6	bd0d4f2064221f293de801fcbf0397c6		6
3	1	108	13.24	13.27	44.53	44.53	38.67	8d7ad7bfeea8417e746aa23f0689c133	8d7ad7bfeea8417e746aa23f0689c133		11
3	1	109	13.23	13.3	45.38	45.38	38.24	5eb3e76032ce7b6a6f169a5d80c4e3a3	5eb3e76032ce7b6a6f169a5d80c4e3a3		10
3	1	110	13.17	13.19	62.75	62.75	62.75	2c5f63bc31983f40c33c26acfc0299ac	2c5f63bc31983f40c33c26acfc0299ac		10
3	1	111	13.14	13.2	22.94	22.94	22.94	d47861e37db251370e7ea79098a2c5ff	d47861e37db251370e7ea79098a2c5ff		8
3	1	112	13.1	13.11	58.73	58.73	57.94	05d9d51341f2fc11bc6c0a9b7eeae4c5	05d9d51341f2fc11bc6c0a9b7eeae4c5		9
3	1	113	13.05	13.16	21.49	21.49	19.08	a479191c56b511a1b747f02e8ff24e7b	a479191c56b511a1b747f02e8ff24e7b		7
3	1	114	13.05	13.14	28.73	24.05	17.82	109c1b4d2ab4dac2f37b9a0111a46bd7	109c1b4d2ab4dac2f37b9a0111a46bd7		7
3	1	114	0	11	23.43	19.29	13.78	400b02fba11e9657ca3d4817af86f6d1	400b02fba11e9657ca3d4817af86f6d1		6
3	1	115	13.04	13.06	27.48	27.48	25.79	06226ae06b4c210803388acfea298cf1	06226ae06b4c210803388acfea298cf1		11
3	1	116	13.02	13.13	18.35	18.35	17.47	c502169413be11b40aea97a31a8a4d1c	c502169413be11b40aea97a31a8a4d1c		10
3	1	117	12.86	12.94	29.66	29.66	26.97	2695f7e6c5a4686a9e4abaf92ca574c9	2695f7e6c5a4686a9e4abaf92ca574c9		10
3	1	118	12.71	12.72	35.73	33.68	33.68	4d95dc22f3e23dff6e972657a33f144b	4d95dc22f3e23dff6e972657a33f144b		14
3	1	119	12.66	12.68	16.2	13.05	11.14	46d1b2ebebb27c090875e4e3f78c0673	46d1b2ebebb27c090875e4e3f78c0673		7
3	1	120	12.62	12.71	9.753	7.42	7.42	5ebe166adc077bc8f79c862036f7bb12	5ebe166adc077bc8f79c862036f7bb12		8
3	1	121	12.59	12.66	41.06	41.06	41.06	4fc826befdfdf4a97572bf4a5670e4f0	4fc826befdfdf4a97572bf4a5670e4f0		12
3	1	122	12.5	12.54	25.83	22.11	14.88	0780f3e02c5aec8c1e7111ad69cf77b4	0780f3e02c5aec8c1e7111ad69cf77b4		6
3	1	123	12.43	12.46	27.85	25.73	25.73	78716ed67fe90e220fb50185d0c218e7	78716ed67fe90e220fb50185d0c218e7		7
3	1	124	12.41	12.46	28.08	25.46	20.73	0d7df752b088ba2bb446cdf185f84570	0d7df752b088ba2bb446cdf185f84570		10
3	1	125	12.37	15	23.68	23.68	23.68	ca8b42206b88cc150811b4b8c75f77b9	ca8b42206b88cc150811b4b8c75f77b9		10
3	1	126	12.35	12.39	25.06	25.06	23.2	ab651c5437e64333c06aa22767a665ea	ab651c5437e64333c06aa22767a665ea		7
3	1	127	12.28	12.29	36.13	36.13	30.81	6a147637ee3914298c187d23e9ab42e7	6a147637ee3914298c187d23e9ab42e7		10
3	1	128	12.26	12.41	16.94	14.83	12.41	7a525cea0a6ba89215dfc6f9589afc5d	7a525cea0a6ba89215dfc6f9589afc5d		7
3	1	128	0	11.15	20	17.89	15.49	80e86ce400c33a2a6310ec279838c8ed	80e86ce400c33a2a6310ec279838c8ed		8
3	1	129	12.23	12.24	43.33	43.33	43.33	8d5ab121157467e0b41a158acd206412	8d5ab121157467e0b41a158acd206412		11
3	1	130	12.21	12.3	34.47	32.08	32.08	133e9dd7eaffa87c1194d932c196eedf	133e9dd7eaffa87c1194d932c196eedf		8
3	1	131	12.14	12.2	16.29	16.29	11.61	a0cf90f409a2c32f26aa9cfe366b9cfd	a0cf90f409a2c32f26aa9cfe366b9cfd		6
3	1	132	12	12	37.85	37.85	37.85	cefa214a3a40c84aa919ff21ebfa9a30	cefa214a3a40c84aa919ff21ebfa9a30		7
3	1	133	11.92	12	18.88	13.69	13.49	f278a481fe6c7f1d0e29fa540d46ba96	f278a481fe6c7f1d0e29fa540d46ba96		6
3	1	134	11.87	11.91	38.81	30.15	27.76	ebe800238583168b4253b6b39b8f16b0	ebe800238583168b4253b6b39b8f16b0		8
3	1	135	11.85	11.96	31.53	22.37	18.98	7fa9b673e802cead85c7b0d081da66b5	7fa9b673e802cead85c7b0d081da66b5		9
3	1	136	11.79	11.82	39.3	32.34	32.34	eab72fdddb7b6794af88d49c59a50dac	eab72fdddb7b6794af88d49c59a50dac		6
3	1	136	0	11.82	36.18	32.66	32.66	4fd040bd4dc89c273f30e0307c7e744a	4fd040bd4dc89c273f30e0307c7e744a		6
3	1	137	11.72	11.75	35.2	35.2	29.61	06bdf75457be34b3b09cd5e0c2e0a6f7	06bdf75457be34b3b09cd5e0c2e0a6f7		10
3	1	138	11.64	11.75	28.29	26.1	20.98	6bdf5fb254e5b6dfef6140ad9ea74e3a	6bdf5fb254e5b6dfef6140ad9ea74e3a		7
3	1	139	11.62	11.64	34.11	31.77	31.77	23b14e5e4bc96e8327015f2f8bdcee82	23b14e5e4bc96e8327015f2f8bdcee82		7
3	1	140	11.6	11.68	22.47	19.48	17.98	656a4d336d8624cb9fae07eb208545c1	656a4d336d8624cb9fae07eb208545c1		6
3	1	141	11.37	11.45	36.83	34.73	31.44	ce1f72361051e13359522f7dee49424e	ce1f72361051e13359522f7dee49424e		7
3	1	142	11.22	11.24	46.77	41.13	41.13	bc494d3e67feb97f60604a8b9487c093	bc494d3e67feb97f60604a8b9487c093		9
3	1	143	11.21	11.32	7.394	6.389	6.389	7911c8c645e0aee97e5181723feb43fe	7911c8c645e0aee97e5181723feb43fe		8
3	1	144	11.16	11.21	45.45	45.45	45.45	05589f1635e86a229aa7919e695be73e	05589f1635e86a229aa7919e695be73e		6
3	1	145	11.15	11.23	30.69	24.59	22.97	2f84866b9aa3a117dfe18d4b1313660a	2f84866b9aa3a117dfe18d4b1313660a		9
3	1	146	11.11	11.21	14.23	13.38	9.168	4b4e576b665581ebc71fdf19b850a593	4b4e576b665581ebc71fdf19b850a593		7
3	1	147	11.08	11.15	87.97	87.97	87.97	884041850ab61217e990040486d30d3c	884041850ab61217e990040486d30d3c		19
3	1	148	11.06	11.16	23.11	23.11	17.11	40ecef52545f79d6031277a4192f0351	40ecef52545f79d6031277a4192f0351		6
3	1	149	10.97	10.99	40.96	40.96	33.51	3f0cdecb0961328cd14b97bcf8765bf9	3f0cdecb0961328cd14b97bcf8765bf9		5
3	1	150	10.94	11.02	16.69	15.41	15.41	743b9e2a4abde2a27724d29d468703ee	743b9e2a4abde2a27724d29d468703ee		7
3	1	151	10.84	10.89	26.14	22	17.43	d24c5e0f260bec7988f7e6679fb5a114	d24c5e0f260bec7988f7e6679fb5a114		6
3	1	152	10.82	11.01	18.6	17.11	13.95	94c5d988027a2d913c513db739083da2	94c5d988027a2d913c513db739083da2		7
3	1	153	10.8	10.82	26.06	18.34	14.86	14414c3172392df5dfc2ef55e68cc957	14414c3172392df5dfc2ef55e68cc957		5
3	1	154	10.76	10.79	18.53	18.53	17.5	ca5b110155ae1fb026d053d11edc8418	ca5b110155ae1fb026d053d11edc8418		7
3	1	155	10.7	10.8	19.71	15.96	8.958	8f705919e64f7debab6b203b32dd870e	8f705919e64f7debab6b203b32dd870e		5
3	1	155	0	9.96	18.04	14.33	8.857	2ad49f1a8c4e585d84b4996fcc41d26d	2ad49f1a8c4e585d84b4996fcc41d26d		5
3	1	156	10.68	10.81	30.73	24.28	22.05	25183b6234c86406f092023736924310	25183b6234c86406f092023736924310		7
3	1	157	10.67	10.69	30.24	28.38	28.38	4d4092f42c5b7b3dec93ecffc1fa135f	4d4092f42c5b7b3dec93ecffc1fa135f		8
3	1	158	10.54	10.59	60.53	53.51	46.49	6867cb95b351fb1683a57e5643b19ea6	6867cb95b351fb1683a57e5643b19ea6		6
3	1	159	10.53	10.57	28.31	18.96	15.84	66c1a1a1b561c32c035fbc99e94d06a0	66c1a1a1b561c32c035fbc99e94d06a0		5
3	1	160	10.51	10.58	14.49	14.49	14.49	ccf426399a96609999f0719fa3a1b90f	ccf426399a96609999f0719fa3a1b90f		9
3	1	161	10.47	10.57	42.38	37.62	29.05	64d9677a98a73f492b586ca3938082fd	64d9677a98a73f492b586ca3938082fd		6
3	1	162	10.43	10.5	16.26	11.86	10.64	1421f7812d6c6639e2e2bf62ccbc5cd4	1421f7812d6c6639e2e2bf62ccbc5cd4		7
3	1	163	10.38	10.44	31.73	27.41	17.51	84693e80d29ab69ed213802647640261	84693e80d29ab69ed213802647640261		6
3	1	164	10.33	10.34	11.04	11.04	8.174	360d625ce2da6952e52882ea630ba4f9	360d625ce2da6952e52882ea630ba4f9		5
3	1	165	10.27	10.36	55.08	41.97	29.84	439029d9837ed1b661edb5759344e283	439029d9837ed1b661edb5759344e283		10
3	1	166	10.25	10.29	45.08	45.08	45.08	6a1a009085eac56a084727953ead3c0c	6a1a009085eac56a084727953ead3c0c		7
3	1	167	10.23	10.33	13.3	10.11	10.11	6e71b61b4f54654576f03b4ed747530d	6e71b61b4f54654576f03b4ed747530d		7
3	1	168	10.18	10.3	21.13	18.53	13.32	476fb1d50a6b84de9f80c2a38102fa5f	476fb1d50a6b84de9f80c2a38102fa5f		6
3	1	169	10.17	10.26	15.21	13.92	11	ecd7f8603203ae464915e1952c68fd34	ecd7f8603203ae464915e1952c68fd34		5
3	1	170	10.16	10.2	39.31	39.31	39.31	e1e8db1e01f3fb79bddff34ff52d9268	e1e8db1e01f3fb79bddff34ff52d9268		12
3	1	171	10.14	10.15	40	38.4	38.4	69c9776162c032448acfc337c3da68c1	69c9776162c032448acfc337c3da68c1		5
3	1	172	10.1	10.23	21.92	19.72	18.45	6fda31df4b3f9ee073bea0912d37981e	6fda31df4b3f9ee073bea0912d37981e		10
3	1	173	10.07	10.12	23.94	22.07	22.07	f503133408fe04ed8aee79b441497fca	f503133408fe04ed8aee79b441497fca		6
3	1	173	0	10.12	17.14	15.81	15.81	ca100555638cb5b9a35d7494186b9b66	ca100555638cb5b9a35d7494186b9b66		6
3	1	174	10.03	10.09	15.14	13.43	13.43	19430d6bc36e9163f595ecc63fd473db	19430d6bc36e9163f595ecc63fd473db		6
3	1	175	10.01	10.01	43.4	32.7	32.7	d2cf570232da14c459a8978d4c9a5e22	d2cf570232da14c459a8978d4c9a5e22		5
3	1	176	10	42.43	48.61	48.61	46.41	caba9912684cc1f8082ffc1f21e70039	caba9912684cc1f8082ffc1f21e70039		40
3	1	177	10	10	26.37	15.75	15.75	379a1dfa308295452506efc9df186129	379a1dfa308295452506efc9df186129		8
3	1	178	10	10	19.64	19.64	19.64	23cf08bcb3d25afdb1c5473d46942ddf	23cf08bcb3d25afdb1c5473d46942ddf		6
3	1	179	9.96	10	16.77	16.77	16.77	96ec8174619dcdbe8292d99d378e7951	96ec8174619dcdbe8292d99d378e7951		6
3	1	180	9.91	10	32.82	32.82	28.17	abb7c0fa5771933d2f5a0a2b32bbb59c	abb7c0fa5771933d2f5a0a2b32bbb59c		9
3	1	181	9.8	9.82	28.51	28.51	28.51	3e5627b7dad6898436ba16511530e049	3e5627b7dad6898436ba16511530e049		6
3	1	182	9.68	9.83	16.61	14.55	12.36	934e9ad823999d0be0fbc55646b64b9f	934e9ad823999d0be0fbc55646b64b9f		10
3	1	183	9.62	9.67	46.67	46.67	46.67	7792c6c12c51533bbc21977399da6c53	7792c6c12c51533bbc21977399da6c53		6
3	1	184	9.6	9.72	18.88	15.83	14.21	f75f6ae637a39ba5ab7dcd9048723945	f75f6ae637a39ba5ab7dcd9048723945		7
3	1	185	9.59	9.72	7.704	7.165	7.165	a45666dcf279dc9e0bd77372d6618598	a45666dcf279dc9e0bd77372d6618598		7
3	1	186	9.59	9.65	8.346	8.346	8.346	089ef2e4d559d31b37e5ee2914da9a2f	089ef2e4d559d31b37e5ee2914da9a2f		5
3	1	187	9.58	9.64	26.97	26.97	26.97	b08da96d80f2bbbf8fa69a66d9b41861	b08da96d80f2bbbf8fa69a66d9b41861		8
3	1	188	9.55	9.68	30.51	28.09	16.22	8abc5dcc7f98ee3dc67ad15f71691359	8abc5dcc7f98ee3dc67ad15f71691359		5
3	1	189	9.52	9.58	23.58	20.33	14.23	b137b301b3738d6fe5f2e1c46afac2e5	b137b301b3738d6fe5f2e1c46afac2e5		5
3	1	190	9.47	9.49	19.27	19.27	19.27	e0ab86221a6deaa34f9a6c10fec55c09	e0ab86221a6deaa34f9a6c10fec55c09		5
3	1	191	9.4	9.48	19.75	19.75	19.75	6fe3eb0ec61c89f7dd39c64ee8bcdacc	6fe3eb0ec61c89f7dd39c64ee8bcdacc		7
3	1	192	9.37	9.59	14.68	10.64	4.277	5a7a1044250317180736f25ec329b7df	5a7a1044250317180736f25ec329b7df		3
3	1	193	9.25	9.33	8.324	8.324	6.595	8b59a5c9582213f4791e3409d8eb9da4	8b59a5c9582213f4791e3409d8eb9da4		4
3	1	194	9.25	9.28	25.37	25.37	25.37	a4864b11fe672f14e3b60dc6b4e869c8	a4864b11fe672f14e3b60dc6b4e869c8		7
3	1	195	9.15	9.18	23.42	23.42	16.82	d299a649cffec4d647b6ff53c3ffaeab	d299a649cffec4d647b6ff53c3ffaeab		8
3	1	196	9.07	22.79	30.98	28.41	25.84	9b7c5b767c64330b3ba5c332b1622204	9b7c5b767c64330b3ba5c332b1622204		13
3	1	197	9.06	9.09	30.84	30.84	23.36	f793636ae40d277af69c02b248ca7bba	f793636ae40d277af69c02b248ca7bba		4
3	1	198	9.03	9.06	38.6	38.6	34.56	8925ba4f82bab03b860bba51af7b078f	8925ba4f82bab03b860bba51af7b078f		6
3	1	199	9	14.36	23.17	21.57	21.57	73abf93d0b63bc3df065c049af2ae817	73abf93d0b63bc3df065c049af2ae817		9
3	1	200	8.99	9.12	18.26	13.56	9.222	bb45f248cc925c489bee1d281729aefb	bb45f248cc925c489bee1d281729aefb		4
3	1	201	8.93	8.97	26.03	26.03	22.83	eca85192083af1e49b130a54bd436358	eca85192083af1e49b130a54bd436358		5
3	1	202	8.92	8.99	27.74	20.21	17.47	505c0861479903e19420f4d0a0345012	505c0861479903e19420f4d0a0345012		5
3	1	203	8.89	8.93	22.7	18.4	14.11	baa2cacfeaf68373f4e3d728e0b5f57d	baa2cacfeaf68373f4e3d728e0b5f57d		4
3	1	204	8.83	8.91	50.85	50.85	41.53	744d3596f10b88d6813c1ca618a0bad1	744d3596f10b88d6813c1ca618a0bad1		5
3	1	205	8.83	8.89	40	40	40	8fc6e39124017141913aee379d32ce69	8fc6e39124017141913aee379d32ce69		6
3	1	206	8.79	8.91	12.01	9.852	8.367	10fad7fd5fa38b23a377c328849fd66a	10fad7fd5fa38b23a377c328849fd66a		5
3	1	206	0	7.8	7.836	7.836	6.468	3fc421685fdc70cc27145cdb77807400	3fc421685fdc70cc27145cdb77807400		4
3	1	207	8.78	8.81	49.23	49.23	46.92	6d1358a476294b79e62e7a26e91b2645	6d1358a476294b79e62e7a26e91b2645		9
3	1	208	8.76	8.79	50.6	43.37	39.16	ae17c1a1e82d6632ace3643479576e14	ae17c1a1e82d6632ace3643479576e14		10
3	1	209	8.75	8.84	15.04	13.33	12.14	a69b2c42adbccfb5c5dbe0b728198062	a69b2c42adbccfb5c5dbe0b728198062		6
3	1	210	8.74	8.9	13.31	10.71	8.108	c88c0cc16823756a2eea85b0281bd2a8	c88c0cc16823756a2eea85b0281bd2a8		6
3	1	211	8.73	8.77	11.83	7.85	6.03	77fb6018d41a389c33d06098fe450f80	77fb6018d41a389c33d06098fe450f80		4
3	1	212	8.7	8.77	18.93	18.93	15.53	02e94e54c1406363acc725331a4021b8	02e94e54c1406363acc725331a4021b8		5
3	1	213	8.67	8.77	13.96	10.5	7.382	0891e467ed06483953db0a18b2f9286f	0891e467ed06483953db0a18b2f9286f		4
3	1	214	8.65	8.74	15.98	15.98	15.98	eb1dd79c59be87d5ea5c0ad0761bb2f5	eb1dd79c59be87d5ea5c0ad0761bb2f5		6
3	1	215	8.63	8.77	21.96	21.96	16.57	64153c89b270015524ce8865a1fc1e4d	64153c89b270015524ce8865a1fc1e4d		7
3	1	216	8.63	8.65	22.61	22.61	16.25	0e1f5824ce2236ad22388319f9a8bca3	0e1f5824ce2236ad22388319f9a8bca3		5
3	1	217	8.61	8.72	27.61	25.15	18.4	044817097342ad04bfd4c29fa226753d	044817097342ad04bfd4c29fa226753d		6
3	1	218	8.6	8.7	16.9	15.31	8.35	72821bcbd5919e8efcab0ece38c4acbe	72821bcbd5919e8efcab0ece38c4acbe		4
3	1	219	8.6	8.68	12.72	5.921	5.154	f22a93a63a65a8dbd6b3ab2b3a79081b	f22a93a63a65a8dbd6b3ab2b3a79081b		4
3	1	219	0.03	8.36	11.02	8.057	8.057	439dc0eb18f4095de456a08bb4a08cd3	439dc0eb18f4095de456a08bb4a08cd3		5
3	1	220	8.6	8.67	16.72	15.38	12.37	46e7cb349aa8fe6bc1fe4c83b13fa539	46e7cb349aa8fe6bc1fe4c83b13fa539		6
3	1	221	8.53	8.65	14.42	12.92	10.11	5b7f94bab8ff68b66504345d7f85b00f	5b7f94bab8ff68b66504345d7f85b00f		7
3	1	222	8.52	8.54	34.41	23.66	18.55	2de7b4db11a452c920cf825634802803	2de7b4db11a452c920cf825634802803		6
3	1	223	8.5	8.55	50.8	50.8	50.8	8a45b1557a61534e9b2722e9b4ae187b	8a45b1557a61534e9b2722e9b4ae187b		7
3	1	224	8.46	46.82	44.97	43.15	39.88	79eb45af300539c9a3e5976ed98a5f37	79eb45af300539c9a3e5976ed98a5f37		28
3	1	225	8.39	8.45	13.6	12.31	7.254	76e53d05b36e6c8ea3b4cdee0a639d5e	76e53d05b36e6c8ea3b4cdee0a639d5e		4
3	1	226	8.38	8.5	31.84	28.7	26.91	fa630a851e6f035bf63a3008e5265277	fa630a851e6f035bf63a3008e5265277		5
3	1	227	8.35	8.49	19.12	19.12	15.44	cd1f2bec180754c3736397b77e62e5cb	cd1f2bec180754c3736397b77e62e5cb		6
3	1	228	8.32	8.4	10.68	7.161	7.031	e5213cc0527e47d504551fbb4b6f2654	e5213cc0527e47d504551fbb4b6f2654		4
3	1	229	8.3	8.37	36.84	33.16	33.16	1c9c3ec94c9f37451a2fbeb1cc87a970	1c9c3ec94c9f37451a2fbeb1cc87a970		7
3	1	230	8.28	8.3	19.51	19.51	19.51	1b7e93ea33cc73bd374e5720b9304812	1b7e93ea33cc73bd374e5720b9304812		5
3	1	231	8.27	9.45	25.79	25.79	20.04	4deb760d3fd3bb8a8fc2b51db0c3e0fe	4deb760d3fd3bb8a8fc2b51db0c3e0fe		7
3	1	232	8.27	8.38	9.712	9.712	7.132	9ce55d550d2763960d0f9b307aecca23	9ce55d550d2763960d0f9b307aecca23		4
3	1	233	8.25	8.32	48.9	45.05	40.11	097fbda7cdb964a3330474e618650b82	097fbda7cdb964a3330474e618650b82		4
3	1	234	8.16	21.03	20.27	18.65	11.89	b763e67e733360a820c7de0f7542e0e9	b763e67e733360a820c7de0f7542e0e9		11
3	1	235	8.1	8.28	28.34	23.25	16.88	c33f300240ba8ed29d602320443ed415	c33f300240ba8ed29d602320443ed415		6
3	1	235	0	8.23	21.88	19.69	13.44	2f95218f11d2c62978d58f49e3319530	2f95218f11d2c62978d58f49e3319530		5
3	1	236	8.09	8.17	11.64	11.64	8.562	fb3e0492b1c410d39ad496ae6bf3671d	fb3e0492b1c410d39ad496ae6bf3671d		4
3	1	236	0.03	8.02	12.03	12.03	7.519	c5c69b4518098e925803571b5783821b	c5c69b4518098e925803571b5783821b		4
3	1	237	8.09	8.1	29.45	25.15	12.68	65baf936e583360a6ca9348ba36c7e88	65baf936e583360a6ca9348ba36c7e88		4
3	1	238	8.07	8.13	12.88	11.67	10.06	7a02aba2b1b9671485bc8ec977ee40c2	7a02aba2b1b9671485bc8ec977ee40c2		4
3	1	238	0	6.4	10.67	9.486	7.905	eb43ab4d9dd1e2bcb68b6a9de66f529e	eb43ab4d9dd1e2bcb68b6a9de66f529e		3
3	1	238	0	6.03	10.64	9.438	7.831	aae7ee80cbbff06f4c33f3337c884656	aae7ee80cbbff06f4c33f3337c884656		3
3	1	239	8.05	8.15	16.67	16.67	14.64	89ddc4e61c9887588868f9f9edd566cf	89ddc4e61c9887588868f9f9edd566cf		7
3	1	240	8.01	8.01	54.14	47.13	42.04	895b4c551fa9725eede125aa6e057938	895b4c551fa9725eede125aa6e057938		7
3	1	241	8	8.05	62.01	62.01	62.01	3cf3a901e777aa3bd916aac501d2cfb0	3cf3a901e777aa3bd916aac501d2cfb0		6
3	1	242	8	8.01	25.77	25.77	25.77	83c7e5400c2e2b8f69e4f0095882e5f8	83c7e5400c2e2b8f69e4f0095882e5f8		9
3	1	243	8	8	51.81	40.96	31.33	287e5ecb1c8740017c25420ff9e67651	287e5ecb1c8740017c25420ff9e67651		8
3	1	244	8	8	18.1	15.24	15.24	8088429310337351e3f55ca4237bd1f4	8088429310337351e3f55ca4237bd1f4		8
3	1	245	8	8	18.16	13.28	13.28	03be91a7fd8e352d650cf555727c28aa	03be91a7fd8e352d650cf555727c28aa		4
3	1	246	8	8	29.41	29.41	29.41	acdfc9b940961295777a8585ed22b1dd	acdfc9b940961295777a8585ed22b1dd		4
3	1	247	8	8	30	30	30	a794e239966ef6e2285642dd3c951cb1	a794e239966ef6e2285642dd3c951cb1		4
3	1	247	0	6	12.18	10.36	10.36	4e7312469c4c331865ccc5d55c2b9b3e	4e7312469c4c331865ccc5d55c2b9b3e		3
3	1	248	8	8	38.79	38.79	38.79	83b9362de6a3eeab78b8bf40b5b3d898	83b9362de6a3eeab78b8bf40b5b3d898		4
3	1	249	8	8	18.18	18.18	18.18	7ea5587d067373526d1f7cc1c2e2ed04	7ea5587d067373526d1f7cc1c2e2ed04		4
3	1	250	7.98	8.05	62.64	56.04	56.04	a59748cacf0a4595992733309cce3a5c	a59748cacf0a4595992733309cce3a5c		8
3	1	251	7.86	8.12	29.36	29.36	23.4	8a15f9efa45c5156025d2460e59b7e29	8a15f9efa45c5156025d2460e59b7e29		10
3	1	251	0.02	6.99	35.2	31.28	23.46	2ab1edf135814001b60433a699aa14b6	2ab1edf135814001b60433a699aa14b6		8
3	1	252	7.81	7.9	8.671	6.069	4.913	bc5ef224c1c3e1a4700677ee70e2ae10	bc5ef224c1c3e1a4700677ee70e2ae10		4
3	1	253	7.77	14.3	18.31	17.27	16.06	24ada558d9622f33dc99d68f51673f1d	24ada558d9622f33dc99d68f51673f1d		11
3	1	254	7.75	11.97	31.83	28.12	28.12	97a83f5246a95b456f8fd1d9f229b3f8	97a83f5246a95b456f8fd1d9f229b3f8		20
3	1	255	7.68	11.89	37.89	37.89	37.89	6ca375c4e8ac966c275249d21945e611	6ca375c4e8ac966c275249d21945e611		7
3	1	256	7.67	7.76	26.63	24.87	24.87	f7019c740bd805ee74a81a44982318b6	f7019c740bd805ee74a81a44982318b6		8
3	1	257	7.67	7.73	10.4	9.006	9.006	a5735541ae9c78206702e18d233b4899	a5735541ae9c78206702e18d233b4899		4
3	1	257	0	7.73	11.11	9.619	9.619	8fa22dff35570c062d0ce2e9d98dea80	8fa22dff35570c062d0ce2e9d98dea80		4
3	1	257	0	6.11	9.318	7.82	7.82	aeb7fdb8527227160a24609a1ea50c9c	aeb7fdb8527227160a24609a1ea50c9c		3
3	1	258	7.63	7.82	11.14	11.14	8.999	de528d5ba0c8060f112f4d6b48892afc	de528d5ba0c8060f112f4d6b48892afc		6
3	1	259	7.61	7.79	47.62	47.62	35.37	e8f880645abbc17ccdf009718a6178d8	e8f880645abbc17ccdf009718a6178d8		9
3	1	260	7.58	7.73	14.71	11.03	11.03	6c061485e59c5bfd748318484d168868	6c061485e59c5bfd748318484d168868		5
3	1	261	7.58	7.67	42.7	34.83	34.83	510ae1e3e39182e858ebc171120608b1	510ae1e3e39182e858ebc171120608b1		5
3	1	262	7.57	7.7	21.36	21.36	18.45	2d37e86f86d8f36814d4ce14c3ff7e8f	2d37e86f86d8f36814d4ce14c3ff7e8f		4
3	1	263	7.56	7.74	26.25	21.25	17.5	1a42c9a30f90d42c712c0d9a594bc6bf	1a42c9a30f90d42c712c0d9a594bc6bf		5
3	1	264	7.52	12.04	16.15	16.15	16.15	a3b9747b91bdca87a9cec61281895da8	a3b9747b91bdca87a9cec61281895da8		15
3	1	265	7.49	7.61	28.14	28.14	20.53	07c1fce1e1b1e54aa116f89477b76e79	07c1fce1e1b1e54aa116f89477b76e79		7
3	1	266	7.44	7.68	20	20	18.14	921339d3daf2582f4a5395ec5f12d250	921339d3daf2582f4a5395ec5f12d250		6
3	1	267	7.43	7.56	26.87	26.87	26.87	ac85df2f60cd01fc865d174b1100b30c	ac85df2f60cd01fc865d174b1100b30c		5
3	1	268	7.41	7.5	15.19	13.7	9.259	f1b51f9208a11582de048232c1af33ca	f1b51f9208a11582de048232c1af33ca		4
3	1	269	7.38	7.54	10.05	8.896	7.578	07764b533fe708d0c9f89dbd0f5ad5a0	07764b533fe708d0c9f89dbd0f5ad5a0		4
3	1	270	7.37	7.53	33.33	29.11	23.63	f921051ae1b88620d0941d36514b854d	f921051ae1b88620d0941d36514b854d		4
3	1	271	7.3	7.34	18.69	15.57	15.57	6111156591fa312eb205a3e77fbd8587	6111156591fa312eb205a3e77fbd8587		4
3	1	272	7.27	9.74	29.23	23.5	23.21	b6324b6380a0a381aee0d2aa76e5588a	b6324b6380a0a381aee0d2aa76e5588a		13
3	1	273	7.26	7.34	23.4	15.43	15.43	dcdb68a965bfe5a62f4cfab17e335294	dcdb68a965bfe5a62f4cfab17e335294		4
3	1	273	0	7.33	19.3	15.55	15.55	288f1ef71f722edd5a1ac8e645fdf3fe	288f1ef71f722edd5a1ac8e645fdf3fe		4
3	1	273	0	5.23	16.44	9.491	9.491	c7c8adb10dd2286728d50e69f383bc3c	c7c8adb10dd2286728d50e69f383bc3c		3
3	1	274	7.26	7.33	23.68	21.93	10.18	dea9d29daeafab6ca1ed9d3c0e741175	dea9d29daeafab6ca1ed9d3c0e741175		5
3	1	275	7.24	7.34	12.93	11.16	7.299	356589a5c8a06532664eee981c091c27	356589a5c8a06532664eee981c091c27		5
3	1	276	7.22	7.3	28.9	25.23	17.89	3bb84e250d576aedaa8d71bfc4b1328d	3bb84e250d576aedaa8d71bfc4b1328d		3
3	1	277	7.12	7.25	11.62	8.667	7.429	60eef28ae7e83061b8ed038f0ef4fb46	60eef28ae7e83061b8ed038f0ef4fb46		5
3	1	278	7.12	7.25	11.97	11.97	9.024	1cd09d5c7df35b3bdf5d3e0acd5e9b52	1cd09d5c7df35b3bdf5d3e0acd5e9b52		4
3	1	279	7.09	7.13	22.12	22.12	22.12	e852edbec33da4adcc1e48feb9f98b6a	e852edbec33da4adcc1e48feb9f98b6a		5
3	1	280	7.08	7.17	15.07	15.07	15.07	d650b85921c71cec98cbefeecf5b4d51	d650b85921c71cec98cbefeecf5b4d51		6
3	1	280	0	5.29	20.95	20.95	18.24	1477e1ca0f23a9d36575ade9c6bc5f4a	1477e1ca0f23a9d36575ade9c6bc5f4a		4
3	1	280	0	5.29	10.91	10.91	8	fd8299621f891fc9f93218c09749fb61	fd8299621f891fc9f93218c09749fb61		3
3	1	280	0	5.25	10.31	9.063	6.875	aada35fc6ad21acdf2d8d63c87fb771f	aada35fc6ad21acdf2d8d63c87fb771f		3
3	1	281	7.06	7.11	11.11	9.967	8.17	31fd06d4224912e5468d133d59f5260f	31fd06d4224912e5468d133d59f5260f		4
3	1	282	7.06	7.1	13.1	9.453	9.453	af359cf8b74b2a197367278faea425b0	af359cf8b74b2a197367278faea425b0		6
3	1	283	7.04	7.35	27.53	20.45	17	8609ae5df3c319149c8554c0b6c4b4d3	8609ae5df3c319149c8554c0b6c4b4d3		6
3	1	284	7.02	7.07	4.674	3.936	3.813	d196ff62ffea9b469f1a87f5b5868aa6	d196ff62ffea9b469f1a87f5b5868aa6		3
3	1	285	7.01	7.06	7.528	7.528	7.528	7374689d97fd312ff59dffb6b20a2d4e	7374689d97fd312ff59dffb6b20a2d4e		4
3	1	285	0.04	5.17	9.38	9.38	8.081	71ea2f07c0198f54a83b8e1b9b1799fa	71ea2f07c0198f54a83b8e1b9b1799fa		4
3	1	285	0	6.77	9.167	9.167	8.214	aa52daa0079dc1bf3deb4b9fd706e721	aa52daa0079dc1bf3deb4b9fd706e721		5
3	1	285	0	5.41	7.376	7.376	6.241	b77aed464eb0feb43e63c5e84bc1248d	b77aed464eb0feb43e63c5e84bc1248d		3
3	1	285	0	5.02	9.673	9.673	9.673	ea77f7c6c2fe8a93bf5f289738be4b65	ea77f7c6c2fe8a93bf5f289738be4b65		4
3	1	285	0	4.99	9.659	6.25	6.25	99a4c3b69d39e0ee36cdc6682fa34bd3	99a4c3b69d39e0ee36cdc6682fa34bd3		3
3	1	285	0	4.99	8.646	6.34	6.34	127529fa9e4f7c99efff4b87cf7108a8	127529fa9e4f7c99efff4b87cf7108a8		3
3	1	285	0	4.99	6.322	6.322	6.322	e11f0ae61c789ca79f47bc9bdee43bbf	e11f0ae61c789ca79f47bc9bdee43bbf		3
3	1	285	0	4.99	6.223	6.223	6.223	dfc9fd2ccd24d6b758e1f5fecb578537	dfc9fd2ccd24d6b758e1f5fecb578537		3
3	1	286	7	7.05	25.84	22.47	22.47	a119666953bff2c7dac99b876be028af	a119666953bff2c7dac99b876be028af		8
3	1	287	7	7.05	40.88	40.88	40.88	13a1599e59c7db70bfe2bf9c1d6ae5f1	13a1599e59c7db70bfe2bf9c1d6ae5f1		7
3	1	288	6.93	7.07	23.5	22.26	15.55	1f0a433cd648b72dddc5d3cf35f46f28	1f0a433cd648b72dddc5d3cf35f46f28		5
3	1	289	6.91	7.08	15.9	15.9	13.73	8c4bbb7a0ed002a2db508a99d73d38b9	8c4bbb7a0ed002a2db508a99d73d38b9		4
3	1	289	0	7.08	14.57	14.57	12.58	7e98c58e7962bbb6be24cdcbbab2042c	7e98c58e7962bbb6be24cdcbbab2042c		4
3	1	290	6.89	6.97	20.15	20.15	17.96	e48cf6bc3b0d3ea00edc1912ba711d37	e48cf6bc3b0d3ea00edc1912ba711d37		5
3	1	291	6.88	7.01	41.06	36.71	36.71	93d0b4993b36d27a8b19c303e328902b	93d0b4993b36d27a8b19c303e328902b		8
3	1	292	6.84	12.18	29.2	29.2	26.28	d56b50ab2f72cc760d1291ae9a84f2c3	d56b50ab2f72cc760d1291ae9a84f2c3		12
3	1	293	6.82	7.58	23.09	21.25	16.63	3e93d4ad52be6dbac857797e4cc86314	3e93d4ad52be6dbac857797e4cc86314		4
3	1	293	0	4.96	12.67	12.67	8.222	458fc9d5f2b5830597a16bfe196760d5	458fc9d5f2b5830597a16bfe196760d5		2
3	1	294	6.82	6.87	19	16.74	16.74	03748540213abb741adea7b756280744	03748540213abb741adea7b756280744		5
3	1	295	6.81	6.92	14.91	12.61	10.78	24c26ac065edc16a7992f6ce13472a5e	24c26ac065edc16a7992f6ce13472a5e		4
3	1	295	0	5.94	13.27	10.81	8.845	6dd27e22e9a21ed823675f0382166f67	6dd27e22e9a21ed823675f0382166f67		3
3	1	296	6.8	6.9	12.84	12.84	12.84	ad60df37da9f1ced81681619500c91a3	ad60df37da9f1ced81681619500c91a3		5
3	1	297	6.78	6.91	9.506	6.844	6.844	4f670deff99784d1e0ccd48c5f61f80d	4f670deff99784d1e0ccd48c5f61f80d		4
3	1	297	0.02	6.78	12.9	12.9	11.38	ee08519a487799eb904d0b048db9a8bf	ee08519a487799eb904d0b048db9a8bf		7
3	1	298	6.77	6.85	9.513	9.513	7.425	18b6427650ea3ab4e83a75572f88ed27	18b6427650ea3ab4e83a75572f88ed27		3
3	1	299	6.76	10.58	23.02	20.23	16.98	876c99fb89172db952be63b895f07ba0	876c99fb89172db952be63b895f07ba0		13
3	1	300	6.76	6.8	17.62	17.62	15.24	ab015ae127f9d4bc571027103249a75f	ab015ae127f9d4bc571027103249a75f		4
3	1	301	6.75	6.85	57.02	57.02	57.02	0623147dd33a7a6ad32bf0d0361a3406	0623147dd33a7a6ad32bf0d0361a3406		4
3	1	302	6.72	6.9	24.74	17.77	14.98	661287b2286bec63a51f19a68964f73a	661287b2286bec63a51f19a68964f73a		4
3	1	303	6.72	6.84	25.21	22.22	22.22	d73082a344bc08383fbb4bbac73dbc94	d73082a344bc08383fbb4bbac73dbc94		4
3	1	304	6.71	6.83	18.18	15.25	13.2	c1884b7b89d17567619b84085d3a8a3c	c1884b7b89d17567619b84085d3a8a3c		4
3	1	305	6.69	6.83	10.44	10.44	6.959	9fc86fac4665eaa84783201a4563f189	9fc86fac4665eaa84783201a4563f189		3
3	1	306	6.64	6.8	41.34	38.19	32.28	2040a74ad2dd09afcc8f622603efbe38	2040a74ad2dd09afcc8f622603efbe38		6
3	1	307	6.58	6.82	24.43	21.82	7.492	3cc907e9b5ad7b0038ddf0fc3fa712f8	3cc907e9b5ad7b0038ddf0fc3fa712f8		2
3	1	308	6.51	6.64	20.39	16.67	14.29	789bf363ea5eee02fb966d9dd86059f1	789bf363ea5eee02fb966d9dd86059f1		7
3	1	309	6.51	6.54	12.47	12.47	10.55	ffc89ab6c51969f277f4120375fd2126	ffc89ab6c51969f277f4120375fd2126		4
3	1	310	6.5	6.75	22.4	18.74	8.961	e33f7f61908b6e3af961b9f4037ba0d7	e33f7f61908b6e3af961b9f4037ba0d7		3
3	1	311	6.49	6.62	13.52	13.52	8.958	6663973d4561fb4f53f6d6a83ab2b5e6	6663973d4561fb4f53f6d6a83ab2b5e6		4
3	1	312	6.49	6.54	38.28	38.28	32.03	828dcae36f55e91dcb81fa04a82547aa	828dcae36f55e91dcb81fa04a82547aa		7
3	1	313	6.46	10.09	19.2	17.18	13.16	d2e68a24350169188425651314e03827	d2e68a24350169188425651314e03827		5
3	1	313	0	6.76	12.19	10.1	8.381	451dac2f4f1f6dc098e55c13301e1b8a	451dac2f4f1f6dc098e55c13301e1b8a		3
3	1	314	6.42	6.58	25	19.83	19.83	23bbab54fdfc2adf8ba5d99eb93fcd44	23bbab54fdfc2adf8ba5d99eb93fcd44		4
3	1	314	0	6.58	19.17	19.17	19.17	711ce7c5bd73a5fde2e18b28d0c30200	711ce7c5bd73a5fde2e18b28d0c30200		4
3	1	314	0	5.36	15.89	15.89	15.89	70550a25019a91bc6678372a03d64dae	70550a25019a91bc6678372a03d64dae		3
3	1	314	0	5.36	15.89	15.89	15.89	389a634c7eab2a929630f14883b1e439	389a634c7eab2a929630f14883b1e439		3
3	1	314	0	4.59	25.36	25.36	25.36	1eccff8126fd5c3941bc22a5230eacd1	1eccff8126fd5c3941bc22a5230eacd1		3
3	1	314	0	4.29	33.66	33.66	33.66	3acbce461ff756245c7e07d3075b645a	3acbce461ff756245c7e07d3075b645a		3
3	1	314	0	4.29	18.28	18.28	18.28	1625b8ac0c7a0dfe300e18ef55c39dcf	1625b8ac0c7a0dfe300e18ef55c39dcf		3
3	1	314	0	3.94	15.89	15.89	15.89	2d12e566eb2d4b50eb7999ebd7ca9a44	2d12e566eb2d4b50eb7999ebd7ca9a44		3
3	1	315	6.41	6.45	47.83	42.03	36.23	f46f6232c61a41c8c65f60ac5e01779a	f46f6232c61a41c8c65f60ac5e01779a		6
3	1	316	6.37	10.34	14.58	14.58	14.58	df185e06f254edd2ad455bdab9a1555d	df185e06f254edd2ad455bdab9a1555d		8
3	1	316	0	7.09	9.193	9.193	9.193	172ec40775fe9f2accc4e07bd34d7243	172ec40775fe9f2accc4e07bd34d7243		7
3	1	317	6.36	24.92	37.8	37.8	34.13	544afe40f5fbfd496996112680e1e2c6	544afe40f5fbfd496996112680e1e2c6		15
3	1	318	6.34	6.36	34.29	34.29	20.71	b5ec0574c536c1dabac895df63ff68c7	b5ec0574c536c1dabac895df63ff68c7		3
3	1	318	0	6.01	24.71	24.71	24.71	5491d5df37f6a49dc3aab9caf178e25a	5491d5df37f6a49dc3aab9caf178e25a		5
3	1	318	0	6	18.24	18.24	18.24	e29b4f00b398969581a1861070ab00f2	e29b4f00b398969581a1861070ab00f2		3
3	1	318	0	6	20	20	20	7e2a791f01be4783f4853af74b5680d3	7e2a791f01be4783f4853af74b5680d3		3
3	1	318	0	6	20.71	20.71	20.71	0406631c25b70fc7042464e5ac2e0668	0406631c25b70fc7042464e5ac2e0668		3
3	1	319	6.32	6.35	28.92	28.92	26.1	e9a03ce03c09082e5bad994bab54c41b	e9a03ce03c09082e5bad994bab54c41b		7
3	1	320	6.32	6.34	25.89	25.89	22.77	09e8d3a1a51a3243dd083766b853ce67	09e8d3a1a51a3243dd083766b853ce67		3
3	1	321	6.3	6.46	42.86	42.02	42.02	a27d75f2965e88281ff6718cb48245bb	a27d75f2965e88281ff6718cb48245bb		5
3	1	322	6.29	6.39	20.94	16.42	14.53	9da99a93a0ed2eb71a021eddd12374c0	9da99a93a0ed2eb71a021eddd12374c0		5
3	1	323	6.29	6.35	6.981	6.981	5.682	6d92c641f8d940227ed701c16931ec20	6d92c641f8d940227ed701c16931ec20		3
3	1	323	0	5.96	13.97	11.11	11.11	9bd73bc8aa9ed5d942910bfe0b92588b	9bd73bc8aa9ed5d942910bfe0b92588b		3
3	1	323	0	2.35	9.904	9.904	7.348	ac7a2416f1f57c7c7dd113b65b16ce02	ac7a2416f1f57c7c7dd113b65b16ce02		2
3	1	324	6.29	6.31	25.65	15.71	13.35	11a31f7857e45ffcf03d8e38a5b71436	11a31f7857e45ffcf03d8e38a5b71436		4
3	1	325	6.27	6.37	14.91	14.91	9.291	6fd9f7feedfc0d32db7d2ec24c63447e	6fd9f7feedfc0d32db7d2ec24c63447e		5
3	1	325	0	4.79	18.26	18.26	11.99	0f41f4c3d43e5db30c20189074f904ca	0f41f4c3d43e5db30c20189074f904ca		5
3	1	326	6.26	6.44	12.3	9.565	6.957	ffafaa13663a037c1b3f0801b0621e4f	ffafaa13663a037c1b3f0801b0621e4f		4
3	1	327	6.25	6.35	12.4	12.4	12.4	b99c91ede92b4e8eb301619037076857	b99c91ede92b4e8eb301619037076857		4
3	1	327	0	3.55	9.863	9.863	9.863	f7a2209d5db52764c53670762c329e1b	f7a2209d5db52764c53670762c329e1b		3
3	1	328	6.23	6.33	13.84	13.84	11.95	62a1940b96e8cad4a60d068b41f6d900	62a1940b96e8cad4a60d068b41f6d900		4
3	1	328	0	5.11	8.8	8.8	4.2	8597aa44d2be0eef5aecbb11c8382e51	8597aa44d2be0eef5aecbb11c8382e51		2
3	1	329	6.2	6.3	20.47	20.47	16.74	ec5c0e9255e72eb672fdeba62c3d4128	ec5c0e9255e72eb672fdeba62c3d4128		4
3	1	330	6.19	6.36	19.81	17.95	12.59	6e9743c7c250fda7dcf2cea952ebcbe0	6e9743c7c250fda7dcf2cea952ebcbe0		4
3	1	331	6.19	6.28	19.06	19.06	14.92	1acde8e40220ff9831d8d6884fb09b98	1acde8e40220ff9831d8d6884fb09b98		4
3	1	332	6.15	6.22	23.3	21.12	10.19	77117bfcd301fa41263302d4a7f37ced	77117bfcd301fa41263302d4a7f37ced		3
3	1	333	6.13	6.21	43.97	43.97	43.97	c0792dbc51e310c966a4fc599b914b4c	c0792dbc51e310c966a4fc599b914b4c		5
3	1	334	6.12	6.14	21.14	10.84	10.84	b5a0a92b389396fb50ba95d9f4d10564	b5a0a92b389396fb50ba95d9f4d10564		3
3	1	334	0	6.14	17.11	8.772	8.772	4330715c19c02ac9ae963fb160331380	4330715c19c02ac9ae963fb160331380		3
3	1	335	6.11	6.13	34.24	29.35	22.28	4d00954fefe76e5bdaa1f58e79691c79	4d00954fefe76e5bdaa1f58e79691c79		3
3	1	336	6.1	6.36	12.39	12.39	8.333	7b6bc6c67f5653d7261f4555581a07a9	7b6bc6c67f5653d7261f4555581a07a9		4
3	1	337	6.08	6.08	31.54	25.31	21.99	1d12a223fce1fc7c18c9a0dc93f6a95e	1d12a223fce1fc7c18c9a0dc93f6a95e		5
3	1	338	6	24.01	15.71	13.24	12	d0585e221b58bb93b6c40562a1512a26	d0585e221b58bb93b6c40562a1512a26		12
3	1	338	0.04	15.66	11.25	10.71	8.263	75463e525af165108dec9508733af7e7	75463e525af165108dec9508733af7e7		9
3	1	338	0	9.96	7.889	5.866	5.327	1720aec11166bf85583581c821ed9481	1720aec11166bf85583581c821ed9481		5
3	1	339	6	6	20.1	15.69	12.99	e8e1480e8f40f84e49424619dea54faf	e8e1480e8f40f84e49424619dea54faf		3
3	1	340	6	6	51.58	42.11	33.68	76cac77ec7ae9f8d7ca9b9893cdff1f7	76cac77ec7ae9f8d7ca9b9893cdff1f7		7
3	1	341	6	6	34.38	34.38	34.38	f9956df6bc11dde1188bb4c798367286	f9956df6bc11dde1188bb4c798367286		4
3	1	342	6	6	35.42	35.42	32.64	c2f1c5d609635756116bd3c525fa3368	c2f1c5d609635756116bd3c525fa3368		3
3	1	342	0	6	33.77	33.77	31.13	03eb62a425664a26574ab318bec776b9	03eb62a425664a26574ab318bec776b9		3
3	1	343	6	6	11.67	8.833	8.833	bbb9334d26fbace138d50297022df825	bbb9334d26fbace138d50297022df825		3
3	1	343	0	6	12.62	12.62	8.833	8434835ecb114a56b133f2e783da8784	8434835ecb114a56b133f2e783da8784		3
3	1	343	0	6	12.58	12.58	8.805	351f5a0c61b47299a6aadc23a7ef2d8f	351f5a0c61b47299a6aadc23a7ef2d8f		3
3	1	343	0	6	8.833	8.833	8.833	9983f3339756a8c5fc3ed947c26da231	9983f3339756a8c5fc3ed947c26da231		3
3	1	343	0	4	6.625	6.625	6.625	c99b7c9d68b2d5174358fd8807c86b5b	c99b7c9d68b2d5174358fd8807c86b5b		2
3	1	343	0	4	21.28	21.28	21.28	a3bc9725d33c192e985fbd3f58f7a380	a3bc9725d33c192e985fbd3f58f7a380		2
3	1	344	6	6	19.09	19.09	19.09	510c9b97e9112bb4bd19cf0d3265c377	510c9b97e9112bb4bd19cf0d3265c377		8
3	1	345	6	6	18.93	13.57	13.57	19b51cf618e8139d296117283a048d3e	19b51cf618e8139d296117283a048d3e		3
3	1	346	6	6	36.27	36.27	36.27	db8f9e785f3a4d27dcdadf670c223704	db8f9e785f3a4d27dcdadf670c223704		3
3	1	346	0	4	25.24	25.24	25.24	fcd576b3ee5c0de6baebc800031e2ee5	fcd576b3ee5c0de6baebc800031e2ee5		2
3	1	346	0	4	25.24	25.24	25.24	fabdd4dfafa3030329236096c8f7d005	fabdd4dfafa3030329236096c8f7d005		2
3	1	346	0	4	26	26	26	a9e32b47c1d69e5dd1edf8a76ad7994e	a9e32b47c1d69e5dd1edf8a76ad7994e		2
3	1	346	0	4	26	26	26	075b58e5df5ad7644b6307b579e4ee6f	075b58e5df5ad7644b6307b579e4ee6f		2
3	1	346	0	4	19.85	19.85	19.85	0038c29308b5530ba6795410316ec558	0038c29308b5530ba6795410316ec558		2
3	1	347	6	6	27.1	27.1	27.1	d08cb3c3687b8b26bf72934c60ee9b16	d08cb3c3687b8b26bf72934c60ee9b16		3
3	1	348	6	6	16.73	16.73	16.73	94e18b552026bbe4b5eae3b6d16d36cc	94e18b552026bbe4b5eae3b6d16d36cc		3
3	1	349	6	6	10.33	10.33	10.33	69b53192ee567705e0a71b7be1b4a3a2	69b53192ee567705e0a71b7be1b4a3a2		3
3	1	349	0	4	7.583	7.583	7.583	f906a098fb52faaa6904cbf792dbd287	f906a098fb52faaa6904cbf792dbd287		2
3	1	349	0	4	7.373	7.373	7.373	e51bdbbf4c6ecb9ef0b11452f616bb74	e51bdbbf4c6ecb9ef0b11452f616bb74		2
3	1	349	0	4	7.547	7.547	7.547	8306a90a0786dcabd75778b398b73347	8306a90a0786dcabd75778b398b73347		2
3	1	349	0	4	7.529	7.529	7.529	6a303137527237b78299a79db5b971ba	6a303137527237b78299a79db5b971ba		2
3	1	349	0	4	11.43	11.43	11.43	2901f0bac6b1f5234173c7521632c1f1	2901f0bac6b1f5234173c7521632c1f1		2
3	1	350	5.97	6.01	24.74	24.74	17.01	ec213afab0a5d4ed36ad840cbd834b90	ec213afab0a5d4ed36ad840cbd834b90		4
3	1	351	5.96	6.14	39.8	35.82	25.87	a9a7cec2db0d07e32158bb94789340e4	a9a7cec2db0d07e32158bb94789340e4		6
3	1	352	5.92	11.78	52.96	48.08	48.08	d476daa0cbcfcc2f01fc19dc1a4e93c2	d476daa0cbcfcc2f01fc19dc1a4e93c2		24
3	1	353	5.92	6.01	7.912	6.874	6.874	6e9e17d737f2a276472c0c7d0c14bb02	6e9e17d737f2a276472c0c7d0c14bb02		5
3	1	354	5.89	6	13.03	13.03	9.188	dfb14bf5c122e7d49cc19c6d9b16d9df	dfb14bf5c122e7d49cc19c6d9b16d9df		3
3	1	354	0	5.77	12.81	12.81	10.59	67d26b5d73be37c5ab6297c5a8ded273	67d26b5d73be37c5ab6297c5a8ded273		3
3	1	355	5.89	5.96	8.23	4.503	4.503	f0722d5530f1071620924034e5b10474	f0722d5530f1071620924034e5b10474		3
3	1	356	5.86	5.92	18.36	12.46	12.46	2925e014d2be6e59e23666aef0c7b386	2925e014d2be6e59e23666aef0c7b386		3
3	1	357	5.84	5.98	36.24	31.54	31.54	bdd1837477284f0c3f04676be101aa66	bdd1837477284f0c3f04676be101aa66		5
3	1	358	5.83	5.89	25.89	22.34	22.34	7c4588bd27fe2ca51de1c7a0944653bb	7c4588bd27fe2ca51de1c7a0944653bb		3
3	1	359	5.82	5.89	22.51	15.5	15.5	8adaeea8079b176ffbb40592b237d44f	8adaeea8079b176ffbb40592b237d44f		3
3	1	359	0	5.89	13.46	13.46	13.46	711dccf9154f350bef0163665081304c	711dccf9154f350bef0163665081304c		3
3	1	359	0	4	10	10	10	fd70938eb368134584d68f18d2b13e4b	fd70938eb368134584d68f18d2b13e4b		2
3	1	359	0	4	11.72	11.72	11.72	bab6d32ad108cd69a03101297bcee915	bab6d32ad108cd69a03101297bcee915		2
3	1	359	0	4	11.68	11.68	11.68	0fd6b18dc874d55890ce34fc7f977003	0fd6b18dc874d55890ce34fc7f977003		2
3	1	359	0	4	11.68	11.68	11.68	037018b3897cab767f1090ef1d047a18	037018b3897cab767f1090ef1d047a18		2
3	1	360	5.82	5.89	7.86	7.86	7.86	ec450ec403ea9adb8c23344f8d4afbad	ec450ec403ea9adb8c23344f8d4afbad		3
3	1	360	0	4	5.507	5.507	5.507	11ce8c770bd63369746dba3e471fe6fb	11ce8c770bd63369746dba3e471fe6fb		2
3	1	361	5.82	5.89	9.501	9.501	9.501	cf3b15a6ba83255e686e366f9445fccf	cf3b15a6ba83255e686e366f9445fccf		3
3	1	362	5.82	5.89	8.259	8.259	8.259	0ac614393670853f347482c8413badad	0ac614393670853f347482c8413badad		3
3	1	363	5.8	5.85	8.087	8.087	8.087	58cbcc39616e662170279b503d07e27b	58cbcc39616e662170279b503d07e27b		3
3	1	363	0	4	9.836	9.836	9.836	ba27af29a027baeeba7707a42f580ba1	ba27af29a027baeeba7707a42f580ba1		2
3	1	364	5.78	5.95	16.3	13.83	8.889	f4688bae6b6964451540843e77b51958	f4688bae6b6964451540843e77b51958		3
3	1	365	5.75	5.93	28.37	28.37	23.56	dd9437fd0bb7a338c0bc21c311e9e13c	dd9437fd0bb7a338c0bc21c311e9e13c		6
3	1	366	5.75	5.83	19.16	19.16	14.97	0071674bdd9634e4dfe47e598f17e8ff	0071674bdd9634e4dfe47e598f17e8ff		3
3	1	366	0	5.6	14.97	14.97	14.97	87371fb49a914c6743e7fb60b238008d	87371fb49a914c6743e7fb60b238008d		3
3	1	366	0	4.2	14.97	14.97	10.78	ce95d400ed307c903576dbde21e8c385	ce95d400ed307c903576dbde21e8c385		2
3	1	367	5.74	5.93	24.72	21.77	15.13	22d21b1fcb79132103cc7a67cca3a974	22d21b1fcb79132103cc7a67cca3a974		4
3	1	368	5.7	5.74	37.93	37.93	37.93	e74d66efff6bc9b157452939c29845d3	e74d66efff6bc9b157452939c29845d3		3
3	1	369	5.66	5.81	37.9	27.82	14.92	e26667999c0630b16abd2549cbddcbe4	e26667999c0630b16abd2549cbddcbe4		3
3	1	370	5.66	5.72	29.52	29.52	29.52	a9eaa1908bb533db6018521faf0e947f	a9eaa1908bb533db6018521faf0e947f		3
3	1	371	5.64	5.79	7.798	7.064	3.211	77f835ec7077665c590983b5b2f3e28b	77f835ec7077665c590983b5b2f3e28b		3
3	1	372	5.64	5.7	3.722	3.722	3.722	dff3846207b73953307fe40e65ea23fc	dff3846207b73953307fe40e65ea23fc		3
3	1	373	5.64	5.7	7.292	7.292	7.292	86ac2e6eb03254bb464a67cb616c84aa	86ac2e6eb03254bb464a67cb616c84aa		3
3	1	374	5.57	7.81	10.2	10.2	10.2	065b4061b81120e990b7b2218f467447	065b4061b81120e990b7b2218f467447		5
3	1	374	0.04	12.54	14.81	12.41	10.38	f7d20af947f7c49d3aedec06b8f08654	f7d20af947f7c49d3aedec06b8f08654		6
3	1	374	0	8	9.929	9.929	9.929	eee00176727ef4b1ee5cb3ca3241b70a	eee00176727ef4b1ee5cb3ca3241b70a		4
3	1	375	5.57	5.65	12.29	12.29	8.6	27bc14cf9af6b63d1599f2bd80b02211	27bc14cf9af6b63d1599f2bd80b02211		5
3	1	376	5.56	5.62	31.03	31.03	31.03	3431407f96a265c62d6071abff224f6e	3431407f96a265c62d6071abff224f6e		4
3	1	377	5.55	12.37	26.24	26.24	26.24	50655a62cd1ba7e729120e86560c00b0	50655a62cd1ba7e729120e86560c00b0		13
3	1	378	5.55	5.68	24.88	24.88	24.88	2a07f46ec719f340f093d80dd6a67338	2a07f46ec719f340f093d80dd6a67338		4
3	1	379	5.55	5.6	4.75	4.071	3.138	705cb92513dcc7231ef78675b0713ffb	705cb92513dcc7231ef78675b0713ffb		3
3	1	380	5.54	9.83	20.21	17.44	15.54	bbc4f1025553d0dcbda743e1c0d138aa	bbc4f1025553d0dcbda743e1c0d138aa		5
3	1	381	5.53	5.64	9.494	8.354	4.43	5bf49820cf70d5bd30f8fb14e9a40455	5bf49820cf70d5bd30f8fb14e9a40455		3
3	1	382	5.53	5.62	23.75	18.73	16.09	7eda784ac0d4ae0494f0bf4dcaf89587	7eda784ac0d4ae0494f0bf4dcaf89587		4
3	1	383	5.51	10.58	17.45	17.45	15.6	9d1f4dcd7ea605eac6c591e65210243c	9d1f4dcd7ea605eac6c591e65210243c		7
3	1	383	0	3.96	36.36	36.36	33.64	068a45629352bc0c6a5616038893ccf8	068a45629352bc0c6a5616038893ccf8		3
3	1	384	5.51	8.47	19.59	19.59	19.59	753a239189e1d06f034c2e134429d540	753a239189e1d06f034c2e134429d540		5
3	1	385	5.47	5.52	20.34	20.34	20.34	f71e96a5ad629092c2e0c28028dff9ae	f71e96a5ad629092c2e0c28028dff9ae		3
3	1	385	0	3.45	10	10	10	ec630d51e45d8c8703cd90a9abdbaa72	ec630d51e45d8c8703cd90a9abdbaa72		2
3	1	385	0	3.45	10	10	10	9ab7d2135e3e4b474cc1b576b7b7c9c4	9ab7d2135e3e4b474cc1b576b7b7c9c4		2
3	1	385	0	3.45	8.904	8.904	8.904	0ff6ff8ce5daa90e1c5792cb569e4e07	0ff6ff8ce5daa90e1c5792cb569e4e07		2
3	1	386	5.46	5.55	15.01	15.01	6.232	29ba26c9c671d2c2eae9941d11130647	29ba26c9c671d2c2eae9941d11130647		2
3	1	386	0	5.54	20.38	20.38	10.43	dbb38fd02e340772f73b28612e085da8	dbb38fd02e340772f73b28612e085da8		2
3	1	387	5.46	5.51	12.23	10.05	10.05	201b0fd93a729928b138415200228fa3	201b0fd93a729928b138415200228fa3		3
3	1	388	5.43	5.48	9.538	9.538	9.538	32f570477686937ab58fdeb1fd549719	32f570477686937ab58fdeb1fd549719		4
3	1	388	0.03	3.54	8.307	8.307	5.431	bf55f81f8a3d552b5c02f02f32586a74	bf55f81f8a3d552b5c02f02f32586a74		3
3	1	388	0.03	3.54	8.202	8.202	5.363	4d722e76463555f50d66466cb067a9a4	4d722e76463555f50d66466cb067a9a4		3
3	1	388	0.03	3.54	10.69	10.69	7.862	13aea9204552776027f89f7104dec315	13aea9204552776027f89f7104dec315		2
3	1	388	0	3.4	5.167	5.167	5.167	45e252bc81500923854756b70857da33	45e252bc81500923854756b70857da33		3
3	1	389	5.42	5.66	34.47	33.98	23.3	6b179cc361497f9a4c6f4222a1a7b9d2	6b179cc361497f9a4c6f4222a1a7b9d2		6
3	1	390	5.42	5.52	25.62	22.68	17.91	f055c79e76e65b5f9a36aee80619d6f1	f055c79e76e65b5f9a36aee80619d6f1		6
3	1	391	5.42	5.48	9.816	8.18	6.339	ed4217fb2aa7ca492202c9fcefb43cbe	ed4217fb2aa7ca492202c9fcefb43cbe		3
3	1	392	5.4	5.5	6.694	5.738	4.645	fd44b5833370099d10b3fdfafcb61a24	fd44b5833370099d10b3fdfafcb61a24		3
3	1	392	0	5.46	6.621	5.655	3.31	8982e0842752be8ec6319f5d7cce6159	8982e0842752be8ec6319f5d7cce6159		2
3	1	392	0	4.95	4.696	4.696	4.696	60ac6075bb52164695a77038c32039cf	60ac6075bb52164695a77038c32039cf		3
3	1	392	0	4.95	4.69	4.69	4.69	5a758de9d6cff963fba452efd4f2e2b1	5a758de9d6cff963fba452efd4f2e2b1		3
3	1	392	0	4	4.276	3.31	3.31	13095901d99c7545ed89e4ce1c92e4ac	13095901d99c7545ed89e4ce1c92e4ac		2
3	1	392	0	3.36	4.966	4	2.897	bfabde8c360e43653a270bb03c507741	bfabde8c360e43653a270bb03c507741		2
3	1	392	0	3.36	4.966	4	2.897	429adeedf5aacb3d6c85d8214d69e07f	429adeedf5aacb3d6c85d8214d69e07f		2
3	1	393	5.39	5.48	22.51	22.51	11.4	50d61d3f72673a4a8ebcc4304b8a21c3	50d61d3f72673a4a8ebcc4304b8a21c3		3
3	1	394	5.38	5.45	13.37	6.227	6.227	b9bea64f183132a32ea93b7b2087aea0	b9bea64f183132a32ea93b7b2087aea0		3
3	1	394	0	4	6.825	6.825	6.825	5c13744ca296fcc1c741c8e08d9033c7	5c13744ca296fcc1c741c8e08d9033c7		2
3	1	395	5.36	7.63	24.68	20.61	18.83	8a72cb01ba95ba0fd3fc11d280a0c509	8a72cb01ba95ba0fd3fc11d280a0c509		5
3	1	396	5.36	5.56	12.81	6.825	5.571	9e508644df4dd88e7083eae1836434e4	9e508644df4dd88e7083eae1836434e4		3
3	1	396	0	3.68	6.26	6.26	4.815	beb9c6dd9d31b87fcecc317ed0e6c698	beb9c6dd9d31b87fcecc317ed0e6c698		2
3	1	397	5.35	5.45	29.32	29.32	12.57	bb24e0b51d1e8dce51dd534be97c694b	bb24e0b51d1e8dce51dd534be97c694b		2
3	1	397	0	5.45	32.75	32.75	14.04	9b93b5479e4744397fd2d550c45d0c78	9b93b5479e4744397fd2d550c45d0c78		2
3	1	397	0	5.45	34.15	34.15	14.63	3ed954bdcd198089c14f05420d1ec21f	3ed954bdcd198089c14f05420d1ec21f		2
3	1	397	0	5.37	14.59	14.59	10.3	e6b88cfd790baa44bbe09ce6f7a3be59	e6b88cfd790baa44bbe09ce6f7a3be59		2
3	1	397	0	4.06	25.99	25.99	13.56	d7a4adddfe39e49229121d5533cafc0d	d7a4adddfe39e49229121d5533cafc0d		2
3	1	397	0	4.06	24.08	24.08	12.57	53b781acf2fe80feae39f9eb0ba7d8df	53b781acf2fe80feae39f9eb0ba7d8df		2
3	1	397	0	4	13.41	13.41	13.41	b4d111f7e2fe6bde027407b19999a061	b4d111f7e2fe6bde027407b19999a061		2
3	1	397	0	4	13.19	13.19	13.19	0fe4757430bce152b4d128e2d45d6491	0fe4757430bce152b4d128e2d45d6491		2
3	1	397	0	3.3	24.56	24.56	5.848	ca1838ec53308deb5b7533af3b2fbc6e	ca1838ec53308deb5b7533af3b2fbc6e		1
3	1	397	0	3.24	24.14	24.14	5.747	9d909e628842b47dad8291b7f64da70d	9d909e628842b47dad8291b7f64da70d		1
3	1	398	5.35	5.4	12.22	12.22	12.22	a64288be56db58539af5062bf392347b	a64288be56db58539af5062bf392347b		3
3	1	399	5.34	5.54	24.55	24.55	24.55	6076b9a8f4016d5b3d5d06b20ec8ffab	6076b9a8f4016d5b3d5d06b20ec8ffab		3
3	1	399	0	3.38	17.27	17.27	17.27	b2b4b73923beea15cd8ba313553f037f	b2b4b73923beea15cd8ba313553f037f		2
3	1	399	0	3.38	17.27	17.27	17.27	7d7d6cd87eb1c278d2f3522c41280330	7d7d6cd87eb1c278d2f3522c41280330		2
3	1	399	0	3.38	16.81	16.81	16.81	7b9faaa5876a4a2c198954f119ec00d4	7b9faaa5876a4a2c198954f119ec00d4		2
3	1	400	5.33	5.43	6.604	4.906	4.906	6d5420bebf7ee35b9742cfaeccbe0675	6d5420bebf7ee35b9742cfaeccbe0675		3
3	1	400	0	5.43	6.809	5.058	5.058	040ffe6399922112b11e3b3333b0bddb	040ffe6399922112b11e3b3333b0bddb		3
3	1	400	0	5.38	9.926	9.559	9.559	cf531b5af676027261efdd490fdde9a7	cf531b5af676027261efdd490fdde9a7		3
3	1	400	0	4.04	5.917	5.917	4.339	6dc4095b02aba5a2eba95e67db211864	6dc4095b02aba5a2eba95e67db211864		2
3	1	400	0	3.35	4.743	2.964	2.964	33d8ca55458bbf9d3f040039bc29ad03	33d8ca55458bbf9d3f040039bc29ad03		2
3	1	400	0	3.26	4.339	4.339	4.339	62faddece878153b87fcaa2211130ed4	62faddece878153b87fcaa2211130ed4		2
3	1	400	0	0.77	4.374	4.374	4.374	a6772d6d64f07942c5eba6cd3dc417d6	a6772d6d64f07942c5eba6cd3dc417d6		2
3	1	401	5.33	5.38	18.18	18.18	18.18	e0446e3a9b95cec95dafa83b14a42392	e0446e3a9b95cec95dafa83b14a42392		3
3	1	402	5.3	5.5	13.55	10.2	5.686	b1fdbc0fc1879409b9efad5dcfe20008	b1fdbc0fc1879409b9efad5dcfe20008		2
3	1	403	5.29	5.35	7.692	7.692	7.692	20467c66e6ea7deb051051fb59490ad4	20467c66e6ea7deb051051fb59490ad4		3
3	1	403	0.01	4.06	7.43	4.217	4.217	3e740866650012296826c0eb55c56dce	3e740866650012296826c0eb55c56dce		2
3	1	403	0	3.27	5.161	5.161	5.161	a14212ec8ee2e9230bbb9587d7cfd3cc	a14212ec8ee2e9230bbb9587d7cfd3cc		2
3	1	403	0	3.27	5.594	5.594	5.594	4c8db5c3258831e4c327fc5af80c7f76	4c8db5c3258831e4c327fc5af80c7f76		2
3	1	404	5.28	19.64	20.51	19.84	16.85	9410f8d9d5af056cc207fe8fac42da6d	9410f8d9d5af056cc207fe8fac42da6d		16
3	1	404	0	19.22	32.92	31.97	27.9	3587dcd761d9dea0e2ede236a7359d8a	3587dcd761d9dea0e2ede236a7359d8a		17
3	1	405	5.27	5.47	21.15	21.15	11.18	0076a5e8cda8fdd3860af70606524a1e	0076a5e8cda8fdd3860af70606524a1e		3
3	1	406	5.27	5.38	12.66	10.28	6.642	5481a62ddeba5c09f32bebb015d38c1c	5481a62ddeba5c09f32bebb015d38c1c		4
3	1	407	5.26	5.39	32.61	32.61	13.04	3c245d32de86285c3641cb3d7770b2e4	3c245d32de86285c3641cb3d7770b2e4		2
3	1	408	5.25	5.31	16.67	16.67	16.67	52894837e3f0537758172eda2a5c35c9	52894837e3f0537758172eda2a5c35c9		3
3	1	409	5.24	5.37	14.2	14.2	10.06	9867dd89fffde00005ab2843c7e532bf	9867dd89fffde00005ab2843c7e532bf		3
3	1	410	5.22	5.44	18.01	18.01	15.05	62599aa475e9a0e472a79835e605a613	62599aa475e9a0e472a79835e605a613		4
3	1	410	0	3.99	9.259	9.259	6.349	0e0afe2111ed157db96153bc6923f329	0e0afe2111ed157db96153bc6923f329		2
3	1	410	0	3.23	9.409	9.409	6.452	285eaa651afee1b41c33e9980105d0c5	285eaa651afee1b41c33e9980105d0c5		2
3	1	411	5.22	5.3	16.94	14.82	11.06	eea53dec04a1103a52226302228427ad	eea53dec04a1103a52226302228427ad		4
3	1	411	0	4.03	6.733	4.95	4.95	cef57e48278c0e366597cb70c0ca0b49	cef57e48278c0e366597cb70c0ca0b49		2
3	1	412	5.21	5.31	26.99	26.99	12.27	3e6e38ed526b239310578ef3b9dd0ea6	3e6e38ed526b239310578ef3b9dd0ea6		2
3	1	412	0	4	13.25	13.25	13.25	33707108ab3ab49eeafb3d76911c6b6e	33707108ab3ab49eeafb3d76911c6b6e		2
3	1	412	0	4	33.33	33.33	33.33	090a1811353fb4ecb04787c24835ae16	090a1811353fb4ecb04787c24835ae16		2
3	1	413	5.21	5.27	6.703	6.703	6.703	06aba39f5e9d38a59da933c6bb8b3fb6	06aba39f5e9d38a59da933c6bb8b3fb6		3
3	1	414	5.2	5.3	72.55	58.82	41.18	aebd343fd982bc917d44d4480f29082c	aebd343fd982bc917d44d4480f29082c		3
3	1	414	0	4.36	30.53	30.53	23.66	464387390a7d716c5d2c376442338615	464387390a7d716c5d2c376442338615		2
3	1	415	5.18	5.3	14.99	14.99	11.99	5706ffa5f37f7a8fffc63393a408aa9d	5706ffa5f37f7a8fffc63393a408aa9d		4
3	1	415	0	3.53	9.384	9.384	6.158	deedd2f8edbc278b935e824768283929	deedd2f8edbc278b935e824768283929		2
3	1	415	0	3.52	5.556	5.556	5.556	bf8a0fb72a47de1224a4c136633a290a	bf8a0fb72a47de1224a4c136633a290a		2
3	1	415	0	3.52	6.14	6.14	6.14	3aea330de5a5e1997d522881970f4233	3aea330de5a5e1997d522881970f4233		2
3	1	415	0	3.52	6.14	6.14	6.14	19d59af1ac441b887597823f7d25d5d9	19d59af1ac441b887597823f7d25d5d9		2
3	1	415	0	3.52	6.213	6.213	6.213	038204a66121eafd5cd90caa607cb4bd	038204a66121eafd5cd90caa607cb4bd		2
3	1	416	5.16	5.33	7.363	7.363	5.622	447c67c4d779f1278fd6fc95f479e204	447c67c4d779f1278fd6fc95f479e204		3
3	1	417	5.15	5.27	12.25	9.091	6.917	ff39ea24584334efcfdb40ea36fec068	ff39ea24584334efcfdb40ea36fec068		3
3	1	417	0	5.27	12.89	9.563	7.277	4692e93d66e21c13ba98f6e829428565	4692e93d66e21c13ba98f6e829428565		3
3	1	417	0	5.07	8.74	7.114	7.114	f74ede6370ef10bbad14b996f506c403	f74ede6370ef10bbad14b996f506c403		3
3	1	417	0	3.98	6.897	5.274	5.274	296141c76e99ef769fd7cfeb3917fa1c	296141c76e99ef769fd7cfeb3917fa1c		2
3	1	418	5.13	5.19	15.02	15.02	15.02	626573bc66d94294308211a536b0cefd	626573bc66d94294308211a536b0cefd		3
3	1	419	5.11	6.34	24.46	24.46	24.46	c7e78b6fcc9cd6781c1988c41dbe13b0	c7e78b6fcc9cd6781c1988c41dbe13b0		4
3	1	420	5.1	5.39	21.53	19.62	15.26	68df3f243c6dadff2995216d5d65e09b	68df3f243c6dadff2995216d5d65e09b		5
3	1	421	5.09	7.22	14.98	14.98	13.22	2b44e2a9738db149f0344d2efd28194f	2b44e2a9738db149f0344d2efd28194f		5
3	1	422	5.08	5.28	23.65	18.86	10.48	1b8f94d57e39fe0232ac4e0d64fac54a	1b8f94d57e39fe0232ac4e0d64fac54a		2
3	1	423	5.07	5.17	15.2	12.11	10.06	d1d9a65271c1cd31ca72baa28d59fa37	d1d9a65271c1cd31ca72baa28d59fa37		4
3	1	423	0	4	10.66	10.66	10.66	186b94c86ee2ea1f3d112f19ebb44f3d	186b94c86ee2ea1f3d112f19ebb44f3d		2
3	1	424	5.05	5.2	27.97	27.97	23.73	e464bac2507d4a84958bc4732724f1ca	e464bac2507d4a84958bc4732724f1ca		4
3	1	424	0	4.12	18.15	18.15	14.29	c09c5d7f82393a670e3d8a20258178a5	c09c5d7f82393a670e3d8a20258178a5		3
3	1	425	5.04	5.17	10.22	8.841	5.697	72b917babc45e736f56b6e985805cd22	72b917babc45e736f56b6e985805cd22		2
3	1	425	0	3.92	4.434	4.434	4.434	efa2762f7e0aea06676b3f75bafe8a8b	efa2762f7e0aea06676b3f75bafe8a8b		2
3	1	425	0	3.92	4.348	4.348	4.348	a352e93c77fb361eeff9a4783146a72f	a352e93c77fb361eeff9a4783146a72f		2
3	1	426	5.02	5.19	8.429	8.429	7.143	a3bebbca0c7489a311665b2f46f92973	a3bebbca0c7489a311665b2f46f92973		4
3	1	426	0.01	2.94	6.093	5.033	2.649	f906f4ea72d547cd9390b29f22d89c3a	f906f4ea72d547cd9390b29f22d89c3a		2
3	1	427	5.02	5.18	20.12	16.46	14.33	7c38631371877e66b13c770922dab6c0	7c38631371877e66b13c770922dab6c0		3
3	1	428	5.01	5.17	8.152	8.152	5.072	c5a99a8beba1c84ab8e518546ed7ebef	c5a99a8beba1c84ab8e518546ed7ebef		3
3	1	429	5	5.17	15.12	12.5	11.05	1bd621af4c4130454de8610ea913f8a0	1bd621af4c4130454de8610ea913f8a0		3
3	1	430	4.97	5.08	13.2	13.2	13.2	b173c2d9cab73c9122ef8ffd5ee82275	b173c2d9cab73c9122ef8ffd5ee82275		3
3	1	430	0	3.77	7.801	7.801	7.801	7c3d4d8c0e2276e754032219c14bb8a2	7c3d4d8c0e2276e754032219c14bb8a2		2
3	1	431	4.96	5.21	7.849	6.686	5.233	c098029c195734e58990d897424ff7c4	c098029c195734e58990d897424ff7c4		4
3	1	431	0	5.21	8.207	6.991	5.471	5d4e50f2213b9959f3123f39b60f607b	5d4e50f2213b9959f3123f39b60f607b		4
3	1	431	0	3.66	6.376	5.132	3.577	6e6c528f4b8df579606d28c91c992bda	6e6c528f4b8df579606d28c91c992bda		2
3	1	432	4.94	5.06	7.437	7.437	7.437	a82117a816d2bb4e93756ddda166619e	a82117a816d2bb4e93756ddda166619e		4
3	1	433	4.93	7.66	7.76	6.667	4.262	618e71937f8042dd7c878f9ca5e21ebe	618e71937f8042dd7c878f9ca5e21ebe		5
3	1	434	4.93	5.02	29.51	29.51	29.51	08e0bc078ab61e5ea3038f4229c9ca15	08e0bc078ab61e5ea3038f4229c9ca15		12
3	1	435	4.93	5.01	20.62	20.62	14.37	6f95a03eaec249eb9277b014b31dd42c	6f95a03eaec249eb9277b014b31dd42c		3
3	1	436	4.88	7.29	14.47	10.85	7.862	50cc3cf6003ed7b2c68afa22a9c7c330	50cc3cf6003ed7b2c68afa22a9c7c330		4
3	1	437	4.88	4.95	13.87	11.85	11.85	ebc6db6f0bc0e948d6b410cc04cb94b1	ebc6db6f0bc0e948d6b410cc04cb94b1		3
3	1	438	4.87	5.95	19.94	19.94	19.94	25ed4e0a9ebb028cb6ea5fd02810e7ce	25ed4e0a9ebb028cb6ea5fd02810e7ce		5
3	1	439	4.84	5.05	18.46	14.73	8.132	87541a169f7a2c0d157cea53a3be0cfc	87541a169f7a2c0d157cea53a3be0cfc		4
3	1	440	4.84	4.93	31.13	31.13	17.9	200ab3d8e938e2f241c7eab59b2537e1	200ab3d8e938e2f241c7eab59b2537e1		4
3	1	441	4.84	4.91	7.439	4.614	2.542	736d13b3092abf4a96275326452f2258	736d13b3092abf4a96275326452f2258		2
3	1	442	4.82	10.72	22.61	16.5	10.59	dbbf961d2e68bd359e14d8a72ce94f26	dbbf961d2e68bd359e14d8a72ce94f26		7
3	1	443	4.8	4.85	16.55	14.71	14.71	574058a6f62c4c8c243bcae761129ed4	574058a6f62c4c8c243bcae761129ed4		4
3	1	444	4.79	4.84	4.155	4.155	3.083	0797b410a2fbb3c4b433625023fcc980	0797b410a2fbb3c4b433625023fcc980		2
3	1	444	0	2.76	2.706	2.706	1.624	e1b8131aae63129bd21029830114baea	e1b8131aae63129bd21029830114baea		1
3	1	444	0	2.76	2.759	2.759	1.655	c90573c6958194f7ddd7e869888439c8	c90573c6958194f7ddd7e869888439c8		1
3	1	444	0	2.76	2.674	2.674	1.604	bf137dfdfe73da96b7aae9bd2d3f54ab	bf137dfdfe73da96b7aae9bd2d3f54ab		1
3	1	444	0	2.76	2.699	2.699	1.619	be319b6c762f39379b7f5bdf631434f9	be319b6c762f39379b7f5bdf631434f9		1
3	1	444	0	2.76	2.703	2.703	1.622	26b3c9a97f1c1041a7840e9d9d63cc39	26b3c9a97f1c1041a7840e9d9d63cc39		1
3	1	444	0	2.76	2.66	2.66	1.596	0aa31c284ebd241a0b0cd689dae0c30a	0aa31c284ebd241a0b0cd689dae0c30a		1
3	1	444	0	2.76	2.688	2.688	1.613	09243f1277177bcb60898af06eefbbd5	09243f1277177bcb60898af06eefbbd5		1
3	1	444	0	2.76	2.667	2.667	1.6	08017be07892284ae06662f7f6694c8a	08017be07892284ae06662f7f6694c8a		1
3	1	444	0	2.76	2.692	2.692	1.615	0317d27687f2378bbd64ae466a0c8e9d	0317d27687f2378bbd64ae466a0c8e9d		1
3	1	444	0	2.63	2.703	2.703	1.622	a0cf5e23a40915ce47cf1b47abac82bc	a0cf5e23a40915ce47cf1b47abac82bc		1
3	1	444	0	2.63	2.685	2.685	1.611	3c870d9abffdb2a17bde1b8e4f002bf4	3c870d9abffdb2a17bde1b8e4f002bf4		1
3	1	444	0	2.63	2.695	2.695	1.617	1432d3101676d40ee3efbfc51dc5eca7	1432d3101676d40ee3efbfc51dc5eca7		1
3	1	445	4.78	5.02	14.6	13.05	13.05	2bd68a2b68b57a5c3493e61aab94aeef	2bd68a2b68b57a5c3493e61aab94aeef		4
3	1	445	0.02	3.05	10.15	7.726	7.726	c2a056a19d9300158046e0e5fe44e2be	c2a056a19d9300158046e0e5fe44e2be		2
3	1	445	0	2.96	7.675	7.675	7.675	51e0b90b403d708ccda9bd747d7c71ab	51e0b90b403d708ccda9bd747d7c71ab		2
3	1	446	4.78	5.01	12.55	12.55	8.658	5767b83b914edad9543cd99ca22ba9a5	5767b83b914edad9543cd99ca22ba9a5		3
3	1	446	0	3.4	5.905	5.905	4.571	0293e685a57f5f5901d668d922f1c318	0293e685a57f5f5901d668d922f1c318		2
3	1	447	4.78	4.94	7.181	7.181	5.745	a3b14bd028ea8bfe42f06a4cc31229ac	a3b14bd028ea8bfe42f06a4cc31229ac		3
3	1	447	0	3.7	9.81	9.81	7.278	9fddb65443a99e9f25aaac2eb3ad2e1c	9fddb65443a99e9f25aaac2eb3ad2e1c		2
3	1	447	0	3.7	12.02	12.02	8.915	811aa8e91256f935aadeac181fd8abfe	811aa8e91256f935aadeac181fd8abfe		2
3	1	448	4.74	4.95	24.08	18.87	8.46	a014b0a33693bc0050decc53ebaaee79	a014b0a33693bc0050decc53ebaaee79		3
3	1	449	4.72	4.79	13.27	6.84	2.599	053d589bad855d4f0280cb9eeb5350ee	053d589bad855d4f0280cb9eeb5350ee		3
3	1	450	4.71	4.82	27.03	27.03	27.03	e3bfffbcbc547c5c0cc9f94d2b588347	e3bfffbcbc547c5c0cc9f94d2b588347		3
3	1	450	0	4.82	26.55	26.55	26.55	23991bdb8d1d5f0519d10ff2516b0085	23991bdb8d1d5f0519d10ff2516b0085		3
3	1	450	0	3.17	27.27	27.27	27.27	cc99fafa65d05d32b07ea0e7c1d17f34	cc99fafa65d05d32b07ea0e7c1d17f34		3
3	1	450	0	2.74	13.92	13.92	13.92	bb40ea37cac44def142841743c87064f	bb40ea37cac44def142841743c87064f		2
3	1	450	0	2.74	13.1	13.1	13.1	999c985a9dcb10b9e8d14b219c9b8598	999c985a9dcb10b9e8d14b219c9b8598		2
3	1	450	0	2.74	13.25	13.25	13.25	76e040afe28849df0d31aea6d3f86b02	76e040afe28849df0d31aea6d3f86b02		2
3	1	450	0	2.74	11.7	11.7	11.7	64481a460453215b8b550c87e910630e	64481a460453215b8b550c87e910630e		2
3	1	450	0	2.74	10.38	10.38	10.38	329131663a5e5dd7fc5e53d1044b502d	329131663a5e5dd7fc5e53d1044b502d		2
3	1	450	0	2.74	10.38	10.38	10.38	317fcce4d9612f27b04feb9ab513eca5	317fcce4d9612f27b04feb9ab513eca5		2
3	1	450	0	2.74	7.971	7.971	7.971	2921cabb9c852acb5ee50471df31e462	2921cabb9c852acb5ee50471df31e462		2
3	1	450	0	2.74	10.38	10.38	10.38	23d14f7a73666840ece04a350f6c555a	23d14f7a73666840ece04a350f6c555a		2
3	1	450	0	2.74	11	11	11	0fffdba2c16b134fda3279933d041d38	0fffdba2c16b134fda3279933d041d38		2
3	1	450	0	2.74	11	11	11	062e65f11ca886bad281f90795582270	062e65f11ca886bad281f90795582270		2
3	1	450	0	2.58	9.735	9.735	9.735	ea764df2f96969bedda729a35e1af187	ea764df2f96969bedda729a35e1af187		2
3	1	450	0	2.58	11.7	11.7	11.7	c9ebe7c3ccdd6cafed57567c53ae2f95	c9ebe7c3ccdd6cafed57567c53ae2f95		2
3	1	450	0	2.58	9.565	9.565	9.565	7527fc7e6a9f2c3101d315a79bddba7a	7527fc7e6a9f2c3101d315a79bddba7a		2
3	1	450	0	2.58	9.91	9.91	9.91	19d1c7331bf61f168e280ca8e711a131	19d1c7331bf61f168e280ca8e711a131		2
3	1	450	0	2.58	9.091	9.091	9.091	0e1b792269d3e709a61dc8938a069445	0e1b792269d3e709a61dc8938a069445		2
3	1	451	4.67	4.71	7.99	7.99	5.412	2b6df6499f13127830a30d3a5bd14917	2b6df6499f13127830a30d3a5bd14917		2
3	1	452	4.66	4.85	9.552	9.552	7.313	a70bfb0d010a838a500c77f8d34ea661	a70bfb0d010a838a500c77f8d34ea661		3
3	1	453	4.63	4.89	20	18.81	11.29	7d723387bd56947d9c76d8071126b402	7d723387bd56947d9c76d8071126b402		7
3	1	454	4.62	16.53	31.05	28.13	26.76	c2f6e2ef15ff93d27ea725e74b741b3e	c2f6e2ef15ff93d27ea725e74b741b3e		14
3	1	454	0.01	14.66	25.1	21.86	21.86	82b4ff3b3246d7d82383500ca515361e	82b4ff3b3246d7d82383500ca515361e		11
3	1	455	4.61	4.82	21.09	18.36	15.23	136a4281915a75e1f4234c75dcda57d5	136a4281915a75e1f4234c75dcda57d5		3
3	1	455	0	3.33	16.67	16.67	16.67	55c8fdfaea0e66011c5f7df46e2e5036	55c8fdfaea0e66011c5f7df46e2e5036		2
3	1	456	4.61	4.72	11.2	9.333	6.4	566e59f525e0e83cc9120e32c3f6523c	566e59f525e0e83cc9120e32c3f6523c		2
3	1	457	4.6	4.74	11.2	11.2	8.403	2882219cb206fd15e88af58a2bec2ece	2882219cb206fd15e88af58a2bec2ece		3
3	1	457	0	4.4	9.615	9.615	9.615	d68f91acad9a1bb9e9ba03f8daad5dc8	d68f91acad9a1bb9e9ba03f8daad5dc8		3
3	1	457	0	2.85	6.135	6.135	6.135	4b7a18ce0b76f7eb7ad5ddbc92cfa5f3	4b7a18ce0b76f7eb7ad5ddbc92cfa5f3		2
3	1	457	0	1.19	6.494	6.494	6.494	2e04128c6ebc53cf82ef5d30620b47cc	2e04128c6ebc53cf82ef5d30620b47cc		2
3	1	458	4.59	4.71	11.69	9.785	9.785	cf8d9d8d76653388028c1f385feff786	cf8d9d8d76653388028c1f385feff786		3
3	1	459	4.57	4.74	14.44	11.43	10.23	201df155adc8c00f04e5be514399e597	201df155adc8c00f04e5be514399e597		7
3	1	460	4.57	4.63	13.98	13.98	13.98	86c608ed2269e4d726bd9c2235b1ade0	86c608ed2269e4d726bd9c2235b1ade0		5
3	1	461	4.56	4.67	9.492	9.492	9.492	5825bd1196d560ff038218f153c5de51	5825bd1196d560ff038218f153c5de51		3
3	1	461	0	3.62	6.637	6.637	6.637	fdb986bad1394aea976526612709742a	fdb986bad1394aea976526612709742a		2
3	1	461	0	3.62	6.652	6.652	6.652	d45742f0b064d08bec43f0e4316c40b1	d45742f0b064d08bec43f0e4316c40b1		2
3	1	461	0	3.62	6.637	6.637	6.637	a4f320650220af9dc363e06e5410d19b	a4f320650220af9dc363e06e5410d19b		2
3	1	461	0	3.62	6.593	6.593	6.593	8425e7e87ab564ed77ec2cee8183db5d	8425e7e87ab564ed77ec2cee8183db5d		2
3	1	461	0	3.62	6.652	6.652	6.652	75452b67de4b2e544f2a1533cad6ed37	75452b67de4b2e544f2a1533cad6ed37		2
3	1	461	0	3.62	6.536	6.536	6.536	65347f2ba34038cc18618eb0ca1e7657	65347f2ba34038cc18618eb0ca1e7657		2
3	1	461	0	3.62	6.637	6.637	6.637	26f16325a0843c8163432b0c4799be8c	26f16325a0843c8163432b0c4799be8c		2
3	1	461	0	3.62	6.637	6.637	6.637	1d0e1cc97f4acf27eddcf4a79d153e1f	1d0e1cc97f4acf27eddcf4a79d153e1f		2
3	1	461	0	3.62	6.637	6.637	6.637	142ede61bdbc5559a3c45cbc94b251d2	142ede61bdbc5559a3c45cbc94b251d2		2
3	1	461	0	3.62	6.667	6.667	6.667	0f1086d89c0bba5971f896af8df277fc	0f1086d89c0bba5971f896af8df277fc		2
3	1	461	0	2.16	6.25	6.25	6.25	bba240bb67259c19713da211db642786	bba240bb67259c19713da211db642786		2
3	1	462	4.51	4.64	14.66	9.98	9.98	0fe6b3b44ba5a3d11f8041cc5afc6268	0fe6b3b44ba5a3d11f8041cc5afc6268		4
3	1	463	4.51	4.64	7.383	7.383	5.593	4517706b8b80c57a45eb571683480f6f	4517706b8b80c57a45eb571683480f6f		2
3	1	463	0	2.74	5.571	5.571	3.343	e659f829cb11fea8d71ee37aaa8cf298	e659f829cb11fea8d71ee37aaa8cf298		1
3	1	464	4.51	4.56	33.19	30.17	23.28	03dad5f1a6544eec95e36769d7a908b2	03dad5f1a6544eec95e36769d7a908b2		5
3	1	465	4.49	4.71	7.927	7.927	7.927	5793a3bc7c5468ef53c092e6925f6fc0	5793a3bc7c5468ef53c092e6925f6fc0		3
3	1	465	0	2.58	5.134	5.134	5.134	5cf0821427bd7c95a017c9a397ebf54f	5cf0821427bd7c95a017c9a397ebf54f		2
3	1	466	4.49	4.53	7.933	7.933	7.933	69e44217da09546e0f19f4d5e9fa50a1	69e44217da09546e0f19f4d5e9fa50a1		3
3	1	466	0	2.45	5.811	5.811	5.811	d992ad8b6e5def4b29d4ec1747357540	d992ad8b6e5def4b29d4ec1747357540		2
3	1	467	4.47	4.57	11.25	11.25	11.25	8de33b6cfeecd0d6bd07e8828ba66ccd	8de33b6cfeecd0d6bd07e8828ba66ccd		3
3	1	468	4.44	4.47	21.49	21.49	11.57	dc153eb0053a2680638bef139ca3fe1d	dc153eb0053a2680638bef139ca3fe1d		2
3	1	469	4.42	6.79	29.54	29.54	18.73	189065081d0479831dd6931742b99431	189065081d0479831dd6931742b99431		7
3	1	470	4.42	4.63	15.69	11.41	9.804	4c30306863a8ace6a439cff0dc6ff01b	4c30306863a8ace6a439cff0dc6ff01b		4
3	1	471	4.41	34.16	58.67	57.48	49.64	b43b382e7f2641c5e49d62b5349248d2	b43b382e7f2641c5e49d62b5349248d2		33
3	1	472	4.41	4.45	12.54	12.54	9.756	b02513984331f331b069c02fd867d5aa	b02513984331f331b069c02fd867d5aa		2
3	1	472	0	4	11.72	11.72	11.72	f583de86b69f0f35816e1818e130abb1	f583de86b69f0f35816e1818e130abb1		2
3	1	472	0	4	11.52	11.52	11.52	e0ec15d067aed0f3e8dc8433214680b7	e0ec15d067aed0f3e8dc8433214680b7		2
3	1	472	0	4	11.48	11.48	11.48	bccc0fb0315930f117167294b81760bb	bccc0fb0315930f117167294b81760bb		2
3	1	472	0	4	11.81	11.81	11.81	b2011fa6d13d0d64bc2b97ecf045d38c	b2011fa6d13d0d64bc2b97ecf045d38c		2
3	1	472	0	4	11.48	11.48	11.48	b168e83c7615d15f34c2d2950b931fe1	b168e83c7615d15f34c2d2950b931fe1		2
3	1	472	0	4	11.48	11.48	11.48	81f5ae2c74cc09a9b656bd7008e9218f	81f5ae2c74cc09a9b656bd7008e9218f		2
3	1	472	0	4	11.57	11.57	11.57	26b79c6c01447ea828f290f64a2dbe39	26b79c6c01447ea828f290f64a2dbe39		2
3	1	472	0	4	11.52	11.52	11.52	1d30e988c8ff4834402b9cadc6f9e6c2	1d30e988c8ff4834402b9cadc6f9e6c2		2
3	1	473	4.4	4.52	12.79	8.852	6.557	7edeb5c9fc31470e75381bc7961fa2d6	7edeb5c9fc31470e75381bc7961fa2d6		2
3	1	473	0	2.45	6.338	6.338	3.873	e5026de34f3a41c94312694dca98e869	e5026de34f3a41c94312694dca98e869		1
3	1	473	0	2.45	6.338	6.338	3.873	c35869a6d34f58b7733a4fc31dc0caf1	c35869a6d34f58b7733a4fc31dc0caf1		1
3	1	473	0	2.45	6.338	6.338	3.873	b8b396550af70fd6119308582708a482	b8b396550af70fd6119308582708a482		1
3	1	474	4.39	4.43	14.71	14.71	14.71	cc3f34e393ef0b5aa5ccd9ff0741bd22	cc3f34e393ef0b5aa5ccd9ff0741bd22		3
3	1	475	4.38	4.41	19.76	19.76	19.76	4bbbfbb194608059e58e40a34c79bc8a	4bbbfbb194608059e58e40a34c79bc8a		3
3	1	476	4.37	4.41	8.159	6.527	4.662	61870361a4068ccda6aa1e20a4ef4784	61870361a4068ccda6aa1e20a4ef4784		2
3	1	477	4.35	8.47	37.33	37.33	37.33	3d87d79d2cc1b4a540aec4a55b155eb5	3d87d79d2cc1b4a540aec4a55b155eb5		8
3	1	478	4.34	4.47	18.87	18.87	13.21	89679c96a97d8a1ee31ee292cbe79fa4	89679c96a97d8a1ee31ee292cbe79fa4		5
3	1	479	4.33	4.45	9.856	9.856	9.856	4ab43e0c4cebe031cbd686d7c513ca83	4ab43e0c4cebe031cbd686d7c513ca83		3
3	1	480	4.32	4.44	6.446	5.226	3.833	195f423c98e145574bf78866af79213c	195f423c98e145574bf78866af79213c		2
3	1	480	0	4.37	6.536	6.536	4.793	91b603ec939e821b4f41f27417a4302e	91b603ec939e821b4f41f27417a4302e		2
3	1	480	0	2.3	3.237	3.237	1.799	59287b2f550eba748a1e52c3b67d612b	59287b2f550eba748a1e52c3b67d612b		1
3	1	481	4.32	4.39	25	25	20.24	a586625562cb53616115a327017c7786	a586625562cb53616115a327017c7786		3
3	1	482	4.31	6.85	11.76	6.985	6.17	07194455f5dc5aa383450caf05ecbf0a	07194455f5dc5aa383450caf05ecbf0a		5
3	1	482	0.01	5.82	6.318	4.739	3.888	afbfc69e11431c01e43d3d26b35a77ad	afbfc69e11431c01e43d3d26b35a77ad		3
3	1	482	0	6.56	7.862	4.791	3.931	d2215155560c982f732e54a3b6c5a774	d2215155560c982f732e54a3b6c5a774		3
3	1	482	0	5.84	10.51	7.384	3.755	5f85821902e43eece648f25b6a066346	5f85821902e43eece648f25b6a066346		3
3	1	482	0	3.86	27.83	27.83	14.15	6f2a59744f428c8b77322e91b9a1f4bc	6f2a59744f428c8b77322e91b9a1f4bc		3
3	1	483	4.31	4.34	20.1	17.92	17.92	825e88b421edc7e73f40d460ab87e098	825e88b421edc7e73f40d460ab87e098		6
3	1	484	4.3	4.34	46.9	41.59	34.51	20267bbd30019b27fdc782060473d231	20267bbd30019b27fdc782060473d231		9
3	1	485	4.29	4.54	22.16	22.16	10.81	a1d602071cfdc066a81162df13cdc6aa	a1d602071cfdc066a81162df13cdc6aa		2
3	1	485	0	4.54	24.26	24.26	11.83	9bbd01d69cdf094c47b31d20c70383a8	9bbd01d69cdf094c47b31d20c70383a8		2
3	1	485	0	1.7	17.05	17.05	5.114	0bd0a068887be834d904b5ac5b94c796	0bd0a068887be834d904b5ac5b94c796		1
3	1	486	4.28	4.32	14.61	14.61	12.1	c81ebb5ea845fcdcedf0c1badb2e475b	c81ebb5ea845fcdcedf0c1badb2e475b		3
3	1	487	4.27	4.47	12.73	11.74	10.61	d37e9654d867fb20bcb46e1bfa65ec0f	d37e9654d867fb20bcb46e1bfa65ec0f		7
3	1	488	4.27	4.3	16.09	16.09	12.17	c95578c55a0d5c249604eb637fb607ee	c95578c55a0d5c249604eb637fb607ee		2
3	1	488	0	4	10.61	10.61	10.61	8fa8ff6795c206af90a5b371230a201e	8fa8ff6795c206af90a5b371230a201e		2
3	1	488	0	2.25	8.679	8.679	5.283	c8dae632535a6e1419f308f81bfce33a	c8dae632535a6e1419f308f81bfce33a		1
3	1	488	0	2.25	8.779	8.779	5.344	504840233e66e19c8274af203ad9d924	504840233e66e19c8274af203ad9d924		1
3	1	488	0	2.25	8.099	8.099	4.93	28555dd336e0301f5788d814ba7d4b10	28555dd336e0301f5788d814ba7d4b10		1
3	1	488	0	2.21	8.614	8.614	5.243	c84722026a29313d7575ad21ee02437b	c84722026a29313d7575ad21ee02437b		1
3	1	489	4.27	4.3	9.551	9.551	7.584	2acea2d4410b8784f2f55300449b5a48	2acea2d4410b8784f2f55300449b5a48		2
3	1	490	4.25	4.29	11.83	11.83	7.692	c7c7a4e7ee6d27c565263e6458716297	c7c7a4e7ee6d27c565263e6458716297		2
3	1	490	0.04	4.15	12.3	11.97	11.97	568d756020f15dc9ef4f6023922f3b6a	568d756020f15dc9ef4f6023922f3b6a		3
3	1	490	0	4.01	12.27	12.27	7.975	6275d8a40feb980a0b6969fb15535172	6275d8a40feb980a0b6969fb15535172		2
3	1	490	0	2.16	6.304	6.304	3.261	853e4b520b5a4a65d8217dcf2f502b11	853e4b520b5a4a65d8217dcf2f502b11		1
3	1	491	4.24	5.29	23.25	23.25	15.61	d78df239685ca3fca2261f36e826b27d	d78df239685ca3fca2261f36e826b27d		4
3	1	491	0	6.9	25.37	25.37	18.29	fd796aaf6ee6a1ed5f9e314c00947722	fd796aaf6ee6a1ed5f9e314c00947722		5
3	1	492	4.23	4.26	29.75	25.21	20.66	38e241229afa3d6f95db573351cd9fec	38e241229afa3d6f95db573351cd9fec		4
3	1	492	0	4	11.81	11.81	11.81	ffbfab7dca808f95547f5992fc64e50d	ffbfab7dca808f95547f5992fc64e50d		2
3	1	493	4.22	4.24	34.96	34.96	34.96	9e11e9332fc88577d501c70bf1309106	9e11e9332fc88577d501c70bf1309106		8
3	1	494	4.21	4.23	31.67	31.67	31.67	e88c309a7b3ea1e668d0de7c33c9fd16	e88c309a7b3ea1e668d0de7c33c9fd16		5
3	1	495	4.19	4.22	18.89	17.19	17.19	9a76300936fa7f64879502bd381725b4	9a76300936fa7f64879502bd381725b4		6
3	1	496	4.17	4.19	14.09	6.504	6.504	542172cd96f6f1a62710c34078eb1219	542172cd96f6f1a62710c34078eb1219		2
3	1	497	4.17	4.19	7.178	7.178	5.198	7ea7cbf750f75650b94d838fff663fa2	7ea7cbf750f75650b94d838fff663fa2		2
3	1	498	4.16	4.31	8.527	8.527	7.442	9932e7af0c975a626a175e0fb7d02a2b	9932e7af0c975a626a175e0fb7d02a2b		4
3	1	498	0	3.64	14.13	12.27	5.867	7dd83bb3b7a0833be70a0f3182d6f12d	7dd83bb3b7a0833be70a0f3182d6f12d		2
3	1	498	0	2.15	4.749	4.749	2.902	eb90bc64045dbd5c2a741badf05958fc	eb90bc64045dbd5c2a741badf05958fc		1
3	1	498	0	2.15	4.737	4.737	2.895	eb07145e85234186f5ee5dc54e34ec7e	eb07145e85234186f5ee5dc54e34ec7e		1
3	1	498	0	2.15	4.775	4.775	2.918	20cf5fee716325eabc80e51aab0551c6	20cf5fee716325eabc80e51aab0551c6		1
3	1	498	0	2.1	2.748	2.748	1.679	90a43444e738f1c2917068fb1c53eb7a	90a43444e738f1c2917068fb1c53eb7a		1
3	1	499	4.16	4.19	1.695	1.695	1.243	62d5d1cbe0aec5b91783d374e686f005	62d5d1cbe0aec5b91783d374e686f005		2
3	1	500	4.13	4.38	12.58	7.097	3.387	3dbf8e61e593dff816ae9d4ff47d77f1	3dbf8e61e593dff816ae9d4ff47d77f1		2
3	1	500	0	9.71	24.87	17.58	13.5	b42671a232272c3167f427ee886ab132	b42671a232272c3167f427ee886ab132		6
3	1	500	0	4	10.47	5.156	3.281	f5d23b34885cfa0f7ab830fbcd7f514f	f5d23b34885cfa0f7ab830fbcd7f514f		2
3	1	500	0	4	10.37	5.108	3.251	9e6b006e05659f3b6c2a32fd7d974fd1	9e6b006e05659f3b6c2a32fd7d974fd1		2
3	1	500	0	4	10.7	5.272	3.355	58279f104ab530363800a408756441d0	58279f104ab530363800a408756441d0		2
3	1	500	0	4	11.07	5.455	3.471	54ed300ff8d36ed3f62ee5740ee06dde	54ed300ff8d36ed3f62ee5740ee06dde		2
3	1	500	0	3.96	9.236	5.255	3.344	d801c9762fa271256ecc2e7b6370aa20	d801c9762fa271256ecc2e7b6370aa20		2
3	1	500	0	3.96	9.105	5.181	3.297	7a8da69460bbeb0c0bbcc724d8c1a354	7a8da69460bbeb0c0bbcc724d8c1a354		2
3	1	500	0	3.96	9.163	5.213	3.318	42b9c710b0282a4b0d02c424c12323fc	42b9c710b0282a4b0d02c424c12323fc		2
3	1	500	0	3.89	8.282	5.061	3.221	b900e45d95d941e34296d37527ee5974	b900e45d95d941e34296d37527ee5974		2
3	1	500	0	3.85	7.703	4.708	2.996	e3dd861984a062a3e161b3de4f9f351d	e3dd861984a062a3e161b3de4f9f351d		2
3	1	500	0	3.85	8.599	5.255	3.344	a62e2a5818961063a2dde2e433289b73	a62e2a5818961063a2dde2e433289b73		2
3	1	500	0	3.85	8.911	5.446	3.465	863bdd2364d77dea42d05dcf7dac23ee	863bdd2364d77dea42d05dcf7dac23ee		2
3	1	500	0	3.85	8.64	5.28	3.36	550eac9a1e67f6d6968f1e066317956e	550eac9a1e67f6d6968f1e066317956e		2
3	1	500	0	3.85	8.424	5.148	3.276	2f37642d722e87485ae288793fa6d5de	2f37642d722e87485ae288793fa6d5de		2
3	1	500	0	3.85	8.257	5.046	3.211	2e491b090a1ec3b4e93fc90164a696b9	2e491b090a1ec3b4e93fc90164a696b9		2
3	1	500	0	2.54	10.71	6.548	1.984	5a0603c388862df96505addce71715eb	5a0603c388862df96505addce71715eb		1
3	1	500	0	2.54	8.287	6.077	1.842	c7621ef450c8447d0d3420f8a42a5c19	c7621ef450c8447d0d3420f8a42a5c19		1
3	1	500	0	2.41	11.2	5.601	1.812	4fe438d00e30b8d636526e98278a637e	4fe438d00e30b8d636526e98278a637e		1
3	1	500	0	2.41	10.48	5.239	1.695	311cfb733923ca5bccb4efa00b1f920e	311cfb733923ca5bccb4efa00b1f920e		1
3	1	500	0	2.39	9.15	3.595	1.634	6243db0f0019023d5aac5bc19704cda6	6243db0f0019023d5aac5bc19704cda6		1
3	1	500	0	2.34	10.9	5.449	1.763	bc53204804435899ea22e405e08aed12	bc53204804435899ea22e405e08aed12		1
3	1	500	0	2.31	10.41	5.207	1.685	f60ad7e07bfd976053a5645b4b6f149b	f60ad7e07bfd976053a5645b4b6f149b		1
3	1	500	0	2.28	6.505	3.328	1.513	bef870df211bea8e1c84658d2502c7e9	bef870df211bea8e1c84658d2502c7e9		1
3	1	500	0	2.28	6.698	3.427	1.558	8286f321e58ed50e3d33d2ea99b3768e	8286f321e58ed50e3d33d2ea99b3768e		1
3	1	500	0	2.28	6.296	3.221	1.464	21bdaa552e590ddf981de1214bc84bdf	21bdaa552e590ddf981de1214bc84bdf		1
3	1	500	0	2.28	6.947	3.554	1.616	21a3ad526c17430e0d48994483827fcd	21a3ad526c17430e0d48994483827fcd		1
3	1	500	0	2.25	5.734	3.71	1.686	7a533c4e366efe4030e890cee7ce9823	7a533c4e366efe4030e890cee7ce9823		1
3	1	500	0	2.08	9.532	3.846	1.839	9370667bca3e8d2067fc4f51cccaec92	9370667bca3e8d2067fc4f51cccaec92		1
3	1	500	0	2.08	9.453	3.814	1.824	8f2409b97265c9ac8882c0ea23e1796c	8f2409b97265c9ac8882c0ea23e1796c		1
3	1	500	0	2.08	9.076	3.662	1.752	843e16b0584ac13d9d79262d4646ff6a	843e16b0584ac13d9d79262d4646ff6a		1
3	1	500	0	1.98	6.973	3.645	1.743	29418124534e1cb0cb713b785e574534	29418124534e1cb0cb713b785e574534		1
3	1	500	0	1.73	7.557	3.691	3.691	f182bd149d4601d85ffc62c7b1f9aef9	f182bd149d4601d85ffc62c7b1f9aef9		2
3	1	501	4.12	4.34	22.73	22.73	22.73	11a75270f628f0d6f2bdd84b6b7f089e	11a75270f628f0d6f2bdd84b6b7f089e		3
3	1	501	0	2.62	26.32	26.32	26.32	2e31f7742b428b2debf9853359d299e6	2e31f7742b428b2debf9853359d299e6		3
3	1	502	4.12	4.13	9.565	9.565	9.565	3b51c4db90111f570d9970c91018f19f	3b51c4db90111f570d9970c91018f19f		3
3	1	503	4.11	4.13	11.79	10.37	10.37	19f67daa93ffbd889115f706f0187ddd	19f67daa93ffbd889115f706f0187ddd		2
3	1	504	4.1	8.5	29.54	26.15	16.71	6e5ba0dbffd1feebba1e47a85181d542	6e5ba0dbffd1feebba1e47a85181d542		5
3	1	505	4.1	6.46	27.32	19.02	18.54	0cf6bdd61d4453a501decc73e320a487	0cf6bdd61d4453a501decc73e320a487		4
3	1	506	4.07	4.08	14.15	8.682	8.682	1c02aa8bb8197772b452afa66b1ec045	1c02aa8bb8197772b452afa66b1ec045		2
3	1	507	4.06	4.07	9.906	9.906	7.704	277f0a3a88437752972a86ca1c673285	277f0a3a88437752972a86ca1c673285		4
3	1	508	4.04	8.38	12.44	11.24	11.24	9e61216c05c5467e00874d56d3acc966	9e61216c05c5467e00874d56d3acc966		5
3	1	508	0	11.71	16.14	14.91	14.91	9d0b60350ae495e30c43359d70ac4da0	9d0b60350ae495e30c43359d70ac4da0		6
3	1	509	4.04	6.24	23.79	19.38	19.38	59a742e27e53738e2db43e30983755c0	59a742e27e53738e2db43e30983755c0		4
3	1	510	4.04	4.17	45.64	40	35.9	efe6ecb7c22c2dcce0a6747925e8e124	efe6ecb7c22c2dcce0a6747925e8e124		5
3	1	511	4.04	4.12	10.13	10.13	10.13	f4d8b887e3d927e48224945edf7bba6c	f4d8b887e3d927e48224945edf7bba6c		4
3	1	511	0.01	2.77	7.746	4.46	4.46	4ddd7a4fe77443b62b00dc9c244023d9	4ddd7a4fe77443b62b00dc9c244023d9		2
3	1	511	0	4.1	9.242	9.242	9.242	9197b706a5fbe467f9044a96d995de3c	9197b706a5fbe467f9044a96d995de3c		4
3	1	511	0	2.8	6.832	5.383	5.383	f39780e5bcbd8dd1796dfa9c7423d89e	f39780e5bcbd8dd1796dfa9c7423d89e		3
3	1	511	0	2.03	7.294	7.294	7.294	b413d33dd117aef8d1ad553c2ce68a2f	b413d33dd117aef8d1ad553c2ce68a2f		3
3	1	511	0	2.03	4.481	4.481	4.481	2eaaa652df8a924d325d057742da29ba	2eaaa652df8a924d325d057742da29ba		2
3	1	512	4.04	4.05	27.04	27.04	27.04	c8dde9692ef30520508ae9b29a20fc92	c8dde9692ef30520508ae9b29a20fc92		3
3	1	513	4.03	12.83	17.95	17.95	17.95	feb5ef64a5db742985f53a6196784b80	feb5ef64a5db742985f53a6196784b80		11
3	1	513	0	6	43.08	43.08	43.08	67b8dac450c2cee86332cacbf09120bb	67b8dac450c2cee86332cacbf09120bb		4
3	1	514	4.03	8.75	30.26	27.95	23.63	589f03a0f2571141cd214f562e007d03	589f03a0f2571141cd214f562e007d03		11
3	1	515	4.03	5.35	11.01	11.01	11.01	066c5632fe3f008f4cbe1467734b8ca9	066c5632fe3f008f4cbe1467734b8ca9		7
3	1	516	4.03	4.04	20.83	20.83	20.83	6ec2064cfc360ef8bee0058fdd71cb60	6ec2064cfc360ef8bee0058fdd71cb60		6
3	1	516	0	4	6.532	4.505	4.505	9e2ade89d966661104ab898ee211dc97	9e2ade89d966661104ab898ee211dc97		2
3	1	517	4.03	4.04	25.25	19.7	19.7	8319f7b3ef63c90eff6d8fe49abe9b2c	8319f7b3ef63c90eff6d8fe49abe9b2c		3
3	1	518	4.02	4.19	8.811	8.811	4.405	2c1095b84407814e4011bb1584e60016	2c1095b84407814e4011bb1584e60016		2
3	1	518	0	3.04	6.682	6.682	2.227	dca04c998792ac06631efc0abf21e927	dca04c998792ac06631efc0abf21e927		1
3	1	518	0	2.59	3.564	3.564	2.096	7477f1928861117cdbd5653b2a10b580	7477f1928861117cdbd5653b2a10b580		1
3	1	519	4.02	4.03	17.07	13.17	13.17	87b4a0bbf47dd9d13615477bf4fd5947	87b4a0bbf47dd9d13615477bf4fd5947		2
3	1	519	0	2.02	11.11	7.246	7.246	f0f62f52275ca1eae43d5c6b13282231	f0f62f52275ca1eae43d5c6b13282231		1
3	1	519	0	2.02	9.901	5.941	5.941	e885fcd445e84529b8ca152a1c07f3a9	e885fcd445e84529b8ca152a1c07f3a9		1
3	1	519	0	2.02	10.58	6.349	6.349	4cd552e6f514deeb82fb6eab76f9daa5	4cd552e6f514deeb82fb6eab76f9daa5		1
3	1	519	0	2.02	12.04	7.853	7.853	1dc0d3a5e43ae721739e4c6ef85b7ee0	1dc0d3a5e43ae721739e4c6ef85b7ee0		1
3	1	520	4.02	4.03	22.4	20	20	866512316b916fc736f9100cd5a72582	866512316b916fc736f9100cd5a72582		3
3	1	520	0	4.03	22.4	20	20	04b8dce00e82ab7dfc9e7f039ed27f4d	04b8dce00e82ab7dfc9e7f039ed27f4d		3
3	1	520	0	2.15	16.8	14.4	8.8	fb9c34e12a7a7b59c57a31c82532e52f	fb9c34e12a7a7b59c57a31c82532e52f		2
3	1	520	0	2.15	16.41	14.06	8.594	dddd18aef97aa2307ff1f195956bf805	dddd18aef97aa2307ff1f195956bf805		2
3	1	520	0	2.02	11.29	8.871	8.871	74a5aeb0df21da7e86f65bdcf569be04	74a5aeb0df21da7e86f65bdcf569be04		2
3	1	520	0	2.02	10.77	8.462	8.462	62aa802945975af3a2c761fb600ea37b	62aa802945975af3a2c761fb600ea37b		2
3	1	521	4.02	4.02	6.726	4.148	4.148	aa5d6603dd4891294cc8ba05a2d25f96	aa5d6603dd4891294cc8ba05a2d25f96		2
3	1	521	0	2.05	6.748	1.963	1.963	ffaa6af92b9f6035e6332f9997ed4e01	ffaa6af92b9f6035e6332f9997ed4e01		1
3	1	521	0	2.02	6.748	1.963	1.963	d41bd7a22377e511756648a40777c932	d41bd7a22377e511756648a40777c932		1
3	1	521	0	2.02	6.748	1.963	1.963	1529e37d3605895f829bf3f863f0b720	1529e37d3605895f829bf3f863f0b720		1
3	1	521	0	2.02	6.748	1.963	1.963	0a0998c95b070f22e36242315cc9fc00	0a0998c95b070f22e36242315cc9fc00		1
3	1	521	0	2.02	5.276	1.963	1.963	c622c933af507086698a27f0536fff22	c622c933af507086698a27f0536fff22		1
3	1	521	0	2.02	5.276	1.963	1.963	ba70e1892721cab7f6bc0322ae5f8d75	ba70e1892721cab7f6bc0322ae5f8d75		1
3	1	521	0	2.01	4.785	1.963	1.963	5627f09d63940d1c9e11874ced216f84	5627f09d63940d1c9e11874ced216f84		1
3	1	521	0	2.01	3.313	1.963	1.963	f322b3405dbb02455dfdb44586e0d16b	f322b3405dbb02455dfdb44586e0d16b		1
3	1	522	4.02	4.02	9.091	9.091	5.455	92867eb03a74ed9fcb9cbf41a85765f7	92867eb03a74ed9fcb9cbf41a85765f7		3
3	1	523	4.01	8.22	24.05	24.05	21.84	a154438c95311b96440f5d150b3c3e80	a154438c95311b96440f5d150b3c3e80		5
3	1	524	4.01	4.01	9.268	6.829	6.829	1cddb0b2ff2a940e845678c815c22b22	1cddb0b2ff2a940e845678c815c22b22		2
3	1	524	0	4	6.813	6.813	6.813	7b205dcfcec44be899a7372cb26de497	7b205dcfcec44be899a7372cb26de497		2
3	1	525	4	20.45	50.75	50.75	50.75	415ab1871f5cd93702ade096b94d28c0	415ab1871f5cd93702ade096b94d28c0		21
3	1	525	0	3.02	7.725	7.725	7.725	b7d86354158f84e123e5b26705478ee4	b7d86354158f84e123e5b26705478ee4		6
3	1	526	4	20.22	10.12	8.653	7.678	30debd4654c01e97d9652cc72d1e92a6	30debd4654c01e97d9652cc72d1e92a6		10
3	1	526	0.01	15.29	10.48	7.034	6.483	fe142b5af7956cafe4029240791fbe58	fe142b5af7956cafe4029240791fbe58		8
3	1	526	0	10.58	5.915	4.436	3.943	3625a511fe5fc70347a9e61e43bf97ba	3625a511fe5fc70347a9e61e43bf97ba		5
3	1	526	0	2.58	9.211	9.211	5.702	6b9acf05b3d1664ff73c7679be2eb9a6	6b9acf05b3d1664ff73c7679be2eb9a6		1
3	1	527	4	17.42	29.84	28.21	24.71	570406d842822205ddfe156aebc6617a	570406d842822205ddfe156aebc6617a		9
3	1	528	4	15.52	21.35	19.1	19.1	4610b52b6786a9e29cc3af809ea17aee	4610b52b6786a9e29cc3af809ea17aee		8
3	1	528	0	10	11.13	11.13	11.13	7ed66b4a854d5f65049aecba2ac62cde	7ed66b4a854d5f65049aecba2ac62cde		5
3	1	528	0	9.44	10.84	10.84	10.84	9ec925f80a21b688accdf72b856e922b	9ec925f80a21b688accdf72b856e922b		5
3	1	528	0	8	10.75	10.75	10.75	224d3904ad24100789ea00b7ae69645a	224d3904ad24100789ea00b7ae69645a		4
3	1	528	0	4	5.4	5.4	5.4	60eb78536ef0163b87131e3e22603294	60eb78536ef0163b87131e3e22603294		2
3	1	529	4	8	23.88	21.19	18.51	e10a58deb7369b4785281148817a5c4d	e10a58deb7369b4785281148817a5c4d		5
3	1	530	4	8	12.09	12.09	12.09	8bc93a712527c07ac806f7f85ff8e7d4	8bc93a712527c07ac806f7f85ff8e7d4		5
3	1	531	4	7.85	19.65	16.84	16.84	25579bd513bad9ae03efb6c4cfc90af5	25579bd513bad9ae03efb6c4cfc90af5		4
3	1	532	4	7.24	12.19	12.19	6.007	229755352c0160f98762b2a90525d4ff	229755352c0160f98762b2a90525d4ff		3
3	1	532	0	4.32	7.486	7.486	4.415	0a837e9d73442ec4d7f1fd25bc235c1e	0a837e9d73442ec4d7f1fd25bc235c1e		2
3	1	532	0	2	4.348	4.348	4.348	65c2945d36022c0cee20fd5f1e5a7021	65c2945d36022c0cee20fd5f1e5a7021		1
3	1	533	4	7	10.3	8.082	8.082	210b110bf422423d4d70ebbafa85feb6	210b110bf422423d4d70ebbafa85feb6		4
3	1	533	0.01	5.04	14.77	12.42	12.42	3a4cf49ce10fedef482d4dd1a756e289	3a4cf49ce10fedef482d4dd1a756e289		3
3	1	533	0	5.73	8.808	6.39	6.218	f6d6f028088b249eac079c13fa0b80dd	f6d6f028088b249eac079c13fa0b80dd		3
3	1	534	4	6.2	8.784	8.784	8.784	5865553399b9661e8f65d48990fdc332	5865553399b9661e8f65d48990fdc332		5
3	1	535	4	4	15.29	10.33	10.33	7aa58bbb44025aac9508b478f7987ef1	7aa58bbb44025aac9508b478f7987ef1		3
3	1	536	4	4	26.98	26.98	14.29	d0b785c0aac3b5fdd080ef1ab3f34aa1	d0b785c0aac3b5fdd080ef1ab3f34aa1		2
3	1	537	4	4	14.08	9.223	9.223	bf2107ce325692b78c2ae94807375de2	bf2107ce325692b78c2ae94807375de2		2
3	1	538	4	4	12.61	12.61	8.504	a49e2f72192b0943c4a12a0907a1068a	a49e2f72192b0943c4a12a0907a1068a		2
3	1	538	0	2	3.2	3.2	3.2	eab83ffd021410958aa5bfae21dab36e	eab83ffd021410958aa5bfae21dab36e		1
3	1	538	0	2	3.175	3.175	3.175	9250ee2da17ca827fdb926b61467fbfc	9250ee2da17ca827fdb926b61467fbfc		1
3	1	538	0	2	2.97	2.97	2.97	44fdb4eb1a992a5691d12e59f1aa8a6e	44fdb4eb1a992a5691d12e59f1aa8a6e		1
3	1	538	0	2	3.125	3.125	3.125	43ecf4801e06ac055fbea6e110ee4de3	43ecf4801e06ac055fbea6e110ee4de3		1
3	1	539	4	4	4.74	4.74	3.468	926c41fff755260bb9f768b04ea57205	926c41fff755260bb9f768b04ea57205		2
3	1	539	0.04	2.09	4.989	4.989	2.386	1b6cf78e412e060a543215f9ba035594	1b6cf78e412e060a543215f9ba035594		1
3	1	539	0	11.76	24.87	24.87	22.77	2e8b08c35ea7063617b8aa791a1388b0	2e8b08c35ea7063617b8aa791a1388b0		7
3	1	539	0	4	4.481	4.481	3.279	4792430f6cbfbe9294877885525a4016	4792430f6cbfbe9294877885525a4016		2
3	1	539	0	4	2.264	2.264	2.264	a8907fb1bf8dee4c8fed39fc411043dc	a8907fb1bf8dee4c8fed39fc411043dc		2
3	1	539	0	4	3.636	3.636	3.636	51b446951dea7c38ee122cf2b1bd11a8	51b446951dea7c38ee122cf2b1bd11a8		2
3	1	539	0	3.22	3.31	3.31	3.31	0547da1ecea5d58ffe061e970ad6af67	0547da1ecea5d58ffe061e970ad6af67		2
3	1	539	0	1.96	2.558	2.558	1.279	df30e1be63487a7218a937ec79370ccc	df30e1be63487a7218a937ec79370ccc		1
3	1	539	0	1.96	2.523	2.523	1.261	de7d92ea72b8dc2f134870d5320bef5e	de7d92ea72b8dc2f134870d5320bef5e		1
3	1	539	0	1.96	2.537	2.537	1.269	cd36416502b0a0d3c236938d90ec205e	cd36416502b0a0d3c236938d90ec205e		1
3	1	539	0	1.96	2.54	2.54	1.27	a40bfa5d82bf293e6414239bc83a9109	a40bfa5d82bf293e6414239bc83a9109		1
3	1	539	0	1.96	2.532	2.532	1.266	9ee4000992d041336021162217dfda97	9ee4000992d041336021162217dfda97		1
3	1	539	0	1.96	2.604	2.604	1.302	9bf681de3ff90595eecc1c46b54b3d8b	9bf681de3ff90595eecc1c46b54b3d8b		1
3	1	539	0	1.96	2.535	2.535	1.267	98e1cbb5b3fde5f4de1a9976ceff0f40	98e1cbb5b3fde5f4de1a9976ceff0f40		1
3	1	539	0	1.96	2.555	2.555	1.278	9876908c7bfb8c55546de52b0eacc73a	9876908c7bfb8c55546de52b0eacc73a		1
3	1	539	0	1.96	2.537	2.537	1.269	935f09fe7c0e3682033371f03e781bfd	935f09fe7c0e3682033371f03e781bfd		1
3	1	539	0	1.96	2.543	2.543	1.272	825893c2d8579c1c8b201056c909032e	825893c2d8579c1c8b201056c909032e		1
3	1	539	0	1.96	2.561	2.561	1.281	7fc363c2f9a6562df5452a0bac83713a	7fc363c2f9a6562df5452a0bac83713a		1
3	1	539	0	1.96	2.594	2.594	1.297	78b7510d42a0e1b0f4fad50486bbb304	78b7510d42a0e1b0f4fad50486bbb304		1
3	1	539	0	1.96	2.567	2.567	1.284	70979464552d5056b455633896f0297c	70979464552d5056b455633896f0297c		1
3	1	539	0	1.96	2.209	1.279	1.279	6c04c617da74a289593e4bbc78070454	6c04c617da74a289593e4bbc78070454		1
3	1	539	0	1.96	2.54	2.54	1.27	644a47c18f88a68f63779e218f2460a7	644a47c18f88a68f63779e218f2460a7		1
3	1	539	0	1.96	2.54	2.54	1.27	5b378ce1f1f14a4e8b7d2e3c863759ef	5b378ce1f1f14a4e8b7d2e3c863759ef		1
3	1	539	0	1.96	2.197	1.272	1.272	599707fe09ac976585c2b55adaa7526a	599707fe09ac976585c2b55adaa7526a		1
3	1	539	0	1.96	2.54	2.54	1.27	58930daa8dd4a578a9d2543cd4247419	58930daa8dd4a578a9d2543cd4247419		1
3	1	539	0	1.96	2.535	2.535	1.267	57e93718cb53bb28d81c71405d949716	57e93718cb53bb28d81c71405d949716		1
3	1	539	0	1.96	2.555	2.555	1.278	567adbf70c0316b8dbb680b3dcba18a6	567adbf70c0316b8dbb680b3dcba18a6		1
3	1	539	0	1.96	2.683	2.683	1.341	54c0522a387ce8254569ef5173849387	54c0522a387ce8254569ef5173849387		1
3	1	539	0	1.96	2.52	2.52	1.26	4c775fb123c4766a64219b894f588a08	4c775fb123c4766a64219b894f588a08		1
3	1	539	0	1.96	2.564	2.564	1.282	40394989b0348a12dbc6169fe279b84e	40394989b0348a12dbc6169fe279b84e		1
3	1	539	0	1.96	2.186	1.266	1.266	386e55a1be73e417c3c58805316dd44b	386e55a1be73e417c3c58805316dd44b		1
3	1	539	0	1.96	2.699	2.699	1.35	2f4e9d571d07b32939b6b24b29ac9c0a	2f4e9d571d07b32939b6b24b29ac9c0a		1
3	1	539	0	1.96	2.597	2.597	1.299	2716901947689cad2f4a19965969fbc8	2716901947689cad2f4a19965969fbc8		1
3	1	539	0	1.96	2.549	2.549	1.275	1af8ab4457365d9d54b7eece8d5c8940	1af8ab4457365d9d54b7eece8d5c8940		1
3	1	539	0	1.96	2.579	2.579	1.29	166fd0aff4f79b38acf824c70f152118	166fd0aff4f79b38acf824c70f152118		1
3	1	539	0	1.96	2.514	2.514	1.257	135c9b443c4b7d176164656f7c2f9bf3	135c9b443c4b7d176164656f7c2f9bf3		1
3	1	539	0	1.96	2.517	2.517	1.259	0504cdb16a420d78f9c4a7c7817365fb	0504cdb16a420d78f9c4a7c7817365fb		1
3	1	539	0	1.96	2.546	2.546	1.273	01c0792157133b89cd18e94950548a26	01c0792157133b89cd18e94950548a26		1
3	1	539	0	1.96	2.555	2.555	1.278	00858f835d432dce037b5abc5ddbcb94	00858f835d432dce037b5abc5ddbcb94		1
3	1	539	0	1.96	1.261	1.261	1.261	feeaa086a5f18183abb78b9456eab269	feeaa086a5f18183abb78b9456eab269		1
3	1	539	0	1.96	1.329	1.329	1.329	eb5ad8cefd89e44fe996d1a9d49bc433	eb5ad8cefd89e44fe996d1a9d49bc433		1
3	1	539	0	1.96	1.35	1.35	1.35	daf2889497906046286fdd9f7e6a844d	daf2889497906046286fdd9f7e6a844d		1
3	1	539	0	1.96	1.282	1.282	1.282	da1a1728aa618506543f927c885a275a	da1a1728aa618506543f927c885a275a		1
3	1	539	0	1.96	1.337	1.337	1.337	d5045d9a00ce86f367512838c0e44c43	d5045d9a00ce86f367512838c0e44c43		1
3	1	539	0	1.96	1.272	1.272	1.272	c9b2e9dc7cc05aadeb47713595b0cbc3	c9b2e9dc7cc05aadeb47713595b0cbc3		1
3	1	539	0	1.96	2.381	2.381	2.381	aa4f15cc4bcaace5954f926bce2ec008	aa4f15cc4bcaace5954f926bce2ec008		1
3	1	539	0	1.96	1.278	1.278	1.278	9258d231a63d4d063d194b66bf6e05b9	9258d231a63d4d063d194b66bf6e05b9		1
3	1	539	0	1.96	1.287	1.287	1.287	7145a42c6bee34a23e20c519d131fd1a	7145a42c6bee34a23e20c519d131fd1a		1
3	1	539	0	1.96	1.278	1.278	1.278	70752c7daef8966c3202787167fb50ef	70752c7daef8966c3202787167fb50ef		1
3	1	539	0	1.96	1.325	1.325	1.325	4f5b383c4bfdf58d4c169a8ab5fa8619	4f5b383c4bfdf58d4c169a8ab5fa8619		1
3	1	539	0	1.96	1.366	1.366	1.366	4a6c8aa4f4bf847bdafb4896e4685271	4a6c8aa4f4bf847bdafb4896e4685271		1
3	1	539	0	1.96	1.348	1.348	1.348	336a6dfae37baffd32e51d538d471af5	336a6dfae37baffd32e51d538d471af5		1
3	1	539	0	1.96	1.279	1.279	1.279	17d9f234e03147b6b7b43c47eeac5c08	17d9f234e03147b6b7b43c47eeac5c08		1
3	1	539	0	1.96	1.361	1.361	1.361	0307d8fc0c55c6391a3bc0fff0f0edf3	0307d8fc0c55c6391a3bc0fff0f0edf3		1
3	1	540	4	4	7.819	7.819	7.819	805212e9c2de21f113436bc1cac70aec	805212e9c2de21f113436bc1cac70aec		2
3	1	540	0	2	4.773	4.773	4.773	4122217ec3d55a1b3f1a8bd2cf8a2b94	4122217ec3d55a1b3f1a8bd2cf8a2b94		1
3	1	540	0	2	4.941	4.941	4.941	2b68889fc924d5e36efd6d200c9142c4	2b68889fc924d5e36efd6d200c9142c4		1
3	1	541	4	4	5.272	3.954	3.954	6a8443f91dc0ae54d142a2296eb0a3e6	6a8443f91dc0ae54d142a2296eb0a3e6		2
3	1	541	0.02	0.88	3.98	1.99	1.99	48faa137b8d389998760cd3ed2f4348f	48faa137b8d389998760cd3ed2f4348f		1
3	1	541	0	4	3.96	3.96	3.96	41c93a08223a8cf4036142e9526ad8f9	41c93a08223a8cf4036142e9526ad8f9		2
3	1	541	0	4	3.987	3.987	3.987	29411a1c1cdeda94a1e528807017b4ca	29411a1c1cdeda94a1e528807017b4ca		2
3	1	541	0	2.98	3.98	3.98	3.98	4f0647dbc9db4272a96dc6b698939988	4f0647dbc9db4272a96dc6b698939988		2
3	1	541	0	2	3.221	1.932	1.932	c94e96ab97c8d3b9f3f4321a629269fd	c94e96ab97c8d3b9f3f4321a629269fd		1
3	1	541	0	2	3.322	1.993	1.993	9aa6b06f5862d541f9f777f52f55a871	9aa6b06f5862d541f9f777f52f55a871		1
3	1	541	0	2	1.993	1.993	1.993	f967ff6cd1e0febca4243fdcc2d68ec6	f967ff6cd1e0febca4243fdcc2d68ec6		1
3	1	541	0	2	1.993	1.993	1.993	d9bea465f47301b1118adced87ebd18e	d9bea465f47301b1118adced87ebd18e		1
3	1	541	0	2	4.858	4.858	4.858	a6336e12f29571831546e4c0fdf07b85	a6336e12f29571831546e4c0fdf07b85		1
3	1	541	0	2	1.993	1.993	1.993	5084aa54f4c381375de8589f4a18ac59	5084aa54f4c381375de8589f4a18ac59		1
3	1	541	0	2	1.997	1.997	1.997	43146faa56bac0bbfd41b98589d9ee02	43146faa56bac0bbfd41b98589d9ee02		1
3	1	541	0	1.14	3.322	1.993	1.993	065567bfb1a73cc93f41b4464bae5cf0	065567bfb1a73cc93f41b4464bae5cf0		1
3	1	541	0	0.99	1.993	1.993	1.993	c87320d3e19c8ab13dae62cc48672cd0	c87320d3e19c8ab13dae62cc48672cd0		1
3	1	541	0	0.99	2	2	2	4c4720d1118f0b88d18026f0fd91d38c	4c4720d1118f0b88d18026f0fd91d38c		1
3	1	541	0	0.99	1.993	1.993	1.993	0c5f993af1126535d9799687da5f0b4d	0c5f993af1126535d9799687da5f0b4d		1
3	1	541	0	0.87	3.322	1.993	1.993	9b287f0774e2ac2e4b1b6e5ed0a219ae	9b287f0774e2ac2e4b1b6e5ed0a219ae		1
3	1	541	0	0.87	1.896	1.896	1.896	45b5754fc512603906577412b4b4e4f7	45b5754fc512603906577412b4b4e4f7		1
3	1	541	0	0.83	1.993	1.993	1.993	e85619c8e67bbf5a747529ffa7bf7110	e85619c8e67bbf5a747529ffa7bf7110		1
3	1	541	0	0.83	1.987	1.987	1.987	60d33224879c1d964b4abb9d0c556582	60d33224879c1d964b4abb9d0c556582		1
3	1	541	0	0.83	1.993	1.993	1.993	419b10218d5c73caf16682d4cf5c0f25	419b10218d5c73caf16682d4cf5c0f25		1
3	1	541	0	0.83	2	2	2	340d9623e37a4e59880bef2b0a48abe8	340d9623e37a4e59880bef2b0a48abe8		1
3	1	541	0	0.71	1.993	1.993	1.993	db6fb34df0fc34fab0ddba39abec9ba2	db6fb34df0fc34fab0ddba39abec9ba2		1
3	1	541	0	0.71	1.993	1.993	1.993	a0f488979d1ad805fc81d3bb3a4eb8d6	a0f488979d1ad805fc81d3bb3a4eb8d6		1
3	1	541	0	0.39	2	2	2	bb9c7821293563be0026bdf2624ae346	bb9c7821293563be0026bdf2624ae346		1
3	1	541	0	0.39	1.99	1.99	1.99	74655759de8afafb23f4d40ff17ecc0b	74655759de8afafb23f4d40ff17ecc0b		1
3	1	541	0	0.19	2.073	2.073	2.073	f7b71c269bf0bbda1989017469207888	f7b71c269bf0bbda1989017469207888		1
3	1	542	4	4	7.645	5.579	5.579	1c76779f543e5b0e37210988ed2d7372	1c76779f543e5b0e37210988ed2d7372		5
3	1	543	4	4	14.23	14.23	14.23	105bca4947377541c1bd527c3065ddee	105bca4947377541c1bd527c3065ddee		3
3	1	543	0	3.66	9.129	9.129	9.129	558467a7d40339eed8299d20e418271a	558467a7d40339eed8299d20e418271a		2
3	1	543	0	2	4.545	4.545	4.545	f90e5d6ee66a46cfe9ed9be0aff4a1a0	f90e5d6ee66a46cfe9ed9be0aff4a1a0		1
3	1	543	0	2	4.661	4.661	4.661	aafd11145c394495d592cce6b29aa0fb	aafd11145c394495d592cce6b29aa0fb		1
3	1	543	0	2	4.622	4.622	4.622	a3ed71b764d87e79b5328587e2a4f126	a3ed71b764d87e79b5328587e2a4f126		1
3	1	543	0	2	4.681	4.681	4.681	a13d4725262c69d421f0c3f4b685d160	a13d4725262c69d421f0c3f4b685d160		1
3	1	543	0	2	4.661	4.661	4.661	82f3fda226a8f192c41e2e4bd461b3b2	82f3fda226a8f192c41e2e4bd461b3b2		1
3	1	543	0	2	4.661	4.661	4.661	4c1bd09bd043ca75e001dd98ce994956	4c1bd09bd043ca75e001dd98ce994956		1
3	1	543	0	2	4.583	4.583	4.583	4165756166d856ae95a6fd3ce8ded2d4	4165756166d856ae95a6fd3ce8ded2d4		1
3	1	543	0	2	4.641	4.641	4.641	2a42a29e0b5c321ac6f314be3233d128	2a42a29e0b5c321ac6f314be3233d128		1
3	1	544	4	4	9.231	9.231	6.374	00ea2cddfbc12c2fd43d97d6fd02fa02	00ea2cddfbc12c2fd43d97d6fd02fa02		2
3	1	544	0	2.9	4.566	4.566	3.082	1e5118f2fa089e589233f9e086a13bcb	1e5118f2fa089e589233f9e086a13bcb		2
3	1	544	0	2.9	7.952	7.952	5.368	1dd0dc40953f5ce22871c2657ffc0b18	1dd0dc40953f5ce22871c2657ffc0b18		2
3	1	544	0	2.9	3.129	3.129	3.129	4526173e38831dbf5446ac585b826081	4526173e38831dbf5446ac585b826081		2
3	1	544	0	2.06	2.495	1.627	1.627	f15afc00f2b7502214b29d11c084c978	f15afc00f2b7502214b29d11c084c978		1
3	1	544	0	2.05	2.662	1.736	1.736	c2d4b3987df6e65feb5c1c4488e4c11e	c2d4b3987df6e65feb5c1c4488e4c11e		1
3	1	544	0	2	1.705	1.705	1.705	6c4218b1b1d65f9d13f36338c0723ca3	6c4218b1b1d65f9d13f36338c0723ca3		1
3	1	544	0	2	22.73	22.73	22.73	11e2c7a30a60145a9da2a9329c85a2bc	11e2c7a30a60145a9da2a9329c85a2bc		1
3	1	545	4	4	9.091	9.091	9.091	ff9c8528fc8b33f8770ad4b51e723dff	ff9c8528fc8b33f8770ad4b51e723dff		2
3	1	545	0	2	7.407	7.407	7.407	d38b4c979f1c767738d477693cdb32e5	d38b4c979f1c767738d477693cdb32e5		1
3	1	545	0	2	7.347	7.347	7.347	7b4145a1f929313f87d9fc4f15244b2e	7b4145a1f929313f87d9fc4f15244b2e		1
3	1	545	0	2	4.945	4.945	4.945	630500eeb87b19b6486a52a6e2e05c1c	630500eeb87b19b6486a52a6e2e05c1c		1
3	1	545	0	2	3.333	3.333	3.333	312e35edf817201684b611b6fd9ca94c	312e35edf817201684b611b6fd9ca94c		1
3	1	545	0	2	7.317	7.317	7.317	205b9941c5b5e6fba128808d24567160	205b9941c5b5e6fba128808d24567160		1
3	1	546	4	4	15.04	15.04	15.04	fdfb2d4304b35b1c02aa6c81ec96a26d	fdfb2d4304b35b1c02aa6c81ec96a26d		3
3	1	546	0	2	9.333	9.333	9.333	38e8cb4626da61e8b5f05aaaa57e29ca	38e8cb4626da61e8b5f05aaaa57e29ca		2
3	1	546	0	2	9.091	9.091	9.091	1dc0b2034913058869638f4244cb719c	1dc0b2034913058869638f4244cb719c		2
3	1	547	4	4	12.06	12.06	12.06	fbbd577edeb35d3db30299502128ce4e	fbbd577edeb35d3db30299502128ce4e		2
3	1	547	0	2	7.602	7.602	7.602	ec6235905b2b61c79d8041faf054eede	ec6235905b2b61c79d8041faf054eede		1
3	1	547	0	2	9.924	9.924	9.924	a09207d72e54704b965d00d071fd31e5	a09207d72e54704b965d00d071fd31e5		1
3	1	547	0	2	5.936	5.936	5.936	7a5867b50f1054584a0dbffd7a6ee6fa	7a5867b50f1054584a0dbffd7a6ee6fa		1
3	1	548	4	4	5.053	5.053	5.053	f819705e743ac7695b779133e1649aee	f819705e743ac7695b779133e1649aee		2
3	1	549	4	4	7.205	7.205	7.205	db9be56ad76095e361eca8d276e383d5	db9be56ad76095e361eca8d276e383d5		2
3	1	549	0.01	2.03	5.179	2.5	2.5	a42892b5e9bc6d64ab270ca8c11f9aef	a42892b5e9bc6d64ab270ca8c11f9aef		1
3	1	549	0	4	4.456	4.456	4.456	8ded2f2b6dcfa10482c16a5122f99d46	8ded2f2b6dcfa10482c16a5122f99d46		2
3	1	549	0	2	2.5	2.5	2.5	ca1b847e1b85e3c0afc79aa14ac224f9	ca1b847e1b85e3c0afc79aa14ac224f9		1
3	1	549	0	2	2.5	2.5	2.5	bac12a71fbeecc51cdbcf4e6b41fb641	bac12a71fbeecc51cdbcf4e6b41fb641		1
3	1	549	0	2	2.5	2.5	2.5	4d86b9efc637ce1cc6286d999add8733	4d86b9efc637ce1cc6286d999add8733		1
3	1	549	0	2	2.5	2.5	2.5	366b246e4fe3ff00b4cd51d67b1c4486	366b246e4fe3ff00b4cd51d67b1c4486		1
3	1	549	0	2	2.5	2.5	2.5	2a29b1fc48c297a5b59cdc5ece9656a6	2a29b1fc48c297a5b59cdc5ece9656a6		1
3	1	549	0	2	2.545	2.545	2.545	19c36b13718956ae0cbaaebee0f250b1	19c36b13718956ae0cbaaebee0f250b1		1
3	1	550	4	4	25.53	25.53	25.53	d276ddba973122be02d3f0e6e61daeb7	d276ddba973122be02d3f0e6e61daeb7		2
3	1	550	0	2.21	22.43	22.43	22.43	4a6f383df7700895dee96d5dd27a5bfe	4a6f383df7700895dee96d5dd27a5bfe		2
3	1	550	0	2	14.74	14.74	14.74	d8cd093a6962e0509985fcc9a5230cb8	d8cd093a6962e0509985fcc9a5230cb8		1
3	1	550	0	2	15.38	15.38	15.38	cd214fcee003309d5c1d7b87e4f2351b	cd214fcee003309d5c1d7b87e4f2351b		1
3	1	550	0	2	15.38	15.38	15.38	b54ca570e6c3d45af3e290992afeeeda	b54ca570e6c3d45af3e290992afeeeda		1
3	1	550	0	2	10.53	10.53	10.53	a801b3376d98a35ce2f47897f6a19bdc	a801b3376d98a35ce2f47897f6a19bdc		1
3	1	550	0	2	9.709	9.709	9.709	9a90bfd4319379d055156e8d20eda3a5	9a90bfd4319379d055156e8d20eda3a5		1
3	1	550	0	2	9.804	9.804	9.804	85d9b02d345aaf80996510d610031c9e	85d9b02d345aaf80996510d610031c9e		1
3	1	550	0	2	14.58	14.58	14.58	84e4a12c673034de4e15e7b4e334ddef	84e4a12c673034de4e15e7b4e334ddef		1
3	1	550	0	2	9.709	9.709	9.709	81d68ea6b4f47c16f5330f16f30ef424	81d68ea6b4f47c16f5330f16f30ef424		1
3	1	550	0	2	10.75	10.75	10.75	818c7300a83727c77e487e69b32cdc72	818c7300a83727c77e487e69b32cdc72		1
3	1	550	0	2	16.28	16.28	16.28	6a1e047e609a84448232df9706846eae	6a1e047e609a84448232df9706846eae		1
3	1	550	0	2	10.75	10.75	10.75	60eb30690e80a881cefbf61364713b17	60eb30690e80a881cefbf61364713b17		1
3	1	550	0	2	10.75	10.75	10.75	56914a78e6c8072c518ef3d5d8d88107	56914a78e6c8072c518ef3d5d8d88107		1
3	1	550	0	2	10.31	10.31	10.31	54d8e16c477f7dc2d992a6e44884603c	54d8e16c477f7dc2d992a6e44884603c		1
3	1	550	0	2	10.75	10.75	10.75	4810964d65c97bbe3f2a077786d4b412	4810964d65c97bbe3f2a077786d4b412		1
3	1	550	0	2	15.73	15.73	15.73	1ed6e3126ec44a9a5fe8f8197e0de06e	1ed6e3126ec44a9a5fe8f8197e0de06e		1
3	1	550	0	2	13.73	13.73	13.73	08fcc94597f35530ca149fee767426dd	08fcc94597f35530ca149fee767426dd		1
3	1	551	4	4	7.749	7.749	7.749	c8894523aca65155fb1ab2691bdd4633	c8894523aca65155fb1ab2691bdd4633		2
3	1	551	0	4	7.749	7.749	7.749	c5d51fb2afd2deb8178906e30c1ec123	c5d51fb2afd2deb8178906e30c1ec123		2
3	1	551	0	4	7.692	7.692	7.692	c4256694504ea9241b89c9091607eb7c	c4256694504ea9241b89c9091607eb7c		2
3	1	551	0	4	7.636	7.636	7.636	8df388049d94ea706fa9b5c64e5ded26	8df388049d94ea706fa9b5c64e5ded26		2
3	1	551	0	4	3.323	3.323	3.323	29196fab15417f1f87f896bfae6012b9	29196fab15417f1f87f896bfae6012b9		2
3	1	551	0	2.82	6.642	6.642	3.321	e22782290778f3d57be0c02d1bbdab4f	e22782290778f3d57be0c02d1bbdab4f		1
3	1	551	0	2.82	6.642	6.642	3.321	138990f46d22e845b6dabd28801cf12c	138990f46d22e845b6dabd28801cf12c		1
3	1	551	0	2	3.237	3.237	3.237	e470841143ed23c15e7d36eac434f99f	e470841143ed23c15e7d36eac434f99f		1
3	1	551	0	2	4.428	4.428	4.428	e3ad33d49c6c435d0e8be251cc993457	e3ad33d49c6c435d0e8be251cc993457		1
3	1	551	0	2	3.309	3.309	3.309	e23fb85d48d4f1805510bb1036ccd228	e23fb85d48d4f1805510bb1036ccd228		1
3	1	551	0	2	3.321	3.321	3.321	c5073ca429f9de741b6d0e48d65d1bc4	c5073ca429f9de741b6d0e48d65d1bc4		1
3	1	551	0	2	4.478	4.478	4.478	a2d417bb74974df130f19eba00b14c12	a2d417bb74974df130f19eba00b14c12		1
3	1	551	0	2	3.321	3.321	3.321	8072aec0100a5fb95f1367e311133335	8072aec0100a5fb95f1367e311133335		1
3	1	551	0	2	3.333	3.333	3.333	4e5842bff61fdd87afb57d696d1ce5f6	4e5842bff61fdd87afb57d696d1ce5f6		1
3	1	551	0	2	3.321	3.321	3.321	4b4357e1f1b7c87910a6549cf9746bc5	4b4357e1f1b7c87910a6549cf9746bc5		1
3	1	551	0	2	3.321	3.321	3.321	35817b86a44966ebbec248564abdd3a6	35817b86a44966ebbec248564abdd3a6		1
3	1	552	4	4	5.991	5.991	5.991	be2eb2d7c0953a8fd365928ae77ac5e5	be2eb2d7c0953a8fd365928ae77ac5e5		2
3	1	552	0	4	6.075	6.075	6.075	abb1d509f72181238bdcf6156d1f3190	abb1d509f72181238bdcf6156d1f3190		2
3	1	552	0	4	6.075	6.075	6.075	893c7feda53ad10752d4e8f65571d6ae	893c7feda53ad10752d4e8f65571d6ae		2
3	1	552	0	4	5.991	5.991	5.991	622e548a98265cf29ad5a7952a43bb21	622e548a98265cf29ad5a7952a43bb21		2
3	1	552	0	2	2.607	2.607	2.607	f31fb753328da1b81e48250963d081e3	f31fb753328da1b81e48250963d081e3		1
3	1	552	0	2	2.564	2.564	2.564	e25f29000f1966247c8b2c2e0606a6a4	e25f29000f1966247c8b2c2e0606a6a4		1
3	1	552	0	2	2.57	2.57	2.57	b4f23e89a73cd666cc75ea3add31d696	b4f23e89a73cd666cc75ea3add31d696		1
3	1	552	0	2	2.689	2.689	2.689	ae69113b642cbaa558cbe29cd9127f49	ae69113b642cbaa558cbe29cd9127f49		1
3	1	552	0	2	2.6	2.6	2.6	a7255f7493a79633f35974f6f127bbef	a7255f7493a79633f35974f6f127bbef		1
3	1	552	0	2	2.607	2.607	2.607	a02a8e28ec1f8e6a6c922831e74baf08	a02a8e28ec1f8e6a6c922831e74baf08		1
3	1	552	0	2	2.523	2.523	2.523	9df6e8d5414ab99146e7eac0cec13206	9df6e8d5414ab99146e7eac0cec13206		1
3	1	552	0	2	2.494	2.494	2.494	99500f2c3753d8c009d04d66e1038084	99500f2c3753d8c009d04d66e1038084		1
3	1	552	0	2	11.22	11.22	11.22	92c876bcd22a329f310be865df0b2c0a	92c876bcd22a329f310be865df0b2c0a		1
3	1	552	0	2	2.546	2.546	2.546	62ff642410d15e431d7765e2c19150ed	62ff642410d15e431d7765e2c19150ed		1
3	1	552	0	2	2.576	2.576	2.576	552583723d70d6a3567302e1e55061ba	552583723d70d6a3567302e1e55061ba		1
3	1	552	0	2	2.657	2.657	2.657	4c3d8f28d3ec6c7e6d3535761c6441a2	4c3d8f28d3ec6c7e6d3535761c6441a2		1
3	1	552	0	2	2.594	2.594	2.594	47adef15e7776d02d2260b2f53945e2c	47adef15e7776d02d2260b2f53945e2c		1
3	1	552	0	2	2.594	2.594	2.594	44da4eec74075fb1b4dff752d230930f	44da4eec74075fb1b4dff752d230930f		1
3	1	552	0	2	2.54	2.54	2.54	0fa249e81e87c3a66c12e60642b76df1	0fa249e81e87c3a66c12e60642b76df1		1
3	1	552	0	2	2.582	2.582	2.582	0d6b6b62fbcfb99b9490d8e16b64b7ed	0d6b6b62fbcfb99b9490d8e16b64b7ed		1
3	1	552	0	2	2.523	2.523	2.523	0465a69ad9f2453240ee7255843ca9b9	0465a69ad9f2453240ee7255843ca9b9		1
3	1	552	0	2	2.576	2.576	2.576	011844605f6fef293f04b8de91b0ee95	011844605f6fef293f04b8de91b0ee95		1
3	1	552	0	2	2.472	2.472	2.472	005f448d7117caffd8728e22f81be3d0	005f448d7117caffd8728e22f81be3d0		1
3	1	553	4	4	15.87	15.87	15.87	bdc9e9e2d28c7c9b1383ab27216544d2	bdc9e9e2d28c7c9b1383ab27216544d2		2
3	1	553	0	2	5.085	5.085	5.085	650e6f369d3287237f325009393a9c8d	650e6f369d3287237f325009393a9c8d		1
3	1	554	4	4	9.459	9.459	9.459	a48623c02ac0beebf5d72184eaef7f4b	a48623c02ac0beebf5d72184eaef7f4b		2
3	1	554	0	4	9.459	9.459	9.459	76f273521dea991b73ee15aa820100c3	76f273521dea991b73ee15aa820100c3		2
3	1	554	0	2	6.757	6.757	6.757	73eeff7f4db4fc512906f1bd71cf503a	73eeff7f4db4fc512906f1bd71cf503a		1
3	1	554	0	2	6.667	6.667	6.667	0eb20c40dd6902981a0c82ec8dab0b53	0eb20c40dd6902981a0c82ec8dab0b53		1
3	1	555	4	4	23.61	23.61	23.61	82d7afc325502e8ea2c2e02d907e2e03	82d7afc325502e8ea2c2e02d907e2e03		2
3	1	556	4	4	4.809	4.809	4.809	51a4da23a601d755ef048d2c4732360d	51a4da23a601d755ef048d2c4732360d		2
3	1	557	4	4	4.444	4.444	4.444	44e812cde195f330e467bdba9ac6b883	44e812cde195f330e467bdba9ac6b883		2
3	1	557	0	2.01	5.817	5.817	5.817	379f83aa686226a4d8dc3948e49dee77	379f83aa686226a4d8dc3948e49dee77		2
3	1	558	4	4	18.39	18.39	18.39	3981929ed35a064996b8b97a3e7abf2b	3981929ed35a064996b8b97a3e7abf2b		2
3	1	559	4	4	12.8	12.8	12.8	2beb178de3cdacd8d488c21639e3a0ad	2beb178de3cdacd8d488c21639e3a0ad		2
3	1	559	0	4	14.81	14.81	14.81	1899e117aea3130edba240c1a40b16b5	1899e117aea3130edba240c1a40b16b5		2
3	1	560	4	4	16.78	16.78	16.78	25c380222513ea2ce716bd6e61628d26	25c380222513ea2ce716bd6e61628d26		2
3	1	560	0	2	10.4	10.4	10.4	fbce2150f5e53f8c1f32bf27d0bbdccb	fbce2150f5e53f8c1f32bf27d0bbdccb		1
3	1	560	0	2	7.895	7.895	7.895	e8337e494b386f924f7401b9deae14da	e8337e494b386f924f7401b9deae14da		1
3	1	560	0	2	8.054	8.054	8.054	d23934c8ac78c4f9402e59b7c65f4b83	d23934c8ac78c4f9402e59b7c65f4b83		1
3	1	560	0	2	6.28	6.28	6.28	859de1945d13f89711fa67fcde553780	859de1945d13f89711fa67fcde553780		1
3	1	560	0	2	8.759	8.759	8.759	0d64077e330ff73d7f2188fdec44a33c	0d64077e330ff73d7f2188fdec44a33c		1
3	1	561	4	4	10.13	10.13	10.13	204cd9f937f7bdaec4306d5d26f5f3c8	204cd9f937f7bdaec4306d5d26f5f3c8		2
3	1	561	0	2	6.25	6.25	6.25	7e51bab801ad7493117d992aa574b3d6	7e51bab801ad7493117d992aa574b3d6		1
3	1	561	0	2	3.982	3.982	3.982	2b1812729eac8e1483c34ad3a40a9d3d	2b1812729eac8e1483c34ad3a40a9d3d		1
3	1	561	0	2	25.93	25.93	25.93	1d589a01543964b2437e100b69e0b5eb	1d589a01543964b2437e100b69e0b5eb		1
3	1	562	4	4	6.223	6.223	6.223	1d6b6d63a392398bbf964e24732edb84	1d6b6d63a392398bbf964e24732edb84		2
3	1	562	0	2	3.611	3.611	3.611	a48d32b13d0c07cc71fae2b3346361ae	a48d32b13d0c07cc71fae2b3346361ae		1
3	1	563	4	4	3.464	3.464	3.464	05231c690da89e1c290fd0368d535164	05231c690da89e1c290fd0368d535164		2
3	1	564	3.96	4.12	9.692	9.692	5.286	23433a73f24140b47fa63665aece8e5c	23433a73f24140b47fa63665aece8e5c		2
3	1	564	0	3.74	6.25	6.25	6.25	bda726eb34f9a5c319dc34d5e87cc86b	bda726eb34f9a5c319dc34d5e87cc86b		2
3	1	564	0	2	3.753	3.753	3.753	fab8efc0b25cd938cbc1d4380213c5fc	fab8efc0b25cd938cbc1d4380213c5fc		1
3	1	564	0	2	3.59	3.59	3.59	a7c80f42ba293aafd28bcf78cb3cd596	a7c80f42ba293aafd28bcf78cb3cd596		1
3	1	564	0	2	3.694	3.694	3.694	79826a601104e67f0666902a5cc1faec	79826a601104e67f0666902a5cc1faec		1
3	1	564	0	2	3.571	3.571	3.571	3c3c9dcfa25a13c93b79e78882084a4e	3c3c9dcfa25a13c93b79e78882084a4e		1
3	1	564	0	2	3.44	3.44	3.44	2f93776466e0766fd93dc3ff551b09d5	2f93776466e0766fd93dc3ff551b09d5		1
3	1	565	3.96	4.05	17.65	13.45	13.45	eaea538f2115f9707858895713471db5	eaea538f2115f9707858895713471db5		3
3	1	565	0.02	1.93	14.02	14.02	7.008	6560b6ec44ffc2d23f00f25bb0e83936	6560b6ec44ffc2d23f00f25bb0e83936		3
3	1	566	3.94	4.13	7.386	7.386	7.386	ba5c65af4c38d56551e9b6e325c972cb	ba5c65af4c38d56551e9b6e325c972cb		5
3	1	566	0	16.52	15.54	13.92	12.77	af561b6303c7757b730de48513d10a58	af561b6303c7757b730de48513d10a58		9
3	1	566	0	12.29	10.8	9.756	9.756	e6472a2a9890f6844d2fcb03e3181721	e6472a2a9890f6844d2fcb03e3181721		7
3	1	566	0	11.72	7.503	7.503	7.503	55f6e17b854805c43ec36ec4b66eccb6	55f6e17b854805c43ec36ec4b66eccb6		6
3	1	566	0	10.99	12.67	10.71	9.562	f6a3a91436f4453aa05b6cde232e518a	f6a3a91436f4453aa05b6cde232e518a		7
3	1	566	0	9.72	5.724	5.724	5.724	6fddfee288c38716a7511a5a89441a88	6fddfee288c38716a7511a5a89441a88		5
3	1	566	0	9.71	7.251	7.251	7.251	48c72e420b12bdd0dff25738d9754cec	48c72e420b12bdd0dff25738d9754cec		6
3	1	566	0	8.03	6.42	6.42	6.42	3dd49c11653473c9b498646a2dab60c3	3dd49c11653473c9b498646a2dab60c3		5
3	1	566	0	8.03	6.444	6.444	6.444	2b4a4c54a552406fb6266f67fe2a2b52	2b4a4c54a552406fb6266f67fe2a2b52		5
3	1	566	0	4.47	5.158	5.158	5.158	974ddcee9bc08d283caf120d30f99107	974ddcee9bc08d283caf120d30f99107		4
3	1	566	0	4.47	5.17	5.17	5.17	3eeaccb762eab2a92b13c97addf9fb69	3eeaccb762eab2a92b13c97addf9fb69		4
3	1	566	0	4.11	10.99	8.156	8.156	5360613ca446a925f240b263885ea3b1	5360613ca446a925f240b263885ea3b1		2
3	1	566	0	4	2.422	2.422	2.422	fc62fcd659f1898d42844120108a2326	fc62fcd659f1898d42844120108a2326		2
3	1	566	0	4	2.515	2.515	2.515	f54785f21f9ac653b3af732182131b35	f54785f21f9ac653b3af732182131b35		2
3	1	566	0	4	5.385	5.385	5.385	e5ed43826077de56f9c6b896a718b9a0	e5ed43826077de56f9c6b896a718b9a0		2
3	1	566	0	4	2.373	2.373	2.373	cbe78e93a6b120339b237026b3024f53	cbe78e93a6b120339b237026b3024f53		2
3	1	566	0	4	2.422	2.422	2.422	7e93b6f8b8dd8dd1b272fdf73c386c91	7e93b6f8b8dd8dd1b272fdf73c386c91		2
3	1	566	0	4	2.408	2.408	2.408	711946a17df7542719559d48ea1c1b1f	711946a17df7542719559d48ea1c1b1f		2
3	1	566	0	4	2.414	2.414	2.414	6abcebff7e1de785e377ebf5d75e7e24	6abcebff7e1de785e377ebf5d75e7e24		2
3	1	566	0	4	2.408	2.408	2.408	67c9461e3d043efce5accb03b9e6b371	67c9461e3d043efce5accb03b9e6b371		2
3	1	566	0	4	2.431	2.431	2.431	4ff2ca133b0c586b4653777680c83e7b	4ff2ca133b0c586b4653777680c83e7b		2
3	1	566	0	4	2.419	2.419	2.419	39533e2f126f6fb0daa53223e1ea98ec	39533e2f126f6fb0daa53223e1ea98ec		2
3	1	566	0	4	2.422	2.422	2.422	30527737c7012ef53ff2bfbbefda54fc	30527737c7012ef53ff2bfbbefda54fc		2
3	1	566	0	4	2.417	2.417	2.417	1b8485473b1137692228c2d24a408ac2	1b8485473b1137692228c2d24a408ac2		2
3	1	566	0	4	2.414	2.414	2.414	1715de533e51c276202f38e55bb13de9	1715de533e51c276202f38e55bb13de9		2
3	1	566	0	4	2.392	2.392	2.392	0ceceb0d8e1693aa6e91a7c1c2651527	0ceceb0d8e1693aa6e91a7c1c2651527		2
3	1	566	0	2.87	4.005	4.005	4.005	e634f3a82bb18f08a9153945fdc95c97	e634f3a82bb18f08a9153945fdc95c97		3
3	1	566	0	2	1.145	1.145	1.145	ee7289e5ac48d775bb53d6532d8bc44d	ee7289e5ac48d775bb53d6532d8bc44d		1
3	1	566	0	2	1.147	1.147	1.147	d5ff391ef9d1f5bd0c29d00c49bd91d1	d5ff391ef9d1f5bd0c29d00c49bd91d1		1
3	1	566	0	2	1.145	1.145	1.145	83a69591e076583f3155900ba263c783	83a69591e076583f3155900ba263c783		1
3	1	566	0	2	1.149	1.149	1.149	8305aeb1cff7098aeab5611f04f5488d	8305aeb1cff7098aeab5611f04f5488d		1
3	1	566	0	2	1.13	1.13	1.13	59acf7e055611d2abe66f1ec2ce76d1e	59acf7e055611d2abe66f1ec2ce76d1e		1
3	1	566	0	2	1.151	1.151	1.151	1d250e87213e2730eea20dee2eafb909	1d250e87213e2730eea20dee2eafb909		1
3	1	566	0	2	1.323	1.323	1.323	0fbf3d264328e98f045a17df61eace7b	0fbf3d264328e98f045a17df61eace7b		1
3	1	566	0	2	1.139	1.139	1.139	0924dd4927886ea0be7ecd46b2d992c4	0924dd4927886ea0be7ecd46b2d992c4		1
3	1	567	3.92	8	15.62	15.62	15.62	95149653d37eeacbab55e238e7147d73	95149653d37eeacbab55e238e7147d73		4
3	1	567	0.02	6.08	12.53	10.49	10.49	d8a5f97cfd8865143ec9bfb589618ce5	d8a5f97cfd8865143ec9bfb589618ce5		3
3	1	567	0	6	10.51	10.51	10.51	b5243c96ccd78d84e77f6d899b6a8b13	b5243c96ccd78d84e77f6d899b6a8b13		3
3	1	567	0	6	10.7	10.7	10.7	5baa171ec8e1a641ce2b7cadd12d4098	5baa171ec8e1a641ce2b7cadd12d4098		3
3	1	567	0	6	10.76	10.76	10.76	1e7380914f5d03c552d11b9815197056	1e7380914f5d03c552d11b9815197056		3
3	1	568	3.92	4	4.314	4.314	4.314	ce2228d46f4456b8b6cda9dc78836a71	ce2228d46f4456b8b6cda9dc78836a71		2
3	1	568	0	2	1.866	1.866	1.866	adf901804e0f8e19ad454d4c262eb2c2	adf901804e0f8e19ad454d4c262eb2c2		1
3	1	568	0	2	2.088	2.088	2.088	674610976735b0d6898d0bdbdb295243	674610976735b0d6898d0bdbdb295243		1
3	1	568	0	2	2.123	2.123	2.123	0f8b5969397686ad271e89a686921143	0f8b5969397686ad271e89a686921143		1
3	1	569	3.92	4	21.38	21.38	21.38	790ab5cae28b54133e705d306f189697	790ab5cae28b54133e705d306f189697		2
3	1	569	0	1.89	6.918	6.918	6.918	fa38a1d4d12addfffdeb6c30df602944	fa38a1d4d12addfffdeb6c30df602944		1
3	1	569	0	1.89	6.832	6.832	6.832	98c4dd483fd99cba40c06ac8673602e2	98c4dd483fd99cba40c06ac8673602e2		1
3	1	569	0	1.89	6.832	6.832	6.832	8eb6956c600264288ba164153cce8317	8eb6956c600264288ba164153cce8317		1
3	1	569	0	1.89	5.366	5.366	5.366	862dff29a4514886dbe89b2082145b88	862dff29a4514886dbe89b2082145b88		1
3	1	569	0	1.89	6.832	6.832	6.832	4ada836a4c53476982b13efb79676ab3	4ada836a4c53476982b13efb79676ab3		1
3	1	569	0	1.89	6.918	6.918	6.918	329783946cf3ea4c686c89049672250f	329783946cf3ea4c686c89049672250f		1
3	1	570	3.9	4.09	26.29	18.97	14.66	b3b81eda3f054b30209897935e5a3ea8	b3b81eda3f054b30209897935e5a3ea8		2
3	1	570	0	3.17	19.1	19.1	19.1	a869829ab4769816024088b357b89edd	a869829ab4769816024088b357b89edd		2
3	1	571	3.9	3.98	17.46	10.79	10.79	23f328e449812e261d40e6d0074ecd2a	23f328e449812e261d40e6d0074ecd2a		3
3	1	571	0	3.96	8.099	8.099	8.099	65bfbc09abb0f6e4fe72d9cccfd07628	65bfbc09abb0f6e4fe72d9cccfd07628		2
3	1	571	0	2	4.577	4.577	4.577	36142fec9452edaf69ce0bae62ab7ebd	36142fec9452edaf69ce0bae62ab7ebd		1
3	1	572	3.89	4.87	12.63	12.63	10.97	65c3a9d4b811c5089fde9aa8a52d6e60	65c3a9d4b811c5089fde9aa8a52d6e60		3
3	1	572	0	3.95	7.645	7.645	5.992	cb75257ca2f077962b5f2a54ad47ef4c	cb75257ca2f077962b5f2a54ad47ef4c		2
3	1	572	0	2.13	5.405	5.405	5.405	ae4831fd8c031867411f6d1b1e965efa	ae4831fd8c031867411f6d1b1e965efa		2
3	1	572	0	2.09	7.039	7.039	5.383	ccbcc972c891c706b3c3280869c160aa	ccbcc972c891c706b3c3280869c160aa		2
3	1	572	0	2.03	45.88	31.76	31.76	cec3693f7cf22b8c8704f613c4265ca1	cec3693f7cf22b8c8704f613c4265ca1		1
3	1	572	0	1.84	5.176	5.176	3.52	d64124bf3952c665c7b19f5847c408bc	d64124bf3952c665c7b19f5847c408bc		1
3	1	573	3.89	4.05	10.09	10.09	5.482	2d344e2e1c07825c4d00979dd7e81c19	2d344e2e1c07825c4d00979dd7e81c19		2
3	1	574	3.89	3.96	12.27	12.27	7.727	f1f84c2e6723480cf8478ac261176c59	f1f84c2e6723480cf8478ac261176c59		2
3	1	575	3.87	3.98	8.315	4.494	4.494	fbdc72f86ab91f900b42bcdf43baae36	fbdc72f86ab91f900b42bcdf43baae36		2
3	1	576	3.86	4	13.4	11.48	11.48	379ca9662a8e86f7ada3807261b77377	379ca9662a8e86f7ada3807261b77377		3
3	1	577	3.85	5.19	3.512	3.001	2.427	7191e4a0f598a045a70b6cd53c540281	7191e4a0f598a045a70b6cd53c540281		3
3	1	578	3.85	3.92	20.47	20.47	20.47	4e0a1bab810c5f4f41359dc26905358a	4e0a1bab810c5f4f41359dc26905358a		2
3	1	578	0	1.82	11.61	11.61	11.61	802958942a5f7b69b167c842ebbb47c1	802958942a5f7b69b167c842ebbb47c1		1
3	1	579	3.84	7.29	7.603	7.603	6.314	2a10566250d17e4aece8e7d3bc1f79b8	2a10566250d17e4aece8e7d3bc1f79b8		4
3	1	580	3.84	4.07	17.35	17.35	9.694	c62784e6bc4b1c56d12ba18842fad3bf	c62784e6bc4b1c56d12ba18842fad3bf		2
3	1	580	0	4	13.28	13.28	7.422	32105a6e972d904a27e3eb81b84fcf75	32105a6e972d904a27e3eb81b84fcf75		2
3	1	580	0	3.15	9.135	9.135	9.135	c85b56bd0b6e03e04d2b2a3eb71081ea	c85b56bd0b6e03e04d2b2a3eb71081ea		2
3	1	580	0	1.96	7.77	7.77	2.703	f3baf855b00ad2db985f34d5c4b17cd7	f3baf855b00ad2db985f34d5c4b17cd7		1
3	1	580	0	1.96	11.73	11.73	4.082	59ebf34add0d09c987282dbcde873527	59ebf34add0d09c987282dbcde873527		1
3	1	580	0	1.7	5.584	5.584	5.584	2794d904048a890a36851858b48b78f0	2794d904048a890a36851858b48b78f0		1
3	1	581	3.83	4.2	7.62	6.785	3.132	a0897dd3a7e1de73b658e5be678b6c7a	a0897dd3a7e1de73b658e5be678b6c7a		2
3	1	581	0.04	3.4	7.942	7.047	5.257	d36869a7184e09aa59d6b18c7019eaab	d36869a7184e09aa59d6b18c7019eaab		3
3	1	581	0.04	3.36	7.933	7.039	5.251	b66f5514845d3ec6b2c17b1237771457	b66f5514845d3ec6b2c17b1237771457		3
3	1	581	0	2.64	4.162	4.162	3.286	211cdd17e6aef7192d21930300ad4cb6	211cdd17e6aef7192d21930300ad4cb6		2
3	1	582	3.83	4.19	17.07	13.01	2.981	64dd8723dd2b7e07929aa8e9ae829197	64dd8723dd2b7e07929aa8e9ae829197		1
3	1	582	0	4.19	13.83	10.12	2.716	54b8ce963949408cc1e4567f37ec5794	54b8ce963949408cc1e4567f37ec5794		1
3	1	582	0	2.5	9.404	6.897	3.448	8a217307798e23348425118c28d1807d	8a217307798e23348425118c28d1807d		1
3	1	582	0	2.45	9.677	7.097	3.548	e4f215cd11ff027bf7db6db11a2aa950	e4f215cd11ff027bf7db6db11a2aa950		1
3	1	582	0	2.45	9.231	6.769	3.385	cdd0a3a3c3cf1f68023016f71de96c53	cdd0a3a3c3cf1f68023016f71de96c53		1
3	1	582	0	2.45	9.554	7.006	3.503	bc3d69111db93244102a3fe4214afbbe	bc3d69111db93244102a3fe4214afbbe		1
3	1	582	0	2.45	9.524	6.984	3.492	a0d568c5c68af01ed8da90efd48aeb56	a0d568c5c68af01ed8da90efd48aeb56		1
3	1	582	0	2.45	9.317	6.832	3.416	6912b30ec62b25959ee7b95205797136	6912b30ec62b25959ee7b95205797136		1
3	1	582	0	2.45	9.709	7.12	3.56	5e5f56e0398de1af2a06798a45ab5575	5e5f56e0398de1af2a06798a45ab5575		1
3	1	582	0	2.38	11.64	6.918	3.459	7276af420d46e7498f20f4bd51dd63c6	7276af420d46e7498f20f4bd51dd63c6		1
3	1	582	0	1.69	11.73	2.933	2.933	962626c3676efb902f0c51104b459abd	962626c3676efb902f0c51104b459abd		1
3	1	582	0	0.85	9.288	6.811	3.406	40a3b65fff72aad5a82fdb43276eb8ef	40a3b65fff72aad5a82fdb43276eb8ef		1
3	1	583	3.83	4.09	12.3	9.222	1.989	05a51d8b95b3b4647c28513158c3704a	05a51d8b95b3b4647c28513158c3704a		1
3	1	583	0	2.11	19.19	11.11	11.11	d149431c8a59a94b94d3b4f5ad97a174	d149431c8a59a94b94d3b4f5ad97a174		1
3	1	583	0	2.11	12.93	7.483	7.483	c14f8fa47e03c49df1d8466507995357	c14f8fa47e03c49df1d8466507995357		1
3	1	583	0	2	11.96	11.96	11.96	61f0a65b6eeac5ff2029053044bf8b70	61f0a65b6eeac5ff2029053044bf8b70		1
3	1	584	3.82	3.98	11.54	11.54	8.042	57bc3ef9bf20f0975f1449c0dbc02aa8	57bc3ef9bf20f0975f1449c0dbc02aa8		3
3	1	584	0	3.97	8.791	8.791	5.128	9e3abbbed5ead797f2ddce7f434b41a9	9e3abbbed5ead797f2ddce7f434b41a9		2
3	1	584	0	3.95	8.791	8.791	5.128	50765bf80a66b9021e534fa1ebc9c00d	50765bf80a66b9021e534fa1ebc9c00d		2
3	1	584	0	3.11	5.147	5.147	5.147	dfdf53d6a72dd3e280561f56c22c3092	dfdf53d6a72dd3e280561f56c22c3092		2
3	1	584	0	3.11	5.147	5.147	5.147	bfbda706e67a31e0c811313707d2a014	bfbda706e67a31e0c811313707d2a014		2
3	1	584	0	3.11	5.147	5.147	5.147	0214aea0a89ecb85388fe2be6baeee1e	0214aea0a89ecb85388fe2be6baeee1e		2
3	1	584	0	2.8	12.13	12.13	8.456	2575a4d0df2cc4f57f85043225f354e0	2575a4d0df2cc4f57f85043225f354e0		3
3	1	585	3.82	3.91	5.447	3.922	3.922	cfc79a02971f0c6f877d042dbceb9d8f	cfc79a02971f0c6f877d042dbceb9d8f		2
3	1	585	0	2.2	9.434	6.792	6.792	e22a10ec8138e560b9e625d71135f2e4	e22a10ec8138e560b9e625d71135f2e4		2
3	1	585	0	2.18	6.406	6.406	6.406	406521587bbd9036081def18b773e32f	406521587bbd9036081def18b773e32f		2
3	1	585	0	2	3.356	3.356	3.356	f63aaaeb49e713b45e68c83362ace365	f63aaaeb49e713b45e68c83362ace365		1
3	1	585	0	2	3.69	3.69	3.69	759bfeb382c9a94f347df89997be9d8e	759bfeb382c9a94f347df89997be9d8e		1
3	1	585	0	2	3.356	3.356	3.356	66b72e15f9d8129c33e18d830bdce3eb	66b72e15f9d8129c33e18d830bdce3eb		1
3	1	585	0	2	3.534	3.534	3.534	060d28b04a7ce86d840d825459af4fa8	060d28b04a7ce86d840d825459af4fa8		1
3	1	586	3.81	4.07	43.42	43.42	27.63	80f3dd1153c5be99186dbfb162f200f3	80f3dd1153c5be99186dbfb162f200f3		2
3	1	587	3.81	3.91	11.19	9.025	9.025	d0364d65409fa129cb5064619341ce5f	d0364d65409fa129cb5064619341ce5f		2
3	1	587	0	2	4.676	4.676	4.676	da4b3392aa556b6e2418ccba0781b66d	da4b3392aa556b6e2418ccba0781b66d		1
3	1	587	0	2	4.887	4.887	4.887	83242b6ee7467bf26e930a553c75ba0c	83242b6ee7467bf26e930a553c75ba0c		1
3	1	587	0	2	4.676	4.676	4.676	68efc90894864b5a458c4c0f296612ed	68efc90894864b5a458c4c0f296612ed		1
3	1	588	3.79	3.92	8.798	8.798	8.798	57f3be57e42df985962a70939d758bc3	57f3be57e42df985962a70939d758bc3		3
3	1	588	0	3.68	7.371	7.371	7.371	6d47eb1c38593f72c61bfa4a81eba3a2	6d47eb1c38593f72c61bfa4a81eba3a2		2
3	1	589	3.78	7.06	15.6	15.6	12.25	28e2c8c3d749112eef61d8fd231311ed	28e2c8c3d749112eef61d8fd231311ed		8
3	1	590	3.74	3.85	19.14	12.87	12.87	7c41932dd58838f8b5e3367f6699a8de	7c41932dd58838f8b5e3367f6699a8de		2
3	1	591	3.74	3.82	18.37	18.37	18.37	99a729c301fb8d2e59108dece4c0b69d	99a729c301fb8d2e59108dece4c0b69d		2
3	1	592	3.72	5.09	28.57	14.29	11.2	4648e340942a03ed49ee7dd8a9ea4889	4648e340942a03ed49ee7dd8a9ea4889		3
3	1	593	3.72	4.05	11.5	11.5	5.634	8d0d2f982b904db26e9a89f3437bba95	8d0d2f982b904db26e9a89f3437bba95		2
3	1	594	3.72	3.85	6.456	4.263	2.923	39fd2fe2828c7c799876fb0b73a4d2b3	39fd2fe2828c7c799876fb0b73a4d2b3		2
3	1	594	0	2.55	4.141	3.289	1.827	49cd4f11e66201ab439ec52c85b2589f	49cd4f11e66201ab439ec52c85b2589f		1
3	1	594	0	2.54	3.301	3.301	1.834	cf0477ed9f00c143533783b0a36a715b	cf0477ed9f00c143533783b0a36a715b		1
3	1	594	0	2.54	3.257	3.257	1.809	cb60486817115690106be585f71ee5da	cb60486817115690106be585f71ee5da		1
3	1	594	0	2.31	4.034	3.178	1.834	f561a2b09a7659f8883ae929f627e7c8	f561a2b09a7659f8883ae929f627e7c8		1
3	1	594	0	2.31	3.175	3.175	1.832	b18e495bf68ec67c10267e8ed50b5c83	b18e495bf68ec67c10267e8ed50b5c83		1
3	1	594	0	2	4.029	1.832	1.832	6b419e72d8fc99d3f54ef8604a5f98a2	6b419e72d8fc99d3f54ef8604a5f98a2		1
3	1	594	0	2	4.049	1.84	1.84	6821cd218fff31b4113c725e7c9e5c46	6821cd218fff31b4113c725e7c9e5c46		1
3	1	594	0	2	2.686	1.832	1.832	2a5104156de492e9482455121eec7367	2a5104156de492e9482455121eec7367		1
3	1	594	0	2	1.616	1.616	1.616	0d0fdc1807822a21aa1f11f8ae585035	0d0fdc1807822a21aa1f11f8ae585035		1
3	1	595	3.72	3.82	3.894	3.894	3.894	992d56e53b7cffcbb9293c491222613d	992d56e53b7cffcbb9293c491222613d		2
3	1	595	0	2	8.442	8.442	8.442	61b887b5292d6542e8cefdf9fe0e7510	61b887b5292d6542e8cefdf9fe0e7510		1
3	1	595	0	1.7	1.84	1.84	1.84	ec18ff2f89228c3e9826626ba3b4393a	ec18ff2f89228c3e9826626ba3b4393a		1
3	1	595	0	1.7	1.883	1.883	1.883	655867c09aaf93fcb9762a9642866a2a	655867c09aaf93fcb9762a9642866a2a		1
3	1	595	0	1.7	1.86	1.86	1.86	0e1bd2a2b38832e4ff55841b13d015f5	0e1bd2a2b38832e4ff55841b13d015f5		1
3	1	596	3.71	3.84	21.43	21.43	16.23	f183bdaf6a11fcaba4050eff85ee972b	f183bdaf6a11fcaba4050eff85ee972b		2
3	1	596	0	3.47	18.81	12.38	12.38	6f7de593de130dd03042e0241df713f9	6f7de593de130dd03042e0241df713f9		2
3	1	596	0	3.47	13.02	13.02	13.02	0f0585744f31721730bc47a707159546	0f0585744f31721730bc47a707159546		2
3	1	596	0	2	7.692	7.692	7.692	eee794beda514afe7cd9c85d9d58b9fa	eee794beda514afe7cd9c85d9d58b9fa		1
3	1	596	0	2	8.649	8.649	8.649	d88a21e6fe6e2195d08502bb5a234108	d88a21e6fe6e2195d08502bb5a234108		1
3	1	596	0	2	8.84	8.84	8.84	7b8354273665a661437dde3fe81dc493	7b8354273665a661437dde3fe81dc493		1
3	1	596	0	2	8.889	8.889	8.889	3d337ce0597be6dfab11015ee23fd33c	3d337ce0597be6dfab11015ee23fd33c		1
3	1	596	0	2	8.421	8.421	8.421	1f8a5dda1497f14bf9b339e71073499d	1f8a5dda1497f14bf9b339e71073499d		1
3	1	596	0	2	8.29	8.29	8.29	172302b6a94853c2bc00354a02e5d41d	172302b6a94853c2bc00354a02e5d41d		1
3	1	596	0	2	8.696	8.696	8.696	03d30ed43cbee444a96d99f76e3d62d7	03d30ed43cbee444a96d99f76e3d62d7		1
3	1	597	3.7	4.02	29.3	29.3	15.62	095edd21dd6682493d669be9300c2bf4	095edd21dd6682493d669be9300c2bf4		3
3	1	598	3.7	4.02	10.29	10.29	10.29	c8d29b686d2ac8b1973c01319b4ff05e	c8d29b686d2ac8b1973c01319b4ff05e		5
3	1	599	3.7	3.87	10.26	10.26	9.744	7e09d9cb81e1a5298b266dcd7b1866ac	7e09d9cb81e1a5298b266dcd7b1866ac		3
3	1	599	0	3.78	8.497	8.497	7.843	8da6c1a0ce8c0091567651e28d7816b4	8da6c1a0ce8c0091567651e28d7816b4		2
3	1	599	0	2	4.575	4.575	4.575	f6cc2d7be127170f33e64878774d62dc	f6cc2d7be127170f33e64878774d62dc		1
3	1	599	0	2	4.403	4.403	4.403	83771b456c39fff1eed1a29be892cae5	83771b456c39fff1eed1a29be892cae5		1
3	1	599	0	2	3.733	3.733	3.733	405d8b4534bb5ae8c6e2e2931b0390a6	405d8b4534bb5ae8c6e2e2931b0390a6		1
3	1	599	0	2	4.242	4.242	4.242	0c5a40def36fe691633b01ce286baf50	0c5a40def36fe691633b01ce286baf50		1
3	1	600	3.7	3.82	11.11	7.744	7.744	ae1312975b1b32ab30c66c927c368768	ae1312975b1b32ab30c66c927c368768		2
3	1	600	0	3.82	12.13	8.456	8.456	68bbbe5fd324c6b01b62b3dbae9c62cc	68bbbe5fd324c6b01b62b3dbae9c62cc		2
3	1	600	0	3.68	7.931	7.931	7.931	98fc691b1d425e23032770807cb48a1e	98fc691b1d425e23032770807cb48a1e		2
3	1	600	0	3.68	7.904	7.904	7.904	63c6e06fc206034da2cb22ad01531f4d	63c6e06fc206034da2cb22ad01531f4d		2
3	1	600	0	3.68	7.823	7.823	7.823	17a8b302ebe0a513d14ecf158ab52744	17a8b302ebe0a513d14ecf158ab52744		2
3	1	600	0	2	8	8	4.364	05f13bd24b52cdb4920501a5ddde4bcf	05f13bd24b52cdb4920501a5ddde4bcf		1
3	1	600	0	2	4.027	4.027	4.027	c291977c4690c2729c867020677edf96	c291977c4690c2729c867020677edf96		1
3	1	600	0	2	4.706	4.706	4.706	9fdacd5e9c8cc022af19e4d0c6707154	9fdacd5e9c8cc022af19e4d0c6707154		1
3	1	600	0	2	4.124	4.124	4.124	0406d1b8066e0e10f2b2e934a598d2b4	0406d1b8066e0e10f2b2e934a598d2b4		1
3	1	601	3.7	3.81	33.6	28	28	733f9ddbfe3228278597bdec0acedc69	733f9ddbfe3228278597bdec0acedc69		2
3	1	601	0	1.66	26.79	14.29	14.29	b275bbc56bfd2d77adb781d0ffff849b	b275bbc56bfd2d77adb781d0ffff849b		1
3	1	602	3.69	44.88	35.53	30.37	25.79	1e746caebdb33f17beffd4f39d1a07b2	1e746caebdb33f17beffd4f39d1a07b2		46
3	1	602	0	27.04	41.47	41.47	35.78	fd40320650deafa23469674512a87f92	fd40320650deafa23469674512a87f92		29
3	1	602	0	27.04	43.43	43.43	38.14	d9e9694c9eeceec3eca288d41f8d9c58	d9e9694c9eeceec3eca288d41f8d9c58		29
3	1	602	0	27.04	46.92	46.92	40.48	1d2608e35758a403af630796b8557d57	1d2608e35758a403af630796b8557d57		29
3	1	602	0	26.99	35.07	35.07	30.26	eb1bcb62111b273b752a47112d356659	eb1bcb62111b273b752a47112d356659		29
3	1	602	0	25.74	42.47	42.47	37.9	c4451485671f502485c6467201710b50	c4451485671f502485c6467201710b50		28
3	1	602	0	23.72	43.88	43.88	39.1	943b564a806eb7e80ccf3a7ada817c6c	943b564a806eb7e80ccf3a7ada817c6c		27
3	1	602	0	20.57	40	40	34.69	b9fc78b36d9edfab5a416794ca978f0d	b9fc78b36d9edfab5a416794ca978f0d		21
3	1	602	0	15.85	42.51	42.51	36.03	e1f40e2d8ed08dfc82cb119dcf6933e1	e1f40e2d8ed08dfc82cb119dcf6933e1		22
3	1	602	0	15.57	41.85	41.85	35.93	a5c8c8b1a41adf9988df8b8749bc03de	a5c8c8b1a41adf9988df8b8749bc03de		17
3	1	603	3.68	10.97	15.59	12.5	11.29	11d441feb54cb9e8042887d1113c2d2e	11d441feb54cb9e8042887d1113c2d2e		6
3	1	604	3.67	3.8	19.47	19.47	19.47	3f9a011aaba55d952bd53a924a5b5455	3f9a011aaba55d952bd53a924a5b5455		3
3	1	604	0	3.8	18.97	18.97	18.97	2c934d6c8a9bfaf39195276835143475	2c934d6c8a9bfaf39195276835143475		3
3	1	605	3.66	11.18	17.55	17.55	15.7	3c0aece5efce3cb8f2b3041aff30c5e7	3c0aece5efce3cb8f2b3041aff30c5e7		8
3	1	606	3.64	3.92	7.143	7.143	7.143	fd058a2a8159a6911b0ed7fabf3d7b71	fd058a2a8159a6911b0ed7fabf3d7b71		3
3	1	606	0	3.92	7.05	7.05	7.05	e5cfd4ca29c96190e0762ecf8303920e	e5cfd4ca29c96190e0762ecf8303920e		3
3	1	606	0	2.8	4.498	4.498	4.498	ca611d4095f75f86d47f0d5b570b7367	ca611d4095f75f86d47f0d5b570b7367		2
3	1	606	0	2.65	5.466	5.466	5.466	c91572b17bf59b6d8aa16f763762c6f2	c91572b17bf59b6d8aa16f763762c6f2		2
3	1	606	0	1.64	2.836	2.836	2.836	ed1db5ce7c3b8815d4e9bd155f45fff6	ed1db5ce7c3b8815d4e9bd155f45fff6		1
3	1	606	0	1.64	2.935	2.935	2.935	e61980ff689abecd21895a4c65a9aa0c	e61980ff689abecd21895a4c65a9aa0c		1
3	1	606	0	1.64	2.924	2.924	2.924	b186ede134bdc5bc19b4cfaa0551c0cd	b186ede134bdc5bc19b4cfaa0551c0cd		1
3	1	606	0	1.64	2.89	2.89	2.89	4e08c2d3fb0c7680f4fd2c9bb08874e8	4e08c2d3fb0c7680f4fd2c9bb08874e8		1
3	1	606	0	1.64	2.994	2.994	2.994	3479209cf63ab09f1e84960a1dd70278	3479209cf63ab09f1e84960a1dd70278		1
3	1	606	0	1.64	2.947	2.947	2.947	30e4547b61fcf869a2039b6682aa68db	30e4547b61fcf869a2039b6682aa68db		1
3	1	606	0	1.64	2.959	2.959	2.959	1d10c6ec0633aa77af711730c7a2617c	1d10c6ec0633aa77af711730c7a2617c		1
3	1	607	3.63	3.81	9.317	7.66	4.348	777b7bd0a158fe0ce88405ce15aa1252	777b7bd0a158fe0ce88405ce15aa1252		2
3	1	607	0	2.53	3.542	3.542	1.875	c8007775f5d900c9e4a72ace5806404f	c8007775f5d900c9e4a72ace5806404f		1
3	1	607	0	2.01	5.23	3.556	1.883	8a0f7c04ee3f44beb6ca5e206f1a89d3	8a0f7c04ee3f44beb6ca5e206f1a89d3		1
3	1	608	3.63	3.79	32.5	32.5	32.5	44ea75f5eb21fde45db02f98d35e2441	44ea75f5eb21fde45db02f98d35e2441		3
3	1	608	0	2	20.78	20.78	20.78	4c32b6193949b480e77df4fb597c79df	4c32b6193949b480e77df4fb597c79df		2
3	1	608	0	0.34	12.66	12.66	12.66	0e373a030f44dac12f39820e51d7d591	0e373a030f44dac12f39820e51d7d591		1
3	1	609	3.62	3.73	32.04	24.86	24.86	b64cf4b10836146faeee6193ddb72413	b64cf4b10836146faeee6193ddb72413		3
3	1	610	3.62	3.72	3.222	3.222	3.222	9e03d3bb7c5a25a3a0bb4bf6f4a7242e	9e03d3bb7c5a25a3a0bb4bf6f4a7242e		2
3	1	610	0.01	2.04	4.524	1.276	1.276	0ea6bce8b40cb73321188de909116e92	0ea6bce8b40cb73321188de909116e92		1
3	1	610	0.01	1.61	2.934	1.786	1.786	630b17da22b3c54afc928f8163df54f1	630b17da22b3c54afc928f8163df54f1		1
3	1	610	0	2	2.287	2.287	2.287	37e205c52301a3f2d6c5c835573fdadc	37e205c52301a3f2d6c5c835573fdadc		1
3	1	610	0	2	1.408	1.408	1.408	33683f425d510ef74d327fa9a4254662	33683f425d510ef74d327fa9a4254662		1
3	1	610	0	1.59	3.121	1.821	1.821	7422986e3839b8b8e9dfbd89fde0ed8f	7422986e3839b8b8e9dfbd89fde0ed8f		1
3	1	610	0	1.59	1.79	1.79	1.79	fd8955ddc91cbb5d1a60150bf3ddefdf	fd8955ddc91cbb5d1a60150bf3ddefdf		1
3	1	610	0	1.59	1.763	1.763	1.763	f3a81fe8fd2bbf84294cdf9912ca05f0	f3a81fe8fd2bbf84294cdf9912ca05f0		1
3	1	610	0	1.59	1.79	1.79	1.79	dfa1b578b5ddbca02cb17835028d4dc0	dfa1b578b5ddbca02cb17835028d4dc0		1
3	1	610	0	1.59	1.788	1.788	1.788	dcebe2d83a1126ae8d50af1b4c66c620	dcebe2d83a1126ae8d50af1b4c66c620		1
3	1	610	0	1.59	1.743	1.743	1.743	b27c9f1022ac8f2617a10acf4d59e322	b27c9f1022ac8f2617a10acf4d59e322		1
3	1	610	0	1.59	1.786	1.786	1.786	70e71cfb3511b45941509c128187bca8	70e71cfb3511b45941509c128187bca8		1
3	1	610	0	1.59	1.79	1.79	1.79	659e7ddbc97cc6911965cba8840a3a5c	659e7ddbc97cc6911965cba8840a3a5c		1
3	1	610	0	1.59	1.783	1.783	1.783	537dd42ea9fbf6ee5b54003aeb25bcbc	537dd42ea9fbf6ee5b54003aeb25bcbc		1
3	1	610	0	1.59	1.783	1.783	1.783	27193b2ed2392ce1c2b212a65bd3c026	27193b2ed2392ce1c2b212a65bd3c026		1
3	1	610	0	1.59	1.802	1.802	1.802	0a9781f921385fd873e0ea21c191e0e6	0a9781f921385fd873e0ea21c191e0e6		1
3	1	610	0	1.59	1.786	1.786	1.786	09c06779db82825ff8941c2ef1ba1c92	09c06779db82825ff8941c2ef1ba1c92		1
3	1	610	0	0.12	3.121	1.821	1.821	4476f7b8244ac9a92c0e7728b07e2ae6	4476f7b8244ac9a92c0e7728b07e2ae6		1
3	1	611	3.61	3.75	35.42	35.42	28.12	81176dc4169ea586864b17c817763195	81176dc4169ea586864b17c817763195		3
3	1	612	3.6	3.7	15.25	15.25	15.25	39960b7d32f6d9addfb54a3c77b3c038	39960b7d32f6d9addfb54a3c77b3c038		2
3	1	613	3.59	3.68	12.3	7.517	5.467	ddd1a4d628b8124a3a3517b75c63da7a	ddd1a4d628b8124a3a3517b75c63da7a		2
3	1	613	0	2.49	6.593	6.593	6.593	5085c1a17bcf6f3e37df6ce25e5b2c79	5085c1a17bcf6f3e37df6ce25e5b2c79		2
3	1	613	0	2.49	7.186	7.186	7.186	3ccffa98b340206fa8ffcbdf079cb8c7	3ccffa98b340206fa8ffcbdf079cb8c7		2
3	1	613	0	2	3.191	3.191	3.191	be73b6ae0289959fb9ef025635c506e3	be73b6ae0289959fb9ef025635c506e3		1
3	1	613	0	1.06	3.2	3.2	3.2	df9cce20be00de6b881be9b5e35dc155	df9cce20be00de6b881be9b5e35dc155		1
3	1	613	0	0.8	2.685	2.685	2.685	4a95c884ef9ce3a2c78ce2a22ea35656	4a95c884ef9ce3a2c78ce2a22ea35656		1
3	1	613	0	0.51	3.279	3.279	3.279	ddafdce2d79d640b9297cd9ec1b13f19	ddafdce2d79d640b9297cd9ec1b13f19		1
3	1	613	0	0.51	3.306	3.306	3.306	93cff9a1fea0192933c18a1457720711	93cff9a1fea0192933c18a1457720711		1
3	1	614	3.59	3.68	8.816	8.816	8.816	8eff36f890e9a5be6e686ecb23e97a1e	8eff36f890e9a5be6e686ecb23e97a1e		5
3	1	614	0	2	5.793	5.793	5.793	8c7def629d639f1de3145858da67dfe2	8c7def629d639f1de3145858da67dfe2		4
3	1	615	3.58	3.78	8.52	4.709	4.709	c0b7dbabe24ea377b486ecd1324cd157	c0b7dbabe24ea377b486ecd1324cd157		2
3	1	615	0	1.82	2.212	2.212	2.212	81fcecdd4a18a29e032c612424ada860	81fcecdd4a18a29e032c612424ada860		1
3	1	615	0	1.82	2.016	2.016	2.016	413b7213039753144f1b9d04085cfbf6	413b7213039753144f1b9d04085cfbf6		1
3	1	615	0	1.82	2.119	2.119	2.119	0b10f30314f3906e1d44b7db8241cea1	0b10f30314f3906e1d44b7db8241cea1		1
3	1	615	0	1.7	2.444	2.444	2.444	c1dcff416a1f4cb852de08fe3841a830	c1dcff416a1f4cb852de08fe3841a830		1
3	1	615	0	1.7	2.511	2.511	2.511	a0dec3a8779fca793b072545c3f8431b	a0dec3a8779fca793b072545c3f8431b		1
3	1	616	3.58	3.76	21.4	17.34	10.33	d20a3646246bf4988eaf8dac7c10205e	d20a3646246bf4988eaf8dac7c10205e		2
3	1	616	0	2	5.645	5.645	5.645	d14d19c887f3c42d1b4b44e6f3553935	d14d19c887f3c42d1b4b44e6f3553935		1
3	1	616	0	2	4.361	4.361	4.361	9e9bd48a28fa38eb34398af2b39311f3	9e9bd48a28fa38eb34398af2b39311f3		1
3	1	616	0	2	5.534	5.534	5.534	92f50b94aad7dc44191bd91869d3b502	92f50b94aad7dc44191bd91869d3b502		1
3	1	616	0	2	5.534	5.534	5.534	377a26ed2657711ac813d6632fec4153	377a26ed2657711ac813d6632fec4153		1
3	1	617	3.57	3.66	30.61	30.61	30.61	53f06b88e9b2c96b67ba7240ed053264	53f06b88e9b2c96b67ba7240ed053264		4
3	1	617	0	1.6	14.91	14.91	14.91	921023cbf8acb67d5f3e89ded82b3db4	921023cbf8acb67d5f3e89ded82b3db4		1
3	1	617	0	1.57	20.61	20.61	20.61	aec9e764dc5f0cfc28fdd2b07ef2cdb4	aec9e764dc5f0cfc28fdd2b07ef2cdb4		2
3	1	617	0	1.57	22.97	22.97	22.97	a4ddaa6d5d180adbde870ef9505af5d6	a4ddaa6d5d180adbde870ef9505af5d6		2
3	1	617	0	1.52	16.33	16.33	16.33	e05cf7b884b17ee8c7f6af5e13890a18	e05cf7b884b17ee8c7f6af5e13890a18		1
3	1	617	0	1.52	11.21	11.21	11.21	cfb2ab1a1a999cdc7af4c1db32b31cc0	cfb2ab1a1a999cdc7af4c1db32b31cc0		1
3	1	617	0	1.52	11.48	11.48	11.48	52623a38961f9efdc7f5adefe641a70e	52623a38961f9efdc7f5adefe641a70e		1
3	1	618	3.57	3.66	8.403	8.403	8.403	ec1f666719a0f77f045259f994bcf050	ec1f666719a0f77f045259f994bcf050		2
3	1	618	0	3.66	9.129	9.129	9.129	558467a7d40339eed8299d20e418271a	558467a7d40339eed8299d20e418271a		2
3	1	618	0	1.52	4.661	4.661	4.661	8a6ff3eea2ae5dd820ec86fff9c7d82d	8a6ff3eea2ae5dd820ec86fff9c7d82d		1
3	1	618	0	1.52	4.622	4.622	4.622	801a2abe839926f338b95d0df4dfb0ff	801a2abe839926f338b95d0df4dfb0ff		1
3	1	618	0	1.52	4.603	4.603	4.603	7ef5112bd103a5be51b0ccb515af2da5	7ef5112bd103a5be51b0ccb515af2da5		1
3	1	618	0	1.52	4.641	4.641	4.641	4d671edc73aa248017e3519966e8b98c	4d671edc73aa248017e3519966e8b98c		1
3	1	619	3.57	3.66	8.075	8.075	8.075	db98d62b785dd140fe42388c30025da9	db98d62b785dd140fe42388c30025da9		3
3	1	619	0	0.25	2.833	2.833	2.833	29f9b23bf59327098676cce753f70e21	29f9b23bf59327098676cce753f70e21		1
3	1	620	3.55	3.75	16.23	16.23	8.116	16af36ebfe5646884bc58423c911652b	16af36ebfe5646884bc58423c911652b		2
3	1	621	3.55	3.71	33.54	29.27	11.59	1346dfb84caf2906249cbe3575320e85	1346dfb84caf2906249cbe3575320e85		2
3	1	621	0	1.49	16.44	11.64	6.164	1909eadc5ff06bc9037995b246dca466	1909eadc5ff06bc9037995b246dca466		1
3	1	622	3.54	3.93	19.33	8.989	4.719	51546b5f01cef8bae9685247078c96fa	51546b5f01cef8bae9685247078c96fa		2
3	1	622	0	1.88	8.502	3.846	2.227	6453275e8dbca1cc6451d0f8b469bcc1	6453275e8dbca1cc6451d0f8b469bcc1		1
3	1	622	0	1.86	9.7	4.388	2.54	47bf42ff9d70d2264547d9c3b1be52b5	47bf42ff9d70d2264547d9c3b1be52b5		1
3	1	623	3.52	3.67	14.32	9.785	8.115	21e38d4dc799933bdfa352782dc994c2	21e38d4dc799933bdfa352782dc994c2		2
3	1	624	3.51	3.77	23.87	23.87	13.23	8d5861c51e21d746de1e3c19b54992d0	8d5861c51e21d746de1e3c19b54992d0		3
3	1	624	0	1.82	20	20	20	e0bbc5cfe885f9428bb4f373a43b2fac	e0bbc5cfe885f9428bb4f373a43b2fac		1
3	1	625	3.51	3.73	17.99	15.68	4.113	af11383edb5422274950abb198c3c30c	af11383edb5422274950abb198c3c30c		1
3	1	625	0	2.94	16.09	13.25	5.047	ddd762b1ce76d728d80b1498bdf7861d	ddd762b1ce76d728d80b1498bdf7861d		1
3	1	625	0	2.94	13.21	10.88	4.145	6a1d641e23b58156d4f40c939e6cf2da	6a1d641e23b58156d4f40c939e6cf2da		1
3	1	625	0	2.08	8.091	5.178	5.178	b5dac7c25b393ce328f916c7d4869d3f	b5dac7c25b393ce328f916c7d4869d3f		1
3	1	625	0	0.97	4.585	4.585	4.585	2abfaa0c7d2e900b955f90a47e867422	2abfaa0c7d2e900b955f90a47e867422		1
3	1	625	0	0.82	4.598	4.598	4.598	fc9ac28dd6e95b5205cd66ff07af6aa3	fc9ac28dd6e95b5205cd66ff07af6aa3		1
3	1	625	0	0.82	4.585	4.585	4.585	4d58552c5ab3a5c6a0486f915dd5c299	4d58552c5ab3a5c6a0486f915dd5c299		1
3	1	625	0	0.82	4.558	4.558	4.558	3694ef5c9e7ad72733e1bcb037d417b9	3694ef5c9e7ad72733e1bcb037d417b9		1
3	1	625	0	0.82	4.585	4.585	4.585	0c88a4a83e09dc5ab7bec7c90e9ef6fb	0c88a4a83e09dc5ab7bec7c90e9ef6fb		1
3	1	625	0	0.82	4.598	4.598	4.598	06de7ebf84e2708a00c8f1ce0739b088	06de7ebf84e2708a00c8f1ce0739b088		1
3	1	626	3.51	3.6	8.915	8.915	8.915	cc170383a68a38d65532f4d55dfe66c9	cc170383a68a38d65532f4d55dfe66c9		2
3	1	626	0	3.6	7.931	7.931	7.931	b274c407eaa7843db6e3c0efd98ae518	b274c407eaa7843db6e3c0efd98ae518		2
3	1	626	0	3.6	8.614	8.614	8.614	8756e7b19558cc4ab47dff367f7aa79f	8756e7b19558cc4ab47dff367f7aa79f		2
3	1	626	0	2	4.797	4.797	4.797	ea7e9fd7ddaf2a9dd5c9f3ae717837dd	ea7e9fd7ddaf2a9dd5c9f3ae717837dd		1
3	1	626	0	2	4.869	4.869	4.869	dddc5b4fb284ca1cec792c26b62ed1be	dddc5b4fb284ca1cec792c26b62ed1be		1
3	1	626	0	2	4.869	4.869	4.869	d2103594ba13b75f0ab9d634beb454ba	d2103594ba13b75f0ab9d634beb454ba		1
3	1	626	0	2	4.851	4.851	4.851	d137fcd2e3fec10e5fba056bf5ad7d86	d137fcd2e3fec10e5fba056bf5ad7d86		1
3	1	626	0	2	4.887	4.887	4.887	a992640e85bd88483734326d694d984b	a992640e85bd88483734326d694d984b		1
3	1	626	0	2	4.851	4.851	4.851	70891b5049a6e3651d304c3d1736bf0e	70891b5049a6e3651d304c3d1736bf0e		1
3	1	626	0	2	4.833	4.833	4.833	6b1b168feede1cb039ce0b1993386f33	6b1b168feede1cb039ce0b1993386f33		1
3	1	626	0	2	4.851	4.851	4.851	2913e3de3d32cae795e00a2bbbb48863	2913e3de3d32cae795e00a2bbbb48863		1
3	1	626	0	1.47	3.731	3.731	3.731	e3c8455f86f32ad1198a3b97ba23cfed	e3c8455f86f32ad1198a3b97ba23cfed		1
3	1	626	0	1.47	3.745	3.745	3.745	1d23798ce9b4a423c0806ebe13165957	1d23798ce9b4a423c0806ebe13165957		1
3	1	627	3.5	3.7	8.587	5.945	3.567	30023863fc65c153033c9d0552dc381f	30023863fc65c153033c9d0552dc381f		2
3	1	628	3.5	3.64	6.498	4.754	4.754	9f841e838a1ab4f3ae3f989c67b81feb	9f841e838a1ab4f3ae3f989c67b81feb		3
3	1	628	0	1.46	6.013	3.006	3.006	955f089340ebecce2e3e59624c2f2ad6	955f089340ebecce2e3e59624c2f2ad6		2
3	1	629	3.49	3.6	27.93	27.93	27.93	9704786c93e48640c31063c1e0d8a6e3	9704786c93e48640c31063c1e0d8a6e3		2
3	1	630	3.49	3.59	23.36	23.36	23.36	fc5c6f0975d69b88927a1dcc13c9abe3	fc5c6f0975d69b88927a1dcc13c9abe3		2
3	1	631	3.44	3.61	28.39	26.04	12.76	5e42ac8c125fc411ad8a8493eb683333	5e42ac8c125fc411ad8a8493eb683333		4
3	1	631	0	2.85	7.563	5.042	5.042	2eed7210a9bda21a1167fc7cf1d802ca	2eed7210a9bda21a1167fc7cf1d802ca		2
3	1	631	0	2	3.019	3.019	3.019	f7a98042394127179e56b96c0cf777e8	f7a98042394127179e56b96c0cf777e8		1
3	1	631	0	2	2.312	2.312	2.312	81a782f2aa9f6005e71b631420469273	81a782f2aa9f6005e71b631420469273		1
3	1	631	0	2	2.279	2.279	2.279	0427a8b222a7e8603f2cbccfb61bec7e	0427a8b222a7e8603f2cbccfb61bec7e		1
3	1	631	0	1.24	2.847	2.847	2.847	fbbcc01e19113ad3011e035796900cdf	fbbcc01e19113ad3011e035796900cdf		1
3	1	631	0	0.55	1.465	1.465	1.465	eaec01a2d80aa74451fa365722bea8af	eaec01a2d80aa74451fa365722bea8af		1
3	1	632	3.43	3.59	23.21	23.21	16.07	f60f7f4d6377feb1e304db78e16ebc53	f60f7f4d6377feb1e304db78e16ebc53		2
3	1	632	0	3.59	12.46	12.46	8.626	2f2dfadd16a5b81c4f9e1c5370546ee7	2f2dfadd16a5b81c4f9e1c5370546ee7		2
3	1	633	3.42	16.17	23.32	22.04	20.58	a89d5ea00273ce1eb5fb40a7ab1e815b	a89d5ea00273ce1eb5fb40a7ab1e815b		9
3	1	634	3.42	9.48	14.08	14.08	13.14	e86d6a659b0dd0a94cfb3bebc499b11f	e86d6a659b0dd0a94cfb3bebc499b11f		6
3	1	635	3.39	5.69	8.934	8.934	7.68	9002e392d4d12067147dbb7dad9213d7	9002e392d4d12067147dbb7dad9213d7		4
3	1	635	0	3.61	7.121	7.121	5.882	e7a2d6cfe971388901aed6885ed91a48	e7a2d6cfe971388901aed6885ed91a48		3
3	1	635	0	3.61	7.21	7.21	5.956	a66a3bf6d70894ca7d024bf5d80b6cf8	a66a3bf6d70894ca7d024bf5d80b6cf8		3
3	1	635	0	3.61	7.21	7.21	5.956	86c808c61d7a644fe43e6745b064a845	86c808c61d7a644fe43e6745b064a845		3
3	1	635	0	3.61	6.825	6.825	5.638	047b60fa080d2290764f04a2f6f5e85d	047b60fa080d2290764f04a2f6f5e85d		3
3	1	635	0	3.6	5.486	5.486	4.232	fd49b1e524e6b7b00ba983a5c7d2af1a	fd49b1e524e6b7b00ba983a5c7d2af1a		2
3	1	635	0	3.6	5.495	5.495	4.239	f98bff2cf791ab4e905a9549eb430cf9	f98bff2cf791ab4e905a9549eb430cf9		2
3	1	635	0	3.6	5.477	5.477	4.225	bbec96e959952de795d07e5d7da79652	bbec96e959952de795d07e5d7da79652		2
3	1	635	0	3.6	5.477	5.477	4.225	af53e943a41d6ba61a3a60e3e9ae0fcd	af53e943a41d6ba61a3a60e3e9ae0fcd		2
3	1	635	0	3.6	5.486	5.486	4.232	a82d566741e4aee4582fb25fb3ffdeed	a82d566741e4aee4582fb25fb3ffdeed		2
3	1	635	0	3.6	5.486	5.486	4.232	7d8fce468f44d2ff744f2732362e3954	7d8fce468f44d2ff744f2732362e3954		2
3	1	635	0	3.6	6.434	6.434	4.963	776b3877402d0aa7ad39c9b48e963962	776b3877402d0aa7ad39c9b48e963962		2
3	1	635	0	3.6	5.486	5.486	4.232	38271b8aff87b7b5d44abd163b87e20b	38271b8aff87b7b5d44abd163b87e20b		2
3	1	635	0	3.51	4.37	4.37	3.371	d1acb54f23e03305da7ca98917955c39	d1acb54f23e03305da7ca98917955c39		2
3	1	635	0	3.51	5.072	5.072	3.913	206dbd9e10909b1e197f5e7e14140f38	206dbd9e10909b1e197f5e7e14140f38		2
3	1	635	0	1.46	3.672	3.672	3.672	d223309e42a3ddfce3514af60eefe447	d223309e42a3ddfce3514af60eefe447		1
3	1	636	3.38	10.55	24.33	24.33	18.49	d841cef47a5ab08c9e8d865ba42617c9	d841cef47a5ab08c9e8d865ba42617c9		9
3	1	636	0	8.47	32.59	30.38	22.15	862d346df18afc91019e7fcba084b8d7	862d346df18afc91019e7fcba084b8d7		8
3	1	636	0	3.66	27.7	27.7	14.86	78d2250947db28a66b5680975a243212	78d2250947db28a66b5680975a243212		2
3	1	637	3.38	3.7	26.59	21.83	8.73	9c6fa1e2c7cdd21c054021a992418c90	9c6fa1e2c7cdd21c054021a992418c90		2
3	1	637	0	2.76	13.82	8.943	8.943	546f55f5602df13262d7fd282297f273	546f55f5602df13262d7fd282297f273		2
3	1	637	0	2	4.31	4.31	4.31	e09ca9f3080688e26bfc465b2dc99230	e09ca9f3080688e26bfc465b2dc99230		1
3	1	638	3.38	3.6	12.42	12.42	12.42	e5416d9bd1d7926b80d4c5f118430bc5	e5416d9bd1d7926b80d4c5f118430bc5		2
3	1	638	0	1.72	3.689	3.689	3.689	635478f62d51b89888e27a4594c55ca1	635478f62d51b89888e27a4594c55ca1		1
3	1	639	3.38	3.59	11.07	9.564	4.362	f32c975f7727a7f25ad5e1beaecc8a45	f32c975f7727a7f25ad5e1beaecc8a45		3
3	1	639	0	3.42	6.88	6.88	1.92	2fa61f2672abec95abba0e21824f0db0	2fa61f2672abec95abba0e21824f0db0		1
3	1	640	3.38	3.47	11.91	8.664	8.664	6b89914b3497ff758593f340709ed310	6b89914b3497ff758593f340709ed310		2
3	1	640	0	1.33	6.738	3.546	3.546	44801fb0c6e1eb3cb2adcdb893885a82	44801fb0c6e1eb3cb2adcdb893885a82		1
3	1	640	0	0.15	6.909	3.636	3.636	e5b7af8dd1b15989bca0f882bfa34687	e5b7af8dd1b15989bca0f882bfa34687		1
3	1	640	0	0.14	6.909	3.636	3.636	bccd5c477b97fb2c428dfc36dfc42de8	bccd5c477b97fb2c428dfc36dfc42de8		1
3	1	641	3.37	5.55	9.07	9.07	9.07	9b0224989c50c6f36c70fe9c6df31a14	9b0224989c50c6f36c70fe9c6df31a14		3
3	1	641	0.03	5.71	8.791	6.96	6.96	8e346042371f085d13374779f29660a0	8e346042371f085d13374779f29660a0		3
3	1	641	0.03	4.13	6.084	4.524	4.524	e603b7f4b9fcc3574aa572639ad6ea30	e603b7f4b9fcc3574aa572639ad6ea30		2
3	1	641	0.03	4.13	6.056	4.503	4.503	32fd6b0617a3af6fec2ee2799cccc75d	32fd6b0617a3af6fec2ee2799cccc75d		2
3	1	641	0.03	4.12	7.209	5.36	5.36	f6eab82b5d826f30f6bcb1bf86b1f370	f6eab82b5d826f30f6bcb1bf86b1f370		2
3	1	641	0.03	4.12	7.143	5.311	5.311	985d890a3130526a04d6762d7a4c16c3	985d890a3130526a04d6762d7a4c16c3		2
3	1	641	0.03	4.12	6.22	4.625	4.625	84cf45346995942dd83f27d1625ca4b9	84cf45346995942dd83f27d1625ca4b9		2
3	1	641	0.03	4.12	7.222	5.37	5.37	7fe0d526450e8f1d0422a3f10a16a062	7fe0d526450e8f1d0422a3f10a16a062		2
3	1	641	0.03	4.12	7.182	5.341	5.341	02b2d54ba658006fa254042a6c6aa93c	02b2d54ba658006fa254042a6c6aa93c		2
3	1	641	0.02	4.1	7.209	5.36	5.36	f75245d77d9324218d355d7f8d801cda	f75245d77d9324218d355d7f8d801cda		2
3	1	641	0.02	4.1	7.209	5.36	5.36	ecd41d33b2af31763817f08a93bba92b	ecd41d33b2af31763817f08a93bba92b		2
3	1	641	0.02	4.1	7.209	5.36	5.36	3533357656c30b010bbfc2f569658195	3533357656c30b010bbfc2f569658195		2
3	1	641	0.01	4.06	7.099	4.475	4.475	dda542612bbdc288eb38bc42c9da7cf4	dda542612bbdc288eb38bc42c9da7cf4		2
3	1	641	0.01	4.06	7.11	4.482	4.482	0c47a8d14b9ca788c026e45715986434	0c47a8d14b9ca788c026e45715986434		2
3	1	641	0.01	4.04	7.326	5.311	5.311	54b07d2d7177924fd76966623994c6ab	54b07d2d7177924fd76966623994c6ab		2
3	1	641	0.01	4.03	5.821	4.328	4.328	e33e8dc2504325600aebaa26cb291500	e33e8dc2504325600aebaa26cb291500		2
3	1	641	0.01	4.03	5.821	4.328	4.328	e0c91712fcdf9f84981fc2c7a28c0b1d	e0c91712fcdf9f84981fc2c7a28c0b1d		2
3	1	641	0.01	4.03	5.078	3.776	3.776	864416a140d8db876866f70ed511921b	864416a140d8db876866f70ed511921b		2
3	1	641	0.01	4.03	9.496	5.62	5.62	18c0fba70f4d4312ec04aa8a20daabe0	18c0fba70f4d4312ec04aa8a20daabe0		2
3	1	641	0	5.55	9.132	9.132	9.132	3a5f2b90f8ad69b770e22bb37df58787	3a5f2b90f8ad69b770e22bb37df58787		3
3	1	641	0	5.04	6.854	6.854	6.854	3398540700770b1791a81f6abb7c9e24	3398540700770b1791a81f6abb7c9e24		3
3	1	641	0	4.65	7.899	7.899	6.319	b75d2b911cd4e3286553853bf8bb0363	b75d2b911cd4e3286553853bf8bb0363		3
3	1	641	0	4.02	9.213	5.566	5.566	fa915fec6c8cebe3a283b6db67e77191	fa915fec6c8cebe3a283b6db67e77191		2
3	1	641	0	4.02	6.774	5.169	5.169	f85d6da4f25cce56b361032ec23d5015	f85d6da4f25cce56b361032ec23d5015		2
3	1	641	0	4.02	7.656	4.625	4.625	3796ee4340dbe23d2c6886a683611ece	3796ee4340dbe23d2c6886a683611ece		2
3	1	641	0	4.01	6.865	6.865	6.865	ab0c87c1d725562fcb439ff5a4a6e636	ab0c87c1d725562fcb439ff5a4a6e636		3
3	1	641	0	4.01	5.825	5.825	5.825	86dcf23420defb55c81f528587d95568	86dcf23420defb55c81f528587d95568		3
3	1	641	0	4.01	7.155	5.061	5.061	85409cde1c21b582dfef018c2186b54a	85409cde1c21b582dfef018c2186b54a		2
3	1	641	0	4.01	5.505	5.505	5.505	7938e3b4d980883796d6b6c8b1a2b9c1	7938e3b4d980883796d6b6c8b1a2b9c1		3
3	1	641	0	4.01	5.525	5.525	5.525	391d04e5ab38e4c477832cc3ae965148	391d04e5ab38e4c477832cc3ae965148		3
3	1	641	0	4	5.742	4.625	4.625	c732091d2b995e7c470921bd2e4a56ae	c732091d2b995e7c470921bd2e4a56ae		2
3	1	641	0	4	5.36	5.36	5.36	fff8328bf74254750e7f74d5f520b366	fff8328bf74254750e7f74d5f520b366		2
3	1	641	0	4	5.4	5.4	5.4	ffb768a49f21dfa14533c3cac879452d	ffb768a49f21dfa14533c3cac879452d		2
3	1	641	0	4	4.328	4.328	4.328	ffb6bb7284e36164f0d6f888e0fbcd5c	ffb6bb7284e36164f0d6f888e0fbcd5c		2
3	1	641	0	4	4.348	4.348	4.348	ff90cfd9411638b6c78c831517f71f93	ff90cfd9411638b6c78c831517f71f93		2
3	1	641	0	4	4.531	4.531	4.531	ff877ba243388cdb61810f4ab9387126	ff877ba243388cdb61810f4ab9387126		2
3	1	641	0	4	5.36	5.36	5.36	ff721ed1905005837a44bd86e7160825	ff721ed1905005837a44bd86e7160825		2
3	1	641	0	4	4.407	4.407	4.407	feffd2cfb2c33fc202372332a059e5b6	feffd2cfb2c33fc202372332a059e5b6		2
3	1	641	0	4	5.36	5.36	5.36	fdb911824348136038363dda5b7e48f4	fdb911824348136038363dda5b7e48f4		2
3	1	641	0	4	4.475	4.475	4.475	fd9854f58ddb6d4e49c27111555fc605	fd9854f58ddb6d4e49c27111555fc605		2
3	1	641	0	4	13.49	13.49	13.49	fd5f66a4e3089a4ad5009ac7502a5938	fd5f66a4e3089a4ad5009ac7502a5938		2
3	1	641	0	4	6.546	6.546	6.546	fcd8edbd75c42e20b25614c1d2ce1d56	fcd8edbd75c42e20b25614c1d2ce1d56		2
3	1	641	0	4	5.566	5.566	5.566	fcba2d02d6c8eba19e10d28f501d77c8	fcba2d02d6c8eba19e10d28f501d77c8		2
3	1	641	0	4	3.594	3.594	3.594	fcb51dc03c97672adeb2bce59626d18e	fcb51dc03c97672adeb2bce59626d18e		2
3	1	641	0	4	5.38	5.38	5.38	fc97578229cb06b4f8906d559c7c91b0	fc97578229cb06b4f8906d559c7c91b0		2
3	1	641	0	4	4.427	4.427	4.427	fbd608a40c07a60dd14addcb481567c9	fbd608a40c07a60dd14addcb481567c9		2
3	1	641	0	4	7.967	7.967	7.967	fbcaf1de336469191c9eef10376424d1	fbcaf1de336469191c9eef10376424d1		2
3	1	641	0	4	4.647	4.647	4.647	fad29540e9645b1d819d72702a3159b9	fad29540e9645b1d819d72702a3159b9		2
3	1	641	0	4	5.4	5.4	5.4	f9bb9af34daed7eba0c0fa177899a593	f9bb9af34daed7eba0c0fa177899a593		2
3	1	641	0	4	4.482	4.482	4.482	f9b185b9e21b493c51a0943ba5144838	f9b185b9e21b493c51a0943ba5144838		2
3	1	641	0	4	4.625	4.625	4.625	f8606a6a23766d08113fdfe08b018098	f8606a6a23766d08113fdfe08b018098		2
3	1	641	0	4	5.36	5.36	5.36	f720bd995170ac286c4ac632b7b4789c	f720bd995170ac286c4ac632b7b4789c		2
3	1	641	0	4	5.36	5.36	5.36	f6fad7231b2aee0c1af9f39c695471e9	f6fad7231b2aee0c1af9f39c695471e9		2
3	1	641	0	4	5.598	5.598	5.598	f4f2a6eaa0722df958fe64fbdd70f96b	f4f2a6eaa0722df958fe64fbdd70f96b		2
3	1	641	0	4	5.206	5.206	5.206	f4dab7e92eb1d34bcb13a823313ddbbf	f4dab7e92eb1d34bcb13a823313ddbbf		2
3	1	641	0	4	4.296	4.296	4.296	f4852d4d9ce27229dde0ec02457d644e	f4852d4d9ce27229dde0ec02457d644e		2
3	1	641	0	4	4.062	4.062	4.062	f44a659c13acc750dcb813d811a6f044	f44a659c13acc750dcb813d811a6f044		2
3	1	641	0	4	5.321	5.321	5.321	f42c85043359087abd9c29356abe450e	f42c85043359087abd9c29356abe450e		2
3	1	641	0	4	4.441	4.441	4.441	f415f7f01d287944b76e5ca5fbcc3600	f415f7f01d287944b76e5ca5fbcc3600		2
3	1	641	0	4	4.381	4.381	4.381	f3f5d6984f1c9c2f60736b363ca932f4	f3f5d6984f1c9c2f60736b363ca932f4		2
3	1	641	0	4	4.348	4.348	4.348	f30289aa557f2502faf64ad6f09246db	f30289aa557f2502faf64ad6f09246db		2
3	1	641	0	4	5.812	5.812	5.812	f2e24bebbf10a2638dc4ef5c3e2284a7	f2e24bebbf10a2638dc4ef5c3e2284a7		2
3	1	641	0	4	5.331	5.331	5.331	f2a17d744527b21a2a72b70b2871cdd4	f2a17d744527b21a2a72b70b2871cdd4		2
3	1	641	0	4	4.625	4.625	4.625	f24fff7d57bdb42c09260dff4f244e4f	f24fff7d57bdb42c09260dff4f244e4f		2
3	1	641	0	4	5.351	5.351	5.351	f1a97fe2e495d3d934c05942b08d7e7a	f1a97fe2e495d3d934c05942b08d7e7a		2
3	1	641	0	4	5.38	5.38	5.38	f197dbbb770820123bd566980358d919	f197dbbb770820123bd566980358d919		2
3	1	641	0	4	5.421	5.421	5.421	f0de0d00994e01604cdef46ed484bb27	f0de0d00994e01604cdef46ed484bb27		2
3	1	641	0	4	5.321	5.321	5.321	f0baef5a9bb5699a7be3df852d4fbd31	f0baef5a9bb5699a7be3df852d4fbd31		2
3	1	641	0	4	4.022	4.022	4.022	f07ceaeedc07b11bf0734199d43cf06b	f07ceaeedc07b11bf0734199d43cf06b		2
3	1	641	0	4	5.37	5.37	5.37	f02caa3aa945c3e3d35dd8233ad76987	f02caa3aa945c3e3d35dd8233ad76987		2
3	1	641	0	4	5.38	5.38	5.38	eff4609c49040d8ddcccb83db1770d4e	eff4609c49040d8ddcccb83db1770d4e		2
3	1	641	0	4	5.906	5.906	5.906	efb25c4ecd0233cc3a2edbfa29a8aa0b	efb25c4ecd0233cc3a2edbfa29a8aa0b		2
3	1	641	0	4	4.874	4.874	4.874	ef9b968134cd7371b23338a94f2568c1	ef9b968134cd7371b23338a94f2568c1		2
3	1	641	0	4	6.888	6.888	6.888	ef53b95facb85acbde9f6e8d07bcbdfc	ef53b95facb85acbde9f6e8d07bcbdfc		2
3	1	641	0	4	5.169	5.169	5.169	ef3dd9af247fdcd122c4ecacf16b6e2b	ef3dd9af247fdcd122c4ecacf16b6e2b		2
3	1	641	0	4	5.321	5.321	5.321	ef1c90ff6985a0035eae09dccc5335bc	ef1c90ff6985a0035eae09dccc5335bc		2
3	1	641	0	4	4.633	4.633	4.633	ef18421ee37754b626cd8a9829ab4d0f	ef18421ee37754b626cd8a9829ab4d0f		2
3	1	641	0	4	5.472	5.472	5.472	eeb4b26eb3e2011a618e78283f1447a0	eeb4b26eb3e2011a618e78283f1447a0		2
3	1	641	0	4	5.37	5.37	5.37	ee4e55ed0b16f9d95ae97089df2fbbaa	ee4e55ed0b16f9d95ae97089df2fbbaa		2
3	1	641	0	4	4.517	4.517	4.517	edfb392aa85a131d484d816357a6ff63	edfb392aa85a131d484d816357a6ff63		2
3	1	641	0	4	4.468	4.468	4.468	eddacb0bb5d7be68f5ef7ffe98edac4c	eddacb0bb5d7be68f5ef7ffe98edac4c		2
3	1	641	0	4	4.475	4.475	4.475	ed73d550c09e1fc50e2beb9a09ae540d	ed73d550c09e1fc50e2beb9a09ae540d		2
3	1	641	0	4	6.713	6.713	6.713	ecf7fb146f7edc04edde907d19144967	ecf7fb146f7edc04edde907d19144967		2
3	1	641	0	4	5.37	5.37	5.37	ecd2e6f3702cdbb0d9f899debebabf1b	ecd2e6f3702cdbb0d9f899debebabf1b		2
3	1	641	0	4	5.38	5.38	5.38	ec696404e2d96f5ceea99f5c3b48d1be	ec696404e2d96f5ceea99f5c3b48d1be		2
3	1	641	0	4	5.4	5.4	5.4	ec4028ff68e5c6bbb327f8915d13c964	ec4028ff68e5c6bbb327f8915d13c964		2
3	1	641	0	4	4.361	4.361	4.361	eb3d84af1ba0d35466467c93d78df697	eb3d84af1ba0d35466467c93d78df697		2
3	1	641	0	4	5.38	5.38	5.38	eadbdfa32298892f4174e28f0e6beb2b	eadbdfa32298892f4174e28f0e6beb2b		2
3	1	641	0	4	5.421	5.421	5.421	eaacce3958b4d83ddd18f51de71e0a7c	eaacce3958b4d83ddd18f51de71e0a7c		2
3	1	641	0	4	4.441	4.441	4.441	ea351c7e711d915770e6f7948720a400	ea351c7e711d915770e6f7948720a400		2
3	1	641	0	4	4.328	4.328	4.328	ea2281ef78b53f382823ca1caaa05b62	ea2281ef78b53f382823ca1caaa05b62		2
3	1	641	0	4	5.206	5.206	5.206	e99702ce09f4fedea4c1bfbb62a15154	e99702ce09f4fedea4c1bfbb62a15154		2
3	1	641	0	4	5.37	5.37	5.37	e9270349a631c748cddf261babace174	e9270349a631c748cddf261babace174		2
3	1	641	0	4	5.524	5.524	5.524	e76696b9f261412635c4ca736e255dd1	e76696b9f261412635c4ca736e255dd1		2
3	1	641	0	4	4.348	4.348	4.348	e726dc264deb79b25fa82b7878e1eac4	e726dc264deb79b25fa82b7878e1eac4		2
3	1	641	0	4	4.252	4.252	4.252	e4bd9254cab7a7bd611c28822043fad1	e4bd9254cab7a7bd611c28822043fad1		2
3	1	641	0	4	6.621	6.621	6.621	e4673c221802233b449bad40aad4f935	e4673c221802233b449bad40aad4f935		2
3	1	641	0	4	4.335	4.335	4.335	e4507a9435c0fa829130df8214d255b5	e4507a9435c0fa829130df8214d255b5		2
3	1	641	0	4	4.096	4.096	4.096	e4194731b9f553e266e4c0b1cd9152d1	e4194731b9f553e266e4c0b1cd9152d1		2
3	1	641	0	4	5.07	5.07	5.07	e3cce5891d02b31ab95c5a14d04417f4	e3cce5891d02b31ab95c5a14d04417f4		2
3	1	641	0	4	4.441	4.441	4.441	e38e9e922619a5f69f4c82f34b5f7c3d	e38e9e922619a5f69f4c82f34b5f7c3d		2
3	1	641	0	4	5.321	5.321	5.321	e35a1fe059ded97313886749d5509776	e35a1fe059ded97313886749d5509776		2
3	1	641	0	4	4.441	4.441	4.441	e354295bd8fe26af01dc807b19df15e7	e354295bd8fe26af01dc807b19df15e7		2
3	1	641	0	4	5.216	5.216	5.216	e2adf9571f4e2b510d42b498a751dcd1	e2adf9571f4e2b510d42b498a751dcd1		2
3	1	641	0	4	5.273	5.273	5.273	e293c7e7eff9a63a549bebbaeed0a4a2	e293c7e7eff9a63a549bebbaeed0a4a2		2
3	1	641	0	4	6.488	6.488	6.488	e2590e6fde65b7425d024a04d56ecc1f	e2590e6fde65b7425d024a04d56ecc1f		2
3	1	641	0	4	4.29	4.29	4.29	e21598b65cf50e533fd63093743f544a	e21598b65cf50e533fd63093743f544a		2
3	1	641	0	4	4.09	4.09	4.09	e2056b7bd0b1b42b6893f1588bfcfaac	e2056b7bd0b1b42b6893f1588bfcfaac		2
3	1	641	0	4	5.556	5.556	5.556	e18b675c4ff2193384a35bc330893f82	e18b675c4ff2193384a35bc330893f82		2
3	1	641	0	4	5.331	5.331	5.331	e019807c143cc2472b37edec7d01b4d7	e019807c143cc2472b37edec7d01b4d7		2
3	1	641	0	4	4.062	4.062	4.062	dfffb33a50ce53bcd10de8f2aaa016a0	dfffb33a50ce53bcd10de8f2aaa016a0		2
3	1	641	0	4	4.455	4.455	4.455	dfe4e1cd87d7534c96bda1b5bf319ca7	dfe4e1cd87d7534c96bda1b5bf319ca7		2
3	1	641	0	4	4.849	4.849	4.849	dfdee17df46e1771678b3f2b963fdf77	dfdee17df46e1771678b3f2b963fdf77		2
3	1	641	0	4	5.556	5.556	5.556	dfb2ce9c84b3e0857d43b3711764b37e	dfb2ce9c84b3e0857d43b3711764b37e		2
3	1	641	0	4	5.835	5.835	5.835	df68560b263dc275d2cb4ceb37f92699	df68560b263dc275d2cb4ceb37f92699		2
3	1	641	0	4	5.38	5.38	5.38	df5333c8dd5d96c05b894a55a1c0bb7e	df5333c8dd5d96c05b894a55a1c0bb7e		2
3	1	641	0	4	5.598	5.598	5.598	de4ecaa9746975bb656a6e0c5be4696b	de4ecaa9746975bb656a6e0c5be4696b		2
3	1	641	0	4	8.286	8.286	8.286	de18e9c6ac0d149a4f92e4dfef93759e	de18e9c6ac0d149a4f92e4dfef93759e		2
3	1	641	0	4	6.954	6.954	6.954	de0b8b8a34aa90914faeadec2047666b	de0b8b8a34aa90914faeadec2047666b		2
3	1	641	0	4	4.197	4.197	4.197	dde78f911ebef3a8469dac6cd96a983f	dde78f911ebef3a8469dac6cd96a983f		2
3	1	641	0	4	4.434	4.434	4.434	dde6c9f10f3bfff97b3590b98e83891f	dde6c9f10f3bfff97b3590b98e83891f		2
3	1	641	0	4	4.062	4.062	4.062	ddc7acd59b95cb1bdd20f15576e07746	ddc7acd59b95cb1bdd20f15576e07746		2
3	1	641	0	4	4.401	4.401	4.401	ddaf479338bd5caadfb5ee322ce48bea	ddaf479338bd5caadfb5ee322ce48bea		2
3	1	641	0	4	5.341	5.341	5.341	dd30a2089cc48260bc749742912028aa	dd30a2089cc48260bc749742912028aa		2
3	1	641	0	4	5.341	5.341	5.341	dc225e36d0510e62138663566b18ac60	dc225e36d0510e62138663566b18ac60		2
3	1	641	0	4	4.991	4.991	4.991	dbdf8ec26f34ac663edb26f4ec599780	dbdf8ec26f34ac663edb26f4ec599780		2
3	1	641	0	4	5.566	5.566	5.566	dbaa50e59591fc4da76b9015b1ba2b5c	dbaa50e59591fc4da76b9015b1ba2b5c		2
3	1	641	0	4	5.503	5.503	5.503	db8f8e417816567cd0a1447aa7f164fb	db8f8e417816567cd0a1447aa7f164fb		2
3	1	641	0	4	5.847	5.847	5.847	db1a09cab857d17b515f0df24a8c67f5	db1a09cab857d17b515f0df24a8c67f5		2
3	1	641	0	4	4.05	4.05	4.05	daef9417323868f1968c011e6c68c424	daef9417323868f1968c011e6c68c424		2
3	1	641	0	4	5.38	5.38	5.38	dad1740d7bd4bbe7ddd20c50f9e9fcd3	dad1740d7bd4bbe7ddd20c50f9e9fcd3		2
3	1	641	0	4	4.271	4.271	4.271	dac16cd88f97b6213f37a41f59e94686	dac16cd88f97b6213f37a41f59e94686		2
3	1	641	0	4	4.475	4.475	4.475	da1185bdabd84aeee97a9b05fa0abb6c	da1185bdabd84aeee97a9b05fa0abb6c		2
3	1	641	0	4	4.29	4.29	4.29	d9a1282b26ea8758ea68680e91570cc0	d9a1282b26ea8758ea68680e91570cc0		2
3	1	641	0	4	5.41	5.41	5.41	d993ee190f184882959b2eab6bf7ae12	d993ee190f184882959b2eab6bf7ae12		2
3	1	641	0	4	5.321	5.321	5.321	d9718431a74f58f98ca1b6e65d15af0f	d9718431a74f58f98ca1b6e65d15af0f		2
3	1	641	0	4	5.4	5.4	5.4	d826113bc11ced23b495e7076882d991	d826113bc11ced23b495e7076882d991		2
3	1	641	0	4	5.36	5.36	5.36	d7e82875de01619b286381db5940e8e3	d7e82875de01619b286381db5940e8e3		2
3	1	641	0	4	5.331	5.331	5.331	d70a4bf8869caaeb357ebfd1568d1f45	d70a4bf8869caaeb357ebfd1568d1f45		2
3	1	641	0	4	4.503	4.503	4.503	d5a0749e3f23de3c22a66efcf3c6f955	d5a0749e3f23de3c22a66efcf3c6f955		2
3	1	641	0	4	4.067	4.067	4.067	d52a05bb76edce3bb5eee5e29ace967c	d52a05bb76edce3bb5eee5e29ace967c		2
3	1	641	0	4	5.351	5.351	5.351	d4d20fd468499a183f594545aa417d7e	d4d20fd468499a183f594545aa417d7e		2
3	1	641	0	4	4.29	4.29	4.29	d44c164e5d216f40714f0ce7bf08e1c0	d44c164e5d216f40714f0ce7bf08e1c0		2
3	1	641	0	4	4.531	4.531	4.531	d400b67834a4127057c3e49e04d82028	d400b67834a4127057c3e49e04d82028		2
3	1	641	0	4	5.513	5.513	5.513	d3931114c194a1024f99ed9849debdd3	d3931114c194a1024f99ed9849debdd3		2
3	1	641	0	4	4.489	4.489	4.489	d37cbec4a3aa6680d9a70e0e1d580cb4	d37cbec4a3aa6680d9a70e0e1d580cb4		2
3	1	641	0	4	5.36	5.36	5.36	d305ad16b7939f9be81b4dbdf71a0640	d305ad16b7939f9be81b4dbdf71a0640		2
3	1	641	0	4	5.87	5.87	5.87	d2adec452e5cb9e11cbc6b93ea8254f7	d2adec452e5cb9e11cbc6b93ea8254f7		2
3	1	641	0	4	3.648	3.648	3.648	d297f77ea1a542f5e0cb3f242083269e	d297f77ea1a542f5e0cb3f242083269e		2
3	1	641	0	4	5.302	5.302	5.302	d2782fbd3d6ca89a9a367d6e768ecbef	d2782fbd3d6ca89a9a367d6e768ecbef		2
3	1	641	0	4	5.421	5.421	5.421	d2157f173bd22e6e3bcb1dc0a0b09935	d2157f173bd22e6e3bcb1dc0a0b09935		2
3	1	641	0	4	5.513	5.513	5.513	d1c74eff64fd4088efb4bf8fb1076899	d1c74eff64fd4088efb4bf8fb1076899		2
3	1	641	0	4	4.073	4.073	4.073	d1b03b4a614b6cfb388a88c360e006f5	d1b03b4a614b6cfb388a88c360e006f5		2
3	1	641	0	4	4.625	4.625	4.625	d171307372228897c6056813bc33b728	d171307372228897c6056813bc33b728		2
3	1	641	0	4	6.606	6.606	6.606	cfe74b7b66e6c28588f47a153d2b8d9e	cfe74b7b66e6c28588f47a153d2b8d9e		2
3	1	641	0	4	5.331	5.331	5.331	cfdc26728d1104efc37ed753032ec83c	cfdc26728d1104efc37ed753032ec83c		2
3	1	641	0	4	5.37	5.37	5.37	cfb41e945b1b214836efacf60c790a60	cfb41e945b1b214836efacf60c790a60		2
3	1	641	0	4	4.553	4.553	4.553	cf8a6bbe1a63f423c18b7a7e90d115e2	cf8a6bbe1a63f423c18b7a7e90d115e2		2
3	1	641	0	4	4.006	4.006	4.006	cf38dd9e8dd623add53d8e0559d6c931	cf38dd9e8dd623add53d8e0559d6c931		2
3	1	641	0	4	5.263	5.263	5.263	cee77a5c2a57aadb3015225a53d01985	cee77a5c2a57aadb3015225a53d01985		2
3	1	641	0	4	5.566	5.566	5.566	ce340d25301752196b2fdf3fb4bfa7bb	ce340d25301752196b2fdf3fb4bfa7bb		2
3	1	641	0	4	5.39	5.39	5.39	cd5952a72dd5c76af7d5d94ac94dcbb1	cd5952a72dd5c76af7d5d94ac94dcbb1		2
3	1	641	0	4	5.566	5.566	5.566	cd3ccd1537e4b5a118f915ce14e375e9	cd3ccd1537e4b5a118f915ce14e375e9		2
3	1	641	0	4	4.29	4.29	4.29	cd32881f0b3e2a44b2bbaecef4e1312f	cd32881f0b3e2a44b2bbaecef4e1312f		2
3	1	641	0	4	4.073	4.073	4.073	cd1ce054a12d03521584ed386347508e	cd1ce054a12d03521584ed386347508e		2
3	1	641	0	4	5.642	5.642	5.642	cccf4f9a76191df26c654f326fd07f1a	cccf4f9a76191df26c654f326fd07f1a		2
3	1	641	0	4	6.651	6.651	6.651	cc7524f17f3920183200546650a244a5	cc7524f17f3920183200546650a244a5		2
3	1	641	0	4	5.331	5.331	5.331	cc5e6e35d426f79a78ffe6bc8ab48cb2	cc5e6e35d426f79a78ffe6bc8ab48cb2		2
3	1	641	0	4	5.37	5.37	5.37	cc0d09d732407b14778645613446c2cb	cc0d09d732407b14778645613446c2cb		2
3	1	641	0	4	4.29	4.29	4.29	caf57621c17e04af890c2522875c3d3e	caf57621c17e04af890c2522875c3d3e		2
3	1	641	0	4	5.566	5.566	5.566	cac28e43867e52d890a2a21a24589790	cac28e43867e52d890a2a21a24589790		2
3	1	641	0	4	5.311	5.311	5.311	ca77dcf975a55bcd54da5cdaacd01501	ca77dcf975a55bcd54da5cdaacd01501		2
3	1	641	0	4	4.354	4.354	4.354	ca20ff94d75501da042c9965ce8c557b	ca20ff94d75501da042c9965ce8c557b		2
3	1	641	0	4	3.93	3.93	3.93	c9dfbfbfd59f703b2da441336154c63a	c9dfbfbfd59f703b2da441336154c63a		2
3	1	641	0	4	5.351	5.351	5.351	c9d3e97f03b3f244aec73b0df98c02e6	c9d3e97f03b3f244aec73b0df98c02e6		2
3	1	641	0	4	5.292	5.292	5.292	c89cf80b5cd5e53a8c8045855fda596a	c89cf80b5cd5e53a8c8045855fda596a		2
3	1	641	0	4	5.331	5.331	5.331	c894fc2c4f958e480191fe4019f33b2b	c894fc2c4f958e480191fe4019f33b2b		2
3	1	641	0	4	4.067	4.067	4.067	c800f06269c72b85034e24e0d6710012	c800f06269c72b85034e24e0d6710012		2
3	1	641	0	4	4.625	4.625	4.625	c7ecd5f17677f3263c41d246c4c1f48f	c7ecd5f17677f3263c41d246c4c1f48f		2
3	1	641	0	4	6.25	6.25	6.25	c7ea52b36af6e5f94585c3342329095a	c7ea52b36af6e5f94585c3342329095a		2
3	1	641	0	4	7.073	7.073	7.073	c7542feb55899de619902c4aea959020	c7542feb55899de619902c4aea959020		2
3	1	641	0	4	7.398	7.398	7.398	c6c1d42baefd13b48eb407d9c2b7113d	c6c1d42baefd13b48eb407d9c2b7113d		2
3	1	641	0	4	4.348	4.348	4.348	c6a1e65f341a1e2588d75325676b5b9a	c6a1e65f341a1e2588d75325676b5b9a		2
3	1	641	0	4	4.296	4.296	4.296	c56fabc65962e40c51cfef92042ec3c9	c56fabc65962e40c51cfef92042ec3c9		2
3	1	641	0	4	5.545	5.545	5.545	c5522bcc2ddea1b8a2649a53a5a1fb07	c5522bcc2ddea1b8a2649a53a5a1fb07		2
3	1	641	0	4	4.303	4.303	4.303	c4be2002d395370e9f07979e7865f989	c4be2002d395370e9f07979e7865f989		2
3	1	641	0	4	5.36	5.36	5.36	c43cdb98a3b599fc76116059db82b4de	c43cdb98a3b599fc76116059db82b4de		2
3	1	641	0	4	4.633	4.633	4.633	c39f169d9cb5068cc2d004b6a70b04fa	c39f169d9cb5068cc2d004b6a70b04fa		2
3	1	641	0	4	4.475	4.475	4.475	c3572efb695e94fe477ee1897f76d029	c3572efb695e94fe477ee1897f76d029		2
3	1	641	0	4	4.073	4.073	4.073	c3418fca81b147a277322c104bd93f6a	c3418fca81b147a277322c104bd93f6a		2
3	1	641	0	4	4.482	4.482	4.482	c2ff3b9d2e97d93184efb385df006fa5	c2ff3b9d2e97d93184efb385df006fa5		2
3	1	641	0	4	5.36	5.36	5.36	c2c4e73fbba640c8ac80625b359f2019	c2c4e73fbba640c8ac80625b359f2019		2
3	1	641	0	4	5.351	5.351	5.351	c2b7f99e70676579cb2d8f680ee77dc4	c2b7f99e70676579cb2d8f680ee77dc4		2
3	1	641	0	4	4.348	4.348	4.348	c28e01701d57a0cbad51a91d278acd00	c28e01701d57a0cbad51a91d278acd00		2
3	1	641	0	4	5.302	5.302	5.302	c2537b53c5d54ff6df36f0ca00c03956	c2537b53c5d54ff6df36f0ca00c03956		2
3	1	641	0	4	5.216	5.216	5.216	c1ed56879a159e0b9b560c1e5ac831c9	c1ed56879a159e0b9b560c1e5ac831c9		2
3	1	641	0	4	4.394	4.394	4.394	c189c5296941a0babade5dd840885475	c189c5296941a0babade5dd840885475		2
3	1	641	0	4	4.303	4.303	4.303	c150e4224b670a42053ec238cbeb93f1	c150e4224b670a42053ec238cbeb93f1		2
3	1	641	0	4	5.492	5.492	5.492	c13fa1cc8db3dedee6d7d69d2ce11094	c13fa1cc8db3dedee6d7d69d2ce11094		2
3	1	641	0	4	4.633	4.633	4.633	c12c4ae23e706b2cdcba9f19b8c471d2	c12c4ae23e706b2cdcba9f19b8c471d2		2
3	1	641	0	4	4.179	4.179	4.179	c03c9b628ec892cdf7c6acd450fb144b	c03c9b628ec892cdf7c6acd450fb144b		2
3	1	641	0	4	5.835	5.835	5.835	c00f0cb483eb3304cd33aa825021f84f	c00f0cb483eb3304cd33aa825021f84f		2
3	1	641	0	4	4.309	4.309	4.309	c007713631be34e4e91b784612e5e606	c007713631be34e4e91b784612e5e606		2
3	1	641	0	4	5.331	5.331	5.331	bfffeebf4eb375b9129ac1d167d0464d	bfffeebf4eb375b9129ac1d167d0464d		2
3	1	641	0	4	5.421	5.421	5.421	bffac4054460a1dc27607203df141c95	bffac4054460a1dc27607203df141c95		2
3	1	641	0	4	5.351	5.351	5.351	bfc26c63f65de15e0df9c2c3d4cb1900	bfc26c63f65de15e0df9c2c3d4cb1900		2
3	1	641	0	4	4.073	4.073	4.073	bec8eac544f4ed6c1bf05245a72c4d0f	bec8eac544f4ed6c1bf05245a72c4d0f		2
3	1	641	0	4	4.475	4.475	4.475	be9b3c8a4c479390e4f7a3e50e9ef6d5	be9b3c8a4c479390e4f7a3e50e9ef6d5		2
3	1	641	0	4	4.062	4.062	4.062	bd2516c94a43233284c6ffde753d0bb3	bd2516c94a43233284c6ffde753d0bb3		2
3	1	641	0	4	4.056	4.056	4.056	bc36e310a6b4232f7560dea1f021eb0a	bc36e310a6b4232f7560dea1f021eb0a		2
3	1	641	0	4	4.062	4.062	4.062	bc1164614e886ce0e32bf8a5cffb345a	bc1164614e886ce0e32bf8a5cffb345a		2
3	1	641	0	4	6.621	6.621	6.621	bb8ce6bcebf80f4bc2d42a8f8677fd9d	bb8ce6bcebf80f4bc2d42a8f8677fd9d		2
3	1	641	0	4	6.651	6.651	6.651	bb50dc86be381969214eca5164e3df46	bb50dc86be381969214eca5164e3df46		2
3	1	641	0	4	4.407	4.407	4.407	bb29375f58e0532a6ccab00a9b32e52a	bb29375f58e0532a6ccab00a9b32e52a		2
3	1	641	0	4	5.179	5.179	5.179	bae766a15d1667ca9b83fbfe7f774ae4	bae766a15d1667ca9b83fbfe7f774ae4		2
3	1	641	0	4	4.618	4.618	4.618	bad63866c500bdfd24fae9b2f2a8de62	bad63866c500bdfd24fae9b2f2a8de62		2
3	1	641	0	4	4.545	4.545	4.545	bad201716ce50c44a531b04e773dd6df	bad201716ce50c44a531b04e773dd6df		2
3	1	641	0	4	9.206	9.206	9.206	ba4cddcdbe0d1d6365d45f1312ee12c7	ba4cddcdbe0d1d6365d45f1312ee12c7		2
3	1	641	0	4	4.407	4.407	4.407	ba32bd8624552f413786f3cd3faa75f1	ba32bd8624552f413786f3cd3faa75f1		2
3	1	641	0	4	5.534	5.534	5.534	ba075d10d1c3fafe0e610d918427a9c9	ba075d10d1c3fafe0e610d918427a9c9		2
3	1	641	0	4	5.812	5.812	5.812	b9f7a1687476551dae3eee8e769967c2	b9f7a1687476551dae3eee8e769967c2		2
3	1	641	0	4	9.571	9.571	9.571	b9b642d84fcc0074f8ae68a366dbf43e	b9b642d84fcc0074f8ae68a366dbf43e		2
3	1	641	0	4	3.761	3.761	3.761	b988c0c9a79c087ccd9d7ea007642eab	b988c0c9a79c087ccd9d7ea007642eab		2
3	1	641	0	4	5.36	5.36	5.36	b97e67595a805da8857dc006efcb1e98	b97e67595a805da8857dc006efcb1e98		2
3	1	641	0	4	5.36	5.36	5.36	b963ffcaa3dea19588998aca49acbec5	b963ffcaa3dea19588998aca49acbec5		2
3	1	641	0	4	5.331	5.331	5.331	b95b4a223e3ffeb518f0cf79d256ae42	b95b4a223e3ffeb518f0cf79d256ae42		2
3	1	641	0	4	5.37	5.37	5.37	b8d03ffaaaee8436997abc2b3ba9df70	b8d03ffaaaee8436997abc2b3ba9df70		2
3	1	641	0	4	5.188	5.188	5.188	b866dfca3d0b4ad8c282cea6aba3f217	b866dfca3d0b4ad8c282cea6aba3f217		2
3	1	641	0	4	5.36	5.36	5.36	b85e0df8f2eae73f748657fb1287d1fb	b85e0df8f2eae73f748657fb1287d1fb		2
3	1	641	0	4	4.475	4.475	4.475	b84f35b2ca77b6c9d2712128d8bd5ea4	b84f35b2ca77b6c9d2712128d8bd5ea4		2
3	1	641	0	4	5.188	5.188	5.188	b744f3d54b8edabe25c6730498b90295	b744f3d54b8edabe25c6730498b90295		2
3	1	641	0	4	5.482	5.482	5.482	b738c05f53883535cbab80931cb63387	b738c05f53883535cbab80931cb63387		2
3	1	641	0	4	5.39	5.39	5.39	b72e0c56d56387d8c35bd1dcbd635d17	b72e0c56d56387d8c35bd1dcbd635d17		2
3	1	641	0	4	4.407	4.407	4.407	b68dcf5471834bb9c977c0a3b8ff6c0a	b68dcf5471834bb9c977c0a3b8ff6c0a		2
3	1	641	0	4	5.052	5.052	5.052	b661b467e94d4e6975b280dfc7e68df4	b661b467e94d4e6975b280dfc7e68df4		2
3	1	641	0	4	4.677	4.677	4.677	b5e18236feddd2bdcee6c10f7a1833de	b5e18236feddd2bdcee6c10f7a1833de		2
3	1	641	0	4	4.309	4.309	4.309	b5aadaeac93f332812509de5011567b5	b5aadaeac93f332812509de5011567b5		2
3	1	641	0	4	6.591	6.591	6.591	b571ab6d941b42172f6c4865a42c0ff8	b571ab6d941b42172f6c4865a42c0ff8		2
3	1	641	0	4	4.949	4.949	4.949	b40719112f0776ae5ed874d423fb02af	b40719112f0776ae5ed874d423fb02af		2
3	1	641	0	4	5.36	5.36	5.36	b3b975f57731addc5d69cd638b1631c0	b3b975f57731addc5d69cd638b1631c0		2
3	1	641	0	4	5.36	5.36	5.36	b3aaeecbe98d7a49e3fd5144475a649c	b3aaeecbe98d7a49e3fd5144475a649c		2
3	1	641	0	4	5.524	5.524	5.524	b38b22d330828ec888fa444e0e71face	b38b22d330828ec888fa444e0e71face		2
3	1	641	0	4	4.108	4.108	4.108	b3489d730c3c92ddfa20a9a5752e2181	b3489d730c3c92ddfa20a9a5752e2181		2
3	1	641	0	4	4.475	4.475	4.475	b3259cad974d4fd4c6881f4321192e6f	b3259cad974d4fd4c6881f4321192e6f		2
3	1	641	0	4	7.417	7.417	7.417	b30f12ebf4326db79029573a5e38e01f	b30f12ebf4326db79029573a5e38e01f		2
3	1	641	0	4	5.4	5.4	5.4	b2fdd4950d5555eadfd633decba252c6	b2fdd4950d5555eadfd633decba252c6		2
3	1	641	0	4	4.809	4.809	4.809	b28aca5f8af1659dee479dfe30510b42	b28aca5f8af1659dee479dfe30510b42		2
3	1	641	0	4	3.781	3.781	3.781	b252c7f9db27f98fbf4387f2e1ad72cc	b252c7f9db27f98fbf4387f2e1ad72cc		2
3	1	641	0	4	4.482	4.482	4.482	b22769da539887d2b1d5e9bca16fa709	b22769da539887d2b1d5e9bca16fa709		2
3	1	641	0	4	5.36	5.36	5.36	b2206b9acd223f71a524f8ce8265325a	b2206b9acd223f71a524f8ce8265325a		2
3	1	641	0	4	6.488	6.488	6.488	b21092ae0432cc01a2b3cffe29d85d25	b21092ae0432cc01a2b3cffe29d85d25		2
3	1	641	0	4	5.351	5.351	5.351	b19d6042ccf28d98e8984d45569726be	b19d6042ccf28d98e8984d45569726be		2
3	1	641	0	4	5.524	5.524	5.524	b1652d0c17687423e60d4f5586c1267d	b1652d0c17687423e60d4f5586c1267d		2
3	1	641	0	4	5.37	5.37	5.37	b105ccd71a689851de11e911fec2d165	b105ccd71a689851de11e911fec2d165		2
3	1	641	0	4	5.341	5.341	5.341	afda6926f09d1a291dc54689fe53b5b9	afda6926f09d1a291dc54689fe53b5b9		2
3	1	641	0	4	5.37	5.37	5.37	af8ff3409f49bd3a6a47f2a2ac4ea4aa	af8ff3409f49bd3a6a47f2a2ac4ea4aa		2
3	1	641	0	4	6.971	6.971	6.971	af3169d3bd2778e5f12857539e74ed44	af3169d3bd2778e5f12857539e74ed44		2
3	1	641	0	4	4.073	4.073	4.073	aed1938340f378ad167122d23a33a1a0	aed1938340f378ad167122d23a33a1a0		2
3	1	641	0	4	5.36	5.36	5.36	aea5716667e0780d8a531cfe464bc958	aea5716667e0780d8a531cfe464bc958		2
3	1	641	0	4	5.38	5.38	5.38	adf0cf1bb7b91e36b0a88e68a115c646	adf0cf1bb7b91e36b0a88e68a115c646		2
3	1	641	0	4	6.636	6.636	6.636	adc2ab6b2246872e8cab1151a1eace4d	adc2ab6b2246872e8cab1151a1eace4d		2
3	1	641	0	4	4.062	4.062	4.062	ad2cfaf6b900f5180c66d8ec097c3651	ad2cfaf6b900f5180c66d8ec097c3651		2
3	1	641	0	4	5.41	5.41	5.41	ad281b3151ff9d9e0947ce557a9b1804	ad281b3151ff9d9e0947ce557a9b1804		2
3	1	641	0	4	5.566	5.566	5.566	ac4485ccb2e5fd7972abc36eb18659bd	ac4485ccb2e5fd7972abc36eb18659bd		2
3	1	641	0	4	4.197	4.197	4.197	ac09c044427de14d9720fa6826b0ab72	ac09c044427de14d9720fa6826b0ab72		2
3	1	641	0	4	5.37	5.37	5.37	abd2cd068d9ac46b03ced7c4b4f9bea4	abd2cd068d9ac46b03ced7c4b4f9bea4		2
3	1	641	0	4	5.206	5.206	5.206	abacb620ea920c026c264e2fed76e321	abacb620ea920c026c264e2fed76e321		2
3	1	641	0	4	5.859	5.859	5.859	ab9eb789b45a9504630a137cf10db95b	ab9eb789b45a9504630a137cf10db95b		2
3	1	641	0	4	4.361	4.361	4.361	ab1a823cd01f5ad4a65eae4d3a0e0506	ab1a823cd01f5ad4a65eae4d3a0e0506		2
3	1	641	0	4	4.067	4.067	4.067	aa30355496d93edc73b385adca958e0f	aa30355496d93edc73b385adca958e0f		2
3	1	641	0	4	4.354	4.354	4.354	aa232acf7189f932bba283e7a98c37ae	aa232acf7189f932bba283e7a98c37ae		2
3	1	641	0	4	5.894	5.894	5.894	a9e0d5896859b272bb25ed9c95abe40d	a9e0d5896859b272bb25ed9c95abe40d		2
3	1	641	0	4	5.421	5.421	5.421	a942ed5889134679d22b9e175eff7851	a942ed5889134679d22b9e175eff7851		2
3	1	641	0	4	4.234	4.234	4.234	a93baf7d6b54c359311e0df72f9655ab	a93baf7d6b54c359311e0df72f9655ab		2
3	1	641	0	4	4.503	4.503	4.503	a7edab5b69636a5ca0a9983939452427	a7edab5b69636a5ca0a9983939452427		2
3	1	641	0	4	4.271	4.271	4.271	a7a383923a2af63291577231459bb675	a7a383923a2af63291577231459bb675		2
3	1	641	0	4	4.303	4.303	4.303	a78ddcc7a5dd097a198f1019c702419c	a78ddcc7a5dd097a198f1019c702419c		2
3	1	641	0	4	4.448	4.448	4.448	a76bf2ff6af1b526a743efe658bec393	a76bf2ff6af1b526a743efe658bec393		2
3	1	641	0	4	4.073	4.073	4.073	a6a4237e47fa78aee051debac2ba2008	a6a4237e47fa78aee051debac2ba2008		2
3	1	641	0	4	5.351	5.351	5.351	a6a2bc1bfde26b4ed34f7e25018fa20b	a6a2bc1bfde26b4ed34f7e25018fa20b		2
3	1	641	0	4	5.431	5.431	5.431	a659bd8a4fe5608fbc925d72600e9355	a659bd8a4fe5608fbc925d72600e9355		2
3	1	641	0	4	5.534	5.534	5.534	a64bad9c078582f6525c351644ee6c04	a64bad9c078582f6525c351644ee6c04		2
3	1	641	0	4	5.321	5.321	5.321	a649a4c7943e99f6a98e0c2be788e3d2	a649a4c7943e99f6a98e0c2be788e3d2		2
3	1	641	0	4	5.943	5.943	5.943	a60275c1d01c733e76460530eae96ad9	a60275c1d01c733e76460530eae96ad9		2
3	1	641	0	4	5.894	5.894	5.894	a3d8b30d3204f9bda1585bc066474359	a3d8b30d3204f9bda1585bc066474359		2
3	1	641	0	4	5.331	5.331	5.331	a3a18fd3bea9290f34ad82f53aaf4b53	a3a18fd3bea9290f34ad82f53aaf4b53		2
3	1	641	0	4	5.37	5.37	5.37	a39d93c37ff67e672e3d17c55cae1f61	a39d93c37ff67e672e3d17c55cae1f61		2
3	1	641	0	4	4.414	4.414	4.414	a385e5d701625968ca17bc5506d9d1c3	a385e5d701625968ca17bc5506d9d1c3		2
3	1	641	0	4	5.254	5.254	5.254	a36d7b4acaccba8ae28197232c2379f7	a36d7b4acaccba8ae28197232c2379f7		2
3	1	641	0	4	4.475	4.475	4.475	a3650ab4efebe3d7a7d2644b385e585d	a3650ab4efebe3d7a7d2644b385e585d		2
3	1	641	0	4	5.642	5.642	5.642	a34d395e6b1879861aceb0a929b9e257	a34d395e6b1879861aceb0a929b9e257		2
3	1	641	0	4	5.545	5.545	5.545	a31e48f94c9ce68413dee034a8d3b486	a31e48f94c9ce68413dee034a8d3b486		2
3	1	641	0	4	5.503	5.503	5.503	a29ccf1b6fed680004ba5bc3bbd6f755	a29ccf1b6fed680004ba5bc3bbd6f755		2
3	1	641	0	4	5.38	5.38	5.38	a20c44f3b5c03785673860f69f32b920	a20c44f3b5c03785673860f69f32b920		2
3	1	641	0	4	11.98	11.98	11.98	a19b3091bc316296f0c140fb78baecb4	a19b3091bc316296f0c140fb78baecb4		2
3	1	641	0	4	5.36	5.36	5.36	a198181e85aace7239fc8018cf640caa	a198181e85aace7239fc8018cf640caa		2
3	1	641	0	4	5.566	5.566	5.566	a17aec945bc2ed8b4d4bb2a7773ec34c	a17aec945bc2ed8b4d4bb2a7773ec34c		2
3	1	641	0	4	4.039	4.039	4.039	a12954e4b94990b92b2d2a3c6a2f584c	a12954e4b94990b92b2d2a3c6a2f584c		2
3	1	641	0	4	5.36	5.36	5.36	a0d66b849d3f94fd01bacd15d3d4c00d	a0d66b849d3f94fd01bacd15d3d4c00d		2
3	1	641	0	4	4.284	4.284	4.284	a099cea3f42c831b39b69748bcdeea54	a099cea3f42c831b39b69748bcdeea54		2
3	1	641	0	4	4.29	4.29	4.29	a03e4306a189d8010460339be6f31385	a03e4306a189d8010460339be6f31385		2
3	1	641	0	4	5.492	5.492	5.492	9fdb00667e6f602c320f77c93f10ba90	9fdb00667e6f602c320f77c93f10ba90		2
3	1	641	0	4	5.87	5.87	5.87	9fcfb7b8d32c341f556e7eb33fdb6244	9fcfb7b8d32c341f556e7eb33fdb6244		2
3	1	641	0	4	5.36	5.36	5.36	9fa19e549fa64ca9d7596de82e0ec31d	9fa19e549fa64ca9d7596de82e0ec31d		2
3	1	641	0	4	4.475	4.475	4.475	9ec7438005921272286f3a76c50d3eb5	9ec7438005921272286f3a76c50d3eb5		2
3	1	641	0	4	6.697	6.697	6.697	9e02b84ccc0dc692a17d02b44fd29446	9e02b84ccc0dc692a17d02b44fd29446		2
3	1	641	0	4	4.328	4.328	4.328	9d2c44bad5029aaaa487a636a153ab12	9d2c44bad5029aaaa487a636a153ab12		2
3	1	641	0	4	5.206	5.206	5.206	9cd734ac232319abf270de62c18ab7d7	9cd734ac232319abf270de62c18ab7d7		2
3	1	641	0	4	5.38	5.38	5.38	9bea0c39788f2f26dbb8e2eaba1584ed	9bea0c39788f2f26dbb8e2eaba1584ed		2
3	1	641	0	4	5.823	5.823	5.823	9be6650c423b0dd30b350ebd60e3a5bf	9be6650c423b0dd30b350ebd60e3a5bf		2
3	1	641	0	4	4.191	4.191	4.191	9b945e6927a7fdf7ebaa1b061e5b49e3	9b945e6927a7fdf7ebaa1b061e5b49e3		2
3	1	641	0	4	5.169	5.169	5.169	9a7159e984378c1a6dc5e4013649fe69	9a7159e984378c1a6dc5e4013649fe69		2
3	1	641	0	4	5.331	5.331	5.331	9a3dd851af73511761d9172458b0a00f	9a3dd851af73511761d9172458b0a00f		2
3	1	641	0	4	4.29	4.29	4.29	99ea0aef8fa690567387b0c2996362ff	99ea0aef8fa690567387b0c2996362ff		2
3	1	641	0	4	5.653	5.653	5.653	99c9d16020bf503b6351b8db4e22cee0	99c9d16020bf503b6351b8db4e22cee0		2
3	1	641	0	4	6.651	6.651	6.651	996cff78e2d721c817081022a5fcaf26	996cff78e2d721c817081022a5fcaf26		2
3	1	641	0	4	5.421	5.421	5.421	9966a7ead78ea0082dcc9c4d534d3b45	9966a7ead78ea0082dcc9c4d534d3b45		2
3	1	641	0	4	5.311	5.311	5.311	99403b4c97fea5c12abbc74cef8d275f	99403b4c97fea5c12abbc74cef8d275f		2
3	1	641	0	4	4.633	4.633	4.633	992b60b0ba5f4539b6eae570c0064f48	992b60b0ba5f4539b6eae570c0064f48		2
3	1	641	0	4	5.36	5.36	5.36	9917e5529b8c6e063f0f72cd4c8989f2	9917e5529b8c6e063f0f72cd4c8989f2		2
3	1	641	0	4	4.29	4.29	4.29	98fec92bbac2906abde8160bb719c707	98fec92bbac2906abde8160bb719c707		2
3	1	641	0	4	5.421	5.421	5.421	9898824d66a65c4eb1e21f756049a029	9898824d66a65c4eb1e21f756049a029		2
3	1	641	0	4	4.381	4.381	4.381	98819ccdfb5d0ad0db719b8d5ed514e9	98819ccdfb5d0ad0db719b8d5ed514e9		2
3	1	641	0	4	4.354	4.354	4.354	97ba02524c75e93d9d51cdade803d449	97ba02524c75e93d9d51cdade803d449		2
3	1	641	0	4	5.421	5.421	5.421	973ca7ccbefb0bb70d6539bc7f1d63c4	973ca7ccbefb0bb70d6539bc7f1d63c4		2
3	1	641	0	4	5.331	5.331	5.331	973a331bcf437a45f3865a2ad456bd0d	973a331bcf437a45f3865a2ad456bd0d		2
3	1	641	0	4	5.302	5.302	5.302	9737fbd037e14fc2cf9b6ac9c024a6ac	9737fbd037e14fc2cf9b6ac9c024a6ac		2
3	1	641	0	4	5.331	5.331	5.331	96b65e5a6509d21eecbc043c5cc40fe6	96b65e5a6509d21eecbc043c5cc40fe6		2
3	1	641	0	4	4.374	4.374	4.374	9673cfbd07481c271c209a34213856b5	9673cfbd07481c271c209a34213856b5		2
3	1	641	0	4	5.894	5.894	5.894	95a6a3c3e1ccf2eba199162832188ac0	95a6a3c3e1ccf2eba199162832188ac0		2
3	1	641	0	4	4.434	4.434	4.434	959f2535b7d84da7a088d0c62bf370a0	959f2535b7d84da7a088d0c62bf370a0		2
3	1	641	0	4	4.367	4.367	4.367	94ca2859eb2ca5d8b20f9e01a353cea3	94ca2859eb2ca5d8b20f9e01a353cea3		2
3	1	641	0	4	6.444	6.444	6.444	94908f2f6288a02bbf308aa12fabbfdd	94908f2f6288a02bbf308aa12fabbfdd		2
3	1	641	0	4	5.331	5.331	5.331	9441acf466750c3e305c8abf0bd291ce	9441acf466750c3e305c8abf0bd291ce		2
3	1	641	0	4	5.38	5.38	5.38	941fadc3a5bcb0f412b87e7dbef33608	941fadc3a5bcb0f412b87e7dbef33608		2
3	1	641	0	4	4.348	4.348	4.348	93b0e84ea5abb58d9ee1b61ec49b212b	93b0e84ea5abb58d9ee1b61ec49b212b		2
3	1	641	0	4	4.309	4.309	4.309	936c7118b7ada1b6210edb2b3f8adf79	936c7118b7ada1b6210edb2b3f8adf79		2
3	1	641	0	4	4.427	4.427	4.427	93465e69b575e2f0a8f5756fabcc027c	93465e69b575e2f0a8f5756fabcc027c		2
3	1	641	0	4	5.545	5.545	5.545	933074bb7810d65f161c895f58734aa9	933074bb7810d65f161c895f58734aa9		2
3	1	641	0	4	5.472	5.472	5.472	922c3b4b1e5e32eb680f3ea29df7e9f1	922c3b4b1e5e32eb680f3ea29df7e9f1		2
3	1	641	0	4	5.37	5.37	5.37	91f83dbe11f10558fa9bf4e8e4a26729	91f83dbe11f10558fa9bf4e8e4a26729		2
3	1	641	0	4	4.482	4.482	4.482	91f15358a8fc7a16664f2717d8bf8da2	91f15358a8fc7a16664f2717d8bf8da2		2
3	1	641	0	4	5.421	5.421	5.421	9118aaac7961a4d4b14c71b9d2fc3dd6	9118aaac7961a4d4b14c71b9d2fc3dd6		2
3	1	641	0	4	5.566	5.566	5.566	90f90090c7bc906739c0e8568534b394	90f90090c7bc906739c0e8568534b394		2
3	1	641	0	4	4.073	4.073	4.073	90dcb2e64a506a30cb6952421876d4b4	90dcb2e64a506a30cb6952421876d4b4		2
3	1	641	0	4	6.682	6.682	6.682	90c19696941b90360742a1ac452ed9eb	90c19696941b90360742a1ac452ed9eb		2
3	1	641	0	4	4.073	4.073	4.073	9088be44f9bcc9e011a3b62a1962258e	9088be44f9bcc9e011a3b62a1962258e		2
3	1	641	0	4	4.367	4.367	4.367	9039d018bcd1c2ba853a135fe550db6a	9039d018bcd1c2ba853a135fe550db6a		2
3	1	641	0	4	4.017	4.017	4.017	9024c09a97cdc8c76791d4d0a357703e	9024c09a97cdc8c76791d4d0a357703e		2
3	1	641	0	4	5.351	5.351	5.351	8fce7ee77ae32d0d33d60320527bdf9f	8fce7ee77ae32d0d33d60320527bdf9f		2
3	1	641	0	4	4.29	4.29	4.29	8f82762bbd320827acc0bcf35cd8e4c2	8f82762bbd320827acc0bcf35cd8e4c2		2
3	1	641	0	4	5.311	5.311	5.311	8f776126d6c05e3269d7b27c0d7798bf	8f776126d6c05e3269d7b27c0d7798bf		2
3	1	641	0	4	15.34	15.34	15.34	8efece7aa37ec1338c8a096376a0dd4a	8efece7aa37ec1338c8a096376a0dd4a		2
3	1	641	0	4	5.341	5.341	5.341	8eec87637c106d83824061e22749a087	8eec87637c106d83824061e22749a087		2
3	1	641	0	4	4.309	4.309	4.309	8eadffdd824fb143d733d357d602b903	8eadffdd824fb143d733d357d602b903		2
3	1	641	0	4	4.322	4.322	4.322	8dc4f4e9ed01b7283ac967b15135ff61	8dc4f4e9ed01b7283ac967b15135ff61		2
3	1	641	0	4	6.636	6.636	6.636	8d1a97ca17cc7aeb3ff7e3b7dfd6fd7b	8d1a97ca17cc7aeb3ff7e3b7dfd6fd7b		2
3	1	641	0	4	4.496	4.496	4.496	8c023dad71e0291c4252af7715234094	8c023dad71e0291c4252af7715234094		2
3	1	641	0	4	5.513	5.513	5.513	8be0b941ca5d804a92946509f1e9c679	8be0b941ca5d804a92946509f1e9c679		2
3	1	641	0	4	6.105	6.105	6.105	8ae453019bf55c627561c28a3acf4a93	8ae453019bf55c627561c28a3acf4a93		2
3	1	641	0	4	5.244	5.244	5.244	8ae2c993cda97f1de0a8b94b6e022cae	8ae2c993cda97f1de0a8b94b6e022cae		2
3	1	641	0	4	5.421	5.421	5.421	8ac01795794f0526bcdde78eeec974ca	8ac01795794f0526bcdde78eeec974ca		2
3	1	641	0	4	5.882	5.882	5.882	8abdc63bd9e2b12768de55d0a6746b59	8abdc63bd9e2b12768de55d0a6746b59		2
3	1	641	0	4	5.38	5.38	5.38	8a1dc5e54d8c792b1d47f18cfd8245f4	8a1dc5e54d8c792b1d47f18cfd8245f4		2
3	1	641	0	4	5.188	5.188	5.188	8a19903a1d11b952daebfa3992ea6ee2	8a19903a1d11b952daebfa3992ea6ee2		2
3	1	641	0	4	4.489	4.489	4.489	891cb4dcd6199da396c2e26a09f77fbf	891cb4dcd6199da396c2e26a09f77fbf		2
3	1	641	0	4	5.341	5.341	5.341	88f2146136b2f19652ba8cdc24fc1a19	88f2146136b2f19652ba8cdc24fc1a19		2
3	1	641	0	4	5.07	5.07	5.07	88ebcfb379e2f74c8c7a5d5965bad198	88ebcfb379e2f74c8c7a5d5965bad198		2
3	1	641	0	4	5.918	5.918	5.918	88a87b868181d00704d818872df6ded7	88a87b868181d00704d818872df6ded7		2
3	1	641	0	4	4.475	4.475	4.475	88861e72cc84c3a34a8e6c4d4a6eec77	88861e72cc84c3a34a8e6c4d4a6eec77		2
3	1	641	0	4	4.096	4.096	4.096	87dad8ae3e25eea0b5be3b51e7e173e5	87dad8ae3e25eea0b5be3b51e7e173e5		2
3	1	641	0	4	5.421	5.421	5.421	87d3c641601e8baf9ea51923b7e46f62	87d3c641601e8baf9ea51923b7e46f62		2
3	1	641	0	4	4.137	4.137	4.137	87cee1fb5937796c6d69376ec0c6bbe9	87cee1fb5937796c6d69376ec0c6bbe9		2
3	1	641	0	4	4.427	4.427	4.427	87c9f1c0dcc6dadf67475f8387a580ba	87c9f1c0dcc6dadf67475f8387a580ba		2
3	1	641	0	4	5.37	5.37	5.37	87738f7671bed6a4bb4ec7fa359b0d23	87738f7671bed6a4bb4ec7fa359b0d23		2
3	1	641	0	4	4.387	4.387	4.387	87217e7e44dbb543b43a2d0aa0313d54	87217e7e44dbb543b43a2d0aa0313d54		2
3	1	641	0	4	5.492	5.492	5.492	86f53ddd83c5109fbdcf51c5d5ea3c84	86f53ddd83c5109fbdcf51c5d5ea3c84		2
3	1	641	0	4	4.441	4.441	4.441	8693453a2afcf6ac85047869456edd20	8693453a2afcf6ac85047869456edd20		2
3	1	641	0	4	5.331	5.331	5.331	8682c333c213f32257a25678f8e4e889	8682c333c213f32257a25678f8e4e889		2
3	1	641	0	4	5.566	5.566	5.566	857996262f4ef3e1199d544a33db1be3	857996262f4ef3e1199d544a33db1be3		2
3	1	641	0	4	6.621	6.621	6.621	854a6af719110d51a7a1ac8966ddcb6c	854a6af719110d51a7a1ac8966ddcb6c		2
3	1	641	0	4	5.151	5.151	5.151	8517fcd3994a33f86f42534b6d1aad96	8517fcd3994a33f86f42534b6d1aad96		2
3	1	641	0	4	5.588	5.588	5.588	844d29196f59f822fca8914fce010177	844d29196f59f822fca8914fce010177		2
3	1	641	0	4	4.073	4.073	4.073	83f478b1575fd070e1009f5f290b4b16	83f478b1575fd070e1009f5f290b4b16		2
3	1	641	0	4	4.29	4.29	4.29	83cee723e1b4ad07cfffac7d1abe0e9a	83cee723e1b4ad07cfffac7d1abe0e9a		2
3	1	641	0	4	4.119	4.119	4.119	83ad8db99769e51779200d9be26f508b	83ad8db99769e51779200d9be26f508b		2
3	1	641	0	4	4.374	4.374	4.374	83a463a62c73d9754e52ac6bba619c20	83a463a62c73d9754e52ac6bba619c20		2
3	1	641	0	4	4.062	4.062	4.062	83895e1870f1fa161c90a3e8d40d5d06	83895e1870f1fa161c90a3e8d40d5d06		2
3	1	641	0	4	6.938	6.938	6.938	82d6a96ef33b7480a303a1b554e32a47	82d6a96ef33b7480a303a1b554e32a47		2
3	1	641	0	4	5.93	5.93	5.93	82a18de0d5cc8969cbb2b7a51f021c97	82a18de0d5cc8969cbb2b7a51f021c97		2
3	1	641	0	4	4.489	4.489	4.489	820cbc40dbe53e9fc64bcb7e83babdd5	820cbc40dbe53e9fc64bcb7e83babdd5		2
3	1	641	0	4	5.451	5.451	5.451	81fd26673c3abae09d55ddbe22479ba8	81fd26673c3abae09d55ddbe22479ba8		2
3	1	641	0	4	4.296	4.296	4.296	81334fb4ad227f836a70424f22b8bd0f	81334fb4ad227f836a70424f22b8bd0f		2
3	1	641	0	4	5.823	5.823	5.823	81232a79ca940fdedeaeec8d7b575aeb	81232a79ca940fdedeaeec8d7b575aeb		2
3	1	641	0	4	5.859	5.859	5.859	810873825ff98eb4bf023305390c011d	810873825ff98eb4bf023305390c011d		2
3	1	641	0	4	5.311	5.311	5.311	80cddc32fb2b8aa260735e70f24914f6	80cddc32fb2b8aa260735e70f24914f6		2
3	1	641	0	4	5.151	5.151	5.151	8097a9c48bb2163ccbd310ff2bf8277f	8097a9c48bb2163ccbd310ff2bf8277f		2
3	1	641	0	4	4.073	4.073	4.073	8090b2001ca0a78571f388d8316ba3b9	8090b2001ca0a78571f388d8316ba3b9		2
3	1	641	0	4	4.284	4.284	4.284	7ffa3689ea5539e47827ec9f7d346496	7ffa3689ea5539e47827ec9f7d346496		2
3	1	641	0	4	5.87	5.87	5.87	7fcde054077a22bd819c8bb6d64ef6fe	7fcde054077a22bd819c8bb6d64ef6fe		2
3	1	641	0	4	6.561	6.561	6.561	7fc0fb4e64eeb8e780f23e9bcff879be	7fc0fb4e64eeb8e780f23e9bcff879be		2
3	1	641	0	4	5.62	5.62	5.62	7f23ff177c013a1966ebf2e3ca6c7a57	7f23ff177c013a1966ebf2e3ca6c7a57		2
3	1	641	0	4	5.631	5.631	5.631	7f19541def5b113d26172c18ff56fd55	7f19541def5b113d26172c18ff56fd55		2
3	1	641	0	4	5.482	5.482	5.482	7eb3efd6cd6e030b76a3d4a53c0d881f	7eb3efd6cd6e030b76a3d4a53c0d881f		2
3	1	641	0	4	4.073	4.073	4.073	7e4fe3d5cfe1c06658f66c871561e29a	7e4fe3d5cfe1c06658f66c871561e29a		2
3	1	641	0	4	4.246	4.246	4.246	7d402162678ea69d0f1e9930e82aa98c	7d402162678ea69d0f1e9930e82aa98c		2
3	1	641	0	4	4.434	4.434	4.434	7d3c4f16da09dd8bcd3f9331c5889585	7d3c4f16da09dd8bcd3f9331c5889585		2
3	1	641	0	4	4.29	4.29	4.29	7be143353bbd94a7d4f0aa7bad1afb93	7be143353bbd94a7d4f0aa7bad1afb93		2
3	1	641	0	4	5.451	5.451	5.451	7b423ad9ab5f023bfb2929a48ace0718	7b423ad9ab5f023bfb2929a48ace0718		2
3	1	641	0	4	4.489	4.489	4.489	7b0ed78ed4c7d097ba786a473f22f13e	7b0ed78ed4c7d097ba786a473f22f13e		2
3	1	641	0	4	5.188	5.188	5.188	7ae9c4ef7bb1d5cbca58225cdcc84eef	7ae9c4ef7bb1d5cbca58225cdcc84eef		2
3	1	641	0	4	5.93	5.93	5.93	7acdc56163cb3d399871f190f738438c	7acdc56163cb3d399871f190f738438c		2
3	1	641	0	4	4.475	4.475	4.475	7a8085a2ac1cf3ced97a66fa70eaaf19	7a8085a2ac1cf3ced97a66fa70eaaf19		2
3	1	641	0	4	5.421	5.421	5.421	7a4dda4a202d13451e26477ec593ec21	7a4dda4a202d13451e26477ec593ec21		2
3	1	641	0	4	4.434	4.434	4.434	7a3b5de4755ad11f4faaed6d5c02f826	7a3b5de4755ad11f4faaed6d5c02f826		2
3	1	641	0	4	5.421	5.421	5.421	7a17466583a4d1f4031a858f30a8c9c0	7a17466583a4d1f4031a858f30a8c9c0		2
3	1	641	0	4	5.37	5.37	5.37	798ba0aff4f797e23436c38cda7ec6eb	798ba0aff4f797e23436c38cda7ec6eb		2
3	1	641	0	4	5.197	5.197	5.197	78e0b9b1a5f2fb0e788556032db1666c	78e0b9b1a5f2fb0e788556032db1666c		2
3	1	641	0	4	4.455	4.455	4.455	78d661fd9cbd84f332613fb6d4cc129e	78d661fd9cbd84f332613fb6d4cc129e		2
3	1	641	0	4	5.36	5.36	5.36	78b96adf642c47caad35ebe46f452391	78b96adf642c47caad35ebe46f452391		2
3	1	641	0	4	5.421	5.421	5.421	78b330b78cec67af88185e34cea70c84	78b330b78cec67af88185e34cea70c84		2
3	1	641	0	4	11.28	11.28	11.28	77aa8681c642c1479f19cf964a002ae8	77aa8681c642c1479f19cf964a002ae8		2
3	1	641	0	4	5.894	5.894	5.894	7756777069df7defbcbd5217c4a4fcb8	7756777069df7defbcbd5217c4a4fcb8		2
3	1	641	0	4	5.588	5.588	5.588	766ec8933e837b65aa3d93646b9aed41	766ec8933e837b65aa3d93646b9aed41		2
3	1	641	0	4	4.173	4.173	4.173	748aec4772d4c2663e06531a20eb314c	748aec4772d4c2663e06531a20eb314c		2
3	1	641	0	4	5.36	5.36	5.36	7481426fbcef96395b0424cb9521b1e3	7481426fbcef96395b0424cb9521b1e3		2
3	1	641	0	4	5.36	5.36	5.36	742ceb42906554b324a3e7013d3b8ddc	742ceb42906554b324a3e7013d3b8ddc		2
3	1	641	0	4	5.37	5.37	5.37	741b74be7ff43d1735966ffeee0f065e	741b74be7ff43d1735966ffeee0f065e		2
3	1	641	0	4	6.636	6.636	6.636	73eef71d8b1295a208d8ebe770028945	73eef71d8b1295a208d8ebe770028945		2
3	1	641	0	4	5.38	5.38	5.38	73e30c9c4cdc9433c7401cb23701fcb4	73e30c9c4cdc9433c7401cb23701fcb4		2
3	1	641	0	4	5.206	5.206	5.206	73cf1aa1383273260d833b1b59d3a847	73cf1aa1383273260d833b1b59d3a847		2
3	1	641	0	4	5.179	5.179	5.179	73bf9ae3dc7ed539874b0453ab0677fb	73bf9ae3dc7ed539874b0453ab0677fb		2
3	1	641	0	4	5.36	5.36	5.36	73580b28bdc2e55dd5952b3546366811	73580b28bdc2e55dd5952b3546366811		2
3	1	641	0	4	4.51	4.51	4.51	72e4307a722c2c5537b06beeaa0a7d11	72e4307a722c2c5537b06beeaa0a7d11		2
3	1	641	0	4	4.056	4.056	4.056	72839d0aac13f8952231c33bf4b9ca06	72839d0aac13f8952231c33bf4b9ca06		2
3	1	641	0	4	5.421	5.421	5.421	7271c3b89c3b3b0822d7ad85e21c10e8	7271c3b89c3b3b0822d7ad85e21c10e8		2
3	1	641	0	4	4.315	4.315	4.315	72163b959a679170d26767e42759382c	72163b959a679170d26767e42759382c		2
3	1	641	0	4	7.022	7.022	7.022	7201cee7561fcaf2ccebbb35f0cf09de	7201cee7561fcaf2ccebbb35f0cf09de		2
3	1	641	0	4	4.455	4.455	4.455	71edc78f0893066ad8c55fef622b2d05	71edc78f0893066ad8c55fef622b2d05		2
3	1	641	0	4	5.351	5.351	5.351	71de7501add176cf170e9a898385ea47	71de7501add176cf170e9a898385ea47		2
3	1	641	0	4	5.197	5.197	5.197	71cc5681fd7c45d5a9ddb17f214d62e3	71cc5681fd7c45d5a9ddb17f214d62e3		2
3	1	641	0	4	5.524	5.524	5.524	717651007951ca3e690fb96c40c833c9	717651007951ca3e690fb96c40c833c9		2
3	1	641	0	4	5.566	5.566	5.566	71702d8be9662e013e415146ca3594c4	71702d8be9662e013e415146ca3594c4		2
3	1	641	0	4	5.254	5.254	5.254	710316aa17af206bf68776ce9dcfd90e	710316aa17af206bf68776ce9dcfd90e		2
3	1	641	0	4	4.073	4.073	4.073	70f84968eb6e99c9db8663fc6040611f	70f84968eb6e99c9db8663fc6040611f		2
3	1	641	0	4	4.328	4.328	4.328	7076baee30da6fb5557a1d020d4cabb2	7076baee30da6fb5557a1d020d4cabb2		2
3	1	641	0	4	4.108	4.108	4.108	6f6e4da40667fc20c0dfb384b1143999	6f6e4da40667fc20c0dfb384b1143999		2
3	1	641	0	4	4.448	4.448	4.448	6f525e723f9fa036ee0298ef6d2eb0c9	6f525e723f9fa036ee0298ef6d2eb0c9		2
3	1	641	0	4	5.37	5.37	5.37	6eb2a93df551d61729fe129bd75e1f14	6eb2a93df551d61729fe129bd75e1f14		2
3	1	641	0	4	5.36	5.36	5.36	6e654d5753cb411eb81c9b0e82541975	6e654d5753cb411eb81c9b0e82541975		2
3	1	641	0	4	4.448	4.448	4.448	6d5fa338301296c809c24d7d95e3217f	6d5fa338301296c809c24d7d95e3217f		2
3	1	641	0	4	4.284	4.284	4.284	6b3143f6ba72a1bba48414eb1cf9287a	6b3143f6ba72a1bba48414eb1cf9287a		2
3	1	641	0	4	5.835	5.835	5.835	6b2f30c8ef8b094278861d9d549c62b5	6b2f30c8ef8b094278861d9d549c62b5		2
3	1	641	0	4	5.331	5.331	5.331	6b1e873917af96b039573f56ff36eae5	6b1e873917af96b039573f56ff36eae5		2
3	1	641	0	4	5.179	5.179	5.179	6af203a81932c118cfc9279907eb88ab	6af203a81932c118cfc9279907eb88ab		2
3	1	641	0	4	5.302	5.302	5.302	6a97b4684975a6a81a0ee179d61ca6f7	6a97b4684975a6a81a0ee179d61ca6f7		2
3	1	641	0	4	4.407	4.407	4.407	6a86272efb04be7e45af28bfe2702a79	6a86272efb04be7e45af28bfe2702a79		2
3	1	641	0	4	4.119	4.119	4.119	6a22a95c8a02d580a32662ef944f1448	6a22a95c8a02d580a32662ef944f1448		2
3	1	641	0	4	5.225	5.225	5.225	69b00bf3b4946d97771fbd62e5b970b5	69b00bf3b4946d97771fbd62e5b970b5		2
3	1	641	0	4	5.421	5.421	5.421	68fbffa09285dacc13cb052144045845	68fbffa09285dacc13cb052144045845		2
3	1	641	0	4	4.448	4.448	4.448	68c3e688626661460efddc3697460627	68c3e688626661460efddc3697460627		2
3	1	641	0	4	4.246	4.246	4.246	68505d6224df33cac39d72d3df4911e9	68505d6224df33cac39d72d3df4911e9		2
3	1	641	0	4	5.4	5.4	5.4	684ac3ea48ef924f8aceb0e00c3886e5	684ac3ea48ef924f8aceb0e00c3886e5		2
3	1	641	0	4	4.05	4.05	4.05	684233a541175d628d1596a200426767	684233a541175d628d1596a200426767		2
3	1	641	0	4	5.451	5.451	5.451	67f50b38360b8b45c14412b36c0df274	67f50b38360b8b45c14412b36c0df274		2
3	1	641	0	4	4.265	4.265	4.265	67d2a8c5931fca500b761ee7983df11c	67d2a8c5931fca500b761ee7983df11c		2
3	1	641	0	4	5.441	5.441	5.441	67d16b1ffd8eb4f562372a725e001bdd	67d16b1ffd8eb4f562372a725e001bdd		2
3	1	641	0	4	4.096	4.096	4.096	6790933630f79f15ccb31fe8a3261ed8	6790933630f79f15ccb31fe8a3261ed8		2
3	1	641	0	4	5.788	5.788	5.788	678f6e5175ac1d54888eeb9ca0b866fd	678f6e5175ac1d54888eeb9ca0b866fd		2
3	1	641	0	4	6.621	6.621	6.621	672e69cdb0229b652a37d2670d569512	672e69cdb0229b652a37d2670d569512		2
3	1	641	0	4	5.38	5.38	5.38	66db2ecc1ed190d9276bb2560cedc7f8	66db2ecc1ed190d9276bb2560cedc7f8		2
3	1	641	0	4	5.36	5.36	5.36	65ad07f382d3b244d73e291b55b01868	65ad07f382d3b244d73e291b55b01868		2
3	1	641	0	4	4.085	4.085	4.085	6566488e046ee1cb1ac808407db759b8	6566488e046ee1cb1ac808407db759b8		2
3	1	641	0	4	4.29	4.29	4.29	65254fa4d0f0adb36d05834dce1c93fd	65254fa4d0f0adb36d05834dce1c93fd		2
3	1	641	0	4	5.341	5.341	5.341	64fb7664b0c06347e31a2ff0bc075d79	64fb7664b0c06347e31a2ff0bc075d79		2
3	1	641	0	4	5.4	5.4	5.4	64922b6411d725e62a8a24419a7152d3	64922b6411d725e62a8a24419a7152d3		2
3	1	641	0	4	4.387	4.387	4.387	647491f52bbe68199c891fdba79355f0	647491f52bbe68199c891fdba79355f0		2
3	1	641	0	4	4.354	4.354	4.354	645deadddd8f3b836b68f3f63cf49d79	645deadddd8f3b836b68f3f63cf49d79		2
3	1	641	0	4	4.113	4.113	4.113	642931f5f81473a2aec69953fdb9c68b	642931f5f81473a2aec69953fdb9c68b		2
3	1	641	0	4	5.421	5.421	5.421	64229b1a993652876f1efb0f58e5eb52	64229b1a993652876f1efb0f58e5eb52		2
3	1	641	0	4	5.254	5.254	5.254	639a32ed89f298e97407c8dab8359324	639a32ed89f298e97407c8dab8359324		2
3	1	641	0	4	5.4	5.4	5.4	6385556d22bc5cf8b9f335f2e93b44ea	6385556d22bc5cf8b9f335f2e93b44ea		2
3	1	641	0	4	5.151	5.151	5.151	62c20fb3710b3592e3103194de950aa6	62c20fb3710b3592e3103194de950aa6		2
3	1	641	0	4	5.492	5.492	5.492	61f5d2a73422c17fd90f382fc6966d9a	61f5d2a73422c17fd90f382fc6966d9a		2
3	1	641	0	4	4.062	4.062	4.062	60bd50ff25de694332d824baea5ca5b8	60bd50ff25de694332d824baea5ca5b8		2
3	1	641	0	4	6.636	6.636	6.636	608726726c4e214ea4449f6db7b0c74b	608726726c4e214ea4449f6db7b0c74b		2
3	1	641	0	4	3.766	3.766	3.766	60032e7aa8497bb2915b5cc86d71a06c	60032e7aa8497bb2915b5cc86d71a06c		2
3	1	641	0	4	5.36	5.36	5.36	5fa9e17abca7062f49bd22a2c0d28eee	5fa9e17abca7062f49bd22a2c0d28eee		2
3	1	641	0	4	6.905	6.905	6.905	5e81eff5d73a80b731405a818a26e61c	5e81eff5d73a80b731405a818a26e61c		2
3	1	641	0	4	5.979	5.979	5.979	5e6ea219bf628be3e0ced1fc201d9bb0	5e6ea219bf628be3e0ced1fc201d9bb0		2
3	1	641	0	4	6.713	6.713	6.713	5cb11f0ff79879b5180af150027c4241	5cb11f0ff79879b5180af150027c4241		2
3	1	641	0	4	5.461	5.461	5.461	5b4371af330979b37f2ddf2923225644	5b4371af330979b37f2ddf2923225644		2
3	1	641	0	4	5.39	5.39	5.39	5abb72abbdba4183d6ee57cd747153ba	5abb72abbdba4183d6ee57cd747153ba		2
3	1	641	0	4	6.576	6.576	6.576	5aa757bfd1c57225421a55c7be34a669	5aa757bfd1c57225421a55c7be34a669		2
3	1	641	0	4	5.37	5.37	5.37	59e728d555269a7c16fc9120f39c828b	59e728d555269a7c16fc9120f39c828b		2
3	1	641	0	4	5.38	5.38	5.38	5951e5e91d918bf68973fb03786726ce	5951e5e91d918bf68973fb03786726ce		2
3	1	641	0	4	4.421	4.421	4.421	58c61442275c735b410303dea4eb00b0	58c61442275c735b410303dea4eb00b0		2
3	1	641	0	4	4.475	4.475	4.475	58c509bfe477dfd5529efb77301ab0d5	58c509bfe477dfd5529efb77301ab0d5		2
3	1	641	0	4	5.421	5.421	5.421	586f38cfa3fef6d8087696543856f86a	586f38cfa3fef6d8087696543856f86a		2
3	1	641	0	4	5.321	5.321	5.321	57d5c332a5a218cc006b21e8f7b092b5	57d5c332a5a218cc006b21e8f7b092b5		2
3	1	641	0	4	6.054	6.054	6.054	5677cb0ae64c40cd943542aae739f7ff	5677cb0ae64c40cd943542aae739f7ff		2
3	1	641	0	4	5.36	5.36	5.36	5635d99c3f271c163caf107da6608333	5635d99c3f271c163caf107da6608333		2
3	1	641	0	4	5.503	5.503	5.503	55b5628cbc804572b61d4152f2e8d352	55b5628cbc804572b61d4152f2e8d352		2
3	1	641	0	4	5.492	5.492	5.492	55063b61d3b959b801ee0dbcab64c5c8	55063b61d3b959b801ee0dbcab64c5c8		2
3	1	641	0	4	5.331	5.331	5.331	54b8aa864fb7cbd6595ca405eef84bae	54b8aa864fb7cbd6595ca405eef84bae		2
3	1	641	0	4	5.36	5.36	5.36	54a84fc42a1648f3915a7e2a9fcf1105	54a84fc42a1648f3915a7e2a9fcf1105		2
3	1	641	0	4	5.282	5.282	5.282	5347da6e5a193f0d7946e7394172dd24	5347da6e5a193f0d7946e7394172dd24		2
3	1	641	0	4	5.36	5.36	5.36	52fae7716a8b0f5058c64f0c622d7a35	52fae7716a8b0f5058c64f0c622d7a35		2
3	1	641	0	4	4.143	4.143	4.143	52afe5086239b3b94e6f106891b3ef63	52afe5086239b3b94e6f106891b3ef63		2
3	1	641	0	4	5.36	5.36	5.36	52976d922d49818716360391958f8dda	52976d922d49818716360391958f8dda		2
3	1	641	0	4	4.067	4.067	4.067	52954eaeded04d4c413dbe3d90e1f0fa	52954eaeded04d4c413dbe3d90e1f0fa		2
3	1	641	0	4	5.36	5.36	5.36	5280a777aac44b28b622e91ac8fed91c	5280a777aac44b28b622e91ac8fed91c		2
3	1	641	0	4	4.455	4.455	4.455	5275fd1f3d3bce89cf17352505c0a6a8	5275fd1f3d3bce89cf17352505c0a6a8		2
3	1	641	0	4	5.482	5.482	5.482	5263781aabf64b176ba0eb3e1979d753	5263781aabf64b176ba0eb3e1979d753		2
3	1	641	0	4	4.062	4.062	4.062	50dd3dec1c467c1f17363e04fd96a426	50dd3dec1c467c1f17363e04fd96a426		2
3	1	641	0	4	5.38	5.38	5.38	506e3140f5107c124985560b21a3d8f5	506e3140f5107c124985560b21a3d8f5		2
3	1	641	0	4	5.503	5.503	5.503	5010cc7dc86974a41c7a026642fcc530	5010cc7dc86974a41c7a026642fcc530		2
3	1	641	0	4	5.36	5.36	5.36	4ff1107321e639bdd9cedb8959209c64	4ff1107321e639bdd9cedb8959209c64		2
3	1	641	0	4	8.841	8.841	8.841	4fae5147b7e745f1a53aa9452709d502	4fae5147b7e745f1a53aa9452709d502		2
3	1	641	0	4	5.859	5.859	5.859	4f1f04942f7eff78b86bc91315c04766	4f1f04942f7eff78b86bc91315c04766		2
3	1	641	0	4	4.246	4.246	4.246	4f14154e3857088bc3309d2d608c4725	4f14154e3857088bc3309d2d608c4725		2
3	1	641	0	4	4.475	4.475	4.475	4ecffe71ca992d10fe1a4bac904f8095	4ecffe71ca992d10fe1a4bac904f8095		2
3	1	641	0	4	6.621	6.621	6.621	4de7b17749a28477408a3eb282d82b08	4de7b17749a28477408a3eb282d82b08		2
3	1	641	0	4	5.709	5.709	5.709	4d9c49cd4712de1de1ab1c951f6b8b3e	4d9c49cd4712de1de1ab1c951f6b8b3e		2
3	1	641	0	4	5.36	5.36	5.36	4d6c8d457eea5a7244c97443d219a7b0	4d6c8d457eea5a7244c97443d219a7b0		2
3	1	641	0	4	5.709	5.709	5.709	4d6bbee227f7f7a2a2eb660bc42bf30e	4d6bbee227f7f7a2a2eb660bc42bf30e		2
3	1	641	0	4	5.823	5.823	5.823	4d1fb1df46e181f1f8601a1e73e70a59	4d1fb1df46e181f1f8601a1e73e70a59		2
3	1	641	0	4	4.401	4.401	4.401	4cecbfbfcde72de4ec9e99f3a29f12bf	4cecbfbfcde72de4ec9e99f3a29f12bf		2
3	1	641	0	4	5.37	5.37	5.37	4ccfd5c36d7edcd73fdb659c4512dab7	4ccfd5c36d7edcd73fdb659c4512dab7		2
3	1	641	0	4	5.188	5.188	5.188	4c72170578e2dcbaa0748fc4e803a807	4c72170578e2dcbaa0748fc4e803a807		2
3	1	641	0	4	3.893	3.893	3.893	4c46d01ac0daade1dc28eb1abf1e8e2d	4c46d01ac0daade1dc28eb1abf1e8e2d		2
3	1	641	0	4	6.606	6.606	6.606	4b5b2b4e73412b7ef8c71f35186e3e6f	4b5b2b4e73412b7ef8c71f35186e3e6f		2
3	1	641	0	4	5.36	5.36	5.36	4b445957268fbeb03e3e14c46340ce60	4b445957268fbeb03e3e14c46340ce60		2
3	1	641	0	4	5.37	5.37	5.37	4b1c5708ba51d74ff29307ef77031978	4b1c5708ba51d74ff29307ef77031978		2
3	1	641	0	4	4.434	4.434	4.434	4af6a580ee76606f8336b8f3c9f789ca	4af6a580ee76606f8336b8f3c9f789ca		2
3	1	641	0	4	4.045	4.045	4.045	4a637abf296a709b39271c6cf64fa339	4a637abf296a709b39271c6cf64fa339		2
3	1	641	0	4	7.398	7.398	7.398	4a07fc0abb9182c9d2ae74d83cc3fbf5	4a07fc0abb9182c9d2ae74d83cc3fbf5		2
3	1	641	0	4	4.468	4.468	4.468	49b295ef9b921122ee794c6a61d26d1d	49b295ef9b921122ee794c6a61d26d1d		2
3	1	641	0	4	5.026	5.026	5.026	4942828e676c1c900b3288e1f3c1d37a	4942828e676c1c900b3288e1f3c1d37a		2
3	1	641	0	4	5.216	5.216	5.216	4941dbd3909a836d6f1253c9b91108b0	4941dbd3909a836d6f1253c9b91108b0		2
3	1	641	0	4	4.625	4.625	4.625	4937b83625df3c54c712656448c92d06	4937b83625df3c54c712656448c92d06		2
3	1	641	0	4	6.938	6.938	6.938	492628124c6375a32ad5311dbe366755	492628124c6375a32ad5311dbe366755		2
3	1	641	0	4	5.87	5.87	5.87	48acbb9b3770a620b6ed033aac155034	48acbb9b3770a620b6ed033aac155034		2
3	1	641	0	4	3.671	3.671	3.671	48994e42ae30e3c37b7b3551104e0141	48994e42ae30e3c37b7b3551104e0141		2
3	1	641	0	4	5.38	5.38	5.38	481149a20ab7eff8f2d2cdd42ba73056	481149a20ab7eff8f2d2cdd42ba73056		2
3	1	641	0	4	8.555	8.555	8.555	480e743f8588b50cb815f8d049c604cf	480e743f8588b50cb815f8d049c604cf		2
3	1	641	0	4	5.179	5.179	5.179	4786f970a9bcad5b76dbab0ff8a6cc47	4786f970a9bcad5b76dbab0ff8a6cc47		2
3	1	641	0	4	4.462	4.462	4.462	46ff1db1f6a2deb68b86cccee532e5de	46ff1db1f6a2deb68b86cccee532e5de		2
3	1	641	0	4	4.073	4.073	4.073	467c119add9a8cf881f5d147820fbf70	467c119add9a8cf881f5d147820fbf70		2
3	1	641	0	4	4.381	4.381	4.381	45bf942b2230c70504bd215263b4477d	45bf942b2230c70504bd215263b4477d		2
3	1	641	0	4	3.747	3.747	3.747	4536dfd087f15d2991b6a41f340aeea3	4536dfd087f15d2991b6a41f340aeea3		2
3	1	641	0	4	5.311	5.311	5.311	44e57ad9f08ab2848aba88d825fd1cb2	44e57ad9f08ab2848aba88d825fd1cb2		2
3	1	641	0	4	5.36	5.36	5.36	4436c8a1f87481296fddd94cb71914e0	4436c8a1f87481296fddd94cb71914e0		2
3	1	641	0	4	4.387	4.387	4.387	4435feb46c9afb9aeb6d7b6d614057a2	4435feb46c9afb9aeb6d7b6d614057a2		2
3	1	641	0	4	5.812	5.812	5.812	44174f7be22d72056a3239d6c85b305a	44174f7be22d72056a3239d6c85b305a		2
3	1	641	0	4	4.448	4.448	4.448	43d7a65e7ddfcc284ed4c03395f415c3	43d7a65e7ddfcc284ed4c03395f415c3		2
3	1	641	0	4	5.331	5.331	5.331	43a5193155fdda818cd33348192b1cf8	43a5193155fdda818cd33348192b1cf8		2
3	1	641	0	4	5.653	5.653	5.653	4365678e9564e08e1e3b69a7631813b8	4365678e9564e08e1e3b69a7631813b8		2
3	1	641	0	4	3.766	3.766	3.766	4313ebf25b22a4bd369b09e64acf4978	4313ebf25b22a4bd369b09e64acf4978		2
3	1	641	0	4	3.747	3.747	3.747	428800455471cf685d28ec3a9f57882e	428800455471cf685d28ec3a9f57882e		2
3	1	641	0	4	5.351	5.351	5.351	4244adb404f8a17fdaef0a1b6a0ae144	4244adb404f8a17fdaef0a1b6a0ae144		2
3	1	641	0	4	4.085	4.085	4.085	42431f175397e8d6d442fd30e723a34c	42431f175397e8d6d442fd30e723a34c		2
3	1	641	0	4	4.633	4.633	4.633	41f4eddb2306261b1b5f5fd020582ad1	41f4eddb2306261b1b5f5fd020582ad1		2
3	1	641	0	4	4.05	4.05	4.05	4125c52f9996849fcbbface812e5d5f4	4125c52f9996849fcbbface812e5d5f4		2
3	1	641	0	4	5.943	5.943	5.943	40ecf1df67b7cc0c2a694c15c536e4db	40ecf1df67b7cc0c2a694c15c536e4db		2
3	1	641	0	4	4.303	4.303	4.303	40e12c015f0ecbecb7d9f9aacbd5bdac	40e12c015f0ecbecb7d9f9aacbd5bdac		2
3	1	641	0	4	7.379	7.379	7.379	3f934cc114d6ff0f90d4d49f46d8efda	3f934cc114d6ff0f90d4d49f46d8efda		2
3	1	641	0	4	4.482	4.482	4.482	3f8cd4ce47d9706a065fc24e99744390	3f8cd4ce47d9706a065fc24e99744390		2
3	1	641	0	4	4.61	4.61	4.61	3f12ff028ad062b0d0bb3d9cd441c867	3f12ff028ad062b0d0bb3d9cd441c867		2
3	1	641	0	4	4.475	4.475	4.475	3e7ea538a9935c810a5ea8ef974a0846	3e7ea538a9935c810a5ea8ef974a0846		2
3	1	641	0	4	5.351	5.351	5.351	3dd6a8b829321c992edc640dc22b36c2	3dd6a8b829321c992edc640dc22b36c2		2
3	1	641	0	4	6.905	6.905	6.905	3dc9a93c8817b16eb694cbd2c3716722	3dc9a93c8817b16eb694cbd2c3716722		2
3	1	641	0	4	5.331	5.331	5.331	3d1b0ef9fd22bf36add682255ef9a571	3d1b0ef9fd22bf36add682255ef9a571		2
3	1	641	0	4	4.328	4.328	4.328	3cd967cfc31d853d2e4e900c82692f5e	3cd967cfc31d853d2e4e900c82692f5e		2
3	1	641	0	4	5.197	5.197	5.197	3c5a8e8b34d61d4fad773570c2b6d40e	3c5a8e8b34d61d4fad773570c2b6d40e		2
3	1	641	0	4	4.625	4.625	4.625	3c4a54749da7fcbe05f9b2466a97f0d4	3c4a54749da7fcbe05f9b2466a97f0d4		2
3	1	641	0	4	5.254	5.254	5.254	3b846f0f8f2a2dca72dbefef614163d0	3b846f0f8f2a2dca72dbefef614163d0		2
3	1	641	0	4	5.441	5.441	5.441	3b72486a1bd8d79017e5d6513a076719	3b72486a1bd8d79017e5d6513a076719		2
3	1	641	0	4	4.215	4.215	4.215	3afa8a272863a156ecff0623b49e8c1d	3afa8a272863a156ecff0623b49e8c1d		2
3	1	641	0	4	5.598	5.598	5.598	3aac714ff4a8d934f1fe51d4459ad31d	3aac714ff4a8d934f1fe51d4459ad31d		2
3	1	641	0	4	5.36	5.36	5.36	3a96507ea62d6686510a3a3629e38695	3a96507ea62d6686510a3a3629e38695		2
3	1	641	0	4	5.351	5.351	5.351	3a2052111b63736564e0aa0b79e169d7	3a2052111b63736564e0aa0b79e169d7		2
3	1	641	0	4	4.335	4.335	4.335	38e7fe925f915a9ae16f3586cc0919ee	38e7fe925f915a9ae16f3586cc0919ee		2
3	1	641	0	4	5.38	5.38	5.38	38d475e1c7491127bf299d33236a0c26	38d475e1c7491127bf299d33236a0c26		2
3	1	641	0	4	4.434	4.434	4.434	388edf6ae5d52f9a250bfd31c7e2d9cb	388edf6ae5d52f9a250bfd31c7e2d9cb		2
3	1	641	0	4	4.303	4.303	4.303	3800b870f42758ad3066ad54bbd343e4	3800b870f42758ad3066ad54bbd343e4		2
3	1	641	0	4	4.475	4.475	4.475	37e2c8b55ff3af3ccb6cc8fb95df903f	37e2c8b55ff3af3ccb6cc8fb95df903f		2
3	1	641	0	4	5.8	5.8	5.8	37b45346bd6ec0180f06d5ea392ffb07	37b45346bd6ec0180f06d5ea392ffb07		2
3	1	641	0	4	5.38	5.38	5.38	36f749dbbb0d1079cbb226078d420da0	36f749dbbb0d1079cbb226078d420da0		2
3	1	641	0	4	5.188	5.188	5.188	36d1b70bf76521d7feea284504ff98b6	36d1b70bf76521d7feea284504ff98b6		2
3	1	641	0	4	5.36	5.36	5.36	35f57c37605d61ae8baf990d6551753a	35f57c37605d61ae8baf990d6551753a		2
3	1	641	0	4	4.246	4.246	4.246	35f0b15ed79a3d185b37e4c4a0963342	35f0b15ed79a3d185b37e4c4a0963342		2
3	1	641	0	4	5.675	5.675	5.675	34662bb6b216495346aac4d94e267f50	34662bb6b216495346aac4d94e267f50		2
3	1	641	0	4	5.061	5.061	5.061	33d4f1d3f2e9cb29e757714ba61f51e2	33d4f1d3f2e9cb29e757714ba61f51e2		2
3	1	641	0	4	4.062	4.062	4.062	33cd270e7c63ebdc39311cb17dc5577d	33cd270e7c63ebdc39311cb17dc5577d		2
3	1	641	0	4	5.566	5.566	5.566	335653d4417b7bafa5d9d8a5805ec646	335653d4417b7bafa5d9d8a5805ec646		2
[truncated: 39,040 more rows]
